# Supplementary material for: Simcluster: clustering enumeration gene expression data on the simplex space
Source: BMC Bioinformatics. 2007 Jul 11;8:246. doi: 10.1186/1471-2105-8-246 (PMC2147035; doi:10.1186/1471-2105-8-246)
Supplement: Additional file 2 — Stand-alone command-line Simcluster version 0.8.14. Simcluster version used to create results of this work. Note that this version is distributed for compatibility issues only and users should always obtain the latest version at the project's website: http://xerad.systemsbiology.net/simcluster. [file 1471-2105-8-246-S2.zip]

Archive with 133 entries (122 files):
- AdditionalFile2/
- AdditionalFile2/simcluster-0.8.14/
- AdditionalFile2/simcluster-0.8.14/ext-lib/
- AdditionalFile2/simcluster-0.8.14/ext-lib/Makefile.in
- AdditionalFile2/simcluster-0.8.14/ext-packages/
- AdditionalFile2/simcluster-0.8.14/ext-packages/Makefile.in
- AdditionalFile2/simcluster-0.8.14/man/
- AdditionalFile2/simcluster-0.8.14/man/Makefile.am
- AdditionalFile2/simcluster-0.8.14/man/Makefile.in
- AdditionalFile2/simcluster-0.8.14/man/simcluster_table.man.in
- AdditionalFile2/simcluster-0.8.14/man/simtree.man
- AdditionalFile2/simcluster-0.8.14/man/simpart.man
- AdditionalFile2/simcluster-0.8.14/man/treedraw.man
- AdditionalFile2/simcluster-0.8.14/man/simpca.man
- AdditionalFile2/simcluster-0.8.14/man/simcluster.man
- AdditionalFile2/simcluster-0.8.14/man/simproj.man
- AdditionalFile2/simcluster-0.8.14/man/simcluster.man.in
- AdditionalFile2/simcluster-0.8.14/src/
- AdditionalFile2/simcluster-0.8.14/src/Makefile.am
- AdditionalFile2/simcluster-0.8.14/src/Makefile.in
- AdditionalFile2/simcluster-0.8.14/src/autocluster.in
- AdditionalFile2/simcluster-0.8.14/src/clean_tags.in
- AdditionalFile2/simcluster-0.8.14/src/config.h.in
- AdditionalFile2/simcluster-0.8.14/src/env.sh.in
- AdditionalFile2/simcluster-0.8.14/src/get_sample.in
- AdditionalFile2/simcluster-0.8.14/src/get_samples.in
- AdditionalFile2/simcluster-0.8.14/src/make_table.in
- AdditionalFile2/simcluster-0.8.14/src/simpart.in
- AdditionalFile2/simcluster-0.8.14/src/simpca.in
- AdditionalFile2/simcluster-0.8.14/src/simproj.in
- AdditionalFile2/simcluster-0.8.14/src/simtree.in
- AdditionalFile2/simcluster-0.8.14/src/treedraw.in
- AdditionalFile2/simcluster-0.8.14/src/dataset.c
- AdditionalFile2/simcluster-0.8.14/src/dataset_ops.c
- AdditionalFile2/simcluster-0.8.14/src/log.c
- AdditionalFile2/simcluster-0.8.14/src/path_util.c
- AdditionalFile2/simcluster-0.8.14/src/simpart.c
- AdditionalFile2/simcluster-0.8.14/src/cluster.c
- AdditionalFile2/simcluster-0.8.14/src/simtree_hoon.c
- AdditionalFile2/simcluster-0.8.14/src/dataset.h
- AdditionalFile2/simcluster-0.8.14/src/simpart.h
- AdditionalFile2/simcluster-0.8.14/src/simpart_main.c
- AdditionalFile2/simcluster-0.8.14/src/pca.c
- AdditionalFile2/simcluster-0.8.14/src/attr_file.c
- AdditionalFile2/simcluster-0.8.14/src/color_schema_all.c
- AdditionalFile2/simcluster-0.8.14/src/simpca_main.c
- AdditionalFile2/simcluster-0.8.14/src/pca.h
- AdditionalFile2/simcluster-0.8.14/src/simproj_main.c
- AdditionalFile2/simcluster-0.8.14/src/simtree_common.c
- AdditionalFile2/simcluster-0.8.14/src/simtree.h
- AdditionalFile2/simcluster-0.8.14/src/simtree_main.c
- AdditionalFile2/simcluster-0.8.14/src/perturbation_gsl.h
- AdditionalFile2/simcluster-0.8.14/src/perturbation_gsl.c
- AdditionalFile2/simcluster-0.8.14/src/treedraw.cpp
- AdditionalFile2/simcluster-0.8.14/src/color_schema_dark.c
- AdditionalFile2/simcluster-0.8.14/src/attr_file.h
- AdditionalFile2/simcluster-0.8.14/src/color_schema.h
- AdditionalFile2/simcluster-0.8.14/src/dataset_ops.h
- AdditionalFile2/simcluster-0.8.14/src/path_util.h
- AdditionalFile2/simcluster-0.8.14/src/log.h
- AdditionalFile2/simcluster-0.8.14/src/cluster.h
- AdditionalFile2/simcluster-0.8.14/src/config.h
- AdditionalFile2/simcluster-0.8.14/src/cluster_sim.h
- AdditionalFile2/simcluster-0.8.14/src/matrix.h
- AdditionalFile2/simcluster-0.8.14/src/types.h
- AdditionalFile2/simcluster-0.8.14/README
- AdditionalFile2/simcluster-0.8.14/configure.in
- AdditionalFile2/simcluster-0.8.14/aclocal.m4
- AdditionalFile2/simcluster-0.8.14/Makefile.am
- AdditionalFile2/simcluster-0.8.14/Makefile.in
- AdditionalFile2/simcluster-0.8.14/configure
- AdditionalFile2/simcluster-0.8.14/AUTHORS
- AdditionalFile2/simcluster-0.8.14/COPYING
- AdditionalFile2/simcluster-0.8.14/ChangeLog
- AdditionalFile2/simcluster-0.8.14/INSTALL
- AdditionalFile2/simcluster-0.8.14/NEWS
- AdditionalFile2/simcluster-0.8.14/TODO
- AdditionalFile2/simcluster-0.8.14/compile
- AdditionalFile2/simcluster-0.8.14/config.guess
- AdditionalFile2/simcluster-0.8.14/config.sub
- AdditionalFile2/simcluster-0.8.14/depcomp
- AdditionalFile2/simcluster-0.8.14/install-sh
- AdditionalFile2/simcluster-0.8.14/ltmain.sh
- AdditionalFile2/simcluster-0.8.14/missing
- AdditionalFile2/simcluster-0.8.14/mkinstalldirs
- AdditionalFile2/simcluster-0.8.14/QUICK_INSTALL
- AdditionalFile2/simcluster-0.8.14/linpack/
- AdditionalFile2/simcluster-0.8.14/linpack/Makefile.am
- AdditionalFile2/simcluster-0.8.14/linpack/Makefile.in
- AdditionalFile2/simcluster-0.8.14/linpack/linpack.c
- AdditionalFile2/simcluster-0.8.14/ranlib/
- AdditionalFile2/simcluster-0.8.14/ranlib/Makefile.am
- AdditionalFile2/simcluster-0.8.14/ranlib/Makefile.in
- AdditionalFile2/simcluster-0.8.14/ranlib/ranlib.c
- AdditionalFile2/simcluster-0.8.14/ranlib/ranlib.h
- AdditionalFile2/simcluster-0.8.14/ranlib/com.c
- AdditionalFile2/simcluster-0.8.14/test/
- AdditionalFile2/simcluster-0.8.14/test/GDS550.dat
- AdditionalFile2/simcluster-0.8.14/test/samples.info
- AdditionalFile2/simcluster-0.8.14/test/Makefile.am
- AdditionalFile2/simcluster-0.8.14/test/Makefile.in
- AdditionalFile2/simcluster-0.8.14/TreeLib/
- AdditionalFile2/simcluster-0.8.14/TreeLib/README
- AdditionalFile2/simcluster-0.8.14/TreeLib/Makefile.am
- AdditionalFile2/simcluster-0.8.14/TreeLib/Makefile.in
- AdditionalFile2/simcluster-0.8.14/TreeLib/AUTHORS
- AdditionalFile2/simcluster-0.8.14/TreeLib/COPYING
- AdditionalFile2/simcluster-0.8.14/TreeLib/ChangeLog
- AdditionalFile2/simcluster-0.8.14/TreeLib/NEWS
- AdditionalFile2/simcluster-0.8.14/TreeLib/src/
- AdditionalFile2/simcluster-0.8.14/TreeLib/src/Makefile.am
- AdditionalFile2/simcluster-0.8.14/TreeLib/src/Makefile.in
- AdditionalFile2/simcluster-0.8.14/TreeLib/src/nodeiterator.h
- AdditionalFile2/simcluster-0.8.14/TreeLib/src/profile.h
- AdditionalFile2/simcluster-0.8.14/TreeLib/src/tokeniser.cpp
- AdditionalFile2/simcluster-0.8.14/TreeLib/src/tokeniser.h
- AdditionalFile2/simcluster-0.8.14/TreeLib/src/Parse.h
- AdditionalFile2/simcluster-0.8.14/TreeLib/src/Parse.cpp
- AdditionalFile2/simcluster-0.8.14/TreeLib/src/TreeLib.cpp
- AdditionalFile2/simcluster-0.8.14/TreeLib/src/TreeLib.h
- AdditionalFile2/simcluster-0.8.14/TreeLib/src/treedrawer.cpp
- AdditionalFile2/simcluster-0.8.14/TreeLib/src/treedrawer.h
- AdditionalFile2/simcluster-0.8.14/TreeLib/src/treereader.cpp
- AdditionalFile2/simcluster-0.8.14/TreeLib/src/treereader.h
- AdditionalFile2/simcluster-0.8.14/TreeLib/src/treewriter.cpp
- AdditionalFile2/simcluster-0.8.14/TreeLib/src/treewriter.h
- AdditionalFile2/simcluster-0.8.14/TreeLib/src/treeorder.cpp
- AdditionalFile2/simcluster-0.8.14/TreeLib/src/treeorder.h
- AdditionalFile2/simcluster-0.8.14/TreeLib/src/gport.cpp
- AdditionalFile2/simcluster-0.8.14/TreeLib/src/gport_cairo.cpp
- AdditionalFile2/simcluster-0.8.14/TreeLib/src/gport.h
- AdditionalFile2/simcluster-0.8.14/TreeLib/src/gdefs.h
- AdditionalFile2/simcluster-0.8.14/TreeLib/src/gport_cairo.h
