# Supplementary material for: Simcluster: clustering enumeration gene expression data on the simplex space
Source: BMC Bioinformatics. 2007 Jul 11;8:246. doi: 10.1186/1471-2105-8-246 (PMC2147035; doi:10.1186/1471-2105-8-246)
Supplement: Additional file 2 — Stand-alone command-line Simcluster version 0.8.14. Simcluster version used to create results of this work. Note that this version is distributed for compatibility issues only and users should always obtain the latest version at the project's website: http://xerad.systemsbiology.net/simcluster. [file 1471-2105-8-246-S2.zip › AdditionalFile2/simcluster-0.8.14/ext-lib/Makefile.in]

srcdir = @srcdir@
top_srcdir = @top_srcdir@
prefix = @prefix@
exec_prefix = @exec_prefix@
libdir = @libdir@
mkinstalldirs = $(SHELL) $(top_srcdir)/mkinstalldirs

cairo_version=@CAIRO_VERSION@
png_version=@PNG_VERSION@
freetype_version=@FREETYPE_VERSION@
fontconfig_version=@FONTCONFIG_VERSION@
gsl_version=@GSL_VERSION@
glib_version=@GLIB_VERSION@
expat_version=@EXPAT_VERSION@
zlib_version=@ZLIB_VERSION@

DIR=$(PWD)

CFLAGS=-I$(PWD)/include
LDFLAGS=-L$(PWD)/lib

all: @ZLIB@ @EXPAT@ @GSL@ @PNG@ @FREETYPE@ @FONTCONFIG@ @GLIB@ @CAIRO@

# png fontconfig freetype glib cairo

gsl: gsl_install-$(gsl_version)

gsl_install-$(gsl_version): gsl_compile-$(gsl_version)
	make -C gsl-$(gsl_version) install
	touch gsl_install-$(gsl_version)

gsl_compile-$(gsl_version): gsl_configured-$(gsl_version)
	make -C gsl-$(gsl_version)
	touch gsl_compile-$(gsl_version)

gsl_configured-$(gsl_version): gsl_unpacked-$(gsl_version)
	$(SHELL) -c 'cd gsl-$(gsl_version);./configure --prefix=$(DIR)'
	touch gsl_configured-$(gsl_version)

gsl_unpacked-$(gsl_version): ../ext-packages/gsl-$(gsl_version).tar.gz
	tar zxvf ../ext-packages/gsl-$(gsl_version).tar.gz
	touch gsl_unpacked-$(gsl_version)

expat: expat_install-$(expat_version)

expat_install-$(expat_version): expat_compile-$(expat_version)
	make -C expat-$(expat_version) install
	touch expat_install-$(expat_version)

expat_compile-$(expat_version): expat_configured-$(expat_version)
	make -C expat-$(expat_version)
	touch expat_compile-$(expat_version)

expat_configured-$(expat_version): expat_unpacked-$(expat_version)
	$(SHELL) -c 'cd expat-$(expat_version);./configure --prefix=$(DIR)'
	touch expat_configured-$(expat_version)

expat_unpacked-$(expat_version): ../ext-packages/expat-$(expat_version).tar.gz
	tar zxvf ../ext-packages/expat-$(expat_version).tar.gz
	touch expat_unpacked-$(expat_version)


fontconfig: fontconfig_install-$(fontconfig_version)

fontconfig_install-$(fontconfig_version): fontconfig_compile-$(fontconfig_version)
	make -C fontconfig-$(fontconfig_version) install
	touch fontconfig_install-$(fontconfig_version)

fontconfig_compile-$(fontconfig_version): fontconfig_configured-$(fontconfig_version)
	make -C fontconfig-$(fontconfig_version)
	touch fontconfig_compile-$(fontconfig_version)

fontconfig_configured-$(fontconfig_version): @FREETYPE@ @EXPAT@ fontconfig_unpacked-$(fontconfig_version)
	$(SHELL) -c 'cd fontconfig-$(fontconfig_version);./configure --prefix=$(DIR) @FONTCONFIG_FREETYPE_ARG@ @FONTCONFIG_EXPAT_ARG@' 
	touch fontconfig_configured-$(fontconfig_version)

fontconfig_unpacked-$(fontconfig_version): ../ext-packages/fontconfig-$(fontconfig_version).tar.gz
	tar zxvf ../ext-packages/fontconfig-$(fontconfig_version).tar.gz
	touch fontconfig_unpacked-$(fontconfig_version)

freetype: freetype_install-$(freetype_version)

freetype_install-$(freetype_version): freetype_compile-$(freetype_version)
	make -C freetype-$(freetype_version) install
	touch freetype_install-$(freetype_version)

freetype_compile-$(freetype_version): freetype_configured-$(freetype_version)
	make -C freetype-$(freetype_version)
	touch freetype_compile-$(freetype_version)

freetype_configured-$(freetype_version): freetype_unpacked-$(freetype_version)
	$(SHELL) -c 'cd freetype-$(freetype_version);./configure --prefix=$(DIR)'
	touch freetype_configured-$(freetype_version)

freetype_unpacked-$(freetype_version): ../ext-packages/freetype-$(freetype_version).tar.gz
	tar zxvf ../ext-packages/freetype-$(freetype_version).tar.gz
	touch freetype_unpacked-$(freetype_version)


png: png_install-$(png_version)

png_install-$(png_version): png_compile-$(png_version)
	make -C libpng-$(png_version) install
	touch png_install

png_compile-$(png_version): png_configured-$(png_version)
	make -C libpng-$(png_version)
	touch png_compile-$(png_version)

png_configured-$(png_version): png_unpacked-$(png_version)
	$(SHELL) -c 'cd libpng-$(png_version);./configure --prefix=$(DIR)'
	touch png_configured-$(png_version)

png_unpacked-$(png_version): ../ext-packages/libpng-$(png_version).tar.gz
	tar zxvf ../ext-packages/libpng-$(png_version).tar.gz
	touch png_unpacked-$(png_version)

cairo: cairo_install-$(cairo_version)

cairo_install-$(cairo_version): cairo_compile-$(cairo_version)
	make -C cairo-$(cairo_version) install
	touch cairo_install-$(cairo_version)

cairo_compile-$(cairo_version): cairo_configured-$(cairo_version)
	make -C cairo-$(cairo_version)
	touch cairo_compile-$(cairo_version)

cairo_configured-$(cairo_version): cairo_unpacked-$(cairo_version) @PNG@ @FREETYPE@ @FONTCONFIG@
	$(SHELL) -c 'export PKG_CONFIG_PATH=../lib/pkgconfig/;cd cairo-$(cairo_version);./configure --prefix=$(DIR)'
	touch cairo_configured-$(cairo_version)

cairo_unpacked-$(cairo_version): ../ext-packages/cairo-$(cairo_version).tar.gz
	tar zxvf ../ext-packages/cairo-$(cairo_version).tar.gz
	touch cairo_unpacked-$(cairo_version)


glib: glib_install-$(glib_version)

glib_install-$(glib_version): glib_compile-$(glib_version)
	make -C glib-$(glib_version) install
	touch glib_install

glib_compile-$(glib_version): glib_configured-$(glib_version)
	make -C glib-$(glib_version)
	touch glib_compile-$(glib_version)

glib_configured-$(glib_version): glib_unpacked-$(glib_version)
	$(SHELL) -c 'cd glib-$(glib_version);./configure --prefix=$(DIR)'
	touch glib_configured-$(glib_version)

glib_unpacked-$(glib_version): ../ext-packages/glib-$(glib_version).tar.gz
	tar zxvf ../ext-packages/glib-$(glib_version).tar.gz
	touch glib_unpacked-$(glib_version)


zlib: zlib_install-$(zlib_version)

zlib_install-$(zlib_version): zlib_compile-$(zlib_version)
	make -C zlib-$(zlib_version) install
	touch zlib_install

zlib_compile-$(zlib_version): zlib_configured-$(zlib_version)
	make -C zlib-$(zlib_version)
	touch zlib_compile-$(zlib_version)

zlib_configured-$(zlib_version): zlib_unpacked-$(zlib_version)
	$(SHELL) -c 'cd zlib-$(zlib_version);./configure --prefix=$(DIR)'
	touch zlib_configured-$(zlib_version)

zlib_unpacked-$(zlib_version): ../ext-packages/zlib-$(zlib_version).tar.gz
	tar zxvf ../ext-packages/zlib-$(zlib_version).tar.gz
	touch zlib_unpacked-$(zlib_version)

distdir:

dist:

clean:
	rm -Rf cairo_*  glib_* zlib_* expat_* gsl_* png_* \
	   freetype_* fontconfig_*  etc var  lib include share man bin


install:
	$(mkinstalldirs) $(libdir)
	if test -d lib; then \
		cp -Rv lib/* $(libdir); \
	fi;

distdir: Makefile.in
	cp -pR $(srcdir)/Makefile.in $(distdir)

.PHONY: png freetype fontconfig cairo zlib expat glib all distdir distdir install
