# Supplementary material for: Simcluster: clustering enumeration gene expression data on the simplex space
Source: BMC Bioinformatics. 2007 Jul 11;8:246. doi: 10.1186/1471-2105-8-246 (PMC2147035; doi:10.1186/1471-2105-8-246)
Supplement: Additional file 2 — Stand-alone command-line Simcluster version 0.8.14. Simcluster version used to create results of this work. Note that this version is distributed for compatibility issues only and users should always obtain the latest version at the project's website: http://xerad.systemsbiology.net/simcluster. [file 1471-2105-8-246-S2.zip › AdditionalFile2/simcluster-0.8.14/man/simcluster_table.man.in]

.TH SIMCLUSTER_TABLE 1 "03 November 2006"
.SH NAME
simcluster_table \- Input format for Simcluster programs
.SH SYNOPSIS

Simcluster programs reads the input dataset as a matrix with the
samples in the columns, and vector components in the rows. The first row has
the samples identification. The variables need to be integer and the
second row has the sum of all the components in each vector.

.SH AUTHOR
Leonardo Varuzza <varuzza@gmail.com>
.SH FILES
@prefix@/share/examples/GDS550.dat
.SH "SEE ALSO"
simtree(1), simpart(1), simpca(1)
