# Supplementary material for: Simcluster: clustering enumeration gene expression data on the simplex space
Source: BMC Bioinformatics. 2007 Jul 11;8:246. doi: 10.1186/1471-2105-8-246 (PMC2147035; doi:10.1186/1471-2105-8-246)
Supplement: Additional file 2 — Stand-alone command-line Simcluster version 0.8.14. Simcluster version used to create results of this work. Note that this version is distributed for compatibility issues only and users should always obtain the latest version at the project's website: http://xerad.systemsbiology.net/simcluster. [file 1471-2105-8-246-S2.zip › AdditionalFile2/simcluster-0.8.14/man/simtree.man]

.TH SIMTREE 1 "03 November 2006"
.SH NAME
simtree \- Hierarchical cluster for \fBsimplex\fP vectors
.SH SYNOPSIS
\fBsimtree\fP [-h|--help] [-V|--version] [-P|--simplex] [-m|--method
linkage_method] <-i \fIinput_table\fP>
.SH DESCRIPTION
\fBsimtree\fP reads a table with samples in the columns, and perform the
agglomerative hierarchical clustering using Aitchison distance.
.SS Options
.TP
\fB-h\fP
Display short help message
.TP
\fB-V\fP
Display program version
.TP
\fB-i \fIinput_table\fR
Specify the input file
.TP
\fB-P
Specify that the columns of input matrix file are simplex vector (sum
= 1) 
.TP
\fB-m \fIlinkage_method\fR
Specify the linkage method
\fIlinkage_method\fP is one of \fBm\fP, \fBs\fP, \fBa\fP, or \fBc\fP,
for \fIcomplete\fR, \fIsingle\fR, \fIaverage\fR or \fIcentroid\fR linkage.
.SH INPUT
The input file is a matrix with samples in the columns and the count
of tags in the rows. The first row has the samples
identifications, and second row has the sum of tags in each
sample (see simcluster_table). 

.SH OUTPUT
All the output files will have the same name of the input file without
the \fI.dat\fP extension.

The dendrogram is in the \fI.newick\fR file. The \fBtreedraw\fP, or
any other program which accepts newick format, can be used to draw the
dendograms.
.SH AUTHOR
Leonardo Varuzza <varuzza@usp.br>

.SH "SEE ALSO"
simcluster_table(5), treedraw(1), simpart(1), simpca(1), get_sample(1), get_samples(1), make_table(1)
