# Supplementary material for: Simcluster: clustering enumeration gene expression data on the simplex space
Source: BMC Bioinformatics. 2007 Jul 11;8:246. doi: 10.1186/1471-2105-8-246 (PMC2147035; doi:10.1186/1471-2105-8-246)
Supplement: Additional file 2 — Stand-alone command-line Simcluster version 0.8.14. Simcluster version used to create results of this work. Note that this version is distributed for compatibility issues only and users should always obtain the latest version at the project's website: http://xerad.systemsbiology.net/simcluster. [file 1471-2105-8-246-S2.zip › AdditionalFile2/simcluster-0.8.14/man/simpart.man]

.TH SIMPART 1 "03 November 2006"
.SH NAME
simpart \- Partition  cluster for \fBsimplex\fP vectors
.SH SYNOPSIS
\fBsimpart\fP [-V|--version] [-h|--help] [-M|--medoids] [-S|--SOM]
[-K|--means] [-x|--nxgrid] [-y|--nygrid] [-s|--samples sample_info] [--pca|-p]  -k \fInclusters\fR [-P|--simplex] <-i \fIinput_table\fP>

.SH DESCRIPTION
\fBsimpart\fP reads a table with samples in the columns, and perform
the selected partition clustering algorithm using Aitchison distance.
.SS Options
.TP
\fB-h\fP
Display short help message
.TP
\fB-V\fP
Display program version
.TP
\fB-i \fIinput_table\fR
Specify the input file
.TP
\fB-P
Specify that the columns of input matrix file are simplex vector (sum
= 1) 
.TP
\fB-M
Use \fIk-Medoids\fR algorithm
.TP
\fB-K
Use \fIk-Means\fR algorithm
.TP
\fB-S
Use \fISOM\fR algorithm
.TP
\fB-k \fInclusters\fR
Number of clusters
.TP
\fB-p
Determine the number of clusters by PCA analyses
.TP
\fB-x
Number of cells in x-dimension of SOM grid
.TP
\fB-y 
Number of cells in y-dimension of SOM grid
.TP
\fB-s \fIsamples_info\fR
Samples info file in the same format accepted by treedraw
program. Simpart will create a file named
\fIsamples_info\fR-autoclass.info with the samples classes inferred by the
partition algorithm.

.SH INPUT
The input file is a matrix with samples in the columns and the count
of tags in the rows. The first row has the samples
identifications, and second row has the sum of tags in each
sample. 

.SH OUTPUT
All the output files will has the same name of the input file without
the \fI.dat.\fP extenssion.

The cluster is in the \fI.partcluster\fR file, formated in the newick format.

.SH AUTHOR
Leonardo Varuzza <varuzza@usp.br>

.SH "SEE ALSO"
simcluster_table(5), samples_info(5), treedraw(1), simtree(1), simpca(1)
