# Supplementary material for: Simcluster: clustering enumeration gene expression data on the simplex space
Source: BMC Bioinformatics. 2007 Jul 11;8:246. doi: 10.1186/1471-2105-8-246 (PMC2147035; doi:10.1186/1471-2105-8-246)
Supplement: Additional file 2 — Stand-alone command-line Simcluster version 0.8.14. Simcluster version used to create results of this work. Note that this version is distributed for compatibility issues only and users should always obtain the latest version at the project's website: http://xerad.systemsbiology.net/simcluster. [file 1471-2105-8-246-S2.zip › AdditionalFile2/simcluster-0.8.14/man/treedraw.man]

.TH TREEDRAW 1 "03 November 2006"
.SH NAME
treedraw \- Draw Newick Trees
.SH SYNOPSIS
\fBtreedraw\fP [-V|--version] [-h|--help] [-f|--format png|pdf|ps ]
[-s|--samples sample_info_file ] [-l|--lengths] [-X|--without-classname] -i input_file  <-i \fInewick_file\fP> [-o output_image]
.SH DESCRIPTION
\fBTreeDraw\fP draws trees from newick files.
.SS Options
.TP
\fB-h\fP
Display short help message
.TP
\fB-V\fP
Display program version
.TP
\fB-s \fIsample_info_file\fP
File with sample description and classes. Used for coloring the tree.
.TP
\fB-X
Don't write sample names in the output image.
.TP
\fB-f \fIformat\fR
Output format: \fIpng\FP, \fIpdf\fP or \fIps\fP.
.TP
\fB-l
Draw branch lengths proportional to distances.
.TP
\fB-i \fInewick_file\fR
Specify the newick file
.TP
\fB-o \fIoutput_file\fR
Name of output image, if omitted the image will have the same name of
the input file, with the appropriate extension.
.SH INPUT
Treedraw is the command line tree drawer program which is distrubuted
with simcluster. Treedraw use code from Treedraw X
(http://darwin.zoology.gla.ac.uk/~rpage/treeviewx/) for tree
drawing. The underling graphic engine is Cairo, a vector graphics
library that allow us to generate PNG, PostScript and PDF files.

TreeDraw reads a tree in the Newick format, the same used by
Simtree. Optionally the usar can submit a file with samples information
using the \fB-s\fR option. This file has 3 columns separated by Tab
characters: sample_id class description. The class column is used for
automatic coloring of samples in the tree.
.SH OUTPUT
Image file with the tree, the default format is PNG, but program
can generated ps and pdf files.
.SH AUTHOR
Leonardo Varuzza <varuzza@usp.br>

.SH "SEE ALSO"
simcluster_table(5), samples_info(5), simtree(1)
