# Supplementary material for: Simcluster: clustering enumeration gene expression data on the simplex space
Source: BMC Bioinformatics. 2007 Jul 11;8:246. doi: 10.1186/1471-2105-8-246 (PMC2147035; doi:10.1186/1471-2105-8-246)
Supplement: Additional file 2 — Stand-alone command-line Simcluster version 0.8.14. Simcluster version used to create results of this work. Note that this version is distributed for compatibility issues only and users should always obtain the latest version at the project's website: http://xerad.systemsbiology.net/simcluster. [file 1471-2105-8-246-S2.zip › AdditionalFile2/simcluster-0.8.14/man/simpca.man]

.TH SIMPCA 1 "03 November 2006"
.SH NAME
simpca \- PCA  analysis for \fBsimplex\fP vectors
.SH SYNOPSIS
\fBsimpca\fP [-V|--version] [-h|--help] [--simplex|-P] [--delta-cutoff|-D \fIcutoff\fP] [--acc-cutoff|-A \fIcutoff\fP]  [-P|--simplex] <-i \fIinput_table\fP>

.SH DESCRIPTION
\fBsimpca\fP reads a table with samples in the columns, and perform
the PCA Analysis after Aitchison Transformation.
.SS Options
.TP
\fB-h\fP
Display short help message
.TP
\fB-V\fP
Display program version
.TP
\fB-i \fIinput_table\fR
Spefify the input file
.TP
\fB-P
Specify that the columns of input matrix file are simplex vector (sum
= 1) 
.TP
\fB-e
Usual PCA analysis
.TP
\fB-A \fIcutoff\fR
Accumulate cutoff \fI(default: 0.95)\fR
.TP
\fB-D \fIcutoff\fR
Delta cutoff \fI(default: 0.05)\fR

.SH INPUT
The input file is a matrix with samples in the columns and the count
of tags in the rows. The First row has the samples
identifications, and second row has the sum of tags in each
sample. 

.SH OUTPUT
A table with the eigenvalues, their differences and
ccumulative values.

.SH AUTHOR
Leonardo Varuzza <varuzza@usp.br>

.SH "SEE ALSO"
simcluster_table(5), simtree(1), simpart(1)
