# Supplementary material for: Simcluster: clustering enumeration gene expression data on the simplex space
Source: BMC Bioinformatics. 2007 Jul 11;8:246. doi: 10.1186/1471-2105-8-246 (PMC2147035; doi:10.1186/1471-2105-8-246)
Supplement: Additional file 2 — Stand-alone command-line Simcluster version 0.8.14. Simcluster version used to create results of this work. Note that this version is distributed for compatibility issues only and users should always obtain the latest version at the project's website: http://xerad.systemsbiology.net/simcluster. [file 1471-2105-8-246-S2.zip › AdditionalFile2/simcluster-0.8.14/man/simproj.man]

.TH SIMPROJ 1 "12 January 2007"
.SH NAME
simproj \- Projection of samples in the first principal components
.SH SYNOPSIS
\fBsimproj\fP [-V|--version] [-h|--help] [--aitch|-a] [--euclides|-e]
[--spearman|-s] [--real|-R] [--simplex|-P] [-D <-i \fIinput_table\fP>

.SH DESCRIPTION
\fBsimpart\fP read a table with samples in the columns, and perform
the Singular Value decomposition, the result is the first N elements
of projection of the samples in Principal Components espace.

.SS Options
.TP
\fB-h\fP
Display short help message
.TP
\fB-V\fP
Display program version
.TP
\fB-i \fIinput_table\fR
Spefify the input file
.TP
\fB-P
Specify that the columns of input matrix file are simplex vector (sum
= 1) 
\fB-R
Specify that the columns of input matrix file are real vector
.TP
\fB-a
Use Aitchison Trasnformation \fI(default)\fR
.TP
\fB-e
Usual PCA analysis
.TP
\fB-D \fBN\fR
Write projection in N dimensions \fI(default: 3)\fR

.SH INPUT
The input file is a matrix with samples in the columns and the count
of tags in the rows. The First row has the samples
identifications, and second row has the sum of tags in each
sample. 

.SH OUTPUT
Two files on with -proj.dat extension with the projected samples in the first N elements of Principal Components espace, and a table with -singular.dat extesion with the singular values.

.SH AUTHOR
Leonardo Varuzza <varuzza@usp.br>

.SH "SEE ALSO"
simcluster_table(5), simtree(1), simpart(1), simpca(1)
