# Supplementary material for: Simcluster: clustering enumeration gene expression data on the simplex space
Source: BMC Bioinformatics. 2007 Jul 11;8:246. doi: 10.1186/1471-2105-8-246 (PMC2147035; doi:10.1186/1471-2105-8-246)
Supplement: Additional file 2 — Stand-alone command-line Simcluster version 0.8.14. Simcluster version used to create results of this work. Note that this version is distributed for compatibility issues only and users should always obtain the latest version at the project's website: http://xerad.systemsbiology.net/simcluster. [file 1471-2105-8-246-S2.zip › AdditionalFile2/simcluster-0.8.14/man/simcluster.man.in]

.TH SIMCLUSTER 1 "03 November 2006"
.SH NAME
simcluster \- Clustering software for \fBsimplex\fP vectors
.SH SYNOPSIS

Simcluster is a package for clustering simplex vectors. Simcluster
differ from other clustering softwares by the use of Aitchison
distance, which is more apropriate for vectors which the sum of the
components is fixed. Simcluster is composed by this programs:

.TP
\fB simtree
Hierarquical Clustering
.TP
\fB simpart
Partition Clustering
.TP
\fB simpca
PCA Analyses
.TP
\fB treedraw
Newick Tree Drawing
.SH AUTHOR
Leonardo Varuzza <varuzza@gmail.com>
.SH FILES
@prefix@/share/examples/GDS550.dat
.SH "SEE ALSO"
simcluster_table(5), simtree(1), treedraw(1), simpart(1), simpca(1)
