# Supplementary material for: Simcluster: clustering enumeration gene expression data on the simplex space
Source: BMC Bioinformatics. 2007 Jul 11;8:246. doi: 10.1186/1471-2105-8-246 (PMC2147035; doi:10.1186/1471-2105-8-246)
Supplement: Additional file 2 — Stand-alone command-line Simcluster version 0.8.14. Simcluster version used to create results of this work. Note that this version is distributed for compatibility issues only and users should always obtain the latest version at the project's website: http://xerad.systemsbiology.net/simcluster. [file 1471-2105-8-246-S2.zip › AdditionalFile2/simcluster-0.8.14/src/Makefile.am]

#
# Copyright Leonardo Varuzza 2006 
#
# This file is licenced by GPL License
#

noinst_LIBRARIES = libsimcluster.a

bin_PROGRAMS = simtree.bin  treedraw.bin  simpart.bin simpca.bin simproj.bin
bin_SCRIPTS = simtree treedraw simpart simpca make_table get_sample get_samples  env.sh clean_tags 

AM_CFLAGS=-g -Wall @GLIB_CFLAGS@

CLUSTER_LIB=cluster.c  simtree_hoon.c

PERTURBATION = perturbation_gsl.h perturbation_gsl.c


libsimcluster_a_SOURCES= dataset.c dataset_ops.c log.c path_util.c
libsimcluster_a_CFLAGS=@GLIB_CFLAGS@

simtree_bin_CFLAGS = @GLIB_CFLAGS@  -I../ranlib @GSL_CFLAGS@
simtree_bin_SOURCES =  $(CLUSTER_LIB) simtree_common.c dataset.h simtree.h simtree_main.c $(PERTURBATION)
simtree_bin_LDFLAGS = @GLIB_LIBS@   @GSL_LIBS@ -lm
simtree_bin_LDADD = libsimcluster.a  ../ranlib/libranlib.a ../linpack/liblinpack.a $(CLUSTER_LIB_LDADD) 


simpart_bin_CFLAGS = @GLIB_CFLAGS@  -I../ranlib @GSL_CFLAGS@
simpart_bin_SOURCES = simpart.c $(CLUSTER_LIB) dataset.h simpart.h simpart_main.c pca.c attr_file.c color_schema_all.c
simpart_bin_LDFLAGS = @GLIB_LIBS@   @GSL_LIBS@ -lm
simpart_bin_LDADD = libsimcluster.a  ../ranlib/libranlib.a ../linpack/liblinpack.a 


simpca_bin_CFLAGS = @GLIB_CFLAGS@  -I../ranlib @GSL_CFLAGS@
simpca_bin_SOURCES = simpart.c $(CLUSTER_LIB) dataset.h simpart.h simpca_main.c pca.c
simpca_bin_LDFLAGS = @GLIB_LIBS@   @GSL_LIBS@ -lm
simpca_bin_LDADD = libsimcluster.a  ../ranlib/libranlib.a ../linpack/liblinpack.a 


treedraw_bin_CXXFLAGS = @GLIB_CFLAGS@ @CAIRO_CFLAGS@ -I../TreeLib/src/ -Wno-deprecated @GLIB_CFLAGS@ -O0
treedraw_bin_CFLAGS = @GLIB_CFLAGS@ @CAIRO_CFLAGS@ -I../TreeLib/src/ -Wno-deprecated @GLIB_CFLAGS@ 
treedraw_bin_SOURCES = attr_file.c treedraw.cpp path_util.c color_schema_dark.c
treedraw_bin_LDFLAGS = ../TreeLib/src/libtreelib.a @CAIRO_LIBS@ @GLIB_LIBS@  -lm

simproj_bin_CFLAGS = -g -Wall @GLIB_CFLAGS@  -I../ranlib @GSL_CFLAGS@
simproj_bin_SOURCES = $(CLUSTER_LIB) dataset.h pca.h simproj_main.c pca.c
simproj_bin_LDFLAGS = @GLIB_LIBS@   @GSL_LIBS@ -lm
simproj_bin_LDADD = libsimcluster.a  ../ranlib/libranlib.a ../linpack/liblinpack.a 


EXTRA_DIST = attr_file.h  color_schema.h  dataset_ops.h  path_util.h \
	cluster.h      config.h        log.h          simtree.h \
	cluster_sim.h  dataset.h       matrix.h       types.h \
	pca.h
