# Supplementary material for: Simcluster: clustering enumeration gene expression data on the simplex space
Source: BMC Bioinformatics. 2007 Jul 11;8:246. doi: 10.1186/1471-2105-8-246 (PMC2147035; doi:10.1186/1471-2105-8-246)
Supplement: Additional file 2 — Stand-alone command-line Simcluster version 0.8.14. Simcluster version used to create results of this work. Note that this version is distributed for compatibility issues only and users should always obtain the latest version at the project's website: http://xerad.systemsbiology.net/simcluster. [file 1471-2105-8-246-S2.zip › AdditionalFile2/simcluster-0.8.14/src/Makefile.in]

# Makefile.in generated by automake 1.9.6 from Makefile.am.
# @configure_input@

# Copyright (C) 1994, 1995, 1996, 1997, 1998, 1999, 2000, 2001, 2002,
# 2003, 2004, 2005  Free Software Foundation, Inc.
# This Makefile.in is free software; the Free Software Foundation
# gives unlimited permission to copy and/or distribute it,
# with or without modifications, as long as this notice is preserved.

# This program is distributed in the hope that it will be useful,
# but WITHOUT ANY WARRANTY, to the extent permitted by law; without
# even the implied warranty of MERCHANTABILITY or FITNESS FOR A
# PARTICULAR PURPOSE.

@SET_MAKE@

#
# Copyright Leonardo Varuzza 2006 
#
# This file is licenced by GPL License
#


srcdir = @srcdir@
top_srcdir = @top_srcdir@
VPATH = @srcdir@
pkgdatadir = $(datadir)/@PACKAGE@
pkglibdir = $(libdir)/@PACKAGE@
pkgincludedir = $(includedir)/@PACKAGE@
top_builddir = ..
am__cd = CDPATH="$${ZSH_VERSION+.}$(PATH_SEPARATOR)" && cd
INSTALL = @INSTALL@
install_sh_DATA = $(install_sh) -c -m 644
install_sh_PROGRAM = $(install_sh) -c
install_sh_SCRIPT = $(install_sh) -c
INSTALL_HEADER = $(INSTALL_DATA)
transform = $(program_transform_name)
NORMAL_INSTALL = :
PRE_INSTALL = :
POST_INSTALL = :
NORMAL_UNINSTALL = :
PRE_UNINSTALL = :
POST_UNINSTALL = :
build_triplet = @build@
host_triplet = @host@
bin_PROGRAMS = simtree.bin$(EXEEXT) treedraw.bin$(EXEEXT) \
	simpart.bin$(EXEEXT) simpca.bin$(EXEEXT) simproj.bin$(EXEEXT)
subdir = src
DIST_COMMON = $(srcdir)/Makefile.am $(srcdir)/Makefile.in \
	$(srcdir)/autocluster.in $(srcdir)/clean_tags.in \
	$(srcdir)/config.h.in $(srcdir)/env.sh.in \
	$(srcdir)/get_sample.in $(srcdir)/get_samples.in \
	$(srcdir)/make_table.in $(srcdir)/simpart.in \
	$(srcdir)/simpca.in $(srcdir)/simproj.in $(srcdir)/simtree.in \
	$(srcdir)/treedraw.in
ACLOCAL_M4 = $(top_srcdir)/aclocal.m4
am__aclocal_m4_deps = $(top_srcdir)/configure.in
am__configure_deps = $(am__aclocal_m4_deps) $(CONFIGURE_DEPENDENCIES) \
	$(ACLOCAL_M4)
mkinstalldirs = $(SHELL) $(top_srcdir)/mkinstalldirs
CONFIG_HEADER = config.h
CONFIG_CLEAN_FILES = simtree treedraw simpart simpca simproj \
	make_table get_sample get_samples autocluster env.sh \
	clean_tags
LIBRARIES = $(noinst_LIBRARIES)
ARFLAGS = cru
libsimcluster_a_AR = $(AR) $(ARFLAGS)
libsimcluster_a_LIBADD =
am_libsimcluster_a_OBJECTS = libsimcluster_a-dataset.$(OBJEXT) \
	libsimcluster_a-dataset_ops.$(OBJEXT) \
	libsimcluster_a-log.$(OBJEXT) \
	libsimcluster_a-path_util.$(OBJEXT)
libsimcluster_a_OBJECTS = $(am_libsimcluster_a_OBJECTS)
am__installdirs = "$(DESTDIR)$(bindir)" "$(DESTDIR)$(bindir)"
binPROGRAMS_INSTALL = $(INSTALL_PROGRAM)
PROGRAMS = $(bin_PROGRAMS)
am__objects_1 = simpart_bin-cluster.$(OBJEXT) \
	simpart_bin-simtree_hoon.$(OBJEXT)
am_simpart_bin_OBJECTS = simpart_bin-simpart.$(OBJEXT) \
	$(am__objects_1) simpart_bin-simpart_main.$(OBJEXT) \
	simpart_bin-pca.$(OBJEXT) simpart_bin-attr_file.$(OBJEXT) \
	simpart_bin-color_schema_all.$(OBJEXT)
simpart_bin_OBJECTS = $(am_simpart_bin_OBJECTS)
simpart_bin_DEPENDENCIES = libsimcluster.a ../ranlib/libranlib.a \
	../linpack/liblinpack.a
am__objects_2 = simpca_bin-cluster.$(OBJEXT) \
	simpca_bin-simtree_hoon.$(OBJEXT)
am_simpca_bin_OBJECTS = simpca_bin-simpart.$(OBJEXT) $(am__objects_2) \
	simpca_bin-simpca_main.$(OBJEXT) simpca_bin-pca.$(OBJEXT)
simpca_bin_OBJECTS = $(am_simpca_bin_OBJECTS)
simpca_bin_DEPENDENCIES = libsimcluster.a ../ranlib/libranlib.a \
	../linpack/liblinpack.a
am__objects_3 = simproj_bin-cluster.$(OBJEXT) \
	simproj_bin-simtree_hoon.$(OBJEXT)
am_simproj_bin_OBJECTS = $(am__objects_3) \
	simproj_bin-simproj_main.$(OBJEXT) simproj_bin-pca.$(OBJEXT)
simproj_bin_OBJECTS = $(am_simproj_bin_OBJECTS)
simproj_bin_DEPENDENCIES = libsimcluster.a ../ranlib/libranlib.a \
	../linpack/liblinpack.a
am__objects_4 = simtree_bin-cluster.$(OBJEXT) \
	simtree_bin-simtree_hoon.$(OBJEXT)
am__objects_5 = simtree_bin-perturbation_gsl.$(OBJEXT)
am_simtree_bin_OBJECTS = $(am__objects_4) \
	simtree_bin-simtree_common.$(OBJEXT) \
	simtree_bin-simtree_main.$(OBJEXT) $(am__objects_5)
simtree_bin_OBJECTS = $(am_simtree_bin_OBJECTS)
simtree_bin_DEPENDENCIES = libsimcluster.a ../ranlib/libranlib.a \
	../linpack/liblinpack.a
am_treedraw_bin_OBJECTS = treedraw_bin-attr_file.$(OBJEXT) \
	treedraw_bin-treedraw.$(OBJEXT) \
	treedraw_bin-path_util.$(OBJEXT) \
	treedraw_bin-color_schema_dark.$(OBJEXT)
treedraw_bin_OBJECTS = $(am_treedraw_bin_OBJECTS)
treedraw_bin_LDADD = $(LDADD)
binSCRIPT_INSTALL = $(INSTALL_SCRIPT)
SCRIPTS = $(bin_SCRIPTS)
DEFAULT_INCLUDES = -I. -I$(srcdir) -I.
depcomp = $(SHELL) $(top_srcdir)/depcomp
am__depfiles_maybe = depfiles
COMPILE = $(CC) $(DEFS) $(DEFAULT_INCLUDES) $(INCLUDES) $(AM_CPPFLAGS) \
	$(CPPFLAGS) $(AM_CFLAGS) $(CFLAGS)
LTCOMPILE = $(LIBTOOL) --tag=CC --mode=compile $(CC) $(DEFS) \
	$(DEFAULT_INCLUDES) $(INCLUDES) $(AM_CPPFLAGS) $(CPPFLAGS) \
	$(AM_CFLAGS) $(CFLAGS)
CCLD = $(CC)
LINK = $(LIBTOOL) --tag=CC --mode=link $(CCLD) $(AM_CFLAGS) $(CFLAGS) \
	$(AM_LDFLAGS) $(LDFLAGS) -o $@
CXXCOMPILE = $(CXX) $(DEFS) $(DEFAULT_INCLUDES) $(INCLUDES) \
	$(AM_CPPFLAGS) $(CPPFLAGS) $(AM_CXXFLAGS) $(CXXFLAGS)
LTCXXCOMPILE = $(LIBTOOL) --tag=CXX --mode=compile $(CXX) $(DEFS) \
	$(DEFAULT_INCLUDES) $(INCLUDES) $(AM_CPPFLAGS) $(CPPFLAGS) \
	$(AM_CXXFLAGS) $(CXXFLAGS)
CXXLD = $(CXX)
CXXLINK = $(LIBTOOL) --tag=CXX --mode=link $(CXXLD) $(AM_CXXFLAGS) \
	$(CXXFLAGS) $(AM_LDFLAGS) $(LDFLAGS) -o $@
SOURCES = $(libsimcluster_a_SOURCES) $(simpart_bin_SOURCES) \
	$(simpca_bin_SOURCES) $(simproj_bin_SOURCES) \
	$(simtree_bin_SOURCES) $(treedraw_bin_SOURCES)
DIST_SOURCES = $(libsimcluster_a_SOURCES) $(simpart_bin_SOURCES) \
	$(simpca_bin_SOURCES) $(simproj_bin_SOURCES) \
	$(simtree_bin_SOURCES) $(treedraw_bin_SOURCES)
ETAGS = etags
CTAGS = ctags
DISTFILES = $(DIST_COMMON) $(DIST_SOURCES) $(TEXINFOS) $(EXTRA_DIST)
ACLOCAL = @ACLOCAL@
AMDEP_FALSE = @AMDEP_FALSE@
AMDEP_TRUE = @AMDEP_TRUE@
AMTAR = @AMTAR@
AR = @AR@
AUTOCONF = @AUTOCONF@
AUTOHEADER = @AUTOHEADER@
AUTOMAKE = @AUTOMAKE@
AWK = @AWK@
CAIRO = @CAIRO@
CAIRO_CFLAGS = @CAIRO_CFLAGS@
CAIRO_LIBS = @CAIRO_LIBS@
CAIRO_VERSION = @CAIRO_VERSION@
CC = @CC@
CCDEPMODE = @CCDEPMODE@
CFLAGS = @CFLAGS@
CPP = @CPP@
CPPFLAGS = @CPPFLAGS@
CXX = @CXX@
CXXCPP = @CXXCPP@
CXXDEPMODE = @CXXDEPMODE@
CXXFLAGS = @CXXFLAGS@
CYGPATH_W = @CYGPATH_W@
DEFS = @DEFS@
DEPDIR = @DEPDIR@
ECHO = @ECHO@
ECHO_C = @ECHO_C@
ECHO_N = @ECHO_N@
ECHO_T = @ECHO_T@
EGREP = @EGREP@
EXEEXT = @EXEEXT@
EXPAT = @EXPAT@
EXPAT_CFLAGS = @EXPAT_CFLAGS@
EXPAT_LIBS = @EXPAT_LIBS@
EXPAT_VERSION = @EXPAT_VERSION@
F77 = @F77@
FFLAGS = @FFLAGS@
FONTCONFIG = @FONTCONFIG@
FONTCONFIG_CFLAGS = @FONTCONFIG_CFLAGS@
FONTCONFIG_EXPAT_ARG = @FONTCONFIG_EXPAT_ARG@
FONTCONFIG_FREETYPE_ARG = @FONTCONFIG_FREETYPE_ARG@
FONTCONFIG_LIBS = @FONTCONFIG_LIBS@
FONTCONFIG_VERSION = @FONTCONFIG_VERSION@
FREETYPE = @FREETYPE@
FREETYPE_CFLAGS = @FREETYPE_CFLAGS@
FREETYPE_LIBS = @FREETYPE_LIBS@
FREETYPE_VERSION = @FREETYPE_VERSION@
GLIB = @GLIB@
GLIB_CFLAGS = @GLIB_CFLAGS@
GLIB_LIBS = @GLIB_LIBS@
GLIB_VERSION = @GLIB_VERSION@
GREP = @GREP@
GSL = @GSL@
GSL_CFLAGS = @GSL_CFLAGS@
GSL_LIBS = @GSL_LIBS@
GSL_VERSION = @GSL_VERSION@
HAVE_EXPAT = @HAVE_EXPAT@
HAVE_XMLPARSE_H = @HAVE_XMLPARSE_H@
INSTALL_DATA = @INSTALL_DATA@
INSTALL_PROGRAM = @INSTALL_PROGRAM@
INSTALL_SCRIPT = @INSTALL_SCRIPT@
INSTALL_STRIP_PROGRAM = @INSTALL_STRIP_PROGRAM@
LDFLAGS = @LDFLAGS@
LIBOBJS = @LIBOBJS@
LIBS = @LIBS@
LIBTOOL = @LIBTOOL@
LN_S = @LN_S@
LTLIBOBJS = @LTLIBOBJS@
MAKEINFO = @MAKEINFO@
OBJEXT = @OBJEXT@
PACKAGE = @PACKAGE@
PACKAGE_BUGREPORT = @PACKAGE_BUGREPORT@
PACKAGE_NAME = @PACKAGE_NAME@
PACKAGE_STRING = @PACKAGE_STRING@
PACKAGE_TARNAME = @PACKAGE_TARNAME@
PACKAGE_VERSION = @PACKAGE_VERSION@
PATH_SEPARATOR = @PATH_SEPARATOR@
PERL = @PERL@
PKG_CONFIG = @PKG_CONFIG@
PNG = @PNG@
PNG_CFLAGS = @PNG_CFLAGS@
PNG_LIBS = @PNG_LIBS@
PNG_VERSION = @PNG_VERSION@
RANLIB = @RANLIB@
RUBY = @RUBY@
RUBY_VERSION = @RUBY_VERSION@
SET_MAKE = @SET_MAKE@
SHELL = @SHELL@
STRIP = @STRIP@
VERSION = @VERSION@
WGET = @WGET@
ZLIB = @ZLIB@
ZLIB_VERSION = @ZLIB_VERSION@
ac_ct_CC = @ac_ct_CC@
ac_ct_CXX = @ac_ct_CXX@
ac_ct_F77 = @ac_ct_F77@
am__fastdepCC_FALSE = @am__fastdepCC_FALSE@
am__fastdepCC_TRUE = @am__fastdepCC_TRUE@
am__fastdepCXX_FALSE = @am__fastdepCXX_FALSE@
am__fastdepCXX_TRUE = @am__fastdepCXX_TRUE@
am__include = @am__include@
am__leading_dot = @am__leading_dot@
am__quote = @am__quote@
am__tar = @am__tar@
am__untar = @am__untar@
bindir = @bindir@
build = @build@
build_alias = @build_alias@
build_cpu = @build_cpu@
build_os = @build_os@
build_vendor = @build_vendor@
datadir = @datadir@
datarootdir = @datarootdir@
docdir = @docdir@
dvidir = @dvidir@
exec_prefix = @exec_prefix@
host = @host@
host_alias = @host_alias@
host_cpu = @host_cpu@
host_os = @host_os@
host_vendor = @host_vendor@
htmldir = @htmldir@
includedir = @includedir@
infodir = @infodir@
install_sh = @install_sh@
libdir = @libdir@
libexecdir = @libexecdir@
localedir = @localedir@
localstatedir = @localstatedir@
mandir = @mandir@
mkdir_p = @mkdir_p@
oldincludedir = @oldincludedir@
pdfdir = @pdfdir@
png_CFLAGS = @png_CFLAGS@
png_LIBS = @png_LIBS@
prefix = @prefix@
program_transform_name = @program_transform_name@
psdir = @psdir@
sbindir = @sbindir@
sharedstatedir = @sharedstatedir@
sysconfdir = @sysconfdir@
target_alias = @target_alias@
noinst_LIBRARIES = libsimcluster.a
bin_SCRIPTS = simtree treedraw simpart simpca make_table get_sample get_samples  env.sh clean_tags 
AM_CFLAGS = -g -Wall @GLIB_CFLAGS@
CLUSTER_LIB = cluster.c  simtree_hoon.c
PERTURBATION = perturbation_gsl.h perturbation_gsl.c
libsimcluster_a_SOURCES = dataset.c dataset_ops.c log.c path_util.c
libsimcluster_a_CFLAGS = @GLIB_CFLAGS@
simtree_bin_CFLAGS = @GLIB_CFLAGS@  -I../ranlib @GSL_CFLAGS@
simtree_bin_SOURCES = $(CLUSTER_LIB) simtree_common.c dataset.h simtree.h simtree_main.c $(PERTURBATION)
simtree_bin_LDFLAGS = @GLIB_LIBS@   @GSL_LIBS@ -lm
simtree_bin_LDADD = libsimcluster.a  ../ranlib/libranlib.a ../linpack/liblinpack.a $(CLUSTER_LIB_LDADD) 
simpart_bin_CFLAGS = @GLIB_CFLAGS@  -I../ranlib @GSL_CFLAGS@
simpart_bin_SOURCES = simpart.c $(CLUSTER_LIB) dataset.h simpart.h simpart_main.c pca.c attr_file.c color_schema_all.c
simpart_bin_LDFLAGS = @GLIB_LIBS@   @GSL_LIBS@ -lm
simpart_bin_LDADD = libsimcluster.a  ../ranlib/libranlib.a ../linpack/liblinpack.a 
simpca_bin_CFLAGS = @GLIB_CFLAGS@  -I../ranlib @GSL_CFLAGS@
simpca_bin_SOURCES = simpart.c $(CLUSTER_LIB) dataset.h simpart.h simpca_main.c pca.c
simpca_bin_LDFLAGS = @GLIB_LIBS@   @GSL_LIBS@ -lm
simpca_bin_LDADD = libsimcluster.a  ../ranlib/libranlib.a ../linpack/liblinpack.a 
treedraw_bin_CXXFLAGS = @GLIB_CFLAGS@ @CAIRO_CFLAGS@ -I../TreeLib/src/ -Wno-deprecated @GLIB_CFLAGS@ -O0
treedraw_bin_CFLAGS = @GLIB_CFLAGS@ @CAIRO_CFLAGS@ -I../TreeLib/src/ -Wno-deprecated @GLIB_CFLAGS@ 
treedraw_bin_SOURCES = attr_file.c treedraw.cpp path_util.c color_schema_dark.c
treedraw_bin_LDFLAGS = ../TreeLib/src/libtreelib.a @CAIRO_LIBS@ @GLIB_LIBS@  -lm
simproj_bin_CFLAGS = -g -Wall @GLIB_CFLAGS@  -I../ranlib @GSL_CFLAGS@
simproj_bin_SOURCES = $(CLUSTER_LIB) dataset.h pca.h simproj_main.c pca.c
simproj_bin_LDFLAGS = @GLIB_LIBS@   @GSL_LIBS@ -lm
simproj_bin_LDADD = libsimcluster.a  ../ranlib/libranlib.a ../linpack/liblinpack.a 
EXTRA_DIST = attr_file.h  color_schema.h  dataset_ops.h  path_util.h \
	cluster.h      config.h        log.h          simtree.h \
	cluster_sim.h  dataset.h       matrix.h       types.h \
	pca.h

all: config.h
	$(MAKE) $(AM_MAKEFLAGS) all-am

.SUFFIXES:
.SUFFIXES: .c .cpp .lo .o .obj
$(srcdir)/Makefile.in:  $(srcdir)/Makefile.am  $(am__configure_deps)
	@for dep in $?; do \
	  case '$(am__configure_deps)' in \
	    *$$dep*) \
	      cd $(top_builddir) && $(MAKE) $(AM_MAKEFLAGS) am--refresh \
		&& exit 0; \
	      exit 1;; \
	  esac; \
	done; \
	echo ' cd $(top_srcdir) && $(AUTOMAKE) --gnu  src/Makefile'; \
	cd $(top_srcdir) && \
	  $(AUTOMAKE) --gnu  src/Makefile
.PRECIOUS: Makefile
Makefile: $(srcdir)/Makefile.in $(top_builddir)/config.status
	@case '$?' in \
	  *config.status*) \
	    cd $(top_builddir) && $(MAKE) $(AM_MAKEFLAGS) am--refresh;; \
	  *) \
	    echo ' cd $(top_builddir) && $(SHELL) ./config.status $(subdir)/$@ $(am__depfiles_maybe)'; \
	    cd $(top_builddir) && $(SHELL) ./config.status $(subdir)/$@ $(am__depfiles_maybe);; \
	esac;

$(top_builddir)/config.status: $(top_srcdir)/configure $(CONFIG_STATUS_DEPENDENCIES)
	cd $(top_builddir) && $(MAKE) $(AM_MAKEFLAGS) am--refresh

$(top_srcdir)/configure:  $(am__configure_deps)
	cd $(top_builddir) && $(MAKE) $(AM_MAKEFLAGS) am--refresh
$(ACLOCAL_M4):  $(am__aclocal_m4_deps)
	cd $(top_builddir) && $(MAKE) $(AM_MAKEFLAGS) am--refresh

config.h: stamp-h1
	@if test ! -f $@; then \
	  rm -f stamp-h1; \
	  $(MAKE) stamp-h1; \
	else :; fi

stamp-h1: $(srcdir)/config.h.in $(top_builddir)/config.status
	@rm -f stamp-h1
	cd $(top_builddir) && $(SHELL) ./config.status src/config.h
$(srcdir)/config.h.in:  $(am__configure_deps) 
	cd $(top_srcdir) && $(AUTOHEADER)
	rm -f stamp-h1
	touch $@

distclean-hdr:
	-rm -f config.h stamp-h1
simtree: $(top_builddir)/config.status $(srcdir)/simtree.in
	cd $(top_builddir) && $(SHELL) ./config.status $(subdir)/$@
treedraw: $(top_builddir)/config.status $(srcdir)/treedraw.in
	cd $(top_builddir) && $(SHELL) ./config.status $(subdir)/$@
simpart: $(top_builddir)/config.status $(srcdir)/simpart.in
	cd $(top_builddir) && $(SHELL) ./config.status $(subdir)/$@
simpca: $(top_builddir)/config.status $(srcdir)/simpca.in
	cd $(top_builddir) && $(SHELL) ./config.status $(subdir)/$@
simproj: $(top_builddir)/config.status $(srcdir)/simproj.in
	cd $(top_builddir) && $(SHELL) ./config.status $(subdir)/$@
make_table: $(top_builddir)/config.status $(srcdir)/make_table.in
	cd $(top_builddir) && $(SHELL) ./config.status $(subdir)/$@
get_sample: $(top_builddir)/config.status $(srcdir)/get_sample.in
	cd $(top_builddir) && $(SHELL) ./config.status $(subdir)/$@
get_samples: $(top_builddir)/config.status $(srcdir)/get_samples.in
	cd $(top_builddir) && $(SHELL) ./config.status $(subdir)/$@
autocluster: $(top_builddir)/config.status $(srcdir)/autocluster.in
	cd $(top_builddir) && $(SHELL) ./config.status $(subdir)/$@
env.sh: $(top_builddir)/config.status $(srcdir)/env.sh.in
	cd $(top_builddir) && $(SHELL) ./config.status $(subdir)/$@
clean_tags: $(top_builddir)/config.status $(srcdir)/clean_tags.in
	cd $(top_builddir) && $(SHELL) ./config.status $(subdir)/$@

clean-noinstLIBRARIES:
	-test -z "$(noinst_LIBRARIES)" || rm -f $(noinst_LIBRARIES)
libsimcluster.a: $(libsimcluster_a_OBJECTS) $(libsimcluster_a_DEPENDENCIES) 
	-rm -f libsimcluster.a
	$(libsimcluster_a_AR) libsimcluster.a $(libsimcluster_a_OBJECTS) $(libsimcluster_a_LIBADD)
	$(RANLIB) libsimcluster.a
install-binPROGRAMS: $(bin_PROGRAMS)
	@$(NORMAL_INSTALL)
	test -z "$(bindir)" || $(mkdir_p) "$(DESTDIR)$(bindir)"
	@list='$(bin_PROGRAMS)'; for p in $$list; do \
	  p1=`echo $$p|sed 's/$(EXEEXT)$$//'`; \
	  if test -f $$p \
	     || test -f $$p1 \
	  ; then \
	    f=`echo "$$p1" | sed 's,^.*/,,;$(transform);s/$$/$(EXEEXT)/'`; \
	   echo " $(INSTALL_PROGRAM_ENV) $(LIBTOOL) --mode=install $(binPROGRAMS_INSTALL) '$$p' '$(DESTDIR)$(bindir)/$$f'"; \
	   $(INSTALL_PROGRAM_ENV) $(LIBTOOL) --mode=install $(binPROGRAMS_INSTALL) "$$p" "$(DESTDIR)$(bindir)/$$f" || exit 1; \
	  else :; fi; \
	done

uninstall-binPROGRAMS:
	@$(NORMAL_UNINSTALL)
	@list='$(bin_PROGRAMS)'; for p in $$list; do \
	  f=`echo "$$p" | sed 's,^.*/,,;s/$(EXEEXT)$$//;$(transform);s/$$/$(EXEEXT)/'`; \
	  echo " rm -f '$(DESTDIR)$(bindir)/$$f'"; \
	  rm -f "$(DESTDIR)$(bindir)/$$f"; \
	done

clean-binPROGRAMS:
	@list='$(bin_PROGRAMS)'; for p in $$list; do \
	  f=`echo $$p|sed 's/$(EXEEXT)$$//'`; \
	  echo " rm -f $$p $$f"; \
	  rm -f $$p $$f ; \
	done
simpart.bin$(EXEEXT): $(simpart_bin_OBJECTS) $(simpart_bin_DEPENDENCIES) 
	@rm -f simpart.bin$(EXEEXT)
	$(LINK) $(simpart_bin_LDFLAGS) $(simpart_bin_OBJECTS) $(simpart_bin_LDADD) $(LIBS)
simpca.bin$(EXEEXT): $(simpca_bin_OBJECTS) $(simpca_bin_DEPENDENCIES) 
	@rm -f simpca.bin$(EXEEXT)
	$(LINK) $(simpca_bin_LDFLAGS) $(simpca_bin_OBJECTS) $(simpca_bin_LDADD) $(LIBS)
simproj.bin$(EXEEXT): $(simproj_bin_OBJECTS) $(simproj_bin_DEPENDENCIES) 
	@rm -f simproj.bin$(EXEEXT)
	$(LINK) $(simproj_bin_LDFLAGS) $(simproj_bin_OBJECTS) $(simproj_bin_LDADD) $(LIBS)
simtree.bin$(EXEEXT): $(simtree_bin_OBJECTS) $(simtree_bin_DEPENDENCIES) 
	@rm -f simtree.bin$(EXEEXT)
	$(LINK) $(simtree_bin_LDFLAGS) $(simtree_bin_OBJECTS) $(simtree_bin_LDADD) $(LIBS)
treedraw.bin$(EXEEXT): $(treedraw_bin_OBJECTS) $(treedraw_bin_DEPENDENCIES) 
	@rm -f treedraw.bin$(EXEEXT)
	$(CXXLINK) $(treedraw_bin_LDFLAGS) $(treedraw_bin_OBJECTS) $(treedraw_bin_LDADD) $(LIBS)
install-binSCRIPTS: $(bin_SCRIPTS)
	@$(NORMAL_INSTALL)
	test -z "$(bindir)" || $(mkdir_p) "$(DESTDIR)$(bindir)"
	@list='$(bin_SCRIPTS)'; for p in $$list; do \
	  if test -f "$$p"; then d=; else d="$(srcdir)/"; fi; \
	  if test -f $$d$$p; then \
	    f=`echo "$$p" | sed 's|^.*/||;$(transform)'`; \
	    echo " $(binSCRIPT_INSTALL) '$$d$$p' '$(DESTDIR)$(bindir)/$$f'"; \
	    $(binSCRIPT_INSTALL) "$$d$$p" "$(DESTDIR)$(bindir)/$$f"; \
	  else :; fi; \
	done

uninstall-binSCRIPTS:
	@$(NORMAL_UNINSTALL)
	@list='$(bin_SCRIPTS)'; for p in $$list; do \
	  f=`echo "$$p" | sed 's|^.*/||;$(transform)'`; \
	  echo " rm -f '$(DESTDIR)$(bindir)/$$f'"; \
	  rm -f "$(DESTDIR)$(bindir)/$$f"; \
	done

mostlyclean-compile:
	-rm -f *.$(OBJEXT)

distclean-compile:
	-rm -f *.tab.c

@AMDEP_TRUE@@am__include@ @am__quote@./$(DEPDIR)/libsimcluster_a-dataset.Po@am__quote@
@AMDEP_TRUE@@am__include@ @am__quote@./$(DEPDIR)/libsimcluster_a-dataset_ops.Po@am__quote@
@AMDEP_TRUE@@am__include@ @am__quote@./$(DEPDIR)/libsimcluster_a-log.Po@am__quote@
@AMDEP_TRUE@@am__include@ @am__quote@./$(DEPDIR)/libsimcluster_a-path_util.Po@am__quote@
@AMDEP_TRUE@@am__include@ @am__quote@./$(DEPDIR)/simpart_bin-attr_file.Po@am__quote@
@AMDEP_TRUE@@am__include@ @am__quote@./$(DEPDIR)/simpart_bin-cluster.Po@am__quote@
@AMDEP_TRUE@@am__include@ @am__quote@./$(DEPDIR)/simpart_bin-color_schema_all.Po@am__quote@
@AMDEP_TRUE@@am__include@ @am__quote@./$(DEPDIR)/simpart_bin-pca.Po@am__quote@
@AMDEP_TRUE@@am__include@ @am__quote@./$(DEPDIR)/simpart_bin-simpart.Po@am__quote@
@AMDEP_TRUE@@am__include@ @am__quote@./$(DEPDIR)/simpart_bin-simpart_main.Po@am__quote@
@AMDEP_TRUE@@am__include@ @am__quote@./$(DEPDIR)/simpart_bin-simtree_hoon.Po@am__quote@
@AMDEP_TRUE@@am__include@ @am__quote@./$(DEPDIR)/simpca_bin-cluster.Po@am__quote@
@AMDEP_TRUE@@am__include@ @am__quote@./$(DEPDIR)/simpca_bin-pca.Po@am__quote@
@AMDEP_TRUE@@am__include@ @am__quote@./$(DEPDIR)/simpca_bin-simpart.Po@am__quote@
@AMDEP_TRUE@@am__include@ @am__quote@./$(DEPDIR)/simpca_bin-simpca_main.Po@am__quote@
@AMDEP_TRUE@@am__include@ @am__quote@./$(DEPDIR)/simpca_bin-simtree_hoon.Po@am__quote@
@AMDEP_TRUE@@am__include@ @am__quote@./$(DEPDIR)/simproj_bin-cluster.Po@am__quote@
@AMDEP_TRUE@@am__include@ @am__quote@./$(DEPDIR)/simproj_bin-pca.Po@am__quote@
@AMDEP_TRUE@@am__include@ @am__quote@./$(DEPDIR)/simproj_bin-simproj_main.Po@am__quote@
@AMDEP_TRUE@@am__include@ @am__quote@./$(DEPDIR)/simproj_bin-simtree_hoon.Po@am__quote@
@AMDEP_TRUE@@am__include@ @am__quote@./$(DEPDIR)/simtree_bin-cluster.Po@am__quote@
@AMDEP_TRUE@@am__include@ @am__quote@./$(DEPDIR)/simtree_bin-perturbation_gsl.Po@am__quote@
@AMDEP_TRUE@@am__include@ @am__quote@./$(DEPDIR)/simtree_bin-simtree_common.Po@am__quote@
@AMDEP_TRUE@@am__include@ @am__quote@./$(DEPDIR)/simtree_bin-simtree_hoon.Po@am__quote@
@AMDEP_TRUE@@am__include@ @am__quote@./$(DEPDIR)/simtree_bin-simtree_main.Po@am__quote@
@AMDEP_TRUE@@am__include@ @am__quote@./$(DEPDIR)/treedraw_bin-attr_file.Po@am__quote@
@AMDEP_TRUE@@am__include@ @am__quote@./$(DEPDIR)/treedraw_bin-color_schema_dark.Po@am__quote@
@AMDEP_TRUE@@am__include@ @am__quote@./$(DEPDIR)/treedraw_bin-path_util.Po@am__quote@
@AMDEP_TRUE@@am__include@ @am__quote@./$(DEPDIR)/treedraw_bin-treedraw.Po@am__quote@

.c.o:
@am__fastdepCC_TRUE@	if $(COMPILE) -MT $@ -MD -MP -MF "$(DEPDIR)/$*.Tpo" -c -o $@ $<; \
@am__fastdepCC_TRUE@	then mv -f "$(DEPDIR)/$*.Tpo" "$(DEPDIR)/$*.Po"; else rm -f "$(DEPDIR)/$*.Tpo"; exit 1; fi
@AMDEP_TRUE@@am__fastdepCC_FALSE@	source='$<' object='$@' libtool=no @AMDEPBACKSLASH@
@AMDEP_TRUE@@am__fastdepCC_FALSE@	DEPDIR=$(DEPDIR) $(CCDEPMODE) $(depcomp) @AMDEPBACKSLASH@
@am__fastdepCC_FALSE@	$(COMPILE) -c $<

.c.obj:
@am__fastdepCC_TRUE@	if $(COMPILE) -MT $@ -MD -MP -MF "$(DEPDIR)/$*.Tpo" -c -o $@ `$(CYGPATH_W) '$<'`; \
@am__fastdepCC_TRUE@	then mv -f "$(DEPDIR)/$*.Tpo" "$(DEPDIR)/$*.Po"; else rm -f "$(DEPDIR)/$*.Tpo"; exit 1; fi
@AMDEP_TRUE@@am__fastdepCC_FALSE@	source='$<' object='$@' libtool=no @AMDEPBACKSLASH@
@AMDEP_TRUE@@am__fastdepCC_FALSE@	DEPDIR=$(DEPDIR) $(CCDEPMODE) $(depcomp) @AMDEPBACKSLASH@
@am__fastdepCC_FALSE@	$(COMPILE) -c `$(CYGPATH_W) '$<'`

.c.lo:
@am__fastdepCC_TRUE@	if $(LTCOMPILE) -MT $@ -MD -MP -MF "$(DEPDIR)/$*.Tpo" -c -o $@ $<; \
@am__fastdepCC_TRUE@	then mv -f "$(DEPDIR)/$*.Tpo" "$(DEPDIR)/$*.Plo"; else rm -f "$(DEPDIR)/$*.Tpo"; exit 1; fi
@AMDEP_TRUE@@am__fastdepCC_FALSE@	source='$<' object='$@' libtool=yes @AMDEPBACKSLASH@
@AMDEP_TRUE@@am__fastdepCC_FALSE@	DEPDIR=$(DEPDIR) $(CCDEPMODE) $(depcomp) @AMDEPBACKSLASH@
@am__fastdepCC_FALSE@	$(LTCOMPILE) -c -o $@ $<

libsimcluster_a-dataset.o: dataset.c
@am__fastdepCC_TRUE@	if $(CC) $(DEFS) $(DEFAULT_INCLUDES) $(INCLUDES) $(AM_CPPFLAGS) $(CPPFLAGS) $(libsimcluster_a_CFLAGS) $(CFLAGS) -MT libsimcluster_a-dataset.o -MD -MP -MF "$(DEPDIR)/libsimcluster_a-dataset.Tpo" -c -o libsimcluster_a-dataset.o `test -f 'dataset.c' || echo '$(srcdir)/'`dataset.c; \
@am__fastdepCC_TRUE@	then mv -f "$(DEPDIR)/libsimcluster_a-dataset.Tpo" "$(DEPDIR)/libsimcluster_a-dataset.Po"; else rm -f "$(DEPDIR)/libsimcluster_a-dataset.Tpo"; exit 1; fi
@AMDEP_TRUE@@am__fastdepCC_FALSE@	source='dataset.c' object='libsimcluster_a-dataset.o' libtool=no @AMDEPBACKSLASH@
@AMDEP_TRUE@@am__fastdepCC_FALSE@	DEPDIR=$(DEPDIR) $(CCDEPMODE) $(depcomp) @AMDEPBACKSLASH@
@am__fastdepCC_FALSE@	$(CC) $(DEFS) $(DEFAULT_INCLUDES) $(INCLUDES) $(AM_CPPFLAGS) $(CPPFLAGS) $(libsimcluster_a_CFLAGS) $(CFLAGS) -c -o libsimcluster_a-dataset.o `test -f 'dataset.c' || echo '$(srcdir)/'`dataset.c

libsimcluster_a-dataset.obj: dataset.c
@am__fastdepCC_TRUE@	if $(CC) $(DEFS) $(DEFAULT_INCLUDES) $(INCLUDES) $(AM_CPPFLAGS) $(CPPFLAGS) $(libsimcluster_a_CFLAGS) $(CFLAGS) -MT libsimcluster_a-dataset.obj -MD -MP -MF "$(DEPDIR)/libsimcluster_a-dataset.Tpo" -c -o libsimcluster_a-dataset.obj `if test -f 'dataset.c'; then $(CYGPATH_W) 'dataset.c'; else $(CYGPATH_W) '$(srcdir)/dataset.c'; fi`; \
@am__fastdepCC_TRUE@	then mv -f "$(DEPDIR)/libsimcluster_a-dataset.Tpo" "$(DEPDIR)/libsimcluster_a-dataset.Po"; else rm -f "$(DEPDIR)/libsimcluster_a-dataset.Tpo"; exit 1; fi
@AMDEP_TRUE@@am__fastdepCC_FALSE@	source='dataset.c' object='libsimcluster_a-dataset.obj' libtool=no @AMDEPBACKSLASH@
@AMDEP_TRUE@@am__fastdepCC_FALSE@	DEPDIR=$(DEPDIR) $(CCDEPMODE) $(depcomp) @AMDEPBACKSLASH@
@am__fastdepCC_FALSE@	$(CC) $(DEFS) $(DEFAULT_INCLUDES) $(INCLUDES) $(AM_CPPFLAGS) $(CPPFLAGS) $(libsimcluster_a_CFLAGS) $(CFLAGS) -c -o libsimcluster_a-dataset.obj `if test -f 'dataset.c'; then $(CYGPATH_W) 'dataset.c'; else $(CYGPATH_W) '$(srcdir)/dataset.c'; fi`

libsimcluster_a-dataset_ops.o: dataset_ops.c
@am__fastdepCC_TRUE@	if $(CC) $(DEFS) $(DEFAULT_INCLUDES) $(INCLUDES) $(AM_CPPFLAGS) $(CPPFLAGS) $(libsimcluster_a_CFLAGS) $(CFLAGS) -MT libsimcluster_a-dataset_ops.o -MD -MP -MF "$(DEPDIR)/libsimcluster_a-dataset_ops.Tpo" -c -o libsimcluster_a-dataset_ops.o `test -f 'dataset_ops.c' || echo '$(srcdir)/'`dataset_ops.c; \
@am__fastdepCC_TRUE@	then mv -f "$(DEPDIR)/libsimcluster_a-dataset_ops.Tpo" "$(DEPDIR)/libsimcluster_a-dataset_ops.Po"; else rm -f "$(DEPDIR)/libsimcluster_a-dataset_ops.Tpo"; exit 1; fi
@AMDEP_TRUE@@am__fastdepCC_FALSE@	source='dataset_ops.c' object='libsimcluster_a-dataset_ops.o' libtool=no @AMDEPBACKSLASH@
@AMDEP_TRUE@@am__fastdepCC_FALSE@	DEPDIR=$(DEPDIR) $(CCDEPMODE) $(depcomp) @AMDEPBACKSLASH@
@am__fastdepCC_FALSE@	$(CC) $(DEFS) $(DEFAULT_INCLUDES) $(INCLUDES) $(AM_CPPFLAGS) $(CPPFLAGS) $(libsimcluster_a_CFLAGS) $(CFLAGS) -c -o libsimcluster_a-dataset_ops.o `test -f 'dataset_ops.c' || echo '$(srcdir)/'`dataset_ops.c

libsimcluster_a-dataset_ops.obj: dataset_ops.c
@am__fastdepCC_TRUE@	if $(CC) $(DEFS) $(DEFAULT_INCLUDES) $(INCLUDES) $(AM_CPPFLAGS) $(CPPFLAGS) $(libsimcluster_a_CFLAGS) $(CFLAGS) -MT libsimcluster_a-dataset_ops.obj -MD -MP -MF "$(DEPDIR)/libsimcluster_a-dataset_ops.Tpo" -c -o libsimcluster_a-dataset_ops.obj `if test -f 'dataset_ops.c'; then $(CYGPATH_W) 'dataset_ops.c'; else $(CYGPATH_W) '$(srcdir)/dataset_ops.c'; fi`; \
@am__fastdepCC_TRUE@	then mv -f "$(DEPDIR)/libsimcluster_a-dataset_ops.Tpo" "$(DEPDIR)/libsimcluster_a-dataset_ops.Po"; else rm -f "$(DEPDIR)/libsimcluster_a-dataset_ops.Tpo"; exit 1; fi
@AMDEP_TRUE@@am__fastdepCC_FALSE@	source='dataset_ops.c' object='libsimcluster_a-dataset_ops.obj' libtool=no @AMDEPBACKSLASH@
@AMDEP_TRUE@@am__fastdepCC_FALSE@	DEPDIR=$(DEPDIR) $(CCDEPMODE) $(depcomp) @AMDEPBACKSLASH@
@am__fastdepCC_FALSE@	$(CC) $(DEFS) $(DEFAULT_INCLUDES) $(INCLUDES) $(AM_CPPFLAGS) $(CPPFLAGS) $(libsimcluster_a_CFLAGS) $(CFLAGS) -c -o libsimcluster_a-dataset_ops.obj `if test -f 'dataset_ops.c'; then $(CYGPATH_W) 'dataset_ops.c'; else $(CYGPATH_W) '$(srcdir)/dataset_ops.c'; fi`

libsimcluster_a-log.o: log.c
@am__fastdepCC_TRUE@	if $(CC) $(DEFS) $(DEFAULT_INCLUDES) $(INCLUDES) $(AM_CPPFLAGS) $(CPPFLAGS) $(libsimcluster_a_CFLAGS) $(CFLAGS) -MT libsimcluster_a-log.o -MD -MP -MF "$(DEPDIR)/libsimcluster_a-log.Tpo" -c -o libsimcluster_a-log.o `test -f 'log.c' || echo '$(srcdir)/'`log.c; \
@am__fastdepCC_TRUE@	then mv -f "$(DEPDIR)/libsimcluster_a-log.Tpo" "$(DEPDIR)/libsimcluster_a-log.Po"; else rm -f "$(DEPDIR)/libsimcluster_a-log.Tpo"; exit 1; fi
@AMDEP_TRUE@@am__fastdepCC_FALSE@	source='log.c' object='libsimcluster_a-log.o' libtool=no @AMDEPBACKSLASH@
@AMDEP_TRUE@@am__fastdepCC_FALSE@	DEPDIR=$(DEPDIR) $(CCDEPMODE) $(depcomp) @AMDEPBACKSLASH@
@am__fastdepCC_FALSE@	$(CC) $(DEFS) $(DEFAULT_INCLUDES) $(INCLUDES) $(AM_CPPFLAGS) $(CPPFLAGS) $(libsimcluster_a_CFLAGS) $(CFLAGS) -c -o libsimcluster_a-log.o `test -f 'log.c' || echo '$(srcdir)/'`log.c

libsimcluster_a-log.obj: log.c
@am__fastdepCC_TRUE@	if $(CC) $(DEFS) $(DEFAULT_INCLUDES) $(INCLUDES) $(AM_CPPFLAGS) $(CPPFLAGS) $(libsimcluster_a_CFLAGS) $(CFLAGS) -MT libsimcluster_a-log.obj -MD -MP -MF "$(DEPDIR)/libsimcluster_a-log.Tpo" -c -o libsimcluster_a-log.obj `if test -f 'log.c'; then $(CYGPATH_W) 'log.c'; else $(CYGPATH_W) '$(srcdir)/log.c'; fi`; \
@am__fastdepCC_TRUE@	then mv -f "$(DEPDIR)/libsimcluster_a-log.Tpo" "$(DEPDIR)/libsimcluster_a-log.Po"; else rm -f "$(DEPDIR)/libsimcluster_a-log.Tpo"; exit 1; fi
@AMDEP_TRUE@@am__fastdepCC_FALSE@	source='log.c' object='libsimcluster_a-log.obj' libtool=no @AMDEPBACKSLASH@
@AMDEP_TRUE@@am__fastdepCC_FALSE@	DEPDIR=$(DEPDIR) $(CCDEPMODE) $(depcomp) @AMDEPBACKSLASH@
@am__fastdepCC_FALSE@	$(CC) $(DEFS) $(DEFAULT_INCLUDES) $(INCLUDES) $(AM_CPPFLAGS) $(CPPFLAGS) $(libsimcluster_a_CFLAGS) $(CFLAGS) -c -o libsimcluster_a-log.obj `if test -f 'log.c'; then $(CYGPATH_W) 'log.c'; else $(CYGPATH_W) '$(srcdir)/log.c'; fi`

libsimcluster_a-path_util.o: path_util.c
@am__fastdepCC_TRUE@	if $(CC) $(DEFS) $(DEFAULT_INCLUDES) $(INCLUDES) $(AM_CPPFLAGS) $(CPPFLAGS) $(libsimcluster_a_CFLAGS) $(CFLAGS) -MT libsimcluster_a-path_util.o -MD -MP -MF "$(DEPDIR)/libsimcluster_a-path_util.Tpo" -c -o libsimcluster_a-path_util.o `test -f 'path_util.c' || echo '$(srcdir)/'`path_util.c; \
@am__fastdepCC_TRUE@	then mv -f "$(DEPDIR)/libsimcluster_a-path_util.Tpo" "$(DEPDIR)/libsimcluster_a-path_util.Po"; else rm -f "$(DEPDIR)/libsimcluster_a-path_util.Tpo"; exit 1; fi
@AMDEP_TRUE@@am__fastdepCC_FALSE@	source='path_util.c' object='libsimcluster_a-path_util.o' libtool=no @AMDEPBACKSLASH@
@AMDEP_TRUE@@am__fastdepCC_FALSE@	DEPDIR=$(DEPDIR) $(CCDEPMODE) $(depcomp) @AMDEPBACKSLASH@
@am__fastdepCC_FALSE@	$(CC) $(DEFS) $(DEFAULT_INCLUDES) $(INCLUDES) $(AM_CPPFLAGS) $(CPPFLAGS) $(libsimcluster_a_CFLAGS) $(CFLAGS) -c -o libsimcluster_a-path_util.o `test -f 'path_util.c' || echo '$(srcdir)/'`path_util.c

libsimcluster_a-path_util.obj: path_util.c
@am__fastdepCC_TRUE@	if $(CC) $(DEFS) $(DEFAULT_INCLUDES) $(INCLUDES) $(AM_CPPFLAGS) $(CPPFLAGS) $(libsimcluster_a_CFLAGS) $(CFLAGS) -MT libsimcluster_a-path_util.obj -MD -MP -MF "$(DEPDIR)/libsimcluster_a-path_util.Tpo" -c -o libsimcluster_a-path_util.obj `if test -f 'path_util.c'; then $(CYGPATH_W) 'path_util.c'; else $(CYGPATH_W) '$(srcdir)/path_util.c'; fi`; \
@am__fastdepCC_TRUE@	then mv -f "$(DEPDIR)/libsimcluster_a-path_util.Tpo" "$(DEPDIR)/libsimcluster_a-path_util.Po"; else rm -f "$(DEPDIR)/libsimcluster_a-path_util.Tpo"; exit 1; fi
@AMDEP_TRUE@@am__fastdepCC_FALSE@	source='path_util.c' object='libsimcluster_a-path_util.obj' libtool=no @AMDEPBACKSLASH@
@AMDEP_TRUE@@am__fastdepCC_FALSE@	DEPDIR=$(DEPDIR) $(CCDEPMODE) $(depcomp) @AMDEPBACKSLASH@
@am__fastdepCC_FALSE@	$(CC) $(DEFS) $(DEFAULT_INCLUDES) $(INCLUDES) $(AM_CPPFLAGS) $(CPPFLAGS) $(libsimcluster_a_CFLAGS) $(CFLAGS) -c -o libsimcluster_a-path_util.obj `if test -f 'path_util.c'; then $(CYGPATH_W) 'path_util.c'; else $(CYGPATH_W) '$(srcdir)/path_util.c'; fi`

simpart_bin-simpart.o: simpart.c
@am__fastdepCC_TRUE@	if $(CC) $(DEFS) $(DEFAULT_INCLUDES) $(INCLUDES) $(AM_CPPFLAGS) $(CPPFLAGS) $(simpart_bin_CFLAGS) $(CFLAGS) -MT simpart_bin-simpart.o -MD -MP -MF "$(DEPDIR)/simpart_bin-simpart.Tpo" -c -o simpart_bin-simpart.o `test -f 'simpart.c' || echo '$(srcdir)/'`simpart.c; \
@am__fastdepCC_TRUE@	then mv -f "$(DEPDIR)/simpart_bin-simpart.Tpo" "$(DEPDIR)/simpart_bin-simpart.Po"; else rm -f "$(DEPDIR)/simpart_bin-simpart.Tpo"; exit 1; fi
@AMDEP_TRUE@@am__fastdepCC_FALSE@	source='simpart.c' object='simpart_bin-simpart.o' libtool=no @AMDEPBACKSLASH@
@AMDEP_TRUE@@am__fastdepCC_FALSE@	DEPDIR=$(DEPDIR) $(CCDEPMODE) $(depcomp) @AMDEPBACKSLASH@
@am__fastdepCC_FALSE@	$(CC) $(DEFS) $(DEFAULT_INCLUDES) $(INCLUDES) $(AM_CPPFLAGS) $(CPPFLAGS) $(simpart_bin_CFLAGS) $(CFLAGS) -c -o simpart_bin-simpart.o `test -f 'simpart.c' || echo '$(srcdir)/'`simpart.c

simpart_bin-simpart.obj: simpart.c
@am__fastdepCC_TRUE@	if $(CC) $(DEFS) $(DEFAULT_INCLUDES) $(INCLUDES) $(AM_CPPFLAGS) $(CPPFLAGS) $(simpart_bin_CFLAGS) $(CFLAGS) -MT simpart_bin-simpart.obj -MD -MP -MF "$(DEPDIR)/simpart_bin-simpart.Tpo" -c -o simpart_bin-simpart.obj `if test -f 'simpart.c'; then $(CYGPATH_W) 'simpart.c'; else $(CYGPATH_W) '$(srcdir)/simpart.c'; fi`; \
@am__fastdepCC_TRUE@	then mv -f "$(DEPDIR)/simpart_bin-simpart.Tpo" "$(DEPDIR)/simpart_bin-simpart.Po"; else rm -f "$(DEPDIR)/simpart_bin-simpart.Tpo"; exit 1; fi
@AMDEP_TRUE@@am__fastdepCC_FALSE@	source='simpart.c' object='simpart_bin-simpart.obj' libtool=no @AMDEPBACKSLASH@
@AMDEP_TRUE@@am__fastdepCC_FALSE@	DEPDIR=$(DEPDIR) $(CCDEPMODE) $(depcomp) @AMDEPBACKSLASH@
@am__fastdepCC_FALSE@	$(CC) $(DEFS) $(DEFAULT_INCLUDES) $(INCLUDES) $(AM_CPPFLAGS) $(CPPFLAGS) $(simpart_bin_CFLAGS) $(CFLAGS) -c -o simpart_bin-simpart.obj `if test -f 'simpart.c'; then $(CYGPATH_W) 'simpart.c'; else $(CYGPATH_W) '$(srcdir)/simpart.c'; fi`

simpart_bin-cluster.o: cluster.c
@am__fastdepCC_TRUE@	if $(CC) $(DEFS) $(DEFAULT_INCLUDES) $(INCLUDES) $(AM_CPPFLAGS) $(CPPFLAGS) $(simpart_bin_CFLAGS) $(CFLAGS) -MT simpart_bin-cluster.o -MD -MP -MF "$(DEPDIR)/simpart_bin-cluster.Tpo" -c -o simpart_bin-cluster.o `test -f 'cluster.c' || echo '$(srcdir)/'`cluster.c; \
@am__fastdepCC_TRUE@	then mv -f "$(DEPDIR)/simpart_bin-cluster.Tpo" "$(DEPDIR)/simpart_bin-cluster.Po"; else rm -f "$(DEPDIR)/simpart_bin-cluster.Tpo"; exit 1; fi
@AMDEP_TRUE@@am__fastdepCC_FALSE@	source='cluster.c' object='simpart_bin-cluster.o' libtool=no @AMDEPBACKSLASH@
@AMDEP_TRUE@@am__fastdepCC_FALSE@	DEPDIR=$(DEPDIR) $(CCDEPMODE) $(depcomp) @AMDEPBACKSLASH@
@am__fastdepCC_FALSE@	$(CC) $(DEFS) $(DEFAULT_INCLUDES) $(INCLUDES) $(AM_CPPFLAGS) $(CPPFLAGS) $(simpart_bin_CFLAGS) $(CFLAGS) -c -o simpart_bin-cluster.o `test -f 'cluster.c' || echo '$(srcdir)/'`cluster.c

simpart_bin-cluster.obj: cluster.c
@am__fastdepCC_TRUE@	if $(CC) $(DEFS) $(DEFAULT_INCLUDES) $(INCLUDES) $(AM_CPPFLAGS) $(CPPFLAGS) $(simpart_bin_CFLAGS) $(CFLAGS) -MT simpart_bin-cluster.obj -MD -MP -MF "$(DEPDIR)/simpart_bin-cluster.Tpo" -c -o simpart_bin-cluster.obj `if test -f 'cluster.c'; then $(CYGPATH_W) 'cluster.c'; else $(CYGPATH_W) '$(srcdir)/cluster.c'; fi`; \
@am__fastdepCC_TRUE@	then mv -f "$(DEPDIR)/simpart_bin-cluster.Tpo" "$(DEPDIR)/simpart_bin-cluster.Po"; else rm -f "$(DEPDIR)/simpart_bin-cluster.Tpo"; exit 1; fi
@AMDEP_TRUE@@am__fastdepCC_FALSE@	source='cluster.c' object='simpart_bin-cluster.obj' libtool=no @AMDEPBACKSLASH@
@AMDEP_TRUE@@am__fastdepCC_FALSE@	DEPDIR=$(DEPDIR) $(CCDEPMODE) $(depcomp) @AMDEPBACKSLASH@
@am__fastdepCC_FALSE@	$(CC) $(DEFS) $(DEFAULT_INCLUDES) $(INCLUDES) $(AM_CPPFLAGS) $(CPPFLAGS) $(simpart_bin_CFLAGS) $(CFLAGS) -c -o simpart_bin-cluster.obj `if test -f 'cluster.c'; then $(CYGPATH_W) 'cluster.c'; else $(CYGPATH_W) '$(srcdir)/cluster.c'; fi`

simpart_bin-simtree_hoon.o: simtree_hoon.c
@am__fastdepCC_TRUE@	if $(CC) $(DEFS) $(DEFAULT_INCLUDES) $(INCLUDES) $(AM_CPPFLAGS) $(CPPFLAGS) $(simpart_bin_CFLAGS) $(CFLAGS) -MT simpart_bin-simtree_hoon.o -MD -MP -MF "$(DEPDIR)/simpart_bin-simtree_hoon.Tpo" -c -o simpart_bin-simtree_hoon.o `test -f 'simtree_hoon.c' || echo '$(srcdir)/'`simtree_hoon.c; \
@am__fastdepCC_TRUE@	then mv -f "$(DEPDIR)/simpart_bin-simtree_hoon.Tpo" "$(DEPDIR)/simpart_bin-simtree_hoon.Po"; else rm -f "$(DEPDIR)/simpart_bin-simtree_hoon.Tpo"; exit 1; fi
@AMDEP_TRUE@@am__fastdepCC_FALSE@	source='simtree_hoon.c' object='simpart_bin-simtree_hoon.o' libtool=no @AMDEPBACKSLASH@
@AMDEP_TRUE@@am__fastdepCC_FALSE@	DEPDIR=$(DEPDIR) $(CCDEPMODE) $(depcomp) @AMDEPBACKSLASH@
@am__fastdepCC_FALSE@	$(CC) $(DEFS) $(DEFAULT_INCLUDES) $(INCLUDES) $(AM_CPPFLAGS) $(CPPFLAGS) $(simpart_bin_CFLAGS) $(CFLAGS) -c -o simpart_bin-simtree_hoon.o `test -f 'simtree_hoon.c' || echo '$(srcdir)/'`simtree_hoon.c

simpart_bin-simtree_hoon.obj: simtree_hoon.c
@am__fastdepCC_TRUE@	if $(CC) $(DEFS) $(DEFAULT_INCLUDES) $(INCLUDES) $(AM_CPPFLAGS) $(CPPFLAGS) $(simpart_bin_CFLAGS) $(CFLAGS) -MT simpart_bin-simtree_hoon.obj -MD -MP -MF "$(DEPDIR)/simpart_bin-simtree_hoon.Tpo" -c -o simpart_bin-simtree_hoon.obj `if test -f 'simtree_hoon.c'; then $(CYGPATH_W) 'simtree_hoon.c'; else $(CYGPATH_W) '$(srcdir)/simtree_hoon.c'; fi`; \
@am__fastdepCC_TRUE@	then mv -f "$(DEPDIR)/simpart_bin-simtree_hoon.Tpo" "$(DEPDIR)/simpart_bin-simtree_hoon.Po"; else rm -f "$(DEPDIR)/simpart_bin-simtree_hoon.Tpo"; exit 1; fi
@AMDEP_TRUE@@am__fastdepCC_FALSE@	source='simtree_hoon.c' object='simpart_bin-simtree_hoon.obj' libtool=no @AMDEPBACKSLASH@
@AMDEP_TRUE@@am__fastdepCC_FALSE@	DEPDIR=$(DEPDIR) $(CCDEPMODE) $(depcomp) @AMDEPBACKSLASH@
@am__fastdepCC_FALSE@	$(CC) $(DEFS) $(DEFAULT_INCLUDES) $(INCLUDES) $(AM_CPPFLAGS) $(CPPFLAGS) $(simpart_bin_CFLAGS) $(CFLAGS) -c -o simpart_bin-simtree_hoon.obj `if test -f 'simtree_hoon.c'; then $(CYGPATH_W) 'simtree_hoon.c'; else $(CYGPATH_W) '$(srcdir)/simtree_hoon.c'; fi`

simpart_bin-simpart_main.o: simpart_main.c
@am__fastdepCC_TRUE@	if $(CC) $(DEFS) $(DEFAULT_INCLUDES) $(INCLUDES) $(AM_CPPFLAGS) $(CPPFLAGS) $(simpart_bin_CFLAGS) $(CFLAGS) -MT simpart_bin-simpart_main.o -MD -MP -MF "$(DEPDIR)/simpart_bin-simpart_main.Tpo" -c -o simpart_bin-simpart_main.o `test -f 'simpart_main.c' || echo '$(srcdir)/'`simpart_main.c; \
@am__fastdepCC_TRUE@	then mv -f "$(DEPDIR)/simpart_bin-simpart_main.Tpo" "$(DEPDIR)/simpart_bin-simpart_main.Po"; else rm -f "$(DEPDIR)/simpart_bin-simpart_main.Tpo"; exit 1; fi
@AMDEP_TRUE@@am__fastdepCC_FALSE@	source='simpart_main.c' object='simpart_bin-simpart_main.o' libtool=no @AMDEPBACKSLASH@
@AMDEP_TRUE@@am__fastdepCC_FALSE@	DEPDIR=$(DEPDIR) $(CCDEPMODE) $(depcomp) @AMDEPBACKSLASH@
@am__fastdepCC_FALSE@	$(CC) $(DEFS) $(DEFAULT_INCLUDES) $(INCLUDES) $(AM_CPPFLAGS) $(CPPFLAGS) $(simpart_bin_CFLAGS) $(CFLAGS) -c -o simpart_bin-simpart_main.o `test -f 'simpart_main.c' || echo '$(srcdir)/'`simpart_main.c

simpart_bin-simpart_main.obj: simpart_main.c
@am__fastdepCC_TRUE@	if $(CC) $(DEFS) $(DEFAULT_INCLUDES) $(INCLUDES) $(AM_CPPFLAGS) $(CPPFLAGS) $(simpart_bin_CFLAGS) $(CFLAGS) -MT simpart_bin-simpart_main.obj -MD -MP -MF "$(DEPDIR)/simpart_bin-simpart_main.Tpo" -c -o simpart_bin-simpart_main.obj `if test -f 'simpart_main.c'; then $(CYGPATH_W) 'simpart_main.c'; else $(CYGPATH_W) '$(srcdir)/simpart_main.c'; fi`; \
@am__fastdepCC_TRUE@	then mv -f "$(DEPDIR)/simpart_bin-simpart_main.Tpo" "$(DEPDIR)/simpart_bin-simpart_main.Po"; else rm -f "$(DEPDIR)/simpart_bin-simpart_main.Tpo"; exit 1; fi
@AMDEP_TRUE@@am__fastdepCC_FALSE@	source='simpart_main.c' object='simpart_bin-simpart_main.obj' libtool=no @AMDEPBACKSLASH@
@AMDEP_TRUE@@am__fastdepCC_FALSE@	DEPDIR=$(DEPDIR) $(CCDEPMODE) $(depcomp) @AMDEPBACKSLASH@
@am__fastdepCC_FALSE@	$(CC) $(DEFS) $(DEFAULT_INCLUDES) $(INCLUDES) $(AM_CPPFLAGS) $(CPPFLAGS) $(simpart_bin_CFLAGS) $(CFLAGS) -c -o simpart_bin-simpart_main.obj `if test -f 'simpart_main.c'; then $(CYGPATH_W) 'simpart_main.c'; else $(CYGPATH_W) '$(srcdir)/simpart_main.c'; fi`

simpart_bin-pca.o: pca.c
@am__fastdepCC_TRUE@	if $(CC) $(DEFS) $(DEFAULT_INCLUDES) $(INCLUDES) $(AM_CPPFLAGS) $(CPPFLAGS) $(simpart_bin_CFLAGS) $(CFLAGS) -MT simpart_bin-pca.o -MD -MP -MF "$(DEPDIR)/simpart_bin-pca.Tpo" -c -o simpart_bin-pca.o `test -f 'pca.c' || echo '$(srcdir)/'`pca.c; \
@am__fastdepCC_TRUE@	then mv -f "$(DEPDIR)/simpart_bin-pca.Tpo" "$(DEPDIR)/simpart_bin-pca.Po"; else rm -f "$(DEPDIR)/simpart_bin-pca.Tpo"; exit 1; fi
@AMDEP_TRUE@@am__fastdepCC_FALSE@	source='pca.c' object='simpart_bin-pca.o' libtool=no @AMDEPBACKSLASH@
@AMDEP_TRUE@@am__fastdepCC_FALSE@	DEPDIR=$(DEPDIR) $(CCDEPMODE) $(depcomp) @AMDEPBACKSLASH@
@am__fastdepCC_FALSE@	$(CC) $(DEFS) $(DEFAULT_INCLUDES) $(INCLUDES) $(AM_CPPFLAGS) $(CPPFLAGS) $(simpart_bin_CFLAGS) $(CFLAGS) -c -o simpart_bin-pca.o `test -f 'pca.c' || echo '$(srcdir)/'`pca.c

simpart_bin-pca.obj: pca.c
@am__fastdepCC_TRUE@	if $(CC) $(DEFS) $(DEFAULT_INCLUDES) $(INCLUDES) $(AM_CPPFLAGS) $(CPPFLAGS) $(simpart_bin_CFLAGS) $(CFLAGS) -MT simpart_bin-pca.obj -MD -MP -MF "$(DEPDIR)/simpart_bin-pca.Tpo" -c -o simpart_bin-pca.obj `if test -f 'pca.c'; then $(CYGPATH_W) 'pca.c'; else $(CYGPATH_W) '$(srcdir)/pca.c'; fi`; \
@am__fastdepCC_TRUE@	then mv -f "$(DEPDIR)/simpart_bin-pca.Tpo" "$(DEPDIR)/simpart_bin-pca.Po"; else rm -f "$(DEPDIR)/simpart_bin-pca.Tpo"; exit 1; fi
@AMDEP_TRUE@@am__fastdepCC_FALSE@	source='pca.c' object='simpart_bin-pca.obj' libtool=no @AMDEPBACKSLASH@
@AMDEP_TRUE@@am__fastdepCC_FALSE@	DEPDIR=$(DEPDIR) $(CCDEPMODE) $(depcomp) @AMDEPBACKSLASH@
@am__fastdepCC_FALSE@	$(CC) $(DEFS) $(DEFAULT_INCLUDES) $(INCLUDES) $(AM_CPPFLAGS) $(CPPFLAGS) $(simpart_bin_CFLAGS) $(CFLAGS) -c -o simpart_bin-pca.obj `if test -f 'pca.c'; then $(CYGPATH_W) 'pca.c'; else $(CYGPATH_W) '$(srcdir)/pca.c'; fi`

simpart_bin-attr_file.o: attr_file.c
@am__fastdepCC_TRUE@	if $(CC) $(DEFS) $(DEFAULT_INCLUDES) $(INCLUDES) $(AM_CPPFLAGS) $(CPPFLAGS) $(simpart_bin_CFLAGS) $(CFLAGS) -MT simpart_bin-attr_file.o -MD -MP -MF "$(DEPDIR)/simpart_bin-attr_file.Tpo" -c -o simpart_bin-attr_file.o `test -f 'attr_file.c' || echo '$(srcdir)/'`attr_file.c; \
@am__fastdepCC_TRUE@	then mv -f "$(DEPDIR)/simpart_bin-attr_file.Tpo" "$(DEPDIR)/simpart_bin-attr_file.Po"; else rm -f "$(DEPDIR)/simpart_bin-attr_file.Tpo"; exit 1; fi
@AMDEP_TRUE@@am__fastdepCC_FALSE@	source='attr_file.c' object='simpart_bin-attr_file.o' libtool=no @AMDEPBACKSLASH@
@AMDEP_TRUE@@am__fastdepCC_FALSE@	DEPDIR=$(DEPDIR) $(CCDEPMODE) $(depcomp) @AMDEPBACKSLASH@
@am__fastdepCC_FALSE@	$(CC) $(DEFS) $(DEFAULT_INCLUDES) $(INCLUDES) $(AM_CPPFLAGS) $(CPPFLAGS) $(simpart_bin_CFLAGS) $(CFLAGS) -c -o simpart_bin-attr_file.o `test -f 'attr_file.c' || echo '$(srcdir)/'`attr_file.c

simpart_bin-attr_file.obj: attr_file.c
@am__fastdepCC_TRUE@	if $(CC) $(DEFS) $(DEFAULT_INCLUDES) $(INCLUDES) $(AM_CPPFLAGS) $(CPPFLAGS) $(simpart_bin_CFLAGS) $(CFLAGS) -MT simpart_bin-attr_file.obj -MD -MP -MF "$(DEPDIR)/simpart_bin-attr_file.Tpo" -c -o simpart_bin-attr_file.obj `if test -f 'attr_file.c'; then $(CYGPATH_W) 'attr_file.c'; else $(CYGPATH_W) '$(srcdir)/attr_file.c'; fi`; \
@am__fastdepCC_TRUE@	then mv -f "$(DEPDIR)/simpart_bin-attr_file.Tpo" "$(DEPDIR)/simpart_bin-attr_file.Po"; else rm -f "$(DEPDIR)/simpart_bin-attr_file.Tpo"; exit 1; fi
@AMDEP_TRUE@@am__fastdepCC_FALSE@	source='attr_file.c' object='simpart_bin-attr_file.obj' libtool=no @AMDEPBACKSLASH@
@AMDEP_TRUE@@am__fastdepCC_FALSE@	DEPDIR=$(DEPDIR) $(CCDEPMODE) $(depcomp) @AMDEPBACKSLASH@
@am__fastdepCC_FALSE@	$(CC) $(DEFS) $(DEFAULT_INCLUDES) $(INCLUDES) $(AM_CPPFLAGS) $(CPPFLAGS) $(simpart_bin_CFLAGS) $(CFLAGS) -c -o simpart_bin-attr_file.obj `if test -f 'attr_file.c'; then $(CYGPATH_W) 'attr_file.c'; else $(CYGPATH_W) '$(srcdir)/attr_file.c'; fi`

simpart_bin-color_schema_all.o: color_schema_all.c
@am__fastdepCC_TRUE@	if $(CC) $(DEFS) $(DEFAULT_INCLUDES) $(INCLUDES) $(AM_CPPFLAGS) $(CPPFLAGS) $(simpart_bin_CFLAGS) $(CFLAGS) -MT simpart_bin-color_schema_all.o -MD -MP -MF "$(DEPDIR)/simpart_bin-color_schema_all.Tpo" -c -o simpart_bin-color_schema_all.o `test -f 'color_schema_all.c' || echo '$(srcdir)/'`color_schema_all.c; \
@am__fastdepCC_TRUE@	then mv -f "$(DEPDIR)/simpart_bin-color_schema_all.Tpo" "$(DEPDIR)/simpart_bin-color_schema_all.Po"; else rm -f "$(DEPDIR)/simpart_bin-color_schema_all.Tpo"; exit 1; fi
@AMDEP_TRUE@@am__fastdepCC_FALSE@	source='color_schema_all.c' object='simpart_bin-color_schema_all.o' libtool=no @AMDEPBACKSLASH@
@AMDEP_TRUE@@am__fastdepCC_FALSE@	DEPDIR=$(DEPDIR) $(CCDEPMODE) $(depcomp) @AMDEPBACKSLASH@
@am__fastdepCC_FALSE@	$(CC) $(DEFS) $(DEFAULT_INCLUDES) $(INCLUDES) $(AM_CPPFLAGS) $(CPPFLAGS) $(simpart_bin_CFLAGS) $(CFLAGS) -c -o simpart_bin-color_schema_all.o `test -f 'color_schema_all.c' || echo '$(srcdir)/'`color_schema_all.c

simpart_bin-color_schema_all.obj: color_schema_all.c
@am__fastdepCC_TRUE@	if $(CC) $(DEFS) $(DEFAULT_INCLUDES) $(INCLUDES) $(AM_CPPFLAGS) $(CPPFLAGS) $(simpart_bin_CFLAGS) $(CFLAGS) -MT simpart_bin-color_schema_all.obj -MD -MP -MF "$(DEPDIR)/simpart_bin-color_schema_all.Tpo" -c -o simpart_bin-color_schema_all.obj `if test -f 'color_schema_all.c'; then $(CYGPATH_W) 'color_schema_all.c'; else $(CYGPATH_W) '$(srcdir)/color_schema_all.c'; fi`; \
@am__fastdepCC_TRUE@	then mv -f "$(DEPDIR)/simpart_bin-color_schema_all.Tpo" "$(DEPDIR)/simpart_bin-color_schema_all.Po"; else rm -f "$(DEPDIR)/simpart_bin-color_schema_all.Tpo"; exit 1; fi
@AMDEP_TRUE@@am__fastdepCC_FALSE@	source='color_schema_all.c' object='simpart_bin-color_schema_all.obj' libtool=no @AMDEPBACKSLASH@
@AMDEP_TRUE@@am__fastdepCC_FALSE@	DEPDIR=$(DEPDIR) $(CCDEPMODE) $(depcomp) @AMDEPBACKSLASH@
@am__fastdepCC_FALSE@	$(CC) $(DEFS) $(DEFAULT_INCLUDES) $(INCLUDES) $(AM_CPPFLAGS) $(CPPFLAGS) $(simpart_bin_CFLAGS) $(CFLAGS) -c -o simpart_bin-color_schema_all.obj `if test -f 'color_schema_all.c'; then $(CYGPATH_W) 'color_schema_all.c'; else $(CYGPATH_W) '$(srcdir)/color_schema_all.c'; fi`

simpca_bin-simpart.o: simpart.c
@am__fastdepCC_TRUE@	if $(CC) $(DEFS) $(DEFAULT_INCLUDES) $(INCLUDES) $(AM_CPPFLAGS) $(CPPFLAGS) $(simpca_bin_CFLAGS) $(CFLAGS) -MT simpca_bin-simpart.o -MD -MP -MF "$(DEPDIR)/simpca_bin-simpart.Tpo" -c -o simpca_bin-simpart.o `test -f 'simpart.c' || echo '$(srcdir)/'`simpart.c; \
@am__fastdepCC_TRUE@	then mv -f "$(DEPDIR)/simpca_bin-simpart.Tpo" "$(DEPDIR)/simpca_bin-simpart.Po"; else rm -f "$(DEPDIR)/simpca_bin-simpart.Tpo"; exit 1; fi
@AMDEP_TRUE@@am__fastdepCC_FALSE@	source='simpart.c' object='simpca_bin-simpart.o' libtool=no @AMDEPBACKSLASH@
@AMDEP_TRUE@@am__fastdepCC_FALSE@	DEPDIR=$(DEPDIR) $(CCDEPMODE) $(depcomp) @AMDEPBACKSLASH@
@am__fastdepCC_FALSE@	$(CC) $(DEFS) $(DEFAULT_INCLUDES) $(INCLUDES) $(AM_CPPFLAGS) $(CPPFLAGS) $(simpca_bin_CFLAGS) $(CFLAGS) -c -o simpca_bin-simpart.o `test -f 'simpart.c' || echo '$(srcdir)/'`simpart.c

simpca_bin-simpart.obj: simpart.c
@am__fastdepCC_TRUE@	if $(CC) $(DEFS) $(DEFAULT_INCLUDES) $(INCLUDES) $(AM_CPPFLAGS) $(CPPFLAGS) $(simpca_bin_CFLAGS) $(CFLAGS) -MT simpca_bin-simpart.obj -MD -MP -MF "$(DEPDIR)/simpca_bin-simpart.Tpo" -c -o simpca_bin-simpart.obj `if test -f 'simpart.c'; then $(CYGPATH_W) 'simpart.c'; else $(CYGPATH_W) '$(srcdir)/simpart.c'; fi`; \
@am__fastdepCC_TRUE@	then mv -f "$(DEPDIR)/simpca_bin-simpart.Tpo" "$(DEPDIR)/simpca_bin-simpart.Po"; else rm -f "$(DEPDIR)/simpca_bin-simpart.Tpo"; exit 1; fi
@AMDEP_TRUE@@am__fastdepCC_FALSE@	source='simpart.c' object='simpca_bin-simpart.obj' libtool=no @AMDEPBACKSLASH@
@AMDEP_TRUE@@am__fastdepCC_FALSE@	DEPDIR=$(DEPDIR) $(CCDEPMODE) $(depcomp) @AMDEPBACKSLASH@
@am__fastdepCC_FALSE@	$(CC) $(DEFS) $(DEFAULT_INCLUDES) $(INCLUDES) $(AM_CPPFLAGS) $(CPPFLAGS) $(simpca_bin_CFLAGS) $(CFLAGS) -c -o simpca_bin-simpart.obj `if test -f 'simpart.c'; then $(CYGPATH_W) 'simpart.c'; else $(CYGPATH_W) '$(srcdir)/simpart.c'; fi`

simpca_bin-cluster.o: cluster.c
@am__fastdepCC_TRUE@	if $(CC) $(DEFS) $(DEFAULT_INCLUDES) $(INCLUDES) $(AM_CPPFLAGS) $(CPPFLAGS) $(simpca_bin_CFLAGS) $(CFLAGS) -MT simpca_bin-cluster.o -MD -MP -MF "$(DEPDIR)/simpca_bin-cluster.Tpo" -c -o simpca_bin-cluster.o `test -f 'cluster.c' || echo '$(srcdir)/'`cluster.c; \
@am__fastdepCC_TRUE@	then mv -f "$(DEPDIR)/simpca_bin-cluster.Tpo" "$(DEPDIR)/simpca_bin-cluster.Po"; else rm -f "$(DEPDIR)/simpca_bin-cluster.Tpo"; exit 1; fi
@AMDEP_TRUE@@am__fastdepCC_FALSE@	source='cluster.c' object='simpca_bin-cluster.o' libtool=no @AMDEPBACKSLASH@
@AMDEP_TRUE@@am__fastdepCC_FALSE@	DEPDIR=$(DEPDIR) $(CCDEPMODE) $(depcomp) @AMDEPBACKSLASH@
@am__fastdepCC_FALSE@	$(CC) $(DEFS) $(DEFAULT_INCLUDES) $(INCLUDES) $(AM_CPPFLAGS) $(CPPFLAGS) $(simpca_bin_CFLAGS) $(CFLAGS) -c -o simpca_bin-cluster.o `test -f 'cluster.c' || echo '$(srcdir)/'`cluster.c

simpca_bin-cluster.obj: cluster.c
@am__fastdepCC_TRUE@	if $(CC) $(DEFS) $(DEFAULT_INCLUDES) $(INCLUDES) $(AM_CPPFLAGS) $(CPPFLAGS) $(simpca_bin_CFLAGS) $(CFLAGS) -MT simpca_bin-cluster.obj -MD -MP -MF "$(DEPDIR)/simpca_bin-cluster.Tpo" -c -o simpca_bin-cluster.obj `if test -f 'cluster.c'; then $(CYGPATH_W) 'cluster.c'; else $(CYGPATH_W) '$(srcdir)/cluster.c'; fi`; \
@am__fastdepCC_TRUE@	then mv -f "$(DEPDIR)/simpca_bin-cluster.Tpo" "$(DEPDIR)/simpca_bin-cluster.Po"; else rm -f "$(DEPDIR)/simpca_bin-cluster.Tpo"; exit 1; fi
@AMDEP_TRUE@@am__fastdepCC_FALSE@	source='cluster.c' object='simpca_bin-cluster.obj' libtool=no @AMDEPBACKSLASH@
@AMDEP_TRUE@@am__fastdepCC_FALSE@	DEPDIR=$(DEPDIR) $(CCDEPMODE) $(depcomp) @AMDEPBACKSLASH@
@am__fastdepCC_FALSE@	$(CC) $(DEFS) $(DEFAULT_INCLUDES) $(INCLUDES) $(AM_CPPFLAGS) $(CPPFLAGS) $(simpca_bin_CFLAGS) $(CFLAGS) -c -o simpca_bin-cluster.obj `if test -f 'cluster.c'; then $(CYGPATH_W) 'cluster.c'; else $(CYGPATH_W) '$(srcdir)/cluster.c'; fi`

simpca_bin-simtree_hoon.o: simtree_hoon.c
@am__fastdepCC_TRUE@	if $(CC) $(DEFS) $(DEFAULT_INCLUDES) $(INCLUDES) $(AM_CPPFLAGS) $(CPPFLAGS) $(simpca_bin_CFLAGS) $(CFLAGS) -MT simpca_bin-simtree_hoon.o -MD -MP -MF "$(DEPDIR)/simpca_bin-simtree_hoon.Tpo" -c -o simpca_bin-simtree_hoon.o `test -f 'simtree_hoon.c' || echo '$(srcdir)/'`simtree_hoon.c; \
@am__fastdepCC_TRUE@	then mv -f "$(DEPDIR)/simpca_bin-simtree_hoon.Tpo" "$(DEPDIR)/simpca_bin-simtree_hoon.Po"; else rm -f "$(DEPDIR)/simpca_bin-simtree_hoon.Tpo"; exit 1; fi
@AMDEP_TRUE@@am__fastdepCC_FALSE@	source='simtree_hoon.c' object='simpca_bin-simtree_hoon.o' libtool=no @AMDEPBACKSLASH@
@AMDEP_TRUE@@am__fastdepCC_FALSE@	DEPDIR=$(DEPDIR) $(CCDEPMODE) $(depcomp) @AMDEPBACKSLASH@
@am__fastdepCC_FALSE@	$(CC) $(DEFS) $(DEFAULT_INCLUDES) $(INCLUDES) $(AM_CPPFLAGS) $(CPPFLAGS) $(simpca_bin_CFLAGS) $(CFLAGS) -c -o simpca_bin-simtree_hoon.o `test -f 'simtree_hoon.c' || echo '$(srcdir)/'`simtree_hoon.c

simpca_bin-simtree_hoon.obj: simtree_hoon.c
@am__fastdepCC_TRUE@	if $(CC) $(DEFS) $(DEFAULT_INCLUDES) $(INCLUDES) $(AM_CPPFLAGS) $(CPPFLAGS) $(simpca_bin_CFLAGS) $(CFLAGS) -MT simpca_bin-simtree_hoon.obj -MD -MP -MF "$(DEPDIR)/simpca_bin-simtree_hoon.Tpo" -c -o simpca_bin-simtree_hoon.obj `if test -f 'simtree_hoon.c'; then $(CYGPATH_W) 'simtree_hoon.c'; else $(CYGPATH_W) '$(srcdir)/simtree_hoon.c'; fi`; \
@am__fastdepCC_TRUE@	then mv -f "$(DEPDIR)/simpca_bin-simtree_hoon.Tpo" "$(DEPDIR)/simpca_bin-simtree_hoon.Po"; else rm -f "$(DEPDIR)/simpca_bin-simtree_hoon.Tpo"; exit 1; fi
@AMDEP_TRUE@@am__fastdepCC_FALSE@	source='simtree_hoon.c' object='simpca_bin-simtree_hoon.obj' libtool=no @AMDEPBACKSLASH@
@AMDEP_TRUE@@am__fastdepCC_FALSE@	DEPDIR=$(DEPDIR) $(CCDEPMODE) $(depcomp) @AMDEPBACKSLASH@
@am__fastdepCC_FALSE@	$(CC) $(DEFS) $(DEFAULT_INCLUDES) $(INCLUDES) $(AM_CPPFLAGS) $(CPPFLAGS) $(simpca_bin_CFLAGS) $(CFLAGS) -c -o simpca_bin-simtree_hoon.obj `if test -f 'simtree_hoon.c'; then $(CYGPATH_W) 'simtree_hoon.c'; else $(CYGPATH_W) '$(srcdir)/simtree_hoon.c'; fi`

simpca_bin-simpca_main.o: simpca_main.c
@am__fastdepCC_TRUE@	if $(CC) $(DEFS) $(DEFAULT_INCLUDES) $(INCLUDES) $(AM_CPPFLAGS) $(CPPFLAGS) $(simpca_bin_CFLAGS) $(CFLAGS) -MT simpca_bin-simpca_main.o -MD -MP -MF "$(DEPDIR)/simpca_bin-simpca_main.Tpo" -c -o simpca_bin-simpca_main.o `test -f 'simpca_main.c' || echo '$(srcdir)/'`simpca_main.c; \
@am__fastdepCC_TRUE@	then mv -f "$(DEPDIR)/simpca_bin-simpca_main.Tpo" "$(DEPDIR)/simpca_bin-simpca_main.Po"; else rm -f "$(DEPDIR)/simpca_bin-simpca_main.Tpo"; exit 1; fi
@AMDEP_TRUE@@am__fastdepCC_FALSE@	source='simpca_main.c' object='simpca_bin-simpca_main.o' libtool=no @AMDEPBACKSLASH@
@AMDEP_TRUE@@am__fastdepCC_FALSE@	DEPDIR=$(DEPDIR) $(CCDEPMODE) $(depcomp) @AMDEPBACKSLASH@
@am__fastdepCC_FALSE@	$(CC) $(DEFS) $(DEFAULT_INCLUDES) $(INCLUDES) $(AM_CPPFLAGS) $(CPPFLAGS) $(simpca_bin_CFLAGS) $(CFLAGS) -c -o simpca_bin-simpca_main.o `test -f 'simpca_main.c' || echo '$(srcdir)/'`simpca_main.c

simpca_bin-simpca_main.obj: simpca_main.c
@am__fastdepCC_TRUE@	if $(CC) $(DEFS) $(DEFAULT_INCLUDES) $(INCLUDES) $(AM_CPPFLAGS) $(CPPFLAGS) $(simpca_bin_CFLAGS) $(CFLAGS) -MT simpca_bin-simpca_main.obj -MD -MP -MF "$(DEPDIR)/simpca_bin-simpca_main.Tpo" -c -o simpca_bin-simpca_main.obj `if test -f 'simpca_main.c'; then $(CYGPATH_W) 'simpca_main.c'; else $(CYGPATH_W) '$(srcdir)/simpca_main.c'; fi`; \
@am__fastdepCC_TRUE@	then mv -f "$(DEPDIR)/simpca_bin-simpca_main.Tpo" "$(DEPDIR)/simpca_bin-simpca_main.Po"; else rm -f "$(DEPDIR)/simpca_bin-simpca_main.Tpo"; exit 1; fi
@AMDEP_TRUE@@am__fastdepCC_FALSE@	source='simpca_main.c' object='simpca_bin-simpca_main.obj' libtool=no @AMDEPBACKSLASH@
@AMDEP_TRUE@@am__fastdepCC_FALSE@	DEPDIR=$(DEPDIR) $(CCDEPMODE) $(depcomp) @AMDEPBACKSLASH@
@am__fastdepCC_FALSE@	$(CC) $(DEFS) $(DEFAULT_INCLUDES) $(INCLUDES) $(AM_CPPFLAGS) $(CPPFLAGS) $(simpca_bin_CFLAGS) $(CFLAGS) -c -o simpca_bin-simpca_main.obj `if test -f 'simpca_main.c'; then $(CYGPATH_W) 'simpca_main.c'; else $(CYGPATH_W) '$(srcdir)/simpca_main.c'; fi`

simpca_bin-pca.o: pca.c
@am__fastdepCC_TRUE@	if $(CC) $(DEFS) $(DEFAULT_INCLUDES) $(INCLUDES) $(AM_CPPFLAGS) $(CPPFLAGS) $(simpca_bin_CFLAGS) $(CFLAGS) -MT simpca_bin-pca.o -MD -MP -MF "$(DEPDIR)/simpca_bin-pca.Tpo" -c -o simpca_bin-pca.o `test -f 'pca.c' || echo '$(srcdir)/'`pca.c; \
@am__fastdepCC_TRUE@	then mv -f "$(DEPDIR)/simpca_bin-pca.Tpo" "$(DEPDIR)/simpca_bin-pca.Po"; else rm -f "$(DEPDIR)/simpca_bin-pca.Tpo"; exit 1; fi
@AMDEP_TRUE@@am__fastdepCC_FALSE@	source='pca.c' object='simpca_bin-pca.o' libtool=no @AMDEPBACKSLASH@
@AMDEP_TRUE@@am__fastdepCC_FALSE@	DEPDIR=$(DEPDIR) $(CCDEPMODE) $(depcomp) @AMDEPBACKSLASH@
@am__fastdepCC_FALSE@	$(CC) $(DEFS) $(DEFAULT_INCLUDES) $(INCLUDES) $(AM_CPPFLAGS) $(CPPFLAGS) $(simpca_bin_CFLAGS) $(CFLAGS) -c -o simpca_bin-pca.o `test -f 'pca.c' || echo '$(srcdir)/'`pca.c

simpca_bin-pca.obj: pca.c
@am__fastdepCC_TRUE@	if $(CC) $(DEFS) $(DEFAULT_INCLUDES) $(INCLUDES) $(AM_CPPFLAGS) $(CPPFLAGS) $(simpca_bin_CFLAGS) $(CFLAGS) -MT simpca_bin-pca.obj -MD -MP -MF "$(DEPDIR)/simpca_bin-pca.Tpo" -c -o simpca_bin-pca.obj `if test -f 'pca.c'; then $(CYGPATH_W) 'pca.c'; else $(CYGPATH_W) '$(srcdir)/pca.c'; fi`; \
@am__fastdepCC_TRUE@	then mv -f "$(DEPDIR)/simpca_bin-pca.Tpo" "$(DEPDIR)/simpca_bin-pca.Po"; else rm -f "$(DEPDIR)/simpca_bin-pca.Tpo"; exit 1; fi
@AMDEP_TRUE@@am__fastdepCC_FALSE@	source='pca.c' object='simpca_bin-pca.obj' libtool=no @AMDEPBACKSLASH@
@AMDEP_TRUE@@am__fastdepCC_FALSE@	DEPDIR=$(DEPDIR) $(CCDEPMODE) $(depcomp) @AMDEPBACKSLASH@
@am__fastdepCC_FALSE@	$(CC) $(DEFS) $(DEFAULT_INCLUDES) $(INCLUDES) $(AM_CPPFLAGS) $(CPPFLAGS) $(simpca_bin_CFLAGS) $(CFLAGS) -c -o simpca_bin-pca.obj `if test -f 'pca.c'; then $(CYGPATH_W) 'pca.c'; else $(CYGPATH_W) '$(srcdir)/pca.c'; fi`

simproj_bin-cluster.o: cluster.c
@am__fastdepCC_TRUE@	if $(CC) $(DEFS) $(DEFAULT_INCLUDES) $(INCLUDES) $(AM_CPPFLAGS) $(CPPFLAGS) $(simproj_bin_CFLAGS) $(CFLAGS) -MT simproj_bin-cluster.o -MD -MP -MF "$(DEPDIR)/simproj_bin-cluster.Tpo" -c -o simproj_bin-cluster.o `test -f 'cluster.c' || echo '$(srcdir)/'`cluster.c; \
@am__fastdepCC_TRUE@	then mv -f "$(DEPDIR)/simproj_bin-cluster.Tpo" "$(DEPDIR)/simproj_bin-cluster.Po"; else rm -f "$(DEPDIR)/simproj_bin-cluster.Tpo"; exit 1; fi
@AMDEP_TRUE@@am__fastdepCC_FALSE@	source='cluster.c' object='simproj_bin-cluster.o' libtool=no @AMDEPBACKSLASH@
@AMDEP_TRUE@@am__fastdepCC_FALSE@	DEPDIR=$(DEPDIR) $(CCDEPMODE) $(depcomp) @AMDEPBACKSLASH@
@am__fastdepCC_FALSE@	$(CC) $(DEFS) $(DEFAULT_INCLUDES) $(INCLUDES) $(AM_CPPFLAGS) $(CPPFLAGS) $(simproj_bin_CFLAGS) $(CFLAGS) -c -o simproj_bin-cluster.o `test -f 'cluster.c' || echo '$(srcdir)/'`cluster.c

simproj_bin-cluster.obj: cluster.c
@am__fastdepCC_TRUE@	if $(CC) $(DEFS) $(DEFAULT_INCLUDES) $(INCLUDES) $(AM_CPPFLAGS) $(CPPFLAGS) $(simproj_bin_CFLAGS) $(CFLAGS) -MT simproj_bin-cluster.obj -MD -MP -MF "$(DEPDIR)/simproj_bin-cluster.Tpo" -c -o simproj_bin-cluster.obj `if test -f 'cluster.c'; then $(CYGPATH_W) 'cluster.c'; else $(CYGPATH_W) '$(srcdir)/cluster.c'; fi`; \
@am__fastdepCC_TRUE@	then mv -f "$(DEPDIR)/simproj_bin-cluster.Tpo" "$(DEPDIR)/simproj_bin-cluster.Po"; else rm -f "$(DEPDIR)/simproj_bin-cluster.Tpo"; exit 1; fi
@AMDEP_TRUE@@am__fastdepCC_FALSE@	source='cluster.c' object='simproj_bin-cluster.obj' libtool=no @AMDEPBACKSLASH@
@AMDEP_TRUE@@am__fastdepCC_FALSE@	DEPDIR=$(DEPDIR) $(CCDEPMODE) $(depcomp) @AMDEPBACKSLASH@
@am__fastdepCC_FALSE@	$(CC) $(DEFS) $(DEFAULT_INCLUDES) $(INCLUDES) $(AM_CPPFLAGS) $(CPPFLAGS) $(simproj_bin_CFLAGS) $(CFLAGS) -c -o simproj_bin-cluster.obj `if test -f 'cluster.c'; then $(CYGPATH_W) 'cluster.c'; else $(CYGPATH_W) '$(srcdir)/cluster.c'; fi`

simproj_bin-simtree_hoon.o: simtree_hoon.c
@am__fastdepCC_TRUE@	if $(CC) $(DEFS) $(DEFAULT_INCLUDES) $(INCLUDES) $(AM_CPPFLAGS) $(CPPFLAGS) $(simproj_bin_CFLAGS) $(CFLAGS) -MT simproj_bin-simtree_hoon.o -MD -MP -MF "$(DEPDIR)/simproj_bin-simtree_hoon.Tpo" -c -o simproj_bin-simtree_hoon.o `test -f 'simtree_hoon.c' || echo '$(srcdir)/'`simtree_hoon.c; \
@am__fastdepCC_TRUE@	then mv -f "$(DEPDIR)/simproj_bin-simtree_hoon.Tpo" "$(DEPDIR)/simproj_bin-simtree_hoon.Po"; else rm -f "$(DEPDIR)/simproj_bin-simtree_hoon.Tpo"; exit 1; fi
@AMDEP_TRUE@@am__fastdepCC_FALSE@	source='simtree_hoon.c' object='simproj_bin-simtree_hoon.o' libtool=no @AMDEPBACKSLASH@
@AMDEP_TRUE@@am__fastdepCC_FALSE@	DEPDIR=$(DEPDIR) $(CCDEPMODE) $(depcomp) @AMDEPBACKSLASH@
@am__fastdepCC_FALSE@	$(CC) $(DEFS) $(DEFAULT_INCLUDES) $(INCLUDES) $(AM_CPPFLAGS) $(CPPFLAGS) $(simproj_bin_CFLAGS) $(CFLAGS) -c -o simproj_bin-simtree_hoon.o `test -f 'simtree_hoon.c' || echo '$(srcdir)/'`simtree_hoon.c

simproj_bin-simtree_hoon.obj: simtree_hoon.c
@am__fastdepCC_TRUE@	if $(CC) $(DEFS) $(DEFAULT_INCLUDES) $(INCLUDES) $(AM_CPPFLAGS) $(CPPFLAGS) $(simproj_bin_CFLAGS) $(CFLAGS) -MT simproj_bin-simtree_hoon.obj -MD -MP -MF "$(DEPDIR)/simproj_bin-simtree_hoon.Tpo" -c -o simproj_bin-simtree_hoon.obj `if test -f 'simtree_hoon.c'; then $(CYGPATH_W) 'simtree_hoon.c'; else $(CYGPATH_W) '$(srcdir)/simtree_hoon.c'; fi`; \
@am__fastdepCC_TRUE@	then mv -f "$(DEPDIR)/simproj_bin-simtree_hoon.Tpo" "$(DEPDIR)/simproj_bin-simtree_hoon.Po"; else rm -f "$(DEPDIR)/simproj_bin-simtree_hoon.Tpo"; exit 1; fi
@AMDEP_TRUE@@am__fastdepCC_FALSE@	source='simtree_hoon.c' object='simproj_bin-simtree_hoon.obj' libtool=no @AMDEPBACKSLASH@
@AMDEP_TRUE@@am__fastdepCC_FALSE@	DEPDIR=$(DEPDIR) $(CCDEPMODE) $(depcomp) @AMDEPBACKSLASH@
@am__fastdepCC_FALSE@	$(CC) $(DEFS) $(DEFAULT_INCLUDES) $(INCLUDES) $(AM_CPPFLAGS) $(CPPFLAGS) $(simproj_bin_CFLAGS) $(CFLAGS) -c -o simproj_bin-simtree_hoon.obj `if test -f 'simtree_hoon.c'; then $(CYGPATH_W) 'simtree_hoon.c'; else $(CYGPATH_W) '$(srcdir)/simtree_hoon.c'; fi`

simproj_bin-simproj_main.o: simproj_main.c
@am__fastdepCC_TRUE@	if $(CC) $(DEFS) $(DEFAULT_INCLUDES) $(INCLUDES) $(AM_CPPFLAGS) $(CPPFLAGS) $(simproj_bin_CFLAGS) $(CFLAGS) -MT simproj_bin-simproj_main.o -MD -MP -MF "$(DEPDIR)/simproj_bin-simproj_main.Tpo" -c -o simproj_bin-simproj_main.o `test -f 'simproj_main.c' || echo '$(srcdir)/'`simproj_main.c; \
@am__fastdepCC_TRUE@	then mv -f "$(DEPDIR)/simproj_bin-simproj_main.Tpo" "$(DEPDIR)/simproj_bin-simproj_main.Po"; else rm -f "$(DEPDIR)/simproj_bin-simproj_main.Tpo"; exit 1; fi
@AMDEP_TRUE@@am__fastdepCC_FALSE@	source='simproj_main.c' object='simproj_bin-simproj_main.o' libtool=no @AMDEPBACKSLASH@
@AMDEP_TRUE@@am__fastdepCC_FALSE@	DEPDIR=$(DEPDIR) $(CCDEPMODE) $(depcomp) @AMDEPBACKSLASH@
@am__fastdepCC_FALSE@	$(CC) $(DEFS) $(DEFAULT_INCLUDES) $(INCLUDES) $(AM_CPPFLAGS) $(CPPFLAGS) $(simproj_bin_CFLAGS) $(CFLAGS) -c -o simproj_bin-simproj_main.o `test -f 'simproj_main.c' || echo '$(srcdir)/'`simproj_main.c

simproj_bin-simproj_main.obj: simproj_main.c
@am__fastdepCC_TRUE@	if $(CC) $(DEFS) $(DEFAULT_INCLUDES) $(INCLUDES) $(AM_CPPFLAGS) $(CPPFLAGS) $(simproj_bin_CFLAGS) $(CFLAGS) -MT simproj_bin-simproj_main.obj -MD -MP -MF "$(DEPDIR)/simproj_bin-simproj_main.Tpo" -c -o simproj_bin-simproj_main.obj `if test -f 'simproj_main.c'; then $(CYGPATH_W) 'simproj_main.c'; else $(CYGPATH_W) '$(srcdir)/simproj_main.c'; fi`; \
@am__fastdepCC_TRUE@	then mv -f "$(DEPDIR)/simproj_bin-simproj_main.Tpo" "$(DEPDIR)/simproj_bin-simproj_main.Po"; else rm -f "$(DEPDIR)/simproj_bin-simproj_main.Tpo"; exit 1; fi
@AMDEP_TRUE@@am__fastdepCC_FALSE@	source='simproj_main.c' object='simproj_bin-simproj_main.obj' libtool=no @AMDEPBACKSLASH@
@AMDEP_TRUE@@am__fastdepCC_FALSE@	DEPDIR=$(DEPDIR) $(CCDEPMODE) $(depcomp) @AMDEPBACKSLASH@
@am__fastdepCC_FALSE@	$(CC) $(DEFS) $(DEFAULT_INCLUDES) $(INCLUDES) $(AM_CPPFLAGS) $(CPPFLAGS) $(simproj_bin_CFLAGS) $(CFLAGS) -c -o simproj_bin-simproj_main.obj `if test -f 'simproj_main.c'; then $(CYGPATH_W) 'simproj_main.c'; else $(CYGPATH_W) '$(srcdir)/simproj_main.c'; fi`

simproj_bin-pca.o: pca.c
@am__fastdepCC_TRUE@	if $(CC) $(DEFS) $(DEFAULT_INCLUDES) $(INCLUDES) $(AM_CPPFLAGS) $(CPPFLAGS) $(simproj_bin_CFLAGS) $(CFLAGS) -MT simproj_bin-pca.o -MD -MP -MF "$(DEPDIR)/simproj_bin-pca.Tpo" -c -o simproj_bin-pca.o `test -f 'pca.c' || echo '$(srcdir)/'`pca.c; \
@am__fastdepCC_TRUE@	then mv -f "$(DEPDIR)/simproj_bin-pca.Tpo" "$(DEPDIR)/simproj_bin-pca.Po"; else rm -f "$(DEPDIR)/simproj_bin-pca.Tpo"; exit 1; fi
@AMDEP_TRUE@@am__fastdepCC_FALSE@	source='pca.c' object='simproj_bin-pca.o' libtool=no @AMDEPBACKSLASH@
@AMDEP_TRUE@@am__fastdepCC_FALSE@	DEPDIR=$(DEPDIR) $(CCDEPMODE) $(depcomp) @AMDEPBACKSLASH@
@am__fastdepCC_FALSE@	$(CC) $(DEFS) $(DEFAULT_INCLUDES) $(INCLUDES) $(AM_CPPFLAGS) $(CPPFLAGS) $(simproj_bin_CFLAGS) $(CFLAGS) -c -o simproj_bin-pca.o `test -f 'pca.c' || echo '$(srcdir)/'`pca.c

simproj_bin-pca.obj: pca.c
@am__fastdepCC_TRUE@	if $(CC) $(DEFS) $(DEFAULT_INCLUDES) $(INCLUDES) $(AM_CPPFLAGS) $(CPPFLAGS) $(simproj_bin_CFLAGS) $(CFLAGS) -MT simproj_bin-pca.obj -MD -MP -MF "$(DEPDIR)/simproj_bin-pca.Tpo" -c -o simproj_bin-pca.obj `if test -f 'pca.c'; then $(CYGPATH_W) 'pca.c'; else $(CYGPATH_W) '$(srcdir)/pca.c'; fi`; \
@am__fastdepCC_TRUE@	then mv -f "$(DEPDIR)/simproj_bin-pca.Tpo" "$(DEPDIR)/simproj_bin-pca.Po"; else rm -f "$(DEPDIR)/simproj_bin-pca.Tpo"; exit 1; fi
@AMDEP_TRUE@@am__fastdepCC_FALSE@	source='pca.c' object='simproj_bin-pca.obj' libtool=no @AMDEPBACKSLASH@
@AMDEP_TRUE@@am__fastdepCC_FALSE@	DEPDIR=$(DEPDIR) $(CCDEPMODE) $(depcomp) @AMDEPBACKSLASH@
@am__fastdepCC_FALSE@	$(CC) $(DEFS) $(DEFAULT_INCLUDES) $(INCLUDES) $(AM_CPPFLAGS) $(CPPFLAGS) $(simproj_bin_CFLAGS) $(CFLAGS) -c -o simproj_bin-pca.obj `if test -f 'pca.c'; then $(CYGPATH_W) 'pca.c'; else $(CYGPATH_W) '$(srcdir)/pca.c'; fi`

simtree_bin-cluster.o: cluster.c
@am__fastdepCC_TRUE@	if $(CC) $(DEFS) $(DEFAULT_INCLUDES) $(INCLUDES) $(AM_CPPFLAGS) $(CPPFLAGS) $(simtree_bin_CFLAGS) $(CFLAGS) -MT simtree_bin-cluster.o -MD -MP -MF "$(DEPDIR)/simtree_bin-cluster.Tpo" -c -o simtree_bin-cluster.o `test -f 'cluster.c' || echo '$(srcdir)/'`cluster.c; \
@am__fastdepCC_TRUE@	then mv -f "$(DEPDIR)/simtree_bin-cluster.Tpo" "$(DEPDIR)/simtree_bin-cluster.Po"; else rm -f "$(DEPDIR)/simtree_bin-cluster.Tpo"; exit 1; fi
@AMDEP_TRUE@@am__fastdepCC_FALSE@	source='cluster.c' object='simtree_bin-cluster.o' libtool=no @AMDEPBACKSLASH@
@AMDEP_TRUE@@am__fastdepCC_FALSE@	DEPDIR=$(DEPDIR) $(CCDEPMODE) $(depcomp) @AMDEPBACKSLASH@
@am__fastdepCC_FALSE@	$(CC) $(DEFS) $(DEFAULT_INCLUDES) $(INCLUDES) $(AM_CPPFLAGS) $(CPPFLAGS) $(simtree_bin_CFLAGS) $(CFLAGS) -c -o simtree_bin-cluster.o `test -f 'cluster.c' || echo '$(srcdir)/'`cluster.c

simtree_bin-cluster.obj: cluster.c
@am__fastdepCC_TRUE@	if $(CC) $(DEFS) $(DEFAULT_INCLUDES) $(INCLUDES) $(AM_CPPFLAGS) $(CPPFLAGS) $(simtree_bin_CFLAGS) $(CFLAGS) -MT simtree_bin-cluster.obj -MD -MP -MF "$(DEPDIR)/simtree_bin-cluster.Tpo" -c -o simtree_bin-cluster.obj `if test -f 'cluster.c'; then $(CYGPATH_W) 'cluster.c'; else $(CYGPATH_W) '$(srcdir)/cluster.c'; fi`; \
@am__fastdepCC_TRUE@	then mv -f "$(DEPDIR)/simtree_bin-cluster.Tpo" "$(DEPDIR)/simtree_bin-cluster.Po"; else rm -f "$(DEPDIR)/simtree_bin-cluster.Tpo"; exit 1; fi
@AMDEP_TRUE@@am__fastdepCC_FALSE@	source='cluster.c' object='simtree_bin-cluster.obj' libtool=no @AMDEPBACKSLASH@
@AMDEP_TRUE@@am__fastdepCC_FALSE@	DEPDIR=$(DEPDIR) $(CCDEPMODE) $(depcomp) @AMDEPBACKSLASH@
@am__fastdepCC_FALSE@	$(CC) $(DEFS) $(DEFAULT_INCLUDES) $(INCLUDES) $(AM_CPPFLAGS) $(CPPFLAGS) $(simtree_bin_CFLAGS) $(CFLAGS) -c -o simtree_bin-cluster.obj `if test -f 'cluster.c'; then $(CYGPATH_W) 'cluster.c'; else $(CYGPATH_W) '$(srcdir)/cluster.c'; fi`

simtree_bin-simtree_hoon.o: simtree_hoon.c
@am__fastdepCC_TRUE@	if $(CC) $(DEFS) $(DEFAULT_INCLUDES) $(INCLUDES) $(AM_CPPFLAGS) $(CPPFLAGS) $(simtree_bin_CFLAGS) $(CFLAGS) -MT simtree_bin-simtree_hoon.o -MD -MP -MF "$(DEPDIR)/simtree_bin-simtree_hoon.Tpo" -c -o simtree_bin-simtree_hoon.o `test -f 'simtree_hoon.c' || echo '$(srcdir)/'`simtree_hoon.c; \
@am__fastdepCC_TRUE@	then mv -f "$(DEPDIR)/simtree_bin-simtree_hoon.Tpo" "$(DEPDIR)/simtree_bin-simtree_hoon.Po"; else rm -f "$(DEPDIR)/simtree_bin-simtree_hoon.Tpo"; exit 1; fi
@AMDEP_TRUE@@am__fastdepCC_FALSE@	source='simtree_hoon.c' object='simtree_bin-simtree_hoon.o' libtool=no @AMDEPBACKSLASH@
@AMDEP_TRUE@@am__fastdepCC_FALSE@	DEPDIR=$(DEPDIR) $(CCDEPMODE) $(depcomp) @AMDEPBACKSLASH@
@am__fastdepCC_FALSE@	$(CC) $(DEFS) $(DEFAULT_INCLUDES) $(INCLUDES) $(AM_CPPFLAGS) $(CPPFLAGS) $(simtree_bin_CFLAGS) $(CFLAGS) -c -o simtree_bin-simtree_hoon.o `test -f 'simtree_hoon.c' || echo '$(srcdir)/'`simtree_hoon.c

simtree_bin-simtree_hoon.obj: simtree_hoon.c
@am__fastdepCC_TRUE@	if $(CC) $(DEFS) $(DEFAULT_INCLUDES) $(INCLUDES) $(AM_CPPFLAGS) $(CPPFLAGS) $(simtree_bin_CFLAGS) $(CFLAGS) -MT simtree_bin-simtree_hoon.obj -MD -MP -MF "$(DEPDIR)/simtree_bin-simtree_hoon.Tpo" -c -o simtree_bin-simtree_hoon.obj `if test -f 'simtree_hoon.c'; then $(CYGPATH_W) 'simtree_hoon.c'; else $(CYGPATH_W) '$(srcdir)/simtree_hoon.c'; fi`; \
@am__fastdepCC_TRUE@	then mv -f "$(DEPDIR)/simtree_bin-simtree_hoon.Tpo" "$(DEPDIR)/simtree_bin-simtree_hoon.Po"; else rm -f "$(DEPDIR)/simtree_bin-simtree_hoon.Tpo"; exit 1; fi
@AMDEP_TRUE@@am__fastdepCC_FALSE@	source='simtree_hoon.c' object='simtree_bin-simtree_hoon.obj' libtool=no @AMDEPBACKSLASH@
@AMDEP_TRUE@@am__fastdepCC_FALSE@	DEPDIR=$(DEPDIR) $(CCDEPMODE) $(depcomp) @AMDEPBACKSLASH@
@am__fastdepCC_FALSE@	$(CC) $(DEFS) $(DEFAULT_INCLUDES) $(INCLUDES) $(AM_CPPFLAGS) $(CPPFLAGS) $(simtree_bin_CFLAGS) $(CFLAGS) -c -o simtree_bin-simtree_hoon.obj `if test -f 'simtree_hoon.c'; then $(CYGPATH_W) 'simtree_hoon.c'; else $(CYGPATH_W) '$(srcdir)/simtree_hoon.c'; fi`

simtree_bin-simtree_common.o: simtree_common.c
@am__fastdepCC_TRUE@	if $(CC) $(DEFS) $(DEFAULT_INCLUDES) $(INCLUDES) $(AM_CPPFLAGS) $(CPPFLAGS) $(simtree_bin_CFLAGS) $(CFLAGS) -MT simtree_bin-simtree_common.o -MD -MP -MF "$(DEPDIR)/simtree_bin-simtree_common.Tpo" -c -o simtree_bin-simtree_common.o `test -f 'simtree_common.c' || echo '$(srcdir)/'`simtree_common.c; \
@am__fastdepCC_TRUE@	then mv -f "$(DEPDIR)/simtree_bin-simtree_common.Tpo" "$(DEPDIR)/simtree_bin-simtree_common.Po"; else rm -f "$(DEPDIR)/simtree_bin-simtree_common.Tpo"; exit 1; fi
@AMDEP_TRUE@@am__fastdepCC_FALSE@	source='simtree_common.c' object='simtree_bin-simtree_common.o' libtool=no @AMDEPBACKSLASH@
@AMDEP_TRUE@@am__fastdepCC_FALSE@	DEPDIR=$(DEPDIR) $(CCDEPMODE) $(depcomp) @AMDEPBACKSLASH@
@am__fastdepCC_FALSE@	$(CC) $(DEFS) $(DEFAULT_INCLUDES) $(INCLUDES) $(AM_CPPFLAGS) $(CPPFLAGS) $(simtree_bin_CFLAGS) $(CFLAGS) -c -o simtree_bin-simtree_common.o `test -f 'simtree_common.c' || echo '$(srcdir)/'`simtree_common.c

simtree_bin-simtree_common.obj: simtree_common.c
@am__fastdepCC_TRUE@	if $(CC) $(DEFS) $(DEFAULT_INCLUDES) $(INCLUDES) $(AM_CPPFLAGS) $(CPPFLAGS) $(simtree_bin_CFLAGS) $(CFLAGS) -MT simtree_bin-simtree_common.obj -MD -MP -MF "$(DEPDIR)/simtree_bin-simtree_common.Tpo" -c -o simtree_bin-simtree_common.obj `if test -f 'simtree_common.c'; then $(CYGPATH_W) 'simtree_common.c'; else $(CYGPATH_W) '$(srcdir)/simtree_common.c'; fi`; \
@am__fastdepCC_TRUE@	then mv -f "$(DEPDIR)/simtree_bin-simtree_common.Tpo" "$(DEPDIR)/simtree_bin-simtree_common.Po"; else rm -f "$(DEPDIR)/simtree_bin-simtree_common.Tpo"; exit 1; fi
@AMDEP_TRUE@@am__fastdepCC_FALSE@	source='simtree_common.c' object='simtree_bin-simtree_common.obj' libtool=no @AMDEPBACKSLASH@
@AMDEP_TRUE@@am__fastdepCC_FALSE@	DEPDIR=$(DEPDIR) $(CCDEPMODE) $(depcomp) @AMDEPBACKSLASH@
@am__fastdepCC_FALSE@	$(CC) $(DEFS) $(DEFAULT_INCLUDES) $(INCLUDES) $(AM_CPPFLAGS) $(CPPFLAGS) $(simtree_bin_CFLAGS) $(CFLAGS) -c -o simtree_bin-simtree_common.obj `if test -f 'simtree_common.c'; then $(CYGPATH_W) 'simtree_common.c'; else $(CYGPATH_W) '$(srcdir)/simtree_common.c'; fi`

simtree_bin-simtree_main.o: simtree_main.c
@am__fastdepCC_TRUE@	if $(CC) $(DEFS) $(DEFAULT_INCLUDES) $(INCLUDES) $(AM_CPPFLAGS) $(CPPFLAGS) $(simtree_bin_CFLAGS) $(CFLAGS) -MT simtree_bin-simtree_main.o -MD -MP -MF "$(DEPDIR)/simtree_bin-simtree_main.Tpo" -c -o simtree_bin-simtree_main.o `test -f 'simtree_main.c' || echo '$(srcdir)/'`simtree_main.c; \
@am__fastdepCC_TRUE@	then mv -f "$(DEPDIR)/simtree_bin-simtree_main.Tpo" "$(DEPDIR)/simtree_bin-simtree_main.Po"; else rm -f "$(DEPDIR)/simtree_bin-simtree_main.Tpo"; exit 1; fi
@AMDEP_TRUE@@am__fastdepCC_FALSE@	source='simtree_main.c' object='simtree_bin-simtree_main.o' libtool=no @AMDEPBACKSLASH@
@AMDEP_TRUE@@am__fastdepCC_FALSE@	DEPDIR=$(DEPDIR) $(CCDEPMODE) $(depcomp) @AMDEPBACKSLASH@
@am__fastdepCC_FALSE@	$(CC) $(DEFS) $(DEFAULT_INCLUDES) $(INCLUDES) $(AM_CPPFLAGS) $(CPPFLAGS) $(simtree_bin_CFLAGS) $(CFLAGS) -c -o simtree_bin-simtree_main.o `test -f 'simtree_main.c' || echo '$(srcdir)/'`simtree_main.c

simtree_bin-simtree_main.obj: simtree_main.c
@am__fastdepCC_TRUE@	if $(CC) $(DEFS) $(DEFAULT_INCLUDES) $(INCLUDES) $(AM_CPPFLAGS) $(CPPFLAGS) $(simtree_bin_CFLAGS) $(CFLAGS) -MT simtree_bin-simtree_main.obj -MD -MP -MF "$(DEPDIR)/simtree_bin-simtree_main.Tpo" -c -o simtree_bin-simtree_main.obj `if test -f 'simtree_main.c'; then $(CYGPATH_W) 'simtree_main.c'; else $(CYGPATH_W) '$(srcdir)/simtree_main.c'; fi`; \
@am__fastdepCC_TRUE@	then mv -f "$(DEPDIR)/simtree_bin-simtree_main.Tpo" "$(DEPDIR)/simtree_bin-simtree_main.Po"; else rm -f "$(DEPDIR)/simtree_bin-simtree_main.Tpo"; exit 1; fi
@AMDEP_TRUE@@am__fastdepCC_FALSE@	source='simtree_main.c' object='simtree_bin-simtree_main.obj' libtool=no @AMDEPBACKSLASH@
@AMDEP_TRUE@@am__fastdepCC_FALSE@	DEPDIR=$(DEPDIR) $(CCDEPMODE) $(depcomp) @AMDEPBACKSLASH@
@am__fastdepCC_FALSE@	$(CC) $(DEFS) $(DEFAULT_INCLUDES) $(INCLUDES) $(AM_CPPFLAGS) $(CPPFLAGS) $(simtree_bin_CFLAGS) $(CFLAGS) -c -o simtree_bin-simtree_main.obj `if test -f 'simtree_main.c'; then $(CYGPATH_W) 'simtree_main.c'; else $(CYGPATH_W) '$(srcdir)/simtree_main.c'; fi`

simtree_bin-perturbation_gsl.o: perturbation_gsl.c
@am__fastdepCC_TRUE@	if $(CC) $(DEFS) $(DEFAULT_INCLUDES) $(INCLUDES) $(AM_CPPFLAGS) $(CPPFLAGS) $(simtree_bin_CFLAGS) $(CFLAGS) -MT simtree_bin-perturbation_gsl.o -MD -MP -MF "$(DEPDIR)/simtree_bin-perturbation_gsl.Tpo" -c -o simtree_bin-perturbation_gsl.o `test -f 'perturbation_gsl.c' || echo '$(srcdir)/'`perturbation_gsl.c; \
@am__fastdepCC_TRUE@	then mv -f "$(DEPDIR)/simtree_bin-perturbation_gsl.Tpo" "$(DEPDIR)/simtree_bin-perturbation_gsl.Po"; else rm -f "$(DEPDIR)/simtree_bin-perturbation_gsl.Tpo"; exit 1; fi
@AMDEP_TRUE@@am__fastdepCC_FALSE@	source='perturbation_gsl.c' object='simtree_bin-perturbation_gsl.o' libtool=no @AMDEPBACKSLASH@
@AMDEP_TRUE@@am__fastdepCC_FALSE@	DEPDIR=$(DEPDIR) $(CCDEPMODE) $(depcomp) @AMDEPBACKSLASH@
@am__fastdepCC_FALSE@	$(CC) $(DEFS) $(DEFAULT_INCLUDES) $(INCLUDES) $(AM_CPPFLAGS) $(CPPFLAGS) $(simtree_bin_CFLAGS) $(CFLAGS) -c -o simtree_bin-perturbation_gsl.o `test -f 'perturbation_gsl.c' || echo '$(srcdir)/'`perturbation_gsl.c

simtree_bin-perturbation_gsl.obj: perturbation_gsl.c
@am__fastdepCC_TRUE@	if $(CC) $(DEFS) $(DEFAULT_INCLUDES) $(INCLUDES) $(AM_CPPFLAGS) $(CPPFLAGS) $(simtree_bin_CFLAGS) $(CFLAGS) -MT simtree_bin-perturbation_gsl.obj -MD -MP -MF "$(DEPDIR)/simtree_bin-perturbation_gsl.Tpo" -c -o simtree_bin-perturbation_gsl.obj `if test -f 'perturbation_gsl.c'; then $(CYGPATH_W) 'perturbation_gsl.c'; else $(CYGPATH_W) '$(srcdir)/perturbation_gsl.c'; fi`; \
@am__fastdepCC_TRUE@	then mv -f "$(DEPDIR)/simtree_bin-perturbation_gsl.Tpo" "$(DEPDIR)/simtree_bin-perturbation_gsl.Po"; else rm -f "$(DEPDIR)/simtree_bin-perturbation_gsl.Tpo"; exit 1; fi
@AMDEP_TRUE@@am__fastdepCC_FALSE@	source='perturbation_gsl.c' object='simtree_bin-perturbation_gsl.obj' libtool=no @AMDEPBACKSLASH@
@AMDEP_TRUE@@am__fastdepCC_FALSE@	DEPDIR=$(DEPDIR) $(CCDEPMODE) $(depcomp) @AMDEPBACKSLASH@
@am__fastdepCC_FALSE@	$(CC) $(DEFS) $(DEFAULT_INCLUDES) $(INCLUDES) $(AM_CPPFLAGS) $(CPPFLAGS) $(simtree_bin_CFLAGS) $(CFLAGS) -c -o simtree_bin-perturbation_gsl.obj `if test -f 'perturbation_gsl.c'; then $(CYGPATH_W) 'perturbation_gsl.c'; else $(CYGPATH_W) '$(srcdir)/perturbation_gsl.c'; fi`

treedraw_bin-attr_file.o: attr_file.c
@am__fastdepCC_TRUE@	if $(CC) $(DEFS) $(DEFAULT_INCLUDES) $(INCLUDES) $(AM_CPPFLAGS) $(CPPFLAGS) $(treedraw_bin_CFLAGS) $(CFLAGS) -MT treedraw_bin-attr_file.o -MD -MP -MF "$(DEPDIR)/treedraw_bin-attr_file.Tpo" -c -o treedraw_bin-attr_file.o `test -f 'attr_file.c' || echo '$(srcdir)/'`attr_file.c; \
@am__fastdepCC_TRUE@	then mv -f "$(DEPDIR)/treedraw_bin-attr_file.Tpo" "$(DEPDIR)/treedraw_bin-attr_file.Po"; else rm -f "$(DEPDIR)/treedraw_bin-attr_file.Tpo"; exit 1; fi
@AMDEP_TRUE@@am__fastdepCC_FALSE@	source='attr_file.c' object='treedraw_bin-attr_file.o' libtool=no @AMDEPBACKSLASH@
@AMDEP_TRUE@@am__fastdepCC_FALSE@	DEPDIR=$(DEPDIR) $(CCDEPMODE) $(depcomp) @AMDEPBACKSLASH@
@am__fastdepCC_FALSE@	$(CC) $(DEFS) $(DEFAULT_INCLUDES) $(INCLUDES) $(AM_CPPFLAGS) $(CPPFLAGS) $(treedraw_bin_CFLAGS) $(CFLAGS) -c -o treedraw_bin-attr_file.o `test -f 'attr_file.c' || echo '$(srcdir)/'`attr_file.c

treedraw_bin-attr_file.obj: attr_file.c
@am__fastdepCC_TRUE@	if $(CC) $(DEFS) $(DEFAULT_INCLUDES) $(INCLUDES) $(AM_CPPFLAGS) $(CPPFLAGS) $(treedraw_bin_CFLAGS) $(CFLAGS) -MT treedraw_bin-attr_file.obj -MD -MP -MF "$(DEPDIR)/treedraw_bin-attr_file.Tpo" -c -o treedraw_bin-attr_file.obj `if test -f 'attr_file.c'; then $(CYGPATH_W) 'attr_file.c'; else $(CYGPATH_W) '$(srcdir)/attr_file.c'; fi`; \
@am__fastdepCC_TRUE@	then mv -f "$(DEPDIR)/treedraw_bin-attr_file.Tpo" "$(DEPDIR)/treedraw_bin-attr_file.Po"; else rm -f "$(DEPDIR)/treedraw_bin-attr_file.Tpo"; exit 1; fi
@AMDEP_TRUE@@am__fastdepCC_FALSE@	source='attr_file.c' object='treedraw_bin-attr_file.obj' libtool=no @AMDEPBACKSLASH@
@AMDEP_TRUE@@am__fastdepCC_FALSE@	DEPDIR=$(DEPDIR) $(CCDEPMODE) $(depcomp) @AMDEPBACKSLASH@
@am__fastdepCC_FALSE@	$(CC) $(DEFS) $(DEFAULT_INCLUDES) $(INCLUDES) $(AM_CPPFLAGS) $(CPPFLAGS) $(treedraw_bin_CFLAGS) $(CFLAGS) -c -o treedraw_bin-attr_file.obj `if test -f 'attr_file.c'; then $(CYGPATH_W) 'attr_file.c'; else $(CYGPATH_W) '$(srcdir)/attr_file.c'; fi`

treedraw_bin-path_util.o: path_util.c
@am__fastdepCC_TRUE@	if $(CC) $(DEFS) $(DEFAULT_INCLUDES) $(INCLUDES) $(AM_CPPFLAGS) $(CPPFLAGS) $(treedraw_bin_CFLAGS) $(CFLAGS) -MT treedraw_bin-path_util.o -MD -MP -MF "$(DEPDIR)/treedraw_bin-path_util.Tpo" -c -o treedraw_bin-path_util.o `test -f 'path_util.c' || echo '$(srcdir)/'`path_util.c; \
@am__fastdepCC_TRUE@	then mv -f "$(DEPDIR)/treedraw_bin-path_util.Tpo" "$(DEPDIR)/treedraw_bin-path_util.Po"; else rm -f "$(DEPDIR)/treedraw_bin-path_util.Tpo"; exit 1; fi
@AMDEP_TRUE@@am__fastdepCC_FALSE@	source='path_util.c' object='treedraw_bin-path_util.o' libtool=no @AMDEPBACKSLASH@
@AMDEP_TRUE@@am__fastdepCC_FALSE@	DEPDIR=$(DEPDIR) $(CCDEPMODE) $(depcomp) @AMDEPBACKSLASH@
@am__fastdepCC_FALSE@	$(CC) $(DEFS) $(DEFAULT_INCLUDES) $(INCLUDES) $(AM_CPPFLAGS) $(CPPFLAGS) $(treedraw_bin_CFLAGS) $(CFLAGS) -c -o treedraw_bin-path_util.o `test -f 'path_util.c' || echo '$(srcdir)/'`path_util.c

treedraw_bin-path_util.obj: path_util.c
@am__fastdepCC_TRUE@	if $(CC) $(DEFS) $(DEFAULT_INCLUDES) $(INCLUDES) $(AM_CPPFLAGS) $(CPPFLAGS) $(treedraw_bin_CFLAGS) $(CFLAGS) -MT treedraw_bin-path_util.obj -MD -MP -MF "$(DEPDIR)/treedraw_bin-path_util.Tpo" -c -o treedraw_bin-path_util.obj `if test -f 'path_util.c'; then $(CYGPATH_W) 'path_util.c'; else $(CYGPATH_W) '$(srcdir)/path_util.c'; fi`; \
@am__fastdepCC_TRUE@	then mv -f "$(DEPDIR)/treedraw_bin-path_util.Tpo" "$(DEPDIR)/treedraw_bin-path_util.Po"; else rm -f "$(DEPDIR)/treedraw_bin-path_util.Tpo"; exit 1; fi
@AMDEP_TRUE@@am__fastdepCC_FALSE@	source='path_util.c' object='treedraw_bin-path_util.obj' libtool=no @AMDEPBACKSLASH@
@AMDEP_TRUE@@am__fastdepCC_FALSE@	DEPDIR=$(DEPDIR) $(CCDEPMODE) $(depcomp) @AMDEPBACKSLASH@
@am__fastdepCC_FALSE@	$(CC) $(DEFS) $(DEFAULT_INCLUDES) $(INCLUDES) $(AM_CPPFLAGS) $(CPPFLAGS) $(treedraw_bin_CFLAGS) $(CFLAGS) -c -o treedraw_bin-path_util.obj `if test -f 'path_util.c'; then $(CYGPATH_W) 'path_util.c'; else $(CYGPATH_W) '$(srcdir)/path_util.c'; fi`

treedraw_bin-color_schema_dark.o: color_schema_dark.c
@am__fastdepCC_TRUE@	if $(CC) $(DEFS) $(DEFAULT_INCLUDES) $(INCLUDES) $(AM_CPPFLAGS) $(CPPFLAGS) $(treedraw_bin_CFLAGS) $(CFLAGS) -MT treedraw_bin-color_schema_dark.o -MD -MP -MF "$(DEPDIR)/treedraw_bin-color_schema_dark.Tpo" -c -o treedraw_bin-color_schema_dark.o `test -f 'color_schema_dark.c' || echo '$(srcdir)/'`color_schema_dark.c; \
@am__fastdepCC_TRUE@	then mv -f "$(DEPDIR)/treedraw_bin-color_schema_dark.Tpo" "$(DEPDIR)/treedraw_bin-color_schema_dark.Po"; else rm -f "$(DEPDIR)/treedraw_bin-color_schema_dark.Tpo"; exit 1; fi
@AMDEP_TRUE@@am__fastdepCC_FALSE@	source='color_schema_dark.c' object='treedraw_bin-color_schema_dark.o' libtool=no @AMDEPBACKSLASH@
@AMDEP_TRUE@@am__fastdepCC_FALSE@	DEPDIR=$(DEPDIR) $(CCDEPMODE) $(depcomp) @AMDEPBACKSLASH@
@am__fastdepCC_FALSE@	$(CC) $(DEFS) $(DEFAULT_INCLUDES) $(INCLUDES) $(AM_CPPFLAGS) $(CPPFLAGS) $(treedraw_bin_CFLAGS) $(CFLAGS) -c -o treedraw_bin-color_schema_dark.o `test -f 'color_schema_dark.c' || echo '$(srcdir)/'`color_schema_dark.c

treedraw_bin-color_schema_dark.obj: color_schema_dark.c
@am__fastdepCC_TRUE@	if $(CC) $(DEFS) $(DEFAULT_INCLUDES) $(INCLUDES) $(AM_CPPFLAGS) $(CPPFLAGS) $(treedraw_bin_CFLAGS) $(CFLAGS) -MT treedraw_bin-color_schema_dark.obj -MD -MP -MF "$(DEPDIR)/treedraw_bin-color_schema_dark.Tpo" -c -o treedraw_bin-color_schema_dark.obj `if test -f 'color_schema_dark.c'; then $(CYGPATH_W) 'color_schema_dark.c'; else $(CYGPATH_W) '$(srcdir)/color_schema_dark.c'; fi`; \
@am__fastdepCC_TRUE@	then mv -f "$(DEPDIR)/treedraw_bin-color_schema_dark.Tpo" "$(DEPDIR)/treedraw_bin-color_schema_dark.Po"; else rm -f "$(DEPDIR)/treedraw_bin-color_schema_dark.Tpo"; exit 1; fi
@AMDEP_TRUE@@am__fastdepCC_FALSE@	source='color_schema_dark.c' object='treedraw_bin-color_schema_dark.obj' libtool=no @AMDEPBACKSLASH@
@AMDEP_TRUE@@am__fastdepCC_FALSE@	DEPDIR=$(DEPDIR) $(CCDEPMODE) $(depcomp) @AMDEPBACKSLASH@
@am__fastdepCC_FALSE@	$(CC) $(DEFS) $(DEFAULT_INCLUDES) $(INCLUDES) $(AM_CPPFLAGS) $(CPPFLAGS) $(treedraw_bin_CFLAGS) $(CFLAGS) -c -o treedraw_bin-color_schema_dark.obj `if test -f 'color_schema_dark.c'; then $(CYGPATH_W) 'color_schema_dark.c'; else $(CYGPATH_W) '$(srcdir)/color_schema_dark.c'; fi`

.cpp.o:
@am__fastdepCXX_TRUE@	if $(CXXCOMPILE) -MT $@ -MD -MP -MF "$(DEPDIR)/$*.Tpo" -c -o $@ $<; \
@am__fastdepCXX_TRUE@	then mv -f "$(DEPDIR)/$*.Tpo" "$(DEPDIR)/$*.Po"; else rm -f "$(DEPDIR)/$*.Tpo"; exit 1; fi
@AMDEP_TRUE@@am__fastdepCXX_FALSE@	source='$<' object='$@' libtool=no @AMDEPBACKSLASH@
@AMDEP_TRUE@@am__fastdepCXX_FALSE@	DEPDIR=$(DEPDIR) $(CXXDEPMODE) $(depcomp) @AMDEPBACKSLASH@
@am__fastdepCXX_FALSE@	$(CXXCOMPILE) -c -o $@ $<

.cpp.obj:
@am__fastdepCXX_TRUE@	if $(CXXCOMPILE) -MT $@ -MD -MP -MF "$(DEPDIR)/$*.Tpo" -c -o $@ `$(CYGPATH_W) '$<'`; \
@am__fastdepCXX_TRUE@	then mv -f "$(DEPDIR)/$*.Tpo" "$(DEPDIR)/$*.Po"; else rm -f "$(DEPDIR)/$*.Tpo"; exit 1; fi
@AMDEP_TRUE@@am__fastdepCXX_FALSE@	source='$<' object='$@' libtool=no @AMDEPBACKSLASH@
@AMDEP_TRUE@@am__fastdepCXX_FALSE@	DEPDIR=$(DEPDIR) $(CXXDEPMODE) $(depcomp) @AMDEPBACKSLASH@
@am__fastdepCXX_FALSE@	$(CXXCOMPILE) -c -o $@ `$(CYGPATH_W) '$<'`

.cpp.lo:
@am__fastdepCXX_TRUE@	if $(LTCXXCOMPILE) -MT $@ -MD -MP -MF "$(DEPDIR)/$*.Tpo" -c -o $@ $<; \
@am__fastdepCXX_TRUE@	then mv -f "$(DEPDIR)/$*.Tpo" "$(DEPDIR)/$*.Plo"; else rm -f "$(DEPDIR)/$*.Tpo"; exit 1; fi
@AMDEP_TRUE@@am__fastdepCXX_FALSE@	source='$<' object='$@' libtool=yes @AMDEPBACKSLASH@
@AMDEP_TRUE@@am__fastdepCXX_FALSE@	DEPDIR=$(DEPDIR) $(CXXDEPMODE) $(depcomp) @AMDEPBACKSLASH@
@am__fastdepCXX_FALSE@	$(LTCXXCOMPILE) -c -o $@ $<

treedraw_bin-treedraw.o: treedraw.cpp
@am__fastdepCXX_TRUE@	if $(CXX) $(DEFS) $(DEFAULT_INCLUDES) $(INCLUDES) $(AM_CPPFLAGS) $(CPPFLAGS) $(treedraw_bin_CXXFLAGS) $(CXXFLAGS) -MT treedraw_bin-treedraw.o -MD -MP -MF "$(DEPDIR)/treedraw_bin-treedraw.Tpo" -c -o treedraw_bin-treedraw.o `test -f 'treedraw.cpp' || echo '$(srcdir)/'`treedraw.cpp; \
@am__fastdepCXX_TRUE@	then mv -f "$(DEPDIR)/treedraw_bin-treedraw.Tpo" "$(DEPDIR)/treedraw_bin-treedraw.Po"; else rm -f "$(DEPDIR)/treedraw_bin-treedraw.Tpo"; exit 1; fi
@AMDEP_TRUE@@am__fastdepCXX_FALSE@	source='treedraw.cpp' object='treedraw_bin-treedraw.o' libtool=no @AMDEPBACKSLASH@
@AMDEP_TRUE@@am__fastdepCXX_FALSE@	DEPDIR=$(DEPDIR) $(CXXDEPMODE) $(depcomp) @AMDEPBACKSLASH@
@am__fastdepCXX_FALSE@	$(CXX) $(DEFS) $(DEFAULT_INCLUDES) $(INCLUDES) $(AM_CPPFLAGS) $(CPPFLAGS) $(treedraw_bin_CXXFLAGS) $(CXXFLAGS) -c -o treedraw_bin-treedraw.o `test -f 'treedraw.cpp' || echo '$(srcdir)/'`treedraw.cpp

treedraw_bin-treedraw.obj: treedraw.cpp
@am__fastdepCXX_TRUE@	if $(CXX) $(DEFS) $(DEFAULT_INCLUDES) $(INCLUDES) $(AM_CPPFLAGS) $(CPPFLAGS) $(treedraw_bin_CXXFLAGS) $(CXXFLAGS) -MT treedraw_bin-treedraw.obj -MD -MP -MF "$(DEPDIR)/treedraw_bin-treedraw.Tpo" -c -o treedraw_bin-treedraw.obj `if test -f 'treedraw.cpp'; then $(CYGPATH_W) 'treedraw.cpp'; else $(CYGPATH_W) '$(srcdir)/treedraw.cpp'; fi`; \
@am__fastdepCXX_TRUE@	then mv -f "$(DEPDIR)/treedraw_bin-treedraw.Tpo" "$(DEPDIR)/treedraw_bin-treedraw.Po"; else rm -f "$(DEPDIR)/treedraw_bin-treedraw.Tpo"; exit 1; fi
@AMDEP_TRUE@@am__fastdepCXX_FALSE@	source='treedraw.cpp' object='treedraw_bin-treedraw.obj' libtool=no @AMDEPBACKSLASH@
@AMDEP_TRUE@@am__fastdepCXX_FALSE@	DEPDIR=$(DEPDIR) $(CXXDEPMODE) $(depcomp) @AMDEPBACKSLASH@
@am__fastdepCXX_FALSE@	$(CXX) $(DEFS) $(DEFAULT_INCLUDES) $(INCLUDES) $(AM_CPPFLAGS) $(CPPFLAGS) $(treedraw_bin_CXXFLAGS) $(CXXFLAGS) -c -o treedraw_bin-treedraw.obj `if test -f 'treedraw.cpp'; then $(CYGPATH_W) 'treedraw.cpp'; else $(CYGPATH_W) '$(srcdir)/treedraw.cpp'; fi`

mostlyclean-libtool:
	-rm -f *.lo

clean-libtool:
	-rm -rf .libs _libs

distclean-libtool:
	-rm -f libtool
uninstall-info-am:

ID: $(HEADERS) $(SOURCES) $(LISP) $(TAGS_FILES)
	list='$(SOURCES) $(HEADERS) $(LISP) $(TAGS_FILES)'; \
	unique=`for i in $$list; do \
	    if test -f "$$i"; then echo $$i; else echo $(srcdir)/$$i; fi; \
	  done | \
	  $(AWK) '    { files[$$0] = 1; } \
	       END { for (i in files) print i; }'`; \
	mkid -fID $$unique
tags: TAGS

TAGS:  $(HEADERS) $(SOURCES) config.h.in $(TAGS_DEPENDENCIES) \
		$(TAGS_FILES) $(LISP)
	tags=; \
	here=`pwd`; \
	list='$(SOURCES) $(HEADERS) config.h.in $(LISP) $(TAGS_FILES)'; \
	unique=`for i in $$list; do \
	    if test -f "$$i"; then echo $$i; else echo $(srcdir)/$$i; fi; \
	  done | \
	  $(AWK) '    { files[$$0] = 1; } \
	       END { for (i in files) print i; }'`; \
	if test -z "$(ETAGS_ARGS)$$tags$$unique"; then :; else \
	  test -n "$$unique" || unique=$$empty_fix; \
	  $(ETAGS) $(ETAGSFLAGS) $(AM_ETAGSFLAGS) $(ETAGS_ARGS) \
	    $$tags $$unique; \
	fi
ctags: CTAGS
CTAGS:  $(HEADERS) $(SOURCES) config.h.in $(TAGS_DEPENDENCIES) \
		$(TAGS_FILES) $(LISP)
	tags=; \
	here=`pwd`; \
	list='$(SOURCES) $(HEADERS) config.h.in $(LISP) $(TAGS_FILES)'; \
	unique=`for i in $$list; do \
	    if test -f "$$i"; then echo $$i; else echo $(srcdir)/$$i; fi; \
	  done | \
	  $(AWK) '    { files[$$0] = 1; } \
	       END { for (i in files) print i; }'`; \
	test -z "$(CTAGS_ARGS)$$tags$$unique" \
	  || $(CTAGS) $(CTAGSFLAGS) $(AM_CTAGSFLAGS) $(CTAGS_ARGS) \
	     $$tags $$unique

GTAGS:
	here=`$(am__cd) $(top_builddir) && pwd` \
	  && cd $(top_srcdir) \
	  && gtags -i $(GTAGS_ARGS) $$here

distclean-tags:
	-rm -f TAGS ID GTAGS GRTAGS GSYMS GPATH tags

distdir: $(DISTFILES)
	@srcdirstrip=`echo "$(srcdir)" | sed 's|.|.|g'`; \
	topsrcdirstrip=`echo "$(top_srcdir)" | sed 's|.|.|g'`; \
	list='$(DISTFILES)'; for file in $$list; do \
	  case $$file in \
	    $(srcdir)/*) file=`echo "$$file" | sed "s|^$$srcdirstrip/||"`;; \
	    $(top_srcdir)/*) file=`echo "$$file" | sed "s|^$$topsrcdirstrip/|$(top_builddir)/|"`;; \
	  esac; \
	  if test -f $$file || test -d $$file; then d=.; else d=$(srcdir); fi; \
	  dir=`echo "$$file" | sed -e 's,/[^/]*$$,,'`; \
	  if test "$$dir" != "$$file" && test "$$dir" != "."; then \
	    dir="/$$dir"; \
	    $(mkdir_p) "$(distdir)$$dir"; \
	  else \
	    dir=''; \
	  fi; \
	  if test -d $$d/$$file; then \
	    if test -d $(srcdir)/$$file && test $$d != $(srcdir); then \
	      cp -pR $(srcdir)/$$file $(distdir)$$dir || exit 1; \
	    fi; \
	    cp -pR $$d/$$file $(distdir)$$dir || exit 1; \
	  else \
	    test -f $(distdir)/$$file \
	    || cp -p $$d/$$file $(distdir)/$$file \
	    || exit 1; \
	  fi; \
	done
check-am: all-am
check: check-am
all-am: Makefile $(LIBRARIES) $(PROGRAMS) $(SCRIPTS) config.h
installdirs:
	for dir in "$(DESTDIR)$(bindir)" "$(DESTDIR)$(bindir)"; do \
	  test -z "$$dir" || $(mkdir_p) "$$dir"; \
	done
install: install-am
install-exec: install-exec-am
install-data: install-data-am
uninstall: uninstall-am

install-am: all-am
	@$(MAKE) $(AM_MAKEFLAGS) install-exec-am install-data-am

installcheck: installcheck-am
install-strip:
	$(MAKE) $(AM_MAKEFLAGS) INSTALL_PROGRAM="$(INSTALL_STRIP_PROGRAM)" \
	  install_sh_PROGRAM="$(INSTALL_STRIP_PROGRAM)" INSTALL_STRIP_FLAG=-s \
	  `test -z '$(STRIP)' || \
	    echo "INSTALL_PROGRAM_ENV=STRIPPROG='$(STRIP)'"` install
mostlyclean-generic:

clean-generic:

distclean-generic:
	-test -z "$(CONFIG_CLEAN_FILES)" || rm -f $(CONFIG_CLEAN_FILES)

maintainer-clean-generic:
	@echo "This command is intended for maintainers to use"
	@echo "it deletes files that may require special tools to rebuild."
clean: clean-am

clean-am: clean-binPROGRAMS clean-generic clean-libtool \
	clean-noinstLIBRARIES mostlyclean-am

distclean: distclean-am
	-rm -rf ./$(DEPDIR)
	-rm -f Makefile
distclean-am: clean-am distclean-compile distclean-generic \
	distclean-hdr distclean-libtool distclean-tags

dvi: dvi-am

dvi-am:

html: html-am

info: info-am

info-am:

install-data-am:

install-exec-am: install-binPROGRAMS install-binSCRIPTS

install-info: install-info-am

install-man:

installcheck-am:

maintainer-clean: maintainer-clean-am
	-rm -rf ./$(DEPDIR)
	-rm -f Makefile
maintainer-clean-am: distclean-am maintainer-clean-generic

mostlyclean: mostlyclean-am

mostlyclean-am: mostlyclean-compile mostlyclean-generic \
	mostlyclean-libtool

pdf: pdf-am

pdf-am:

ps: ps-am

ps-am:

uninstall-am: uninstall-binPROGRAMS uninstall-binSCRIPTS \
	uninstall-info-am

.PHONY: CTAGS GTAGS all all-am check check-am clean clean-binPROGRAMS \
	clean-generic clean-libtool clean-noinstLIBRARIES ctags \
	distclean distclean-compile distclean-generic distclean-hdr \
	distclean-libtool distclean-tags distdir dvi dvi-am html \
	html-am info info-am install install-am install-binPROGRAMS \
	install-binSCRIPTS install-data install-data-am install-exec \
	install-exec-am install-info install-info-am install-man \
	install-strip installcheck installcheck-am installdirs \
	maintainer-clean maintainer-clean-generic mostlyclean \
	mostlyclean-compile mostlyclean-generic mostlyclean-libtool \
	pdf pdf-am ps ps-am tags uninstall uninstall-am \
	uninstall-binPROGRAMS uninstall-binSCRIPTS uninstall-info-am

# Tell versions [3.59,3.63) of GNU make to not export all variables.
# Otherwise a system limit (for SysV at least) may be exceeded.
.NOEXPORT:
