# Supplementary material for: Simcluster: clustering enumeration gene expression data on the simplex space
Source: BMC Bioinformatics. 2007 Jul 11;8:246. doi: 10.1186/1471-2105-8-246 (PMC2147035; doi:10.1186/1471-2105-8-246)
Supplement: Additional file 2 — Stand-alone command-line Simcluster version 0.8.14. Simcluster version used to create results of this work. Note that this version is distributed for compatibility issues only and users should always obtain the latest version at the project's website: http://xerad.systemsbiology.net/simcluster. [file 1471-2105-8-246-S2.zip › AdditionalFile2/simcluster-0.8.14/src/make_table.in]

#!@PERL@ -W
#
# Copyright Leonardo Varuzza 2006 
#
# This file is licenced by GPL License
#

use strict;

# use make_table libfile1 libfile2 ...

my %uniq_tags=();
my @uniq_tags_rev;
my $uniq_tags_count=0;

sub process_file {
    my $filename=$_;
    my $first=1;
    my %header;

    open F,"<$filename";
    my %table;
    my $samples;
    my $sample_name;
    my $sample_title;
    my @keywords;

    while(<F>) {
	s/\r//;
	chomp;

	# headers 
	if(/^[\!\#\^]/) {
	    if (/^\^SAMPLE/) {
		my @parts=split("=");
		$sample_name=trim($parts[1]);
	    } 
	    elsif(/^\!Sample_tag_count/) {
		my @parts=split("=");

		$samples=trim($parts[1]);
	    }
	    elsif(/^!Sample_title/) {
		my @parts=split("=");
		$sample_title=trim($parts[1]);
	    }
	    elsif(/^!Sample_description = Keywords/) {
		my @parts=split("=");
		push @keywords,trim($parts[2]);
	    }
	} 

	# table
	else {
	    my @line=split("\t");

	    # find columns positions in the input table

	    if ($first) {
		$first = 0;
		my $i=0;
		foreach(@line) {
		    s/\W//g;
		    $header{$_}=$i;
		    $i++;
		}
		next;
	    }

	    #print STDERR $line[$header{TAG}],"\n";
	    #next;

	    my $tag   = $line[$header{TAG}];
	    my $count = $line[$header{COUNT}];

	    #print join(";",@line),"\n";
	    
 	    if (!defined($uniq_tags{$tag})) {
 		$uniq_tags{$tag}=$uniq_tags_count++;
		push @uniq_tags_rev,$tag;
 	    }
	    $table{$uniq_tags{$tag}}=$count;
	}
    }

    return {samples => $samples,
	    name => $sample_name,
	    title => $sample_title,
	    keywords => \@keywords,
	    data => \%table};
}


my @samples;
my $sample;

# Read headers and make tags hash

foreach(@ARGV) {
    print STDERR "File $_\n";
    $sample=process_file($_);
    print STDERR "\tSum of tags = ",$sample->{samples},"\n";
    print STDERR "\tUnique tags = ",scalar(keys%{$sample->{data}}),"\n";
    push @samples,$sample;
}

#
# Write auxiliar files
#

print STDERR "Unique tags = ",scalar(@uniq_tags_rev),"\n";

print "SAGE\t";
print join("\t",
	   map({$_->{name}} @samples)),"\n";

print "tag_count\t";
print join("\t",
	   map({$_->{samples}} @samples)),"\n";

open SI,">samples.info-gen.txt";

print SI join("\n",map({$_->{name}."\tundefined_class\t".$_->{title}} @samples)),"\n";
	      
close SI;

open KW,">keywords.txt";

print KW join("\n",map({  join("\t",$_->{name},@{$_->{keywords}}) } @samples)),"\n";
	      
close KW;

#
# Print Matrix
#

for(my $i=0;$i<scalar(@uniq_tags_rev);$i++) {
    my $tag=$uniq_tags_rev[$i];
    print $tag,"\t";

    print join("\t",map({
	if (defined($_->{data}{$i})) {
	    $_->{data}{$i}
	} else {
	    0;
	}
    } @samples)),"\n";
}

sub trim {
    my $str=shift;

    $str =~ s/^\s+//g;
    $str =~ s/\s+$//g;

    return $str;
}
