# Supplementary material for: Simcluster: clustering enumeration gene expression data on the simplex space
Source: BMC Bioinformatics. 2007 Jul 11;8:246. doi: 10.1186/1471-2105-8-246 (PMC2147035; doi:10.1186/1471-2105-8-246)
Supplement: Additional file 2 — Stand-alone command-line Simcluster version 0.8.14. Simcluster version used to create results of this work. Note that this version is distributed for compatibility issues only and users should always obtain the latest version at the project's website: http://xerad.systemsbiology.net/simcluster. [file 1471-2105-8-246-S2.zip › AdditionalFile2/simcluster-0.8.14/src/dataset.c]

/*
 Copyright Leonardo Varuzza 2006 <varuzza@usp.br>

 This file is licensed by GPL License
*/

#include <stdio.h>
#include <assert.h>
#include <stdlib.h>

#include "dataset.h"
#include "log.h"
/*
  File Format (column separator = "\t")

  DATASET_NAME  ANNOT    Sample1    ...   SampleN
  tag_count     count    t_1        ...   t_m
  tag1          annot1   c_11       ...   c_1m
  ...
  tagN          annotN   c_n1       ...   c_nm
*/


static gsize line_count=0;
static gsize column_count=-1;
static const guint first_count_column=1;
static const guint minimum_columns=4;

char **read_and_split_line(GIOChannel *in,gsize *ret_count) {
  gchar *line;
  char **list;
  GError *err=NULL;
  GIOStatus ret;
  gsize count;

  ret=g_io_channel_read_line(in,&line,NULL,NULL,&err);
  if (err != NULL) { 
    g_error("Error reading table line %i\n",line_count);
  }

  if (ret == G_IO_STATUS_EOF) {
    g_free(line);
    return NULL;
  }
  line_count++;

  g_strchomp(line);
  list=g_strsplit(line,COLUMN_SEPARATOR,0);
  count=g_strv_length(list);

  // Check columns count
  if (column_count == -1)
    column_count = count;
  else
    if (count < column_count) {
      g_critical("Missing %i column(s) in row %i:\n"
		 "\tReaded %i columns in first row.\n"
		 "\tBut readed %i columns in row %i.",
		 column_count-count,
		 line_count,
		 column_count,
		 count,
		 line_count);

      exit(-1);
    }

  g_free(line);

  if (ret_count != NULL)
    *ret_count = count;

  return list;
}


DataSet *dataset_new() {
  DataSet *ds=(DataSet*)g_malloc(sizeof(DataSet));

  ds->nmatrix=NULL;
  ds->matrix=NULL;
  
  return ds;
}

void dataset_read_integer(GIOChannel *in,gboolean check_column_sum,DataSet **ds) {

  char       **head0,**head1,**body;
  GError     *err=NULL;
  gsize      count,samples_count;
  guint      lines_count=0;
  gint       i;
  Sample     *samples;
  GSList     *tags = NULL;
  Tag        **tags_vector;
  GSList     *matrix_lines = NULL;
  GSList     *li;
  gboolean   add_residue=0;
  mInt**     matrix;

  g_assert(*ds == NULL);
  
  *ds=dataset_new();
  
  /* Read first line */
  
  head0=read_and_split_line(in,&count);
  head1=read_and_split_line(in,NULL);

  if (head0 == NULL || head1 == NULL) {
    g_critical("Can't read DataSet Header\n");
    exit(-1);
  }
  samples_count=count-first_count_column;
  samples=g_new(Sample,samples_count);
  
  for(i=first_count_column;i<count;i++) {
    int ii=i-first_count_column;
    
    g_assert(head0[i]!=NULL);
    g_assert(head1[i]!=NULL);

    samples[ii].name=head0[i];
    samples[ii].id=i-first_count_column;
    samples[ii].tags_count=atoi(head1[i]);

    //printf("> tag_count orig: %s = %i\n",head1[i],samples[i-first_count_column].tags_count);
    
    samples[ii]._real_tags_count=0;
    samples[ii].effective_tags_count=samples[ii].tags_count;
    samples[ii].prob_sum=0.0;
  }

  (*ds)->name            = head0[0];
  (*ds)->samples         = samples;
  (*ds)->samples_count   = samples_count;
  (*ds)->_str_list_line0 = head0;
  (*ds)->_str_list_line1 = head1;

  g_message("Samples = %i",samples_count);
  
  while( (body=read_and_split_line(in,NULL)) != NULL) {
    
    mInt *counts=(mInt *)g_slice_alloc(sizeof(mInt)*samples_count);
    Tag *tag=g_slice_new(Tag);
    //g_slice_alloc(sizeof(gulong)*samples_count);

    tag->tag=g_strdup(body[0]);

    //tag->annot=g_strdup(body[1]);

    tags = g_slist_prepend(tags, tag);

    for(i=first_count_column;i<count;i++) {
      int ii=i-first_count_column;
      gulong tags_count;
      g_assert(body[i] != NULL);
      tags_count = atoi(body[i]);
      
      counts[ii]=tags_count;
      samples[ii]._real_tags_count+=tags_count;
    }
    
    g_strfreev(body);
    matrix_lines = g_slist_prepend(matrix_lines, counts);
    lines_count++;
  }

  time_message("Readed %i tags",lines_count);

  // check real count

  if (check_column_sum) {
    for(i=0;i<samples_count;i++) {
      if (samples[i].tags_count < samples[i]._real_tags_count) {
	g_critical("Sample %s (id=%i) has more tags than declared then tags count in table\n"
		   "\tDeclared: %i\n"
		   "\tReal: %i\n",
		   samples[i].name,
		   samples[i].id,
		   samples[i].tags_count,
		   samples[i]._real_tags_count);
      exit(-1);
      } else if (samples[i].tags_count > samples[i]._real_tags_count) {
      add_residue=1;
      /*g_message(
	"Adding residues due tags count differences "
	"in sample %s (difference=%i)",
	samples[i].name,
	samples[i].tags_count - samples[i]._real_tags_count);*/
      }
    }
  }

  matrix_lines=g_slist_reverse(matrix_lines);
  tags=g_slist_reverse(tags);

  // Add Residues
  
  if (check_column_sum && add_residue) {
    mInt *counts=(mInt *)g_slice_alloc(sizeof(mInt)*samples_count);
    Tag *tag=g_slice_new(Tag);

    g_message("Creating residue line");
    tag->id=lines_count;
    tag->tag=g_strdup("residues");
    tag->annot=g_strdup("residues");
    for(i=0;i<samples_count;i++) {
      counts[i]=samples[i].tags_count - samples[i]._real_tags_count;
      //g_debug("residue %i = %i",i,counts[i]);
    }
    tags = g_slist_prepend(tags, tag);
    matrix_lines = g_slist_prepend(matrix_lines, counts);
    lines_count++;
  }


  time_message("Finish data load");
  
  // Copy matrix lines from list to array

  matrix = (mInt**)g_new(mInt*,lines_count);
  for(i=0,li = matrix_lines; li != NULL; li = li->next) {
    matrix[i++]=(mInt*)li->data;
  }
  g_slist_free(matrix_lines);


  // Copy tags from list to array
  tags_vector=(Tag**)g_new(Tag,lines_count); // one line for rest tag
  for(i=0,li = tags; li != NULL; li = li->next) {
    tags_vector[i++]=(Tag*)li->data;
  }
  g_slist_free(tags);

  (*ds)->unique_tags_count=lines_count;
  (*ds)->matrix=matrix;
  (*ds)->tags=tags_vector;


  /*for(i=first_count_column;i<count;i++) {
    g_assert(head0[i]!=NULL);
    g_assert(head1[i]!=NULL);

    printf("> tag_count orig: %s = %i\n",head1[i],samples[i-first_count_column].tags_count);
    }*/
  
}


void dataset_read_float(GIOChannel *in,gboolean check_column_sum,gboolean simplex,DataSet **ds) {

  char       **head0,**head1,**body;
  GError     *err=NULL;
  gsize      count,samples_count;
  guint      lines_count=0;
  gint       i;
  Sample     *samples;
  GSList     *tags = NULL;
  Tag        **tags_vector;
  GSList     *matrix_lines = NULL;
  GSList     *li;
  gboolean   add_residue=0;
  mReal**     nmatrix;

  // New dataset
  g_assert(*ds == NULL);
  *ds=dataset_new();
  (*ds)->has_zeros=FALSE;

  
  if (simplex) {
    g_message("Reading Simplex");
  } else {
    g_message("Reading Real Numbers");
  }
  
 
  
  /* Read first line */  
  head0=read_and_split_line(in,&count);

  /* Process Header */
  if (head0 == NULL || head1 == NULL) {
    g_critical("Can't read DataSet Header\n");
    exit(-1);
  }
  samples_count=count-first_count_column;
  samples=g_new(Sample,samples_count);
  
  for(i=first_count_column;i<count;i++) {
    g_assert(head0[i]!=NULL);
    int ii=i-first_count_column;
    samples[ii].name=head0[i];
    samples[ii].id=i-first_count_column;
    samples[ii].tags_count=1;
    samples[ii].prob_sum=0.0;
    samples[ii]._real_tags_count=1;
  }
  g_message("Samples = %i",samples_count);  

  /* Fill Dataset with header Information */  
  (*ds)->name            = head0[0];
  (*ds)->samples         = samples;
  (*ds)->samples_count   = samples_count;
  (*ds)->_str_list_line0 = head0;
  (*ds)->_str_list_line1 = NULL;


  /*
   *
   * Read Matrix
   *
   */
  
  while( (body=read_and_split_line(in,NULL)) != NULL) {
    
    mReal *probs=(mReal *)g_slice_alloc(sizeof(mReal)*samples_count);
    Tag *tag=g_slice_new(Tag);
    //g_slice_alloc(sizeof(gulong)*samples_count);

    tag->tag=g_strdup(body[0]);

    //tag->annot=g_strdup(body[1]);

    tags = g_slist_prepend(tags, tag);

    for(i=first_count_column;i<count;i++) {
      mReal tag_prob;
      int ii=i-first_count_column;
      g_assert(body[i] != NULL);
      tag_prob = atof(body[i]);
      // Simplex Checks
      if (simplex) {
	if (tag_prob > 1.0) {
	  g_critical("Simplex component greater then 1.0 at tag %s, library %s.",tag->tag,samples[ii].name);
	  exit(-1);
	}

	if (tag_prob < 0.0) {
	  g_critical("Simplex component small then 0.0 at tag %s, library %s.",tag->tag,samples[ii].name);
	  exit(-1);
	}

	if (tag_prob == 0.0) {
	  (*ds)->has_zeros=TRUE;
	}
	
	if (samples[ii].prob_sum >  (1.0+1e-7)) {
	  g_critical("Sum of simplex components greater then 1.0 at tag %s, library %s. Sum = %g",
		     tag->tag,
		     samples[ii].name,
		     samples[ii].prob_sum);
	  exit(-1);
	}
      } // Simplex checks

      // Save Value on matrix line
      probs[ii]=tag_prob;
      samples[ii].prob_sum+=tag_prob;     
    }    
    g_strfreev(body);
    matrix_lines = g_slist_prepend(matrix_lines, probs); // List of matrix lines
    lines_count++;
  }
  time_message("Readed %i tags",lines_count);

  // Put matrix lines and tags in the correct order
  matrix_lines=g_slist_reverse(matrix_lines);
  tags=g_slist_reverse(tags);
  time_message("Finish data load");


  // check real count
  if (check_column_sum && simplex) {
    for(i=0;i<samples_count;i++) {
      if (samples[i].prob_sum > 1.01) {
	g_critical("Sample %s sum of simplex components greater then 1.01\n"
		   "\tValue: %lg\n",
		   samples[i].name,
		   samples[i].prob_sum);
	exit(-1);
      } else if (samples[i].tags_count < 0.99) {
	add_residue=1;
	g_message(
		  "Adding residues due tags count differences "
		  "in sample %s (difference=%lg)",
		samples[i].name,
		  1.0 - samples[i].prob_sum);
      }
    }
  }  
  matrix_lines=g_slist_reverse(matrix_lines);
  tags=g_slist_reverse(tags);


  
  // Add residues  
  if (check_column_sum && add_residue && simplex) {
    mReal *counts=(mReal *)g_slice_alloc(sizeof(mReal)*samples_count);
    Tag *tag=g_slice_new(Tag);

    g_message("Creating residue line");
    tag->id=lines_count;
    tag->tag=g_strdup("residues");
    tag->annot=g_strdup("residues");
    for(i=0;i<samples_count;i++) {
      counts[i]=1.0 - samples[i]._real_tags_count;
      //g_debug("residue %i = %i",i,counts[i]);
    }
    tags = g_slist_prepend(tags, tag);
    matrix_lines = g_slist_prepend(matrix_lines, counts);
    lines_count++;
  }


  
  // Copy matrix lines from list to array
  nmatrix = (mReal**)g_new(mReal*,lines_count);
  for(i=0,li = matrix_lines; li != NULL; li = li->next)
    nmatrix[i++]=(mReal*)li->data;  
  g_slist_free(matrix_lines);


  
  // Copy tags from list to array
  tags_vector=(Tag**)g_new(Tag,lines_count); // one line for rest tag
  for(i=0,li = tags; li != NULL; li = li->next) {
    tags_vector[i++]=(Tag*)li->data;
  }
  g_slist_free(tags);


  
  // Finish
  g_message("Unique tags count = %i",lines_count);
  
  (*ds)->unique_tags_count=lines_count;
  (*ds)->nmatrix=nmatrix;
  (*ds)->matrix=NULL;
  (*ds)->tags=tags_vector;
}


void dataset_free(DataSet *ds) {
  if (ds != NULL) {
    guint i;

    g_strfreev(ds->_str_list_line0); 
    g_strfreev(ds->_str_list_line1);
    
    for(i=0;i<ds->unique_tags_count;i++) {
      Tag *tag=ds->tags[i];
      g_free(tag->tag);
      g_free(tag->annot);
      g_slice_free(Tag,tag);
    }


    if (ds->nmatrix!=NULL) {
      //g_debug("Desallocating nmatrix"); 
      //g_slice_free1(sizeof(mReal)*ds->samples_count*ds->unique_tags_count,ds->nmatrix[0]);
      /*for(i=0;i<ds->unique_tags_count;i++) {
	g_slice_free1(sizeof(mReal)*ds->samples_count,ds->nmatrix[i]);
	}*/
    }
    
    if (ds->matrix != NULL) {
      //g_debug("Desallocating matrix"); 
      for(i=0;i<ds->unique_tags_count;i++) {
	g_slice_free1(sizeof(mInt)*ds->samples_count,ds->matrix[i]);
      }
    }
    
    if (ds->matrix != NULL)
      g_free(ds->matrix);

    if (ds->nmatrix != NULL)
      g_free(ds->nmatrix);
    
    g_free(ds->tags);
    g_free(ds->samples);
    g_free(ds);
  }
}

void dataset_read_from_file(const gchar *filename,
			    DatasetType type,
			    gboolean check_column_sum,
			    DataSet **ds) {
  GError *err=NULL;

  g_message("Reading filename = %s",filename);
  
  GIOChannel* in=g_io_channel_new_file(filename,"r",&err);
  if (err != NULL) { g_error(err->message); }

  switch(type) {
  case DATASET_COUNT:
    dataset_read_integer(in,check_column_sum,ds);
    break;
  case DATASET_SIMPLEX:
    dataset_read_float(in,check_column_sum,TRUE,ds);
    break;
  case DATASET_REAL: 
    dataset_read_float(in,FALSE,FALSE,ds);
    break;
  deafault:
    g_critical("Invalid Dataset type");
  }
  
  g_io_channel_unref(in);    
  //g_io_channel_shutdown(in,FALSE,&err);
  if (err != NULL) { g_error(err->message); }

}
