# Supplementary material for: Simcluster: clustering enumeration gene expression data on the simplex space
Source: BMC Bioinformatics. 2007 Jul 11;8:246. doi: 10.1186/1471-2105-8-246 (PMC2147035; doi:10.1186/1471-2105-8-246)
Supplement: Additional file 2 — Stand-alone command-line Simcluster version 0.8.14. Simcluster version used to create results of this work. Note that this version is distributed for compatibility issues only and users should always obtain the latest version at the project's website: http://xerad.systemsbiology.net/simcluster. [file 1471-2105-8-246-S2.zip › AdditionalFile2/simcluster-0.8.14/src/dataset_ops.c]

/*
 Copyright Leonardo Varuzza 2006 <varuzza@usp.br>

 This file is licensed by GPL License
*/

#include "dataset_ops.h"
#include <stdio.h>
#include <stdlib.h>
#include <math.h>


void dataset_dirichlet(DataSet *ds) {
  int i,j;

  for (i=0;i<ds->unique_tags_count;i++) {
    for(j=0;j<ds->samples_count;j++)
      ds->matrix[i][j]+=1;
  }
  
  for(j=0;j<ds->samples_count;j++)
    ds->samples[j].effective_tags_count = ds->samples[j].tags_count + ds->unique_tags_count;


  ds->has_zeros = FALSE;
}


void dataset_aitchison(DataSet *ds) {
  gint i,j;
  guint uniq_tags=ds->unique_tags_count;
    
  mReal *lgm=g_new0(mReal,ds->samples_count);

  // log of geometric mean

  // 1. sum of logs
  for (i=0;i<uniq_tags;i++) {
    for(j=0;j<ds->samples_count;j++) {
      
      /*if (ds->nmatrix[i][j] == 0) {
	printf("\t Zero at (%i,%i)",i,j);
	}*/
      
      mReal l=log(ds->nmatrix[i][j]);

      //printf("\t(%i,%i): log (%f) = %f\n",i,j,l,ds->nmatrix[i][j]);	     
      lgm[j]+=l;
    }
  }

  // 2. divide per n
  for(j=0;j<ds->samples_count;j++) {
    mReal new_value=lgm[j]/uniq_tags;
    //printf("\tSample %i: lgm -> %f/%i = %f\n",j,lgm[j],uniq_tags,new_value);
    lgm[j]=new_value;
  }

  // Aitchison Transformation
  for (i=0;i<uniq_tags;i++) {
    for(j=0;j<ds->samples_count;j++) {
      ds->nmatrix[i][j]=log(ds->nmatrix[i][j])-lgm[j];      
    }
  }
  
  g_free(lgm);
}

void dataset_normalize(DataSet *ds) {
  int i,j;  
  GMemChunk *chunk;

  /*chunk = g_mem_chunk_new ("real matrix mem chunk",
			   sizeof(gdouble)*ds->samples_count,ds->unique_tags_count,
			   G_ALLOC_ONLY);*/


  ds->nmatrix=g_new(mReal*,ds->unique_tags_count);

  ds->nmatrix[0]=g_slice_alloc(sizeof(mReal)*ds->samples_count*ds->unique_tags_count);
  
  for (i=1;i<ds->unique_tags_count;i++) {
    ds->nmatrix[i]=ds->nmatrix[0]+i*ds->samples_count;
  }
  
  for (i=0;i<ds->unique_tags_count;i++) {
    //ds->nmatrix[i]=g_slice_alloc(sizeof(mReal)*ds->samples_count);
    
    for(j=0;j<ds->samples_count;j++) {
      ds->nmatrix[i][j]
	= ((double)ds->matrix[i][j])
	/ ds->samples[j].effective_tags_count;

      /*g_printf("(%i,%i) %i/%i = %f\n",i,j,
	     ds->matrix[i][j],
	     ds->samples[j].tags_count,
	     ds->nmatrix[i][j]);*/
    }

    //g_slice_free1(sizeof(mInt)*ds->samples_count,ds->matrix[i]);
  }

  // desaloc integer matrix
  //g_mem_chunk_destroy(ds->_matrix_mem_chunk);

  // Current Matrix
  //ds->_matrix_mem_chunk=chunk;
}

void dataset_check_normalization(DataSet *ds) {
  gsize i,j;
  gdouble sum;
  for (i=0;i<ds->samples_count;i++) {
    sum=0;
    for(j=0;j<ds->unique_tags_count;j++) {
      sum+=ds->nmatrix[j][i];
    }
    g_print("\tSample %s: sum = %lg\n",ds->samples[i].name,sum);
  }
    
}

void dataset_check_zero(DataSet *ds) {
  gsize i,j;
  
  for(j=0;j<ds->unique_tags_count;j++) {
    for (i=0;i<ds->samples_count;i++) {
      if (ds->nmatrix[j][i] == 0.0) {
	g_error("Zero at %i %i",j,i);
      }	
    }
  }    
}

void dataset_count_zero(DataSet *ds) {
  gsize i,j;
  guint zeros;
  
  for (i=0;i<ds->samples_count;i++) {
    zeros=0;
    for(j=0;j<ds->unique_tags_count;j++) {
      if (ds->nmatrix[j][i] == 0.0) {
	zeros++;
      }	
    }
    g_print("\tSample %s: Zeros = %i (%.2f%%)",ds->samples[i].name,zeros,(100.0*zeros)/ds->unique_tags_count);      
  } 
}


void dataset_count_zero_int(DataSet *ds) {
  gsize i,j;
  guint zeros;
  
  for (i=0;i<ds->samples_count;i++) {
    zeros=0;
    for(j=0;j<ds->unique_tags_count;j++) {
      if (ds->matrix[j][i] == 0) {
	zeros++;
      }	
    }
    g_print("\tSample %s: Zeros = %i (%.2f%%)",ds->samples[i].name,zeros,(100.0*zeros)/ds->unique_tags_count);      
  } 
}

void dataset_set_value(DataSet *ds,double value) {
  gsize i,j;
  
  for(j=0;j<ds->unique_tags_count;j++) {
    for (i=0;i<ds->samples_count;i++) {
      ds->nmatrix[j][i] = value;
    }
  }
}


void dataset_sum_rows(DataSet *ds,int **rows) {
  gsize i,j;

  int *sum=g_new(int,ds->unique_tags_count);
  
  for(j=0;j<ds->unique_tags_count;j++) {
    sum[j]=0;
    for (i=0;i<ds->samples_count;i++) {
      sum[j]+=ds->matrix[j][i];
    }
  }

  *rows=sum;
}


void dataset_scalar_perturbation(DataSet *ds,double add_factor) {
  int i,j;
  guint N=ds->unique_tags_count;
  
  double norm_factor=1.0+N*add_factor;
    
  for(i=0;i<N;i++) {
    for(j=0;j<ds->samples_count;j++) {
      ds->nmatrix[i][j]=(ds->nmatrix[i][j]+add_factor)/norm_factor;      
    }
  }
}

void dataset_N_perturbation(DataSet *ds) {
  int i,j;
  guint N=ds->unique_tags_count;
  double add_factor=1.0/N;
  double norm_factor=2.0;
    
  for(i=0;i<N;i++) {
    for(j=0;j<ds->samples_count;j++) {
      ds->nmatrix[i][j]=(ds->nmatrix[i][j]+add_factor)/norm_factor;      
    }
  }
}


void save_matrix(char *name,double **matrix,gsize rows,gsize columns) {
  int i,j;
  FILE *out;
  
  if ( (out=fopen(name,"w+")) == NULL) {
    g_critical("Can't save matrix to file '%s'",name);
    exit(-1);
  }
  
  fprintf(out,"%i\t%i\n",rows,columns);
  for(i=0;i<rows;i++) {
    for(j=0;j<columns;j++) {
      fprintf(out,"%lg\t",matrix[i][j]);
    }
    fprintf(out,"\r\n");
  }
  fclose(out);  
}


void save_inftri_matrix(char *name,double **matrix,gsize rows,gsize columns) {
  int i,j;
  FILE *out;
  
  if ( (out=fopen(name,"w+")) == NULL) {
    g_critical("Can't save matrix to file '%s'",name);
    exit(-1);
  }
  
  fprintf(out,"%i\t%i\n",rows,columns);
  for(i=0;i<rows;i++) {
    for(j=0;j<i;j++) {
      fprintf(out,"%lg\t",matrix[i][j]);
    }
    fprintf(out,"%lg\t",0.0);
    fprintf(out,"\r\n");
  }
  fclose(out);  
}

void dataset_save_nmatrix(DataSet *ds,char *name) {  
  save_matrix(name,
	      ds->nmatrix,
	      ds->unique_tags_count,
	      ds->samples_count);
}


void dataset_add_epsilon(DataSet *ds,double epsilon) {
  int i,j;
  guint N=ds->unique_tags_count;
  
  double norm_factor=1.0+N*epsilon;
  
  for(i=0;i<N;i++) {
    for(j=0;j<ds->samples_count;j++) {
      ds->nmatrix[i][j]=(ds->nmatrix[i][j]+epsilon)/norm_factor;
    }
  }
}


void dataset_add_vepsilon(DataSet *ds,double *epsilon) {
  int i,j;
  guint N=ds->unique_tags_count;
  double *norm_factor=g_new(double,ds->samples_count);

  for(j=0;j<ds->samples_count;j++) {  
    norm_factor[j]=1.0+N*epsilon[j];
  }
  
  for(i=0;i<N;i++) {
    for(j=0;j<ds->samples_count;j++) {
      ds->nmatrix[i][j]=(ds->nmatrix[i][j]+epsilon[j])/norm_factor[j];
    }
  }
  
  g_free(norm_factor);
}


void dataset_add_column_min(DataSet *ds) {
  int i,j;
  guint N=ds->unique_tags_count;
  
  double *min=g_new(double,ds->samples_count);

  for(j=0;j<ds->samples_count;j++) {
    min[j]=1.0;
  }
  
  for(i=0;i<N;i++) {
    for(j=0;j<ds->samples_count;j++) {
      double x=ds->nmatrix[i][j];
      if (x != 0)
	if (x < min[j])
	  min[j]=x;
    }
  }
  dataset_add_vepsilon(ds,min);
  g_free(min);
}
