# Supplementary material for: Simcluster: clustering enumeration gene expression data on the simplex space
Source: BMC Bioinformatics. 2007 Jul 11;8:246. doi: 10.1186/1471-2105-8-246 (PMC2147035; doi:10.1186/1471-2105-8-246)
Supplement: Additional file 2 — Stand-alone command-line Simcluster version 0.8.14. Simcluster version used to create results of this work. Note that this version is distributed for compatibility issues only and users should always obtain the latest version at the project's website: http://xerad.systemsbiology.net/simcluster. [file 1471-2105-8-246-S2.zip › AdditionalFile2/simcluster-0.8.14/src/simpart.c]

/*
 Copyright Leonardo Varuzza 2006 <varuzza@usp.br>

 This file is licensed by GPL License
*/

#include "simpart.h"
#include "dataset.h"
#include "cluster.h"

#include <stdio.h>
#include <stdlib.h>
#include <assert.h>


void dataset_partition_cluster(DataSet *ds,PartCluster **cluster,int method,int nclusters,int npass) {

  assert(ds != NULL);
  assert(nclusters > 1);
  
  int ret,i,j;
  gint ncolumns=ds->samples_count;
  gint nrows=ds->unique_tags_count;

  gint *result;
  double *weight;    
  int **mask;
  double **distances=NULL;
  
  double error;
  int ifound;


  mask=(int**)g_malloc( sizeof(int*) * nrows);
  mask[0]=(int*)g_malloc( sizeof(int) * nrows * ncolumns);

  for (i=0;i<nrows*ncolumns;i++)
    mask[0][i]=1;
  
  for (i=1;i<nrows;i++) {
    mask[i]=mask[0]+ncolumns*i;
  }
  
  weight=(double*)g_slice_alloc( sizeof(double) * nrows);

  result=(int *)g_slice_alloc( sizeof(int) * ncolumns);

  for(i=0;i<nrows;i++) {
    weight[i]=1.0;
  }

  if (method == KMEANS) {
    g_message("Calculating k-means");
    kcluster (nclusters,
	      nrows,
	      ncolumns,
	      ds->nmatrix,
	      mask, //mask,
	      weight,
	      1,    //transpose,
	      npass,
	      'm',  /* method
		       a: mean
		       m: median
		    */
	      'e',  // dist,
	      result,
	      &error,
	      &ifound);
    
  } else if (method == KMEDOIDS) {
    g_message("Calculating k-medoids");
    
    distances=distancematrix (nrows,
			      ncolumns,
			      ds->nmatrix,
			      mask, // mask
			      weight,
			      'e',
			      1); // transpose
    
    
    if (distances == NULL)
      g_error("Insufiente memory");

    /*printf("matrix = %p\n",distances);
    for(i=0;i<nrows;i++) {
      for(j=0;j<i;j++) {
	printf("%10g ",distances[i][j]);
      }
      printf("\n");
      }*/

    kmedoids (nclusters,
	      ncolumns,
	      distances,
	      npass,
	      result,
	      &error,
	      &ifound);


    int *control=(int *)g_slice_alloc( sizeof(int) * ncolumns);
    
    for(i=0;i<ncolumns;i++) {
      control[i]=-1;
    }
    
    int ncluster=0;
    
    for(i=0;i<ncolumns;i++) {
      if (control[result[i]] == -1) {
	control[result[i]]=ncluster;
	result[i]=ncluster;
	ncluster++;
      } else {
	result[i]=control[result[i]];
      }
      //printf("%i %i\n",result[i],ncluster);      
    }
  } else {
    g_error("Invalid method '%i'",method);
  }
    
  g_message("Clustering Error = %lg",error);  
  g_message("Ifound = %i",ifound);


  GList **clusters=(GList**)g_slice_alloc( sizeof(GList*) * nclusters);

  for(i=0;i<nclusters;i++) {  
    clusters[i]=NULL;
  }
  
  
  for(i=0;i<ncolumns;i++) {

    // Append in the result clusters the appropriate
    // Sample Object
    
    clusters[result[i]]=g_list_prepend(clusters[result[i]], 
				       &(ds->samples[i]));
  }
  
  // Desalocating
  g_slice_free1(sizeof(double) * nrows,weight);

  g_free(mask[0]);
  g_free(mask);
  
  *cluster=g_slice_new(PartCluster);
  
  (*cluster)->clusters  = clusters;  
  (*cluster)->nclusters = nclusters;
  (*cluster)->error     = error;
  (*cluster)->ifound    = ifound;  
  
}

void dataset_SOM(DataSet *ds,PartCluster **cluster,int nxgrid,int nygrid,double inittau,int npass) {

  assert(ds != NULL);
  assert(nxgrid*nygrid > 1);
  
  int ret,i,j;
  gint ncolumns=ds->samples_count;
  gint nrows=ds->unique_tags_count;

  gint (*result)[2];

  double *weight;    
  int **mask;
  double **distances=NULL;
  
  double error;
  int ifound;
  double ***celldata=NULL;


  mask=(int**)g_malloc( sizeof(int*) * nrows);
  mask[0]=(int*)g_malloc( sizeof(int) * nrows * ncolumns);

  for (i=0;i<nrows*ncolumns;i++)
    mask[0][i]=1;
  
  for (i=1;i<nrows;i++) {
    mask[i]=mask[0]+ncolumns*i;
  }
  
  weight=(double*)g_slice_alloc( sizeof(double) * nrows);

  result=(int (*)[2])g_slice_alloc( sizeof(int) * ncolumns*2);

  for(i=0;i<ncolumns;i++) {
    result[i][0]=42;
    result[i][1]=42;
  }
  
  for(i=0;i<nrows;i++) {
    weight[i]=1.0;
  }

  /*celldata=(double***)g_malloc(sizeof(double**)*nxgrid);  
  for(i=0;i<nxgrid;i++) {
    celldata=(double**)g_malloc(sizeof(double*)*nygrid);
    
    for(j=0;j<nygrid;j++)
      celldata[i][j]=g_malloc(nrows*sizeof(double));
      }*/
  
  somcluster (nrows,
	      ncolumns,
	      ds->nmatrix,
	      mask,
	      weight,
	      1,
	      nxgrid,nygrid,
	      inittau,
	      npass,
	      'e',
	      celldata,
	      result);


  int nclusters = nxgrid*nygrid;

  GList **clusters=(GList**)g_slice_alloc( sizeof(GList*) * nclusters);

  for(i=0;i<nclusters;i++) {  
    clusters[i]=NULL;
  }
  
  
  for(i=0;i<ncolumns;i++) {
    
    // Append in the result clusters the appropriate
    // Sample Object

    //printf("%i: %i %i\n",i,result[i][0],result[i][1]);

    int x=result[i][0];
    int y=result[i][1];
    
    clusters[y*nxgrid+x]=g_list_prepend(clusters[y*nxgrid+x], 
					&(ds->samples[i]));
  }

  //exit(-1);

  
  // Desalocating
  g_slice_free1(sizeof(double) * nrows,weight);
  
  g_free(mask[0]);
  g_free(mask);
  
  *cluster=g_slice_new(PartCluster);
  
  (*cluster)->clusters  = clusters;  
  (*cluster)->nclusters = nclusters;
  (*cluster)->error     = error;
  (*cluster)->ifound    = ifound;  

}

void partcluster_print(PartCluster *cluster,FILE *out) {
  int i;
  GList *p;
  
  for(i=0;i<cluster->nclusters;i++) {
    fprintf(out,"Cluster %i: ",i+1);
    for(p=cluster->clusters[i];p!=NULL;p=p->next) {
      fprintf(out,"%s ",((Sample*)p->data)->name);
    }
    fprintf(out,"\n");
  }  
}

void partcluster_print_newick(PartCluster *cluster,FILE *out) {
  int i;
  GList *p;
  fprintf(out,"(");

  for(i=0;i<cluster->nclusters;i++) {
    fprintf(out,"(");
    for(p=cluster->clusters[i];p!=NULL;p=p->next) {
      fprintf(out,"%s,",((Sample*)p->data)->name);
    }
    fprintf(out,"\b),");
  }
  
  fprintf(out,"\b);\n");
}


void partcluster_free(PartCluster *cluster) {
  g_slice_free1( sizeof(int) * cluster->nclusters,cluster->clusters);
}


#define ALPHABET_SIZE 26

char *class_name(int x) {
  char *name=(char*)g_slice_alloc(sizeof(char)*3);

  assert(x < ALPHABET_SIZE*ALPHABET_SIZE);
  
  name[0]='A'+x%ALPHABET_SIZE;

  if (x>24) {
    name[1]= 'A'+(x/ALPHABET_SIZE)%ALPHABET_SIZE;
    name[2]= '\0';
  } else {
    name[1]='\0';
  }
  
  return name;
}


void partcluster_guess_classes(PartCluster *cluster,GData **classes) {
  int i;
  GList *p;
  
  for(i=0;i<cluster->nclusters;i++) {
    for(p=cluster->clusters[i];p!=NULL;p=p->next) {
      char *sample_name=((Sample*)p->data)->name;
      char *clazz_name=class_name(i);
      //printf("%s %s\n",sample_name,clazz_name);
      GQuark sample_id=g_quark_from_string(sample_name);
      g_datalist_id_set_data(classes,sample_id,clazz_name);
    }
  }  
  
}
