# Supplementary material for: Simcluster: clustering enumeration gene expression data on the simplex space
Source: BMC Bioinformatics. 2007 Jul 11;8:246. doi: 10.1186/1471-2105-8-246 (PMC2147035; doi:10.1186/1471-2105-8-246)
Supplement: Additional file 2 — Stand-alone command-line Simcluster version 0.8.14. Simcluster version used to create results of this work. Note that this version is distributed for compatibility issues only and users should always obtain the latest version at the project's website: http://xerad.systemsbiology.net/simcluster. [file 1471-2105-8-246-S2.zip › AdditionalFile2/simcluster-0.8.14/src/dataset.h]

/*
 Copyright Leonardo Varuzza 2006 <varuzza@usp.br>

 This file is licensed by GPL License
*/

#ifndef SIMCLUSTER_DATASET_H
#define SIMCLUSTER_DATASET_H

#include <glib.h>
#include "types.h"

typedef struct TAG{
  gchar *tag;
  gchar *annot;
  guint id;
} Tag;


typedef struct SAMPLE{
  guint id;
  gchar *name;
  gulong tags_count;
  gulong effective_tags_count;
  double prob_sum;
  gulong _real_tags_count;
} Sample;

typedef struct DATASET {
  gchar    *name;
  Tag      **tags;
  guint    unique_tags_count;
  Sample   *samples;
  guint    samples_count;
  gboolean has_zeros;
  
  // m_ij == tag_i sample_j
  mInt    **matrix;

  // Normalized matrix
  mReal    **nmatrix;

  gchar **_str_list_line0;
  gchar **_str_list_line1;

  /*GMemChunk *_matrix_mem_chunk;
    GMemChunk *_tags_mem_chunk;*/

} DataSet;

#define COLUMN_SEPARATOR "\t"

//void dataset_probs_read(GIOChannel *in,gboolean check_column_sum,DataSet **ds);
//void dataset_count_read(GIOChannel *in,gboolean check_column_sum,DataSet **ds);

typedef enum { DATASET_COUNT, DATASET_SIMPLEX, DATASET_REAL } DatasetType;

void dataset_read_from_file(const gchar *filename,
			    DatasetType type,
			    gboolean sum_checks,
			    DataSet **ds);

void dataset_free(DataSet *ds);


#endif
