# Supplementary material for: Simcluster: clustering enumeration gene expression data on the simplex space
Source: BMC Bioinformatics. 2007 Jul 11;8:246. doi: 10.1186/1471-2105-8-246 (PMC2147035; doi:10.1186/1471-2105-8-246)
Supplement: Additional file 2 — Stand-alone command-line Simcluster version 0.8.14. Simcluster version used to create results of this work. Note that this version is distributed for compatibility issues only and users should always obtain the latest version at the project's website: http://xerad.systemsbiology.net/simcluster. [file 1471-2105-8-246-S2.zip › AdditionalFile2/simcluster-0.8.14/src/simpart.h]

/*
 Copyright Leonardo Varuzza 2006 <varuzza@usp.br>

 This file is licensed by GPL License
*/

#ifndef   	SIMPART_H_
# define   	SIMPART_H_


#include <glib.h>
#include <stdio.h>

#include "dataset.h"

#define KMEANS   1
#define KMEDOIDS 2
#define SOM      3

typedef struct DIVISIVECLUSTER{
  GList  **clusters;
  double error;
  int    ifound;
  int    nclusters;
} PartCluster;


void dataset_partition_cluster(DataSet *ds,PartCluster **cluster,int method,int nclusters,int npass);
void dataset_SOM(DataSet *ds,PartCluster **cluster,int nxgrid,int nygrid,double inittau,int npass);

void partcluster_print(PartCluster *cluster,FILE *out);
void partcluster_print_newick(PartCluster *cluster,FILE *out);
void partcluster_free(PartCluster *cluster);
void partcluster_guess_classes(PartCluster *cluster,GData **classes);

#endif 	    /* !SIMPART_H_ */
