# Supplementary material for: Simcluster: clustering enumeration gene expression data on the simplex space
Source: BMC Bioinformatics. 2007 Jul 11;8:246. doi: 10.1186/1471-2105-8-246 (PMC2147035; doi:10.1186/1471-2105-8-246)
Supplement: Additional file 2 — Stand-alone command-line Simcluster version 0.8.14. Simcluster version used to create results of this work. Note that this version is distributed for compatibility issues only and users should always obtain the latest version at the project's website: http://xerad.systemsbiology.net/simcluster. [file 1471-2105-8-246-S2.zip › AdditionalFile2/simcluster-0.8.14/src/simpart_main.c]

/*
 Copyright Leonardo Varuzza 2006 <varuzza@usp.br>

 This file is licensed by GPL License
*/

#include "config.h"

#include "dataset.h"
#include "log.h"
#include "path_util.h"
#include "perturbation_gsl.h"

#include "simtree.h"

#include <stdio.h>
#include <getopt.h>
#include <string.h>
#include <stdlib.h>
#include <time.h>
#include <string.h>
#include <ctype.h>

#include <gsl/gsl_rng.h>

#include "simpart.h"
#include "pca.h"
#include "attr_file.h"

void report_samples(DataSet *ds) {
  int i;
  g_print("Reded %s dataset with %i samples\n",ds->name,ds->samples_count);
  for(i=0;i<ds->samples_count;i++) {
    g_print("\tSample %i: %s, tags_count = %i (real = %i)\n",
	   i,
	   ds->samples[i].name,
	   ds->samples[i].tags_count,
	   ds->samples[i]._real_tags_count);
  }
}


static FILE *log_file;

void log_func(const gchar *msg) {
  fprintf(log_file,msg);
}

/*
 *
 * Options
 *
 */

gboolean aitchison_transform = TRUE;

gboolean do_resample      = FALSE;
gboolean do_pca           = FALSE;
gboolean has_samples_info = FALSE;
gboolean sum_checks       = TRUE;
DatasetType data_type = DATASET_COUNT;

int     resamples = 50;
char    distance  = 'e';
int     nclusters = -1;
int     npass = 50;
int     method = KMEDOIDS;
int     nxgrid = 2;
int     nygrid = 2;

// PCA options

double  pca_delta_cutoff = 0.05;
double  pca_acc_cutoff = 0.99;


char *basename    = NULL;
char *inputname   = NULL;
char *samplesname = NULL;

static struct option long_options[] =
  {
    {"version",   no_argument, 0, 'V'},
    {"help",   no_argument, 0, 'h'},
    {"pca",        no_argument, 0, 'p'},
    {"medoids",    no_argument, 0, 'M'},
    {"means",      no_argument, 0, 'K'},
    {"SOM",      no_argument, 0, 'S'},
    {"npass",      required_argument, 0, 'n'},
    {"pca-delta-cutoff", required_argument, 0, '0'},    
    {"pca-acc-cutoff", required_argument, 0, '1'},    
    {"clusters",   required_argument, 0, 'k'},   
    {"nxgrid",     required_argument, 0, 'x'},   
    {"nygrid",     required_argument, 0, 'y'},   
    {"samples",    required_argument, 0, 's'},
    {"resample",   optional_argument, 0, 'r'},
    {"simplex",      no_argument, 0, 'P'},
    {"real",      no_argument, 0, 'R'},
    {"input",      required_argument, 0, 'i'},
    {0, 0, 0, 0}
  };


/*
 *
 * Main
 *
 */


void version() {
  g_print("Simpart " VERSION ": Partition cluster for simplex vectors.\n");
  g_print("Copyright 2006 by Leonardo Varuzza <varuzza@gmail.com>\n\n");
  g_print("This program is free softwere, licenced by the terms of GPL.\n\n");

}

void usage() {
  g_print("Use: simpart [-V|--version] [-h|--help] [-M|--medoids] [-S|--SOM] [-K|--means] [-x|--nxgrid] [-y|--nygrid] [-s|--samples sample_info] [--pca|-p]  -k nclusters [--simplex|-P] -i <table name>\n");
}

void read_command_line(int argc,char **argv) {
  int option_index = 0;         
  
  while (1) {
    char c = getopt_long (argc, argv, "pk:x:y:i:r:s:n:0:MPKSVhR",
			  long_options, &option_index);
    


    if (c == -1)
      break;
    
    switch (c) {
    case 0:
      /* If this option set a flag, do nothing else now. */
      if (long_options[option_index].flag != 0)
	break;
      printf ("option %s", long_options[option_index].name);
      if (optarg)
	printf (" with arg %s", optarg);
      printf ("\n");
      break;
    case 'V':
      version();
      exit(0);
      break;
    case 'h':
      usage();
      exit(0);
      break;
    case 's':
      g_message("Reading samples info from file %s",optarg);
      has_samples_info=TRUE;
      samplesname=optarg;
      break;
    case 'i':
      inputname=optarg;      
      break;
    case 'k':
      nclusters=atoi(optarg);      
      break;
    case 'x':
      nxgrid=atoi(optarg);      
      break;
    case 'y':
      nygrid=atoi(optarg);      
      break;
    case 'M':
      method=KMEDOIDS;
      break;
    case 'K':
      method=KMEANS;
      break;
    case 'S':
      method=SOM;
      break;
    case 'r':
      do_resample=1;
      resamples=atoi(optarg);      
      break;
    case 'p':
      do_pca=1;
      break;
    case 'n':
      npass=atoi(optarg);      
      break;
    case 'P':
      g_message("Simplex Data matrix");
      data_type=DATASET_SIMPLEX;
      break;
    case 'R':
      g_message("Real Data matrix");
      data_type=DATASET_REAL;
      break;
    case '0': // pca-delta-cutoff
      pca_delta_cutoff=atof(optarg);      
      break;
    case '1': // pca-acc-cutoff
      pca_acc_cutoff=atof(optarg);      
      break;
    default:
      g_critical("Invalid option");
      usage();
      exit(-1);
      
    }
  }
}

int main(int argc,char **argv) {
  DataSet *ds=NULL;
  PartCluster *cluster=NULL;

  FILE *newick_file;
  gchar *newickname;
    
  gchar *log_file_name=NULL;

  read_command_line(argc,argv);
  
  int i;

  if (inputname == NULL) {
    usage();
    return -1;
  }
  
  basename=g_strdup(inputname);
  remove_suffix(basename,".dat");
  remove_suffix(basename,".txt");

  // Open files

  // Log
  log_file_name=g_strconcat(basename,"-kmeans.log",NULL);  

  if ( (log_file=fopen(log_file_name,"w+")) == NULL) {
    g_critical("Can't open %s",log_file_name);
    exit(-1);
  }

  // Begin
 
  g_message("Logging into file %s",log_file_name);  
  g_set_print_handler(log_func);
  
  //g_mem_set_vtable(glib_mem_profiler_table);
  

  dataset_read_from_file(inputname,data_type,sum_checks,&ds);

  if(data_type == DATASET_COUNT) {
    if (aitchison_transform) {
      dataset_dirichlet(ds);    
      dataset_count_zero_int(ds);
    }

    dataset_normalize(ds);
  }
  
  if (ds->has_zeros && aitchison_transform) {
    g_message("A data matrix element has zero probability. Adding column min to all the elements");
    //dataset_add_epsilon(ds,1e-12);
    dataset_add_column_min(ds);
    g_printf("Checking normalization afeter add epsilon");
    dataset_check_normalization(ds);
  }
  
  if (!do_pca && method != SOM) {
    if (nclusters == -1) {
      g_message("Number of clusters not informed. Using PCA to estimate this parameter!");
      do_pca=TRUE;
    } else {
      if (nclusters < 2) {
	g_critical("Number of clusters must be greater then 2");
	exit(-1);
      }
  
      if (ds->samples_count < nclusters) {
	g_critical("Number of clusters greater then number of samples");
	exit(-1);
      }
    }
  }
  
  
  report_samples(ds);

  g_print("Vector sum (after normalization):\n");
  time_message("Cheking samples sum");
  dataset_check_normalization(ds);
  g_print("\n");


  if (aitchison_transform) {
    time_message("Aitchison Transformation");
    dataset_aitchison(ds);
    g_print("Vector sum (after aitchison):\n");
    time_message("Cheking samples sum (after aitchison)");
    dataset_check_normalization(ds);
    g_print("\n");
  }

  if (method == SOM) {
    if (nxgrid < 1) {
      g_critical("Invalid value for nxgrid  %i\n",nxgrid);
      exit(-1);
    }
    
    if (nygrid < 1) {
      g_critical("Invalid value for nygrid  %i\n",nygrid);
      exit(-1);
    }
  }
  
  if(do_pca) {
    time_message("Determing the number of clusters by PCA analysis");
    double variance;

    dataset_nclusters_PCA(ds,&nclusters,&variance,basename,
			  pca_delta_cutoff,pca_acc_cutoff);

    time_message("Optimal number of clusters: %i",nclusters);

    if (nclusters < 2) {
      nclusters=2;
      time_message("Minimal number of clusters: %i",nclusters);
    }
    
    //exit(-1);
  }
  

  
  time_message("Clustering");

  //dataset_cluster(ds,&cluster,distance,distance_method);

  if (method == SOM) {

    dataset_SOM(ds,&cluster,nxgrid,nygrid,0.02,npass);
    
  } else {
    dataset_partition_cluster(ds,&cluster,method,nclusters,npass);
  }
  
  time_message("Finish clustering.");

  partcluster_print(cluster,stdout);


  // Newick
  newickname=g_strconcat(basename,".partcluster",NULL);  

  if ((newick_file=fopen(newickname,"w+"))==NULL) {
    g_critical("Cant open file %s!",newickname);
    exit(-1);
  }
  g_free(newickname);

  partcluster_print_newick(cluster,newick_file);
  fclose(newick_file);


  if (has_samples_info) {
    FILE *samples_file;
    GData *classes=NULL;
    GData *attrs=NULL;

    char *guess_samplesname=g_strconcat(basename,"-autoclass.info",NULL);
    
    g_message("Generating %s ",guess_samplesname);
    
    read_attr_file(&attrs,&classes,samplesname);
    partcluster_guess_classes(cluster,&classes);
    write_attr_file(&attrs,&classes,guess_samplesname);
    
    /*if ( (samples_file=fopen(samplesname,"r")) == NULL) {
      g_critical("Can't open samples info file '%s'",samplesname);
      exit(-1);
      }*/
    
  }
  
  partcluster_free(cluster);
  
  dataset_free(ds);
 
  g_free(basename);
  
  g_mem_profile();
  g_free(log_file_name);
  fclose(log_file);
  
  return 0;
}
