# Supplementary material for: Simcluster: clustering enumeration gene expression data on the simplex space
Source: BMC Bioinformatics. 2007 Jul 11;8:246. doi: 10.1186/1471-2105-8-246 (PMC2147035; doi:10.1186/1471-2105-8-246)
Supplement: Additional file 2 — Stand-alone command-line Simcluster version 0.8.14. Simcluster version used to create results of this work. Note that this version is distributed for compatibility issues only and users should always obtain the latest version at the project's website: http://xerad.systemsbiology.net/simcluster. [file 1471-2105-8-246-S2.zip › AdditionalFile2/simcluster-0.8.14/src/pca.c]

/*
 Copyright Leonardo Varuzza 2006 <varuzza@usp.br>

 This file is licensed by GPLv3 License
*/


#include "pca.h"
#include "log.h"

#include <float.h>
#include <math.h>

#include <gsl/gsl_matrix_double.h>
#include <gsl/gsl_vector_double.h>
#include <gsl/gsl_eigen.h>
#include <gsl/gsl_statistics_double.h>
#include <gsl/gsl_blas.h>
#include <gsl/gsl_linalg.h>

//#define GSL_RANGE_CHECK_OFF

#ifndef min
#define min(a,b) ( ((a) < (b)) ? (a) : (b))
#endif

void test_sizes(int TransA,int TransB,gsl_matrix *A,gsl_matrix *B,gsl_matrix *C) {

  const size_t M = C->size1;
  const size_t N = C->size2;
  const size_t MA = (TransA == CblasNoTrans) ? A->size1 : A->size2;
  const size_t NA = (TransA == CblasNoTrans) ? A->size2 : A->size1;
  const size_t MB = (TransB == CblasNoTrans) ? B->size1 : B->size2;
  const size_t NB = (TransB == CblasNoTrans) ? B->size2 : B->size1;

  if (M == MA && N == NB && NA == MB)   /* [MxN] = [MAxNA][MBxNB] */
    printf("Matrix ok\n");
  else {
    printf("M = %Zu\n",M);
    printf("N = %Zu\n",N);
    printf("MA = %Zu\n",MA);
    printf("NA = %Zu\n",NA);
    printf("MB = %Zu\n",MB);
    printf("NB = %Zu\n",NB);
    printf ("invalid length\n");
    exit(-1);
  }
}


void save_gsl_matrix(gsl_matrix *m,char *filename) {
  int i,j;
  
  FILE *OUT=NULL;
  if( (OUT=fopen(filename,"w+")) == NULL) {
    g_critical("Can't open %s\n",filename);
    exit(-1);
  }
  for (i=0;i<m->size1;i++) {
    for (j=0;j<m->size2;j++) {
      fprintf(OUT,"%g\t",gsl_matrix_get(m,i,j));
    }
    fprintf(OUT,"\n");
  }
  fclose(OUT);
}

void dataset_nclusters_PCA(DataSet *ds,int *nclusters,double *variance,char *basename,double delta_cutoff,double acc_cutoff) {
  int i,j;
  
  gint samples=ds->samples_count;
  gint tags=ds->unique_tags_count;

  //int ierror;

  //gsl_matrix_view data=gsl_matrix_view_array(ds->nmatrix[0],tags,samples);

  /*for(i=0;i<tags;i++) {
    for(j=0;j<samples;j++)
      printf("%12.7g ",ds->nmatrix[i][j]);  //gsl_matrix_get(&data.matrix,i,j));    
    printf("\n");        
  }

  printf("===========================\n");*/


  time_message("Transposing matrix");
  gsl_matrix *tdata=gsl_matrix_alloc(samples,tags);  

  for(i=0;i<tags;i++)
    for(j=0;j<samples;j++)
      gsl_matrix_set(tdata,j,i,ds->nmatrix[i][j]);
  
  //gsl_matrix_transpose_memcpy (tdata,&data.matrix);


  time_message("Calculating Covariance matrix");

  gsl_matrix *cov=gsl_matrix_calloc(samples,samples);  
  for(i=0;i<samples;i++) {
    gsl_vector_view v=gsl_matrix_row(tdata,i);    
    double var=gsl_stats_variance_m(v.vector.data,1,tags,0);
    gsl_matrix_set(cov,i,i,var);

    for(j=0;j<i;j++) {
      gsl_vector_view w=gsl_matrix_row(tdata,j);
      double c=gsl_stats_covariance_m(v.vector.data,1,w.vector.data,1,tags,0,0);
      if (isnan(c)) {
	g_critical("NAN at %i,%i in the covariance matrix",i,j);
	exit(-1);
      }
      g_assert(!isnan(c));
      gsl_matrix_set(cov,i,j,c);
    }
  }

  gsl_matrix_free(tdata);
  
  
  /*for(i=0;i<cov->size1;i++) {
    for(j=0;j<cov->size2;j++)
      printf("%10.4g ",gsl_matrix_get(cov,i,j));    
    printf("\n");        
    }*/

  time_message("Calculating Eigenvalues");

  gsl_eigen_symmv_workspace * w = gsl_eigen_symmv_alloc (samples);
  gsl_vector *eval=gsl_vector_alloc(samples);
  gsl_matrix *evec=gsl_matrix_calloc(samples,samples);

  gsl_eigen_symmv(cov, eval, evec, w);

  gsl_eigen_symmv_free(w);

  gsl_eigen_symmv_sort(eval,evec,GSL_EIGEN_SORT_VAL_DESC);
  //gsl_sort_vector(eval);


  
  double sum=0;
  for (i=0; i<samples; i++) {
    sum+=gsl_vector_get (eval,i);
  }

  char *name=g_strconcat(basename,"-PCA.dat",NULL);
  FILE *out;  
  if ( (out=fopen(name,"w+"))==NULL ) {
    g_critical("Can't open %s",name);
    exit(-1);
  }
  g_message("Writing eigenvalues to %s",name);
  g_free(name);
  
  double acc=0;
  double old_part=2;
  double stop_acc=-1;
  double stop_delta=-1;
  
  int clusters=0;

  fprintf(out,"#eigen num.\teigen\t%%\tacc %%\tdelta %%\n");
  
  
  gboolean stop=FALSE;
    
  for (i=0; i<samples; i++) {
    double ev = gsl_vector_get (eval,i);
    double part=ev/sum;
    double delta_part=old_part-part;
    old_part=part;

    g_assert(!isnan(ev));
    acc+=part;

    if (!stop) {
      clusters++;
      if ((delta_part < delta_cutoff) || (acc > acc_cutoff)) {
	stop=TRUE;
	stop_acc=acc;
	stop_delta=delta_part;
      }          
    }

    if (i==1) {
      fprintf (out,"%i\t%10g\t%10g\t %10g\tN/A\n",i,ev,part,acc);      
    } else {
      fprintf (out,"%i\t%10g\t%10g\t %10g\t%10g\n",i,ev,part,acc,delta_part);
    }
  }
  
  fclose(out);
  
  gsl_vector_free(eval);
  g_message("In cluster %i:",clusters);
  g_message("  Accumulated variance = %.2f%%",stop_acc*100.0);
  g_message("  Eigen value difference = %.2f%%",stop_delta*100.0);
  
  time_message("Finish PCA");

  *nclusters=clusters;
  *variance=stop_acc;
  
  return;
}


/*
 *
 * Perform Singular Value Decomposition on Dataset
 *
 * (Similar to Karhunen-Loeve transformation)
 *
 *
 */

void dataset_SVD(DataSet *ds,
		 gsl_matrix **rotation,
		 gsl_vector **singular_values,
		 gsl_matrix **sdev,
		 gboolean center) {
  int i,j;
  
  gint samples=ds->samples_count;
  gint tags=ds->unique_tags_count;

  gsl_vector *means=NULL;
  
  if (center==TRUE) {
    time_message("Calculating tags means");

    means=gsl_vector_calloc(tags);
  
    for(i=0;i<tags;i++) {
      double mean=gsl_stats_mean(ds->nmatrix[i],1,samples);
      gsl_vector_set(means,i,mean);
    }

  }

  time_message("Coping data matrix");
  
  gsl_matrix *A,*X,*V;
  gsl_vector *S,*work;
  
  if (tags>samples) {

    A=gsl_matrix_calloc(tags,samples);
    X=gsl_matrix_calloc(samples,samples);  
    V=gsl_matrix_calloc(samples,samples);  
    S=gsl_vector_calloc(samples);  
    work=gsl_vector_calloc(samples);  
  
    for(i=0;i<tags;i++) {
      double m=0.0;

      if (center==TRUE) {
	m=gsl_vector_get(means,i);
      }
      
      for(j=0;j<samples;j++)
	gsl_matrix_set(A,i,j,ds->nmatrix[i][j]-m);
    }

  } else {

    A=gsl_matrix_calloc(samples,tags);
    X=gsl_matrix_calloc(tags,tags);  
    V=gsl_matrix_calloc(tags,tags);  
    S=gsl_vector_calloc(tags);  
    work=gsl_vector_calloc(tags);  
  
    for(i=0;i<tags;i++) {
      double m=0.0;

      if (center==TRUE) {
	m=gsl_vector_get(means,i);
      }
      
      
      for(j=0;j<samples;j++)
	gsl_matrix_set(A,j,i,ds->nmatrix[i][j]-m);
    }
    
  }

  time_message("Calculating SVD");
  
  gsl_linalg_SV_decomp_mod (A,X,V,S,work);

  gsl_vector_free(work);
  gsl_matrix_free(X);

  *singular_values=S;

  if (tags > samples) {
    *rotation=V;
    *sdev=A;    
  } else {
    *rotation=A;
    *sdev=V;
  }
  
  return;
}


/*
 * Do data projection using SVD for dimension reduction
 *
 */

void dataset_projection(DataSet *ds,int output_dimensions,char *base_name,gboolean center) {
  int i,j;

  gint samples=ds->samples_count;
  
  gsl_matrix *projection,*sdev;
  gsl_vector *singular;

  dataset_SVD(ds,&projection,&singular,&sdev,center);
  gsl_matrix_free(sdev);
  

  // Singular Values

  char *singular_filename=g_strconcat(base_name,"-singular-values.dat",NULL);
  FILE *sing_out;
  
  if ( (sing_out=fopen(singular_filename,"w+")) == NULL) {
    g_critical("Can't open %s file",singular_filename);
    exit(-1);
  }
  time_message("Writing singular values to '%s'",singular_filename);  
  g_free(singular_filename);
  for(i=0;i<singular->size;i++)
    fprintf(sing_out,"%g\n",gsl_vector_get(singular,i));
  fclose(sing_out);

  // Projection

  char *projection_filename=g_strconcat(base_name,"-proj.dat",NULL);
  FILE *svd_out;
  if ( (svd_out=fopen(projection_filename,"w+")) == NULL) {
    g_critical("Can't open %s file",projection_filename);
    exit(-1);
  }
  time_message("Writing projection  to '%s'",projection_filename);  
  g_free(projection_filename);
  
  for(i=0;i<samples;i++) {    
    fprintf(svd_out,"%s\t",ds->samples[i].name);    
    for(j=0;j<output_dimensions-1;j++) {
      fprintf(svd_out,"%lg\t",gsl_matrix_get(projection,i,j));
    }
    fprintf(svd_out,"%lg\n",gsl_matrix_get(projection,i,output_dimensions-1));
  }
  
  fclose(svd_out);
  gsl_matrix_free(projection);
  gsl_vector_free(singular);  
}
