# Supplementary material for: Simcluster: clustering enumeration gene expression data on the simplex space
Source: BMC Bioinformatics. 2007 Jul 11;8:246. doi: 10.1186/1471-2105-8-246 (PMC2147035; doi:10.1186/1471-2105-8-246)
Supplement: Additional file 2 — Stand-alone command-line Simcluster version 0.8.14. Simcluster version used to create results of this work. Note that this version is distributed for compatibility issues only and users should always obtain the latest version at the project's website: http://xerad.systemsbiology.net/simcluster. [file 1471-2105-8-246-S2.zip › AdditionalFile2/simcluster-0.8.14/src/attr_file.c]

/*
 Copyright Leonardo Varuzza 2006 <varuzza@usp.br>

 This file is licensed by GPL License
*/

#include "attr_file.h"
#include "color_schema.h"
#include <glib.h>
#include <stdio.h>
#include <stdlib.h>

void read_attr_file(GData **attrs,GData **classes,char *attr_file) {
  GError *err=NULL;
  GIOStatus ret;
  gchar **lst;
  gchar *line;
  gint count;
  
  
  GIOChannel* in=g_io_channel_new_file(attr_file,"r",&err);
  if (err != NULL) { g_error(err->message); }
  
  g_datalist_init(attrs);
 

  ret=g_io_channel_read_line(in,&line,NULL,NULL,&err);
  if (err != NULL) { g_error(err->message); }
  
  while(ret != G_IO_STATUS_EOF) {
    char *id;
    char *attr;
    char *clazz;
    
    if (line == NULL) break;      
    g_strchomp(line);

    lst=g_strsplit(line,"\t",0);
    count=g_strv_length(lst);

    id=g_strdup(lst[0]);
    
    if(count==2) {
      attr=g_strdup(lst[1]);
      clazz="NA";
    } else if (count==3) {
      clazz=g_strdup(lst[1]);      
      attr=g_strdup(lst[2]);
    }
    
    
    g_free(line);
    g_datalist_set_data(attrs,id,attr);

    if (classes!=NULL) {
      g_datalist_set_data(classes,id,clazz);
    }
    g_strfreev(lst);
    ret=g_io_channel_read_line(in,&line,NULL,NULL,&err);
  }
  g_message("Readed %i sample annotations",count);
}


typedef struct COLOR_TABLE_DATA {
  guint count;
  GData **map;
  GData **colors;
} color_table_data_t;

void make_color_table1(GQuark id,gpointer _clazz,gpointer _data) {
  guint *colornum=NULL;
  gchar *clazz=(gchar *)_clazz;
  color_table_data_t *data=(color_table_data_t *)_data;
  
  if ( (colornum=g_datalist_get_data(data->map,clazz)) == NULL) {
    colornum=g_slice_new(guint);
    *colornum=data->count%schema_size;

    g_datalist_set_data(data->map,clazz,colornum);
    data->count++;
  }
  g_datalist_id_set_data(data->colors,id,colornum);

}

void make_color_table(GData **classes,GData **colors) {

  GData *color_map=NULL;

  g_datalist_init(colors);
  g_datalist_init(&color_map);

  g_message("Assigning colors to classes");
  
  color_table_data_t *data=g_slice_new(color_table_data_t);

  data->map=&color_map;
  data->colors=colors;
  data->count=1;
  
  g_datalist_foreach(classes,make_color_table1,data);

  g_slice_free(color_table_data_t,data);
}


void write_attr_file1(GQuark key_id,gpointer data,gpointer _user_data) {
  void **user_data=_user_data;
  
  GData **attrs = (GData **)user_data[0];
  FILE  *out    = (FILE *)user_data[1];

  char *attr=g_datalist_id_get_data(attrs,key_id);

  if (attr==NULL)
    attr="";
  
  //char *attr="";

  fprintf(out,"%s\t%s\t%s\n",
	  g_quark_to_string(key_id),
	  (char*)data,
	  attr);
}


void print_datalist(GQuark key_id,gpointer data,gpointer _user_data) {

  printf("#%s(%i) %s\n",g_quark_to_string(key_id),key_id,data);
}

void write_attr_file(GData **attrs,GData **classes,char *attr_file) {
  void *data[2];

  FILE *out;

  if ( (out=fopen(attr_file,"w+")) == NULL) {
    g_critical("Can't open '%s'",attr_file);
    exit(-1);
  }

  
  data[0]=(void*)attrs;
  data[1]=(void*)out;

  //g_datalist_foreach(attrs,print_datalist,&data);

  g_datalist_foreach(classes,write_attr_file1,&data);
}
