# Supplementary material for: Simcluster: clustering enumeration gene expression data on the simplex space
Source: BMC Bioinformatics. 2007 Jul 11;8:246. doi: 10.1186/1471-2105-8-246 (PMC2147035; doi:10.1186/1471-2105-8-246)
Supplement: Additional file 2 — Stand-alone command-line Simcluster version 0.8.14. Simcluster version used to create results of this work. Note that this version is distributed for compatibility issues only and users should always obtain the latest version at the project's website: http://xerad.systemsbiology.net/simcluster. [file 1471-2105-8-246-S2.zip › AdditionalFile2/simcluster-0.8.14/src/pca.h]

/*
 Copyright Leonardo Varuzza 2006 <varuzza@usp.br>

 This file is licensed by GPL License
*/

#ifndef   	PCA_H_
# define   	PCA_H_

#include "dataset.h"

#include <gsl/gsl_matrix_double.h>
#include <gsl/gsl_vector_double.h>

/*
 * Number of cluster by PCA (in samples) analysis
 */
void dataset_nclusters_PCA(DataSet *ds,int *nclusters,double *variance,char *basename,double delta_cutoff,double acc_cutoff);

/*
 * Singular value Decomposition
 *
 */

void dataset_SVD(DataSet *ds,
		 gsl_matrix **rotation,
		 gsl_vector **singular_values,
		 gsl_matrix **sdev,
		 gboolean center);


/*
 * Do data projection using SVD for dimension reduction
 *
 */

void dataset_projection(DataSet *ds,int output_dimensions,char *basename,gboolean center);

#endif 	    /* !PCA_H_ */
