# Supplementary material for: Simcluster: clustering enumeration gene expression data on the simplex space
Source: BMC Bioinformatics. 2007 Jul 11;8:246. doi: 10.1186/1471-2105-8-246 (PMC2147035; doi:10.1186/1471-2105-8-246)
Supplement: Additional file 2 — Stand-alone command-line Simcluster version 0.8.14. Simcluster version used to create results of this work. Note that this version is distributed for compatibility issues only and users should always obtain the latest version at the project's website: http://xerad.systemsbiology.net/simcluster. [file 1471-2105-8-246-S2.zip › AdditionalFile2/simcluster-0.8.14/src/simproj_main.c]

/*
 Copyright Leonardo Varuzza 2006 <varuzza@usp.br>

 This file is licensed by GPLv3 License
*/

#include "config.h"
#include "dataset.h"
#include "dataset_ops.h"
#include "log.h"
#include "path_util.h"
#include "perturbation_gsl.h"
#include "simtree.h"
#include "simpart.h"
#include "pca.h"
#include "attr_file.h"

#include <ctype.h>
#include <glib.h>
#include <getopt.h>
#include <stdio.h>
#include <string.h>
#include <stdlib.h>
#include <time.h>

#include <gsl/gsl_rng.h>
#include <gsl/gsl_matrix_double.h>
#include <gsl/gsl_vector_double.h>


void report_samples(DataSet *ds) {
  int i;
  g_print("Reded %s dataset with %i samples\n",ds->name,ds->samples_count);
  for(i=0;i<ds->samples_count;i++) {
    g_print("\tSample %i: %s, tags_count = %lu (real = %lu)\n",
	   i,
	   ds->samples[i].name,
	   ds->samples[i].tags_count,
	   ds->samples[i]._real_tags_count);
  }
}


static FILE *log_file;

void log_func(const gchar *msg) {
  fprintf(log_file,msg);
}

/*
 *
 * Options
 *
 */

gboolean aitchison_transform = TRUE;

gboolean do_resample      = FALSE;
gboolean do_pca           = FALSE;
gboolean has_samples_info = FALSE;
gboolean sum_checks       = TRUE;
DatasetType data_type = DATASET_COUNT;
gboolean save_evec = TRUE;
gboolean center = FALSE;

int     resamples = 50;
char    distance  = 'e';
int     nclusters = -1;
int     npass = 50;
int     method = KMEDOIDS;
int     nxgrid = 2;
int     nygrid = 2;
int     output_dimensions = 3;

// PCA options

double  pca_delta_cutoff = 0.05;
double  pca_acc_cutoff = 0.99;


char *base_name    = NULL;
char *inputname   = NULL;
char *samplesname = NULL;

static struct option long_options[] =
  {
    {"version",     no_argument, 0, 'V'},
    {"help",        no_argument, 0, 'h'},
    {"euclid",      no_argument, 0, 'e'},
    {"aitch",       no_argument, 0, 'a'},
    {"simplex",     no_argument, 0, 'P'},
    {"real",        no_argument, 0, 'R'},
    {"input",       required_argument, 0, 'i'},
    {"dimensions",  required_argument, 0, 'd'},
    {0, 0, 0, 0}
  };


/*
 *
 * Main
 *
 */

void version() {
  g_print("Simproj " VERSION ": Data projection using Singular Value Decomposition.\n");
  g_print("Copyright 2006 by Leonardo Varuzza <varuzza@gmail.com>\n\n");
  g_print("This program is free softwere, licenced by the terms of GPL.\n\n");

}


void usage() {
  g_print("Use: simproj [-V|--version] [-h|--help] [--aitch|-a] [--euclides|-e] [--real|-R] [--simplex|-P]  [--dimensions|-d dim] -i <table name>\n");
}

void read_command_line(int argc,char **argv) {
  int option_index = 0;         
  
  while (1) {
    char c = getopt_long (argc, argv, "hVeaPi:R:d:",
			  long_options, &option_index);
    


    if (c == -1)
      break;
    
    switch (c) {
    case 0:
      /* If this option set a flag, do nothing else now. */
      if (long_options[option_index].flag != 0)
	break;
      printf ("option %s", long_options[option_index].name);
      if (optarg)
	printf (" with arg %s", optarg);
      printf ("\n");
      break;
    case 'V':
      version();
      exit(0);
      break;
    case 'h':
      usage();
      exit(0);
      break;
    case 'e':
      distance='e';
      center=TRUE;
      aitchison_transform=FALSE;
      break;
    case 'a':
      distance='e';
      aitchison_transform=TRUE;
      break;
    case 'i':
      inputname=optarg;      
      break;
    case 'd':
      output_dimensions=atoi(optarg);
      break;
    case 'P':
      g_message("Data matrix is simplex");
      data_type=DATASET_SIMPLEX;
      break;
    case 'R':
      g_message("Data matrix is real number");
      data_type=DATASET_REAL;
      break;
    default:
      g_critical("Invalid option");
      usage();
      exit(-1);
      
    }
  }
}

int main(int argc,char **argv) {
  DataSet *ds=NULL;

  gchar *log_file_name=NULL;

  read_command_line(argc,argv);
  
  if (inputname == NULL) {
    usage();
    return -1;
  }
  
  base_name=g_strdup(inputname);
  remove_suffix(base_name,".dat");
  remove_suffix(base_name,".txt");

  if (!aitchison_transform) {
    base_name=g_strconcat(base_name,"-euclid",NULL);
  }

  // Open files

  // Log
  log_file_name=g_strconcat(base_name,"-pca.log",NULL);  

  if ( (log_file=fopen(log_file_name,"w+")) == NULL) {
    g_critical("Can't open %s",log_file_name);
    exit(-1);
  }

  // Begin
 
  g_message("Logging into file %s",log_file_name);  
  g_set_print_handler(log_func);
  
  //g_mem_set_vtable(glib_mem_profiler_table);
  

  dataset_read_from_file(inputname,data_type,sum_checks,&ds);

  if(data_type == DATASET_COUNT) {
    if (aitchison_transform) {
      dataset_dirichlet(ds);    
      dataset_count_zero_int(ds);
    }

    dataset_normalize(ds);
  }
  
  if (ds->has_zeros && aitchison_transform) {
    g_message("A data matrix element has zero probability. Adding column min to all the elements");
    //dataset_add_epsilon(ds,1e-12);
    dataset_add_column_min(ds);
    g_print("Checking normalization afeter add epsilon");
    dataset_check_normalization(ds);
  }
    
  
  report_samples(ds);

  g_print("Vector sum (after normalization):\n");
  time_message("Cheking samples sum");
  dataset_check_normalization(ds);
  g_print("\n");


  if (aitchison_transform) {
    time_message("Aitchison Transformation");
    dataset_aitchison(ds);
    g_print("Vector sum (after aitchison):\n");
    time_message("Cheking samples sum (after aitchison)");
    dataset_check_normalization(ds);
    g_print("\n");
  }

  time_message("Projection of %i tags into %i dimensions",ds->unique_tags_count,output_dimensions);

  dataset_projection(ds,output_dimensions,base_name,center);
  dataset_free(ds);
    
  g_free(base_name);
  
  g_free(log_file_name);
  fclose(log_file);
  
  return 0;
}
