# Supplementary material for: Simcluster: clustering enumeration gene expression data on the simplex space
Source: BMC Bioinformatics. 2007 Jul 11;8:246. doi: 10.1186/1471-2105-8-246 (PMC2147035; doi:10.1186/1471-2105-8-246)
Supplement: Additional file 2 — Stand-alone command-line Simcluster version 0.8.14. Simcluster version used to create results of this work. Note that this version is distributed for compatibility issues only and users should always obtain the latest version at the project's website: http://xerad.systemsbiology.net/simcluster. [file 1471-2105-8-246-S2.zip › AdditionalFile2/simcluster-0.8.14/src/simtree_common.c]

/*
** simtree_common.c
** Login : <varuzza@usp.br>
** Started on  Sat Nov 25 16:05:09 2006 Leonardo Varuzza
** $Id$
** 
** Copyright (C) 2006 Leonardo Varuzza
** This program is free software; you can redistribute it and/or modify
** it under the terms of the GNU General Public License as published by
** the Free Software Foundation; either version 2 of the License, or
** (at your option) any later version.
** 
** This program is distributed in the hope that it will be useful,
** but WITHOUT ANY WARRANTY; without even the implied warranty of
** MERCHANTABILITY or FITNESS FOR A PARTICULAR PURPOSE.  See the
** GNU General Public License for more details.
** 
** You should have received a copy of the GNU General Public License
** along with this program; if not, write to the Free Software
** Foundation, Inc., 59 Temple Place, Suite 330, Boston, MA 02111-1307 USA
*/

#include "simtree.h"
#include <math.h>
#include <float.h>


char *node_name(int node_num,DataSet *ds,char *buff) {
  if (node_num >= 0)
    return ds->samples[node_num].name;
  else {
    sprintf(buff,"NODE%i",-node_num);
    return buff;
  }
}


void cluster_print(FILE *out,HCluster *cluster,DataSet *ds) {
  guint i;
  fprintf(out,"#Cluster\n");
  fprintf(out,"%s\n",ds->name);
  fprintf(out,"#Nodes\n");
  for (i=0;i<ds->samples_count;i++) {
    fprintf(out,"%s\n",ds->samples[i].name);
  }
  
  fprintf(out,"#Edges\n");
  for (i=0;i<cluster->nodes_count;i++) {
    char buff1[100];
    char buff2[100];
      
    fprintf(out,"NODE%i\t%s\t%s\t%lg\n",i+1,
	    node_name(cluster->nodes[i][0],ds,buff1),
	    node_name(cluster->nodes[i][1],ds,buff2),
	    cluster->linkdist[i]);
  }  
}


void cluster_print_atr(FILE *out,HCluster *cluster,DataSet *ds) {
  guint i;
  
  for (i=0;i<cluster->nodes_count;i++) {
    char buff1[100];
    char buff2[100];
      
    fprintf(out,"NODE%i\t%s\t%s\t%f\n",i+1,
	    node_name(cluster->nodes[i][0],ds,buff1),
	    node_name(cluster->nodes[i][1],ds,buff2),
	    cluster->linkdist[i]);
  }    
}

void cluster_make_tree(HCluster *cluster,DataSet *ds,ClusterTree **tree) {
  GNode **nodes=g_new(GNode*,ds->samples_count*2);
  TreeNodeData *nodes_data=g_new(TreeNodeData,ds->samples_count*2);
  
  guint i,a,b;
  guint n=ds->samples_count;


  // Inicializa as distâncias com zero.
  // Possivelmente só é necessário inicilizar
  // a distância da raiz (ver isso depois).
  for(i=0;i<ds->samples_count*2;i++) {
    nodes_data[i].distance=0;
  }
  
  //g_printf("Making tree\n");


  /*
    Inodes in n-i-1 position
    leaf nodes in n+i positons
  */
  
  for(i=0;i<n;i++) {
    gsize leaf_index=n+i;
    nodes_data[leaf_index].sample=ds->samples+i;    
    nodes[leaf_index]=g_node_new(nodes_data+leaf_index);
    //g_printf("\t node %i: %s\n",leaf_index,ds->samples[i].name);
    //g_printf("\t node %i: %p\n",leaf_index,nodes[leaf_index]->data);
  }

  for(i=0;i<n-1;i++) {
    gsize inode_index=n-i-1;
    double distance=cluster->linkdist[i]/2;
    nodes_data[inode_index].sample=NULL;
    
    nodes[inode_index]=g_node_new(nodes_data+inode_index);


    a=cluster->nodes[i][0];
    b=cluster->nodes[i][1];

    //g_printf("\t node %i: %p\t%p %p\n",inode_index,nodes[inode_index]->data,nodes[n+a]->data,nodes[n+b]->data);
    
    ((TreeNodeData*)(nodes[n+a]->data))->distance=distance;
    ((TreeNodeData*)(nodes[n+b]->data))->distance=distance;
    
    g_node_insert(nodes[inode_index],0,nodes[n+a]);
    g_node_insert(nodes[inode_index],1,nodes[n+b]);
    //g_printf("\t node %i: node%i node%i\t%f\n",n-i-1,n+a,n+b,distance);
  }

  *tree=g_slice_new(ClusterTree);
  (*tree)->root=nodes[1];
  (*tree)->_nodes=nodes;
  (*tree)->_nodes_data=nodes_data;
}


//static int _c=0;

void tree_print_newick2(GNode *node,FILE *out) {
  GNode *sibling;

  while(1) {
    TreeNodeData *data=(TreeNodeData*)node->data;
    //g_printf("cur node %p\n",node->data);
    GNode *child=g_node_first_child(node);

    g_assert(node->data != NULL);
    
    if (data->sample!=NULL) {
      //g_printf("Leaf %i: %p\n",_c,data);
      if (!(isnan(data->distance) || isinf(data->distance))) 
	fprintf(out,"%s:%g",data->sample->name,data->distance);
      else
	fprintf(out,"%s",data->sample->name);	
      //_c++;
    } else {
      //g_printf("Inode %i: %p child=%p\n",_c,data,child->data);
      //_c++;
      fprintf(out,"(");
      tree_print_newick2(child,out);
      if (!(isinf(data->distance) || isnan(data->distance)))
	fprintf(out,"):%g",data->distance);
      else
	fprintf(out,")");	
    }
    node=g_node_next_sibling(node);
    if (node != NULL) {
      fprintf(out,",");
      //g_printf("next node = %p\n",node->data);

    } else {
      break;
    }
  }
}

void tree_print_newick(FILE *out,GNode *root) {

  /*g_node_traverse(root,
		  G_POST_ORDER,
		  G_TRAVERSE_ALL,
		  -1,
		  tree_print_newick1,
		  out);*/
  


  //fprintf(out,"(");  

  tree_print_newick2(root,out);

  fprintf(out,";\n");  
}


gboolean tree_print_id(GNode *node,gpointer data) {
  Sample *sample=(Sample*)node->data;
  
  g_printf("%s ",sample->name);
  return FALSE;
}

gsize _tree_pos;
gboolean tree_collect_id(GNode *node,gpointer data) {
  TreeNodeData *sample=(TreeNodeData*)node->data;
  TreeNodeData **v=(TreeNodeData **)data;

  v[_tree_pos]=sample;
  
  g_printf("%s ",v[_tree_pos]->sample->name);

  _tree_pos++;
  
  return FALSE;
}


TreeNodeData **tree_nodes_order(GNode *root,gsize leafs_count) {
  gsize i,j;  
  TreeNodeData **nodes_data=g_new(TreeNodeData*,leafs_count);
  _tree_pos=0;
  g_printf("nodes order        : "); 
  g_node_traverse(root,G_POST_ORDER,G_TRAVERSE_LEAVES,-1,tree_collect_id,nodes_data);
  g_printf("\n");

  g_printf("nodes order (again): "); 
  
  for(i=0;i<leafs_count;i++) {
    g_printf("%s ",nodes_data[i]->sample->name);
  }
  
  g_printf("\n");
  
  return nodes_data;
}


void dataset_reorder_samples(DataSet *ds,TreeNodeData **order) {
  gsize i,j;
  gsize *reorder=g_slice_alloc(sizeof(gsize)*ds->samples_count);

  g_printf("reorder: ");
  for(i=0;i<ds->samples_count;i++) {
    reorder[i]=order[i]->sample->id;
    g_printf("%i ",reorder[i]);
  }
  
  g_printf("\n");
  mReal **m=ds->nmatrix;
  
  for(i=0;i<ds->unique_tags_count;i++) {
    for(j=0;j<ds->samples_count;j++) {
      
    }
  }
  
  g_slice_free1(sizeof(gsize)*ds->samples_count,reorder);
}

void dataset_print_cdt(FILE *out,DataSet *ds,TreeNodeData **order) {
  gsize i,j;
  gsize samples_count=ds->samples_count;
  gsize *reorder=g_slice_alloc(sizeof(gsize)*samples_count);

  g_printf("reorder: ");
  for(i=0;i<samples_count;i++) {
    //reorder[i]=order[i]->id;
    reorder[i]=i; //order[i]->id;
    g_printf("%i ",reorder[i]);
  }
  
  g_printf("\n");
  mReal **m=ds->nmatrix;


  fprintf(out,"%s\t",ds->name);
  fprintf(out,"Annotation\t");

  for(j=0;j<samples_count-1;j++) {
    fprintf(out,"%s\t",ds->samples[ reorder[j] ].name);
  }
  fprintf(out,"%s\n",ds->samples[ reorder[i-1] ].name);
  
  for(i=0;i<ds->unique_tags_count;i++) {
    fprintf(out,"%s\t",ds->tags[i]->tag);
    fprintf(out,"%s\t",ds->tags[i]->annot);
    for(j=0;j<samples_count-1;j++) {
      fprintf(out,"%lf\t",m[i][ reorder[j] ]);
    }
    fprintf(out,"%lf\n",m[i][ reorder[j-1] ]);
  }
  
  g_slice_free1(sizeof(gsize)*samples_count,reorder);
}


void cluster_free(HCluster *cluster) {

  g_slice_free1( sizeof(double) * (cluster->nodes_count),cluster->linkdist);
  g_slice_free1( sizeof(int) * (cluster->nodes_count)*2,cluster->nodes);
  g_slice_free(HCluster,cluster);
}

void tree_free(ClusterTree *tree) {
  g_free(tree->_nodes);
  g_free(tree->_nodes_data);
  g_slice_free(ClusterTree,tree);
}


char *distance_method_name(char code) {
  switch(code) {
  case 'a': return "average";
  case 'c': return "centroid";
  case 'm': return "complete";
  case 's': return "single";
  case 'w': return "ward";
  case 'q': return "mcquitty";
  case 'g': return "median";
  }
}


char *distance_name(char code) {  
  switch(code) {
  case 'e': return "euclid";
  case 'u': return "upearson";
  case 'c': return "pearson";
  case 's': return "spearman";
  case 'k': return "kendall";
  }
}


void dataset_distance_matrix(DataSet *ds,char dist_algo,double ***distance) {

  int ret,i;
  gint ncolumns=ds->samples_count;
  gint nrows=ds->unique_tags_count;

  double *weight;    
  int **mask;

  //nrows=100;
  mask=(int**)g_malloc( sizeof(int*) * nrows);
  mask[0]=(int*)g_malloc( sizeof(int) * nrows * ncolumns);

  for (i=0;i<nrows*ncolumns;i++)
    mask[0][i]=1;
  
  for (i=1;i<nrows;i++) {
    mask[i]=mask[0]+ncolumns*i;
  }
  
  weight=(double*)g_slice_alloc( sizeof(double) * nrows);

  for(i=0;i<nrows;i++)
    weight[i]=1.0;
  


  double **dist=NULL;
  
  dist=distancematrix (nrows,
		       ncolumns,
		       ds->nmatrix,
		       mask,
		       weight,
		       dist_algo,
		       1 // transpose
		       );
  
  // Desalocating
  g_slice_free1(sizeof(double) * nrows,weight);

  g_free(mask[0]);
  g_free(mask);

  *distance=dist;
}
