# Supplementary material for: Simcluster: clustering enumeration gene expression data on the simplex space
Source: BMC Bioinformatics. 2007 Jul 11;8:246. doi: 10.1186/1471-2105-8-246 (PMC2147035; doi:10.1186/1471-2105-8-246)
Supplement: Additional file 2 — Stand-alone command-line Simcluster version 0.8.14. Simcluster version used to create results of this work. Note that this version is distributed for compatibility issues only and users should always obtain the latest version at the project's website: http://xerad.systemsbiology.net/simcluster. [file 1471-2105-8-246-S2.zip › AdditionalFile2/simcluster-0.8.14/src/simtree.h]

/*
 Copyright Leonardo Varuzza 2006 <varuzza@usp.br>

 This file is licensed by GPL License
*/

#ifndef SIMCLUSTER_SIMCLUSTER_H
#define SIMCLUSTER_SIMCLUSTER_H

#include "dataset.h"

#include <glib.h>
#include <stdio.h>

typedef struct HCLUSTER{
  gint   (*nodes)[2];
  double *linkdist;
  guint  nodes_count;
} HCluster;


typedef struct TREENODEDATA {
  Sample *sample;
  double distance;
} TreeNodeData;


typedef struct CLUSTERTREE {
  GNode *root;
  GNode **_nodes;
  TreeNodeData *_nodes_data;
} ClusterTree;


void dataset_cluster(DataSet *ds,HCluster **cluster,char distance,char method);

void cluster_print(FILE *out,HCluster *cluster,DataSet *ds);
void cluster_print_atr(FILE *out,HCluster *cluster,DataSet *ds);

void cluster_make_tree(HCluster *cluster,DataSet *ds,ClusterTree **tree);

void cluster_free(HCluster *cluster);
void tree_free(ClusterTree *tree);

void tree_print_newick(FILE *out,GNode *root);
TreeNodeData **tree_nodes_order(GNode *root,gsize leafs_count);
void dataset_reorder_samples(DataSet *ds,TreeNodeData **order);
void dataset_print_cdt(FILE *out,DataSet *ds,TreeNodeData **order);

void dataset_distance_matrix(DataSet *ds,char dist,double ***distance);

char *distance_method_name(char code);
char *distance_name(char code);

#endif
