# Supplementary material for: Simcluster: clustering enumeration gene expression data on the simplex space
Source: BMC Bioinformatics. 2007 Jul 11;8:246. doi: 10.1186/1471-2105-8-246 (PMC2147035; doi:10.1186/1471-2105-8-246)
Supplement: Additional file 2 — Stand-alone command-line Simcluster version 0.8.14. Simcluster version used to create results of this work. Note that this version is distributed for compatibility issues only and users should always obtain the latest version at the project's website: http://xerad.systemsbiology.net/simcluster. [file 1471-2105-8-246-S2.zip › AdditionalFile2/simcluster-0.8.14/src/simtree_main.c]

/*
 Copyright Leonardo Varuzza 2006 <varuzza@usp.br>

 This file is licensed by GPL License
*/

#include "config.h"

#include "dataset.h"
#include "log.h"
#include "path_util.h"
#include "simtree.h"

#include <stdio.h>
#include <getopt.h>
#include <string.h>
#include <stdlib.h>
#include <time.h>
#include <string.h>
#include <ctype.h>

#undef RESAMPLE

#ifdef RESAMPLE
#  include <gsl/gsl_rng.h>
#  include "perturbation_gsl.h"
#endif

// Eisen lib
#include "cluster.h"

void report_samples(DataSet *ds) {
  int i;
  g_print("Reded %s dataset with %i samples\n",ds->name,ds->samples_count);
  for(i=0;i<ds->samples_count;i++) {
    g_print("\tSample %i: %s, tags_count = %i (real = %i)\n",
	   i,
	   ds->samples[i].name,
	   ds->samples[i].tags_count,
	   ds->samples[i]._real_tags_count);
  }
}


static FILE *log_file;

void log_func(const gchar *msg) {
  fprintf(log_file,msg);
}

/*
 *
 * Options
 *
 */

gboolean debug_matrix             = FALSE;
gboolean aitchison_transform      = TRUE;
gboolean do_resample              = FALSE;
gboolean has_dirichlet_parameters = TRUE;
gboolean sum_checks               = TRUE;
DatasetType table_type = DATASET_COUNT;

int resamples = 50;

char distance = 'e';
char distance_method = 'm';

char *basename  = NULL;
char *inputname = NULL;


static struct option long_options[] =
  {
    {"version",    no_argument, 0, 'v'},
    {"method",     required_argument, 0, 'm'},

#ifdef RESAMPLE    
    {"resample",   optional_argument, 0, 'r'},
#endif
    
    {"input",      required_argument, 0, 'i'},
    {"simplex",      no_argument, 0, 'P'},
    {"real",       no_argument, 0, 'R'},
    {"debug-matrix",no_argument, 0, 'D'},
    {0, 0, 0, 0}
  };


/*
 *
 * Main
 *
 */


void version() {
  g_print("Simtree " VERSION ": Hierarquical cluster for simplex vectors.\n");
  g_print("Copyright 2006 by Leonardo Varuzza <varuzza@gmail.com>\n\n");
  g_print("This program is free softwere, licenced by the terms of GPL.\n\n");

}

void usage() {
  g_print("Use: simtree [-V|--version] [-m|--method linkage_method] [-P|--simplex] -i <table name>\n");
}

void read_command_line(int argc,char **argv) {
  int option_index = 0;         
  
  while (1) {
    char c = getopt_long (argc, argv, "ki:r:m:0DVRPh",
			  long_options, &option_index);
    


    if (c == -1)
      break;
    
    switch (c) {
    case 0:
      /* If this option set a flag, do nothing else now. */
      if (long_options[option_index].flag != 0)
	break;
      printf ("option %s", long_options[option_index].name);
      if (optarg)
	printf (" with arg %s", optarg);
      printf ("\n");
      break;
    case 'm':
      distance_method=tolower(optarg[0]);

      if (strchr("smacqgw",distance_method)==NULL) {
	g_critical("Invalid method '%c'",distance_method);
	exit(-1);
      }
      break;
    case 'h':
      usage();
      exit(0);
      break;
    case 'V':
      version();
      exit(0);
      break;
    case 'P':
      has_dirichlet_parameters=0;
      table_type=DATASET_SIMPLEX;
      g_message("Data matrix is simplex");
      break;
    case 'R':
      has_dirichlet_parameters=0;
      sum_checks=FALSE;
      table_type=DATASET_REAL;
      g_message("Data matrix of real numbers");
      aitchison_transform=0;      
      break;
    case 'i':
      inputname=optarg;      
      break;
    case 'D':
      g_message("DEBUG mode!");
      debug_matrix=TRUE;      
      break;

#ifdef RESAMPLE      
    case 'r':
      do_resample=1;
      resamples=atoi(optarg);      
      break;
#endif
      
    case 'a':
      distance='a';
      aitchison_transform=1;
      break;
    default:
      g_critical("Invalid option");
      usage();
      exit(-1);
      
    }
  }
}

void read_input_file(char *inputname,DatasetType type,DataSet **ds) {
  
  dataset_read_from_file(inputname,type,sum_checks,ds);

  // Use the cannonical aprouch in other distances
  
  if(type == DATASET_COUNT) {
    if (aitchison_transform) {
      dataset_dirichlet(*ds);    
      dataset_count_zero_int(*ds);
    }
  
    dataset_normalize(*ds);
    report_samples(*ds);
  }
}


int main(int argc,char **argv) {
  DataSet *ds=NULL;
  HCluster *cluster=NULL;

#ifdef RESAMPLE
  gsl_rng * r;
#endif
  
  gchar *log_file_name=NULL;

  read_command_line(argc,argv);
  
  gchar *newick_file_name;
  FILE *newick_file;
  ClusterTree *tree;

  int i;

  if (inputname == NULL) {
    g_critical("Missing input file!!!");
    usage();
    return -1;
  }


  // Basename
  
  basename=g_strdup(inputname);
  remove_suffix(basename,".dat");
  remove_suffix(basename,".txt");

  basename=g_strconcat(basename,"-",distance_method_name(distance_method),NULL);

  // Open files

  // Log
  log_file_name=g_strconcat(basename,".log",NULL);  

  if ( (log_file=fopen(log_file_name,"w+")) == NULL) {
    g_critical("Can't open %s",log_file_name);
    exit(-1);
  }

  // Begin
 
  g_message("Logging into file %s",log_file_name);  
  g_set_print_handler(log_func);
  
  //g_mem_set_vtable(glib_mem_profiler_table);
  

  /*
   * Read Input file
   * 
   *
   */
  
  read_input_file(inputname,table_type,&ds);
  if (debug_matrix)
    dataset_save_nmatrix(ds,"input.mat");

  
  if (ds->has_zeros && aitchison_transform) {
    g_message("A data matrix element has zero value. Adding column min to all the elements");
    //dataset_add_epsilon(ds,1e-12);
    dataset_add_column_min(ds);
    g_print("Checking normalization afeter add epsilon");
    dataset_check_normalization(ds);
  }

  
  if (sum_checks) {
    g_print("Vector sum (after normalization):\n");
    time_message("Cheking samples sum");
    dataset_check_normalization(ds);
    g_print("\n");
  }

  /*
   * Aitchison Transformation
   *
   *
   */
   
  if (aitchison_transform) {
    time_message("Aitchison Transformation");      
    dataset_aitchison(ds);

    if (debug_matrix)
      dataset_save_nmatrix(ds,"aitch.mat");


    if (debug_matrix) {
      double **dist;

      time_message("DEBUG: Saving pre-perturbation distance matrix");
      dataset_distance_matrix(ds,'e',&dist);
      save_inftri_matrix("dist-pre.mat",dist,ds->samples_count,ds->samples_count);
      
      dataset_N_perturbation(ds);
      
      time_message("DEBUG: Saving pre-perturbation distance matrix");
      dataset_distance_matrix(ds,'e',&dist);
      save_inftri_matrix("dist-pos.mat",dist,ds->samples_count,ds->samples_count);
    }

    if (sum_checks) {
      g_print("Vector sum (after aitchison):\n");
      time_message("Cheking samples sum (after aitchison)");
      dataset_check_normalization(ds);
      g_print("\n");
    }
  }


  /*
   * Clustering
   *
   */
   
  time_message("Clustering using %s linkage",distance_method_name(distance_method));
  dataset_cluster(ds,&cluster,distance,distance_method);
  time_message("Finish clustering.");

  cluster_make_tree(cluster,ds,&tree);
  cluster_free(cluster);


  /*
   * Write Newick File
   *
   */
   
  newick_file_name=g_strconcat(basename,".newick",NULL);

  if ((newick_file=fopen(newick_file_name,"w+"))==NULL) {
    g_critical("Cant open file %s!",newick_file_name);
    exit(-1);
  }
  
    
  g_message("Writing newick tree to '%s' file",newick_file_name);
  tree_print_newick(newick_file,tree->root);
  tree_free(tree);
  
  fclose(newick_file);
  g_free(newick_file_name);

  time_message("Wrote tree files.");  


#ifdef RESAMPLE
  
  /*
   *
   *
   * RESAMPLE
   *
   *
  */
  
  
  if (do_resample && has_dirichlet_parameters) {    
    //srandom(time(NULL));
    //gsl_rng * r = gsl_rng_alloc (gsl_rng_taus);

    gsl_rng *rng = gsl_rng_alloc (gsl_rng_mt19937);

    gsl_rng_set(rng,0);
    
    g_message("Doing data perturbation resampling");


    newick_file_name=g_strconcat(basename,".resample",NULL);  

    if ((newick_file=fopen(newick_file_name,"w+"))==NULL) {
      g_critical("Cant open file %s!",newick_file_name);
      exit(-1);
    }
    
    for(i=0;i<resamples;i++) {
      time_message("Perturbation resample #%i",i);
      //dataset_set_value(ds,42);
      //dataset_from_dirichlets(ds,dirichlets);

      dataset_from_dirichlets(ds,rng);

      time_message("Cheking samples");
      dataset_check_normalization(ds);
      dataset_count_zero(ds);
      
      if (aitchison_transform) {
	time_message("Aitchison Transformation");
	dataset_aitchison(ds);
      }

      
      dataset_cluster(ds,&cluster,distance,distance_method);
      cluster_make_tree(cluster,ds,&tree);
      cluster_free(cluster);
      
      //g_snprintf(num_buff,num_buff_size,"%i",i);      
      //newick_file_name=g_strconcat(basename,"-",num_buff,".newick",NULL);  

      tree_print_newick(newick_file,tree->root);      
      tree_free(tree);
    }

    g_free(newick_file_name);
    fclose(newick_file);
      
  }
#endif

  dataset_free(ds);

  g_free(basename);
  
  g_mem_profile();
  g_free(log_file_name);
  fclose(log_file);
  
  return 0;
}
