# Supplementary material for: Simcluster: clustering enumeration gene expression data on the simplex space
Source: BMC Bioinformatics. 2007 Jul 11;8:246. doi: 10.1186/1471-2105-8-246 (PMC2147035; doi:10.1186/1471-2105-8-246)
Supplement: Additional file 2 — Stand-alone command-line Simcluster version 0.8.14. Simcluster version used to create results of this work. Note that this version is distributed for compatibility issues only and users should always obtain the latest version at the project's website: http://xerad.systemsbiology.net/simcluster. [file 1471-2105-8-246-S2.zip › AdditionalFile2/simcluster-0.8.14/src/treedraw.cpp]

/*
 Copyright Leonardo Varuzza 2006 <varuzza@usp.br>

 This file is licensed by GPL License
*/

#include "TreeLib.h"
#include "treereader.h"
#include "tokeniser.h"
#include "treedrawer.h"
#include "treewriter.h"
#include "gport.h"
#include "gport_cairo.h"

extern "C" {
#include "config.h"

#include "attr_file.h"
#include "path_util.h"
#include "color_schema.h"
}

#include <iostream>
#include <getopt.h>
#include <cairo.h>
#include <glib.h>
#include <iostream>
#include <fstream>
#include <sstream>
#include <string>
#include <exception>
#include <cmath>

#include <cairo-ps.h>
#include <cairo-pdf.h>
#include <cairo-svg.h>

using namespace std;


void change_labels1(Node *p,GData **attrs,GData **classes) {

  if(p) {
    if (p->IsLeaf()) {
      
      const char *label=p->GetLabel().c_str();
      gchar *attr=NULL;
      gchar *clazz=NULL;
      
      attr=(gchar*)g_datalist_get_data(attrs,label);
      
      if (classes != NULL) {
	clazz=(gchar*)g_datalist_get_data(classes,label);
	attr=g_strconcat(clazz,": ",attr,NULL);
      }

      attr=g_strconcat(attr," (",label,")",NULL);
      
      /*cout << label << ":";
	cout << attr << endl;*/

      p->SetLabel(string(attr));
    }

    change_labels1(p->GetChild(),attrs,classes);
    change_labels1(p->GetSibling(),attrs,classes);
  }
}

void change_labels(Tree *tree,GData **attrs,GData **classes) {
  Node *p=tree->GetRoot();  
  change_labels1(p,attrs,classes);
}


void set_support1(Node *p,Node *sup) {

  if(p) {
    if (!p->IsLeaf()) {
      if (!sup)
	g_error("Incompatible support tree");

      stringstream oss;

      oss << floor(sup->GetEdgeLength() * 100.0 + 0.5);
	
      p->SetLabel(oss.str());
    }
    
    set_support1(p->GetChild(),sup->GetChild());
    set_support1(p->GetSibling(),sup->GetSibling());    
  }
}

void set_support(Tree *tree,Tree *support) {
  Node *p=tree->GetRoot();
  Node *sup=support->GetRoot();

  sup->SetEdgeLength(1.0);
  set_support1(p,sup);
}

void set_colors1(Node *p,GData **colors) {

  if(p) {
    if (p->IsLeaf()) {
      const char *label=p->GetLabel().c_str();

      if(label == NULL) {
	cerr << "Null Label" << endl;
	return;
      }
      
      guint *color=(guint*)g_datalist_get_data(colors,label);
      
      if (color == NULL) {
	cerr << "Label '" << label << "' not found in sample info file" << endl;
	p->SetColor(schema[0]);
      } else {      
	p->SetColor(schema[*color]);
      }
    }
    
    set_colors1(p->GetChild(),colors);
    set_colors1(p->GetSibling(),colors);    
  }
}

void set_colors(Tree *tree,GData **colors) {
  Node *p=tree->GetRoot();  
  set_colors1(p,colors);
}


int max_label_size1(Node *p,int max) {
 
  if(p) {
    if (p->IsLeaf()) {
      int length=p->GetLabel().length();

      if (length > max)
	max=length;      
    }
    
    max=max_label_size1(p->GetChild(),max);
    max=max_label_size1(p->GetSibling(),max);    
  }
  return max;
}

int max_label_size(Tree *tree) {
  Node *p=tree->GetRoot();  
  return max_label_size1(p,0);
}


int max_depth1(Node *p,int depth) {
  int a,b;
  if(p) {
    a=max_depth1(p->GetChild(),depth+1);
    b=max_depth1(p->GetSibling(),depth);    
    return (a>b) ? a : b;
  }
  return depth;
}

int max_depth(Tree *tree) {
  Node *p=tree->GetRoot();  
  return max_depth1(p,0);
}

int count_leafs1(Node *p) {
  int count;
  
  if(p) {
    if (p->IsLeaf()) {
      count=1;
    } else {
      count=count_leafs1(p->GetChild());
    }
    
    return count+count_leafs1(p->GetSibling());    
  }

  return 0;
}

int count_leafs(Tree *tree) {
  Node *p=tree->GetRoot();  
  return count_leafs1(p);
}

/*
 *
 * Command line options
 *
 */


int verbose_flag = 0;
int has_samples_info = 0;
int without_classname = 0;
gboolean change_colors = TRUE;

static struct option long_options[] =
  {
    {"input",               required_argument, 0, 'i'},
    {"without-colors",      required_argument, 0, 'C'},
    {"output",              required_argument, 0, 'o'},
    {"lengths",             required_argument, 0, 'l'},
    {"samples",             required_argument, 0, 'r'},
    {"support",             required_argument, 0, 'c'},
    {"format",              required_argument, 0, 'f'},
    {"without-classname",   no_argument, 0, 'X'},
    {"help",                no_argument, 0, 'h'},
    {"version",             no_argument, 0, 'V'},
    {0, 0, 0, 0}
  };


enum {PNG_FORMAT,PS_FORMAT,PDF_FORMAT,SVG_FORMAT};


/*
 *
 * MAIN
 *
 *
 */

void usage() {
  printf("Use: treedraw [-V|--version] [-f|--format png|pdf|ps ] [-s|--samples sample_info_file ] [-l|--lengths] [-X|--withou-classname] -i input_file -o output_image\n");
}

void version() {
  g_print("TreeDraw " VERSION ": Hierarquical cluster for simplex vectors.\n");
  g_print("Copyright 2006 by Leonardo Varuzza <varuzza@gmail.com>\n\n");
  g_print("This program is free softwere, licenced by the terms of GPL.\n\n");

}

int main(int argc,char **argv) {

  char c;
  int format=PNG_FORMAT;
  char *samples_info_filename;
  GData *attrs=NULL;
  GData *classes=NULL; 
  GData *color_table=NULL;

  char *outputname=NULL;
  char *inputname=NULL;
  char *basename=NULL;
  char *supportname=NULL;

  gboolean use_support=FALSE;
  gboolean branch_lengths=FALSE;
  
  istream *in=NULL;
  /*
   * Command Line
   */
  while (1) {

    int option_index = 0;
     
    
    c = getopt_long (argc, argv, "f:i:o:s:r:hClV",
		     long_options, &option_index);


    if (c == -1)
      break;
    
    switch (c) {
    case 0:
      /* If this option set a flag, do nothing else now. */
      if (long_options[option_index].flag != 0)
	break;
      printf ("option %s", long_options[option_index].name);
      if (optarg)
	printf (" with arg %s", optarg);
      printf ("\n");
      break;
    case 's':
      g_message("Reading samples info from file %s",optarg);
      has_samples_info=1;
      read_attr_file(&attrs,&classes,optarg);
      make_color_table(&classes,&color_table);      
      break;
    case 'X':
      without_classname=1;
      break;
    case 'C':
      change_colors=FALSE;
      break;
    case 'i':
      inputname=optarg;
      g_message("Reading from file %s",inputname);
      basename=g_strdup(inputname);
      remove_suffix(basename,".newick");

      in=new ifstream(inputname);

      if (!in->good()) {
	g_critical("Input file '%s' not found\n",inputname);
	exit(-1);
      }
      break;
    case 'o':
      outputname=optarg;
      g_message("Writing to file %s",outputname);
      break;
    case 'l':
      branch_lengths=TRUE;
      g_message("Drawing Branchs lengths proportinal to the distances");
      break;
    case 'f':
      g_ascii_strdown(optarg,-1);
      
      if (strcmp(optarg,"png") == 0) 
	format=PNG_FORMAT;
      else if (strcmp(optarg,"ps") == 0)
	format=PS_FORMAT;
      else if (strcmp(optarg,"pdf") == 0)
	format=PDF_FORMAT;
      else if (strcmp(optarg,"svg") == 0)
	format=SVG_FORMAT;
      else
	g_error("Unknow image format");
      break;

    case 'r':
      supportname=optarg;
      use_support=TRUE;
      break;
    case 'h':
      usage();
      exit(0);
      break;
    case 'V':
      version();
      exit(0);
      break;
    }
  }
  

  if (in == NULL) {
    g_critical("Missing input file\n");
    usage();
    exit(-1);
  }
    
  /*
   * Read the tree
   */

  Tree *tree=new Tree();
  
  try {
  
    Tokeniser *tokeniser=new Tokeniser(*in);
    TreeReader *reader=new PHYLIPReader(*tokeniser);

    g_message("Tree reader created");
    
    reader->Read(tree);

    delete tokeniser;
    delete reader;    
  } catch(XTokeniser e) {
    cerr << "Can't parse file '"  << inputname << "' at " << e.line << "," << e.col << ". Reason '" <<  e.msg << "'" << endl;
    exit(-1);
  }
  
  /*NewickTreeWriter writer(tree);
  writer.SetStream(&cout);
  writer.Write();
  cout << endl;*/


  Tree *support;
  
  if (use_support) {

    g_message("Using support file '%s'.",supportname);
    
    istream *support_file=new ifstream(supportname);

    if (!support_file->good()) {
      g_critical("Input file '%s' not found\n",inputname);
      exit(-1);      
    }
    
    support=new Tree();
    try {
      Tokeniser *tokeniser=new Tokeniser(*support_file);
      TreeReader *reader=new PHYLIPReader(*tokeniser);

      reader->Read(support);

      delete tokeniser;
      delete reader;
      
    } catch(XTokeniser e) {
      cerr << "Can't parse file '"  << supportname << "':"  << e.msg << endl;
      exit(-1);
    }

    /*NewickTreeWriter writer(support);
    writer.SetStream(&cout);
    writer.Write();
    cout << endl;*/
    
    set_support(tree,support);
    
  }
  
  /*
   * Label processing
   *
   */

  
  if(has_samples_info) {
    g_message("Changing labels");
    if (change_colors) {
      set_colors(tree,&color_table);
    }
    if (without_classname) {
      change_labels(tree,&attrs,NULL);
    } else {
      change_labels(tree,&attrs,&classes);
    }
  }


  
  int label_size=max_label_size(tree);
  int leafs_count=count_leafs(tree);
  int maxdepth=max_depth(tree);
  
  g_message("The tree has %i labels",leafs_count);
  g_message("Max label size = %i",label_size);
  g_message("Max tree depth = %i",maxdepth);

  

  /*
   *
   *
   * Draw the tree
   *
   *
   */
  


  
  int tree_width=300+30*maxdepth;
  int tree_height=leafs_count*30;
  int image_width=tree_width+10*label_size+10;
  int image_height=tree_height+50;
  int font_size=16;
  
  cairo_surface_t *surface;

  switch(format) {
  case PNG_FORMAT:
    if (outputname == NULL) 
      outputname=g_strconcat(basename,".png",NULL);
    
    surface=cairo_image_surface_create(CAIRO_FORMAT_ARGB32,
				       image_width,
				       image_height);

    g_message("writing to PNG file '%s': w=%i h=%i pixels\n",outputname,image_width,image_height);

  break;
  case PS_FORMAT:
    //g_error("Not implemented! waiting for cairo 1.2");
    if (outputname == NULL) 
      outputname=g_strconcat(basename,".eps",NULL);
    
    surface=cairo_ps_surface_create(outputname,image_width,image_height);
    g_message("writing to Postscript file '%s'\n",outputname);
    font_size=13;
    break;
  case PDF_FORMAT:
    //g_error("Not implemented! waiting for cairo 1.2");
    if (outputname == NULL) 
      outputname=g_strconcat(basename,".pdf",NULL);
    
    surface=cairo_pdf_surface_create(outputname,image_width,image_height);
    g_message("writing to PDF file '%s'\n",outputname);
    font_size=10;
    break;
  case SVG_FORMAT:
    //g_error("Not implemented! waiting for cairo 1.2");
    if (outputname == NULL) 
      outputname=g_strconcat(basename,".svg",NULL);
    
    surface=cairo_svg_surface_create(outputname,image_width,image_height);
    printf("writing to SVG file '%s'\n",outputname);
    break;
  }

  CairoPort  *port=new CairoPort(surface);
  Port=port;
  
  port->StartPicture(""); 
  //port->SetCairoFont(cairo_font);
  //port->SetFontName("Bitstream Vera Serif");

  port->SetFontSize(font_size);

  TreeDrawer *td;
  
  if (branch_lengths)
    td=new PhylogramDrawer(tree);
  else
    td=new RectangleTreeDrawer(tree);
  
  //TreeDrawer *td=new TreeDrawer(tree);
  
  //td->SetFnt(font);
  td->SetRect (0,0,tree_width,tree_height);
  td->CalcCoordinates ();
  if (format == PNG_FORMAT) {
    td->SetPenWidth (4);
  } else {
    td->SetPenWidth (1);
  }
  td->SetDrawInternalLabels (1);
  td->Draw ();

  

  port->EndPicture();


  if (format==PNG_FORMAT) {
    cairo_surface_write_to_png(surface,outputname);
  }
  cairo_surface_finish(surface);
  cairo_surface_destroy(surface);

  //cairo_font_face_destroy(cairo_font);
}
