# Supplementary material for: Simcluster: clustering enumeration gene expression data on the simplex space
Source: BMC Bioinformatics. 2007 Jul 11;8:246. doi: 10.1186/1471-2105-8-246 (PMC2147035; doi:10.1186/1471-2105-8-246)
Supplement: Additional file 2 — Stand-alone command-line Simcluster version 0.8.14. Simcluster version used to create results of this work. Note that this version is distributed for compatibility issues only and users should always obtain the latest version at the project's website: http://xerad.systemsbiology.net/simcluster. [file 1471-2105-8-246-S2.zip › AdditionalFile2/simcluster-0.8.14/src/dataset_ops.h]

/*
 Copyright Leonardo Varuzza 2006 <varuzza@usp.br>

 This file is licensed by GPL License
*/

#include <glib.h>
#ifndef SIMCLUSTER_DATASET_OPERATIONS_H

#include "dataset.h"

void dataset_dirichlet(DataSet *ds);
void dataset_normalize(DataSet *ds);
void dataset_check_normalization(DataSet *ds);
void dataset_check_zero(DataSet *ds);
void dataset_set_value(DataSet *ds,double value);
void dataset_sum_rows(DataSet *ds,int **rows);

void save_matrix(char *name,double **matrix,gsize rows,gsize columns);
void save_inf_matrix(char *name,double **matrix,gsize rows,gsize columns);

void dataset_save_nmatrix(DataSet *ds,char *out);
void dataset_add_epsilon(DataSet *ds,double epsilon);
void dataset_add_column_min(DataSet *ds);
void dataset_add_vepsilon(DataSet *ds,double *epsilon);

#define SIMCLUSTER_DATASET_OPERATIONS_H
#endif
