# Supplementary material for: Simcluster: clustering enumeration gene expression data on the simplex space
Source: BMC Bioinformatics. 2007 Jul 11;8:246. doi: 10.1186/1471-2105-8-246 (PMC2147035; doi:10.1186/1471-2105-8-246)
Supplement: Additional file 2 — Stand-alone command-line Simcluster version 0.8.14. Simcluster version used to create results of this work. Note that this version is distributed for compatibility issues only and users should always obtain the latest version at the project's website: http://xerad.systemsbiology.net/simcluster. [file 1471-2105-8-246-S2.zip › AdditionalFile2/simcluster-0.8.14/src/cluster.h]

/******************************************************************************/
/* The C Clustering Library for cDNA microarray data.
 * Copyright (C) 2002 Michiel Jan Laurens de Hoon.
 *
 * This library was written at the Laboratory of DNA Information Analysis,
 * Human Genome Center, Institute of Medical Science, University of Tokyo,
 * 4-6-1 Shirokanedai, Minato-ku, Tokyo 108-8639, Japan.
 * Contact: mdehoon@c2b2.columbia.edu
 * 
 * Permission to use, copy, modify, and distribute this software and its
 * documentation with or without modifications and for any purpose and
 * without fee is hereby granted, provided that any copyright notices
 * appear in all copies and that both those copyright notices and this
 * permission notice appear in supporting documentation, and that the
 * names of the contributors or copyright holders not be used in
 * advertising or publicity pertaining to distribution of the software
 * without specific prior permission.
 * 
 * THE CONTRIBUTORS AND COPYRIGHT HOLDERS OF THIS SOFTWARE DISCLAIM ALL
 * WARRANTIES WITH REGARD TO THIS SOFTWARE, INCLUDING ALL IMPLIED
 * WARRANTIES OF MERCHANTABILITY AND FITNESS, IN NO EVENT SHALL THE
 * CONTRIBUTORS OR COPYRIGHT HOLDERS BE LIABLE FOR ANY SPECIAL, INDIRECT
 * OR CONSEQUENTIAL DAMAGES OR ANY DAMAGES WHATSOEVER RESULTING FROM LOSS
 * OF USE, DATA OR PROFITS, WHETHER IN AN ACTION OF CONTRACT, NEGLIGENCE
 * OR OTHER TORTIOUS ACTION, ARISING OUT OF OR IN CONNECTION WITH THE USE
 * OR PERFORMANCE OF THIS SOFTWARE.
 * 
 */

#ifndef C_CLUSTERING_LIB
#define C_CLUSTERING_LIB

#ifndef CALL 
# define CALL
#endif

#ifndef min
#define min(x, y)	((x) < (y) ? (x) : (y))
#endif
#ifndef max
#define	max(x, y)	((x) > (y) ? (x) : (y))
#endif

#ifdef WINDOWS
#  include <windows.h>
#endif


/* Chapter 2 */
double CALL clusterdistance (int nrows, int ncolumns, double** data, int** mask,
  double weight[], int n1, int n2, int index1[], int index2[], char dist,
  char method, int transpose);

/* Chapter 3 */
void CALL initran(void);

/* Chapter 4 */
double** CALL distancematrix (int ngenes, int ndata, double** data,
  int** mask, double* weight, char dist, int transpose);

/* Chapter 5 */
void CALL randomassign (int nclusters, int ngenes, int clusterid[]);
void getclustermean(int nclusters, int nrows, int ncolumns,
  double** data, int** mask, int clusterid[], double** cdata, int** cmask,
  int transpose);
void getclustermedian(int nclusters, int nrows, int ncolumns,
  double** data, int** mask, int clusterid[], double** cdata, int** cmask,
  int transpose);
void getclustermedoid(int nclusters, int nelements, double** distance,
  int clusterid[], int centroids[], double errors[]);
void CALL kcluster (int nclusters, int ngenes, int ndata, double** data,
  int** mask, double weight[], int transpose, int npass, char method, char dist,
  int clusterid[], double* error, int* ifound);
void CALL kmedoids (int nclusters, int nelements, double** distance,
  int npass, int clusterid[], double* error, int* ifound);

/* Chapter 6 */
int CALL treecluster (int nrows, int ncolumns, double** data, int** mask,
  double weight[], int transpose, char dist, char method,
  int result[][2], double linkdist[], double** distmatrix);
void cuttree (int nelements, int tree[][2], int nclusters, int clusterid[]);

/* Chapter 7 */
void CALL somcluster (int nrows, int ncolumns, double** data, int** mask,
  const double weight[], int transpose, int nxnodes, int nynodes,
  double inittau, int niter, char dist, double*** celldata,
  int clusterid[][2]);

/* Chapter 8 */
void CALL svd(int m, int n, double** u, double w[], double** v, int* ierr);

/* Utility routines, currently undocumented */
void CALL sort(int n, const double data[], int index[]);
double CALL mean(int n, double x[]);
double CALL median (int n, double x[]);

double* calculate_weights(int nrows, int ncolumns, double** data, int** mask,
  double weights[], int transpose, char dist, double cutoff, double exponent);
#endif
