# Supplementary material for: Simcluster: clustering enumeration gene expression data on the simplex space
Source: BMC Bioinformatics. 2007 Jul 11;8:246. doi: 10.1186/1471-2105-8-246 (PMC2147035; doi:10.1186/1471-2105-8-246)
Supplement: Additional file 2 — Stand-alone command-line Simcluster version 0.8.14. Simcluster version used to create results of this work. Note that this version is distributed for compatibility issues only and users should always obtain the latest version at the project's website: http://xerad.systemsbiology.net/simcluster. [file 1471-2105-8-246-S2.zip › AdditionalFile2/simcluster-0.8.14/src/config.h]

/* src/config.h.  Generated from config.h.in by configure.  */
/* src/config.h.in.  Generated from configure.in by autoheader.  */

/* Define to 1 if you have the <dlfcn.h> header file. */
#define HAVE_DLFCN_H 1

/* Found a useable expat library */
/* #undef HAVE_EXPAT */

/* Define to 1 if you have the <inttypes.h> header file. */
#define HAVE_INTTYPES_H 1

/* Define to 1 if you have the <memory.h> header file. */
#define HAVE_MEMORY_H 1

/* Define to 1 if you have the <stdint.h> header file. */
#define HAVE_STDINT_H 1

/* Define to 1 if you have the <stdlib.h> header file. */
#define HAVE_STDLIB_H 1

/* Define to 1 if you have the <strings.h> header file. */
#define HAVE_STRINGS_H 1

/* Define to 1 if you have the <string.h> header file. */
#define HAVE_STRING_H 1

/* Define to 1 if you have the <sys/stat.h> header file. */
#define HAVE_SYS_STAT_H 1

/* Define to 1 if you have the <sys/types.h> header file. */
#define HAVE_SYS_TYPES_H 1

/* Define to 1 if you have the <unistd.h> header file. */
#define HAVE_UNISTD_H 1

/* Use xmlparse.h instead of expat.h */
/* #undef HAVE_XMLPARSE_H */

/* Define to 1 if you have the `XML_SetDoctypeDeclHandler' function. */
/* #undef HAVE_XML_SETDOCTYPEDECLHANDLER */

/* Name of package */
#define PACKAGE "simcluster"

/* Define to the address where bug reports for this package should be sent. */
#define PACKAGE_BUGREPORT ""

/* Define to the full name of this package. */
#define PACKAGE_NAME ""

/* Define to the full name and version of this package. */
#define PACKAGE_STRING ""

/* Define to the one symbol short name of this package. */
#define PACKAGE_TARNAME ""

/* Define to the version of this package. */
#define PACKAGE_VERSION ""

/* Define to 1 if you have the ANSI C header files. */
#define STDC_HEADERS 1

/* Version number of package */
#define VERSION "0.8.14"
