# Supplementary material for: Simcluster: clustering enumeration gene expression data on the simplex space
Source: BMC Bioinformatics. 2007 Jul 11;8:246. doi: 10.1186/1471-2105-8-246 (PMC2147035; doi:10.1186/1471-2105-8-246)
Supplement: Additional file 2 — Stand-alone command-line Simcluster version 0.8.14. Simcluster version used to create results of this work. Note that this version is distributed for compatibility issues only and users should always obtain the latest version at the project's website: http://xerad.systemsbiology.net/simcluster. [file 1471-2105-8-246-S2.zip › AdditionalFile2/simcluster-0.8.14/src/cluster_sim.h]

/*
 Copyright Leonardo Varuzza 2006 <varuzza@usp.br>

 This file is licensed by GPL License
*/

#ifndef SIMCLUSTER_CLUSTER_H
#define SIMCLUSTER_CLUSTER_H

#include "dataset.h"
#include <glib.h>
#include <stdio.h>

typedef struct CLUSTER{
  gint   (*nodes)[2];
  double *linkdist;
  guint  nodes_count;
} Cluster;


typedef struct TREENODEDATA {
  Sample *sample;
  double distance;
} TreeNodeData;


void dataset_cluster(DataSet *ds,Cluster **cluster);
void cluster_print(FILE *out,Cluster *cluster,DataSet *ds);
void cluster_print_atr(FILE *out,Cluster *cluster,DataSet *ds);
void cluster_make_tree(Cluster *cluster,DataSet *ds,GNode **root);
void tree_print_newick(FILE *out,GNode *root);
TreeNodeData **tree_nodes_order(GNode *root,gsize leafs_count);
void dataset_reorder_samples(DataSet *ds,TreeNodeData **order);
void dataset_print_cdt(FILE *out,DataSet *ds,TreeNodeData **order);

#endif
