# Supplementary material for: Simcluster: clustering enumeration gene expression data on the simplex space
Source: BMC Bioinformatics. 2007 Jul 11;8:246. doi: 10.1186/1471-2105-8-246 (PMC2147035; doi:10.1186/1471-2105-8-246)
Supplement: Additional file 2 — Stand-alone command-line Simcluster version 0.8.14. Simcluster version used to create results of this work. Note that this version is distributed for compatibility issues only and users should always obtain the latest version at the project's website: http://xerad.systemsbiology.net/simcluster. [file 1471-2105-8-246-S2.zip › AdditionalFile2/simcluster-0.8.14/README]

Simcluster
===========

Simcluster is a package for clustering expression data based on RNA
counting (SAGE, norther digital and MPSS). Simcluster is most suitable
for this kind of data because the use of Aichinson Distance, which
consider the sample as a vector in the simplex space (where the sum of
the vector components is one).

Simcluster is composed by several programs:

simtree for hierarchical clustering
simpart for parition clusteringf
simpca for estimation of number of clusters
simproj for dimension reduction using PCA.
treedraw for dendrogram drawing

For more information visit the site:

http://xerad.systemsbiology.net/simcluster

PRE-REQUISITES
==============

* A C and C++ compiler (the program was tested with gcc 3 and 4).

* Simcluster use some libraries, but the more important ones are automatica
  downloaded and compiled by the make process, but, as we know, 
  the libz or libpng is still necessary.

*Ruby and perl for auxiliary scripts.

INSTALL
=========

Read QUICK-INSTALL for more informations


USAGE
======================
See man pages for more details

INPUT FILE FORMAT
==================

Input Format:

ID	annotation	sample_id1	....	sample_idN
count	Tag Count	T_1		..	T_n
gene_1	annot_1		c_11		..	c_1n
...
gene_m	annot_m		c_m1		..	c_mn
