# Supplementary material for: Simcluster: clustering enumeration gene expression data on the simplex space
Source: BMC Bioinformatics. 2007 Jul 11;8:246. doi: 10.1186/1471-2105-8-246 (PMC2147035; doi:10.1186/1471-2105-8-246)
Supplement: Additional file 2 — Stand-alone command-line Simcluster version 0.8.14. Simcluster version used to create results of this work. Note that this version is distributed for compatibility issues only and users should always obtain the latest version at the project's website: http://xerad.systemsbiology.net/simcluster. [file 1471-2105-8-246-S2.zip › AdditionalFile2/simcluster-0.8.14/configure.in]

# $Id: configure.in,v 1.19 2005/08/31 14:08:28 rdmp1c Exp $

dnl Process this file with autoconf to produce a configure script
dnl Copyright Leonardo Varuzza 2006 (varuzza@usp.br)

AC_PREREQ(2.54)
AC_INIT(src/simtree_main.c)
AM_INIT_AUTOMAKE(simcluster,0.8.14)
AC_PROG_CC
AC_LANG_C
AC_PROG_MAKE_SET
AC_PROG_CXX
AC_PROG_INSTALL
AC_STDC_HEADERS
AC_PROG_LIBTOOL
AC_PROG_RANLIB

AM_CONFIG_HEADER(src/config.h)

AC_PATH_PROG(PERL, perl)
AC_SUBST(PERL)

AC_PATH_PROG(WGET, wget)
AC_SUBST(WGET)

AC_PATH_PROG(RUBY, ruby)
AC_SUBST(RUBY)

# Distributed packages versions

AC_SUBST(GSL_VERSION,1.8)
AC_SUBST(PNG_VERSION,1.2.12)
AC_SUBST(FREETYPE_VERSION,2.2.1)
AC_SUBST(FONTCONFIG_VERSION,2.3.95)
AC_SUBST(GLIB_VERSION,2.12.4)
AC_SUBST(CAIRO_VERSION,1.2.4)
AC_SUBST(EXPAT_VERSION,2.0.0)
AC_SUBST(ZLIB_VERSION,1.2.3)
AC_SUBST(RUBY_VERSION,1.8)

PKG_CHECK_MODULES(FONTCONFIG, fontconfig >= 0.20,[fontconfig_ok=yes],[compile_fontconfig=yes])

if test "x$compile_fontconfig" = "xyes"; then
   AC_MSG_RESULT(Use redistributed package)
   FONTCONFIG_CFLAGS="-I\$(top_srcdir)/ext-lib/include/"

   FONTCONFIG_LIBS="-lpng -L\$(top_srcdir)/ext-lib/lib"
   FONTCONFIG=fontconfig
else
   FONTCONFIG=
fi

PKG_CHECK_MODULES(FREETYPE, freetype2 >= 2.2,[freetype_ok=yes],[compile_freetype=yes])

if test "x$compile_freetype" = "xyes"; then
   AC_MSG_RESULT(Use redistributed package)
   FREETYPE_CFLAGS="-I\$(top_srcdir)/ext-lib/include/freetype2"

   FREETYPE_LIBS="-lpng -L\$(top_srcdir)/ext-lib/lib"
   FREETYPE=freetype
   FONTCONFIG_FREETYPE_ARG='--with-freetype-config=$(DIR)/bin/freetype-config'
else
   FREETYPE=
fi

PKG_CHECK_MODULES(PNG, libpng >= 1.2,[png_ok=yes],[compile_png=yes])

if test "x$compile_png" = "xyes"; then
   AC_MSG_RESULT(Use redistributed package)
   png_CFLAGS="-I\$(top_srcdir)/ext-lib/include/libpng12"

   png_LIBS="-lpng -L\$(top_srcdir)/ext-lib/lib"
   PNG=png
   
   AC_CHECK_LIB(z, zlibVersion, compile_zlib="no", compile_zlib="yes") 

   if test "x$compile_zlib" = "xyes"; then
     AC_MSG_RESULT(Use redistributed package)
       ZLI=zlib
   else
      ZLIB=
   fi
else
   AC_MSG_RESULT([PNG_CFLAGS])
   PNG=
fi


PKG_CHECK_MODULES(GSL, gsl >= 1.7,[gsl_ok=yes],[compile_gsl=yes])

if test "x$compile_gsl" = "xyes"; then
   AC_MSG_RESULT(Use redistributed package)
   GSL_CFLAGS="-I\$(top_srcdir)/ext-lib/include"

   GSL_LIBS="-lgsl -lgslcblas -L\$(top_srcdir)/ext-lib/lib"
   GSL=gsl
else
   GSL=
fi

PKG_CHECK_MODULES(GLIB, glib-2.0 >= 2.9,[glib_ok=yes],[compile_glib=yes])

if test "x$compile_glib" = "xyes"; then
   AC_MSG_RESULT(Use redistributed package)
   GLIB_CFLAGS="-I\$(top_srcdir)/ext-lib/include/glib-2.0/ -I\$(top_srcdir)/ext-lib/lib/glib-2.0/include"

   GLIB_LIBS="-lglib-2.0 -L\$(top_srcdir)/ext-lib/lib"
   GLIB=glib
else
   GLIB=
fi

#PKG_CHECK_MODULES(CAIRO, cairo >= 1.2.4,[compile_cairo=no],[compile_cairo=yes])

#if test "x$compile_cairo" = "xyes"; then
   AC_MSG_RESULT(Use redistributed package)

   CAIRO_CFLAGS="-I\$(top_srcdir)/ext-lib/include/cairo"

   CAIRO_LIBS="-lcairo -L\$(top_srcdir)/ext-lib/lib/"
   CAIRO=cairo
#else
#   CAIRO=
#fi


if test "x$compile_fontconfig" = "xyes"; then

    AC_ARG_WITH(expat,             [  --with-expat=DIR              Use Expat in DIR], expat=$withval, expat=yes)
    AC_ARG_WITH(expat-includes,    [  --with-expat-includes=DIR     Use Expat includes in DIR], expat_includes=$withval, expat_includes=yes)
    AC_ARG_WITH(expat-lib,         [  --with-expat-lib=DIR          Use Expat library in DIR], expat_lib=$withval, expat_lib=yes)

    case "$expat" in
	no)
	    ;;
	*)
	    case "$expat_includes" in
		yes)
		    case "$expat" in
			yes)
			    ;;
			*)
			    EXPAT_CFLAGS="-I$expat/include"
			    ;;
		    esac
		    ;;
		no)
		    EXPAT_CFLAGS=""
		    ;;
		*)
		    EXPAT_CFLAGS="-I$expat_includes"
		    ;;
	    esac
	    case "$expat_lib" in
		yes)
		    case "$expat" in
			yes)
			    EXPAT_LIBS="-lexpat"
			    ;;
			*)
			    EXPAT_LIBS="-L$expat/lib -lexpat"
			    ;;
		    esac
		    ;;
		no)
		    ;;
		*)
		    EXPAT_LIBS="-L$expat_lib -lexpat"
		    ;;
	    esac

	    AC_CHECK_HEADER(expat.h)
	    case "$ac_cv_header_expat_h" in
		no)
		    AC_CHECK_HEADER(xmlparse.h)
		    case "$ac_cv_header_xmlparse_h" in
			no)
			    have_expat_header=no;
			    ;;
			yes)
			    HAVE_XMLPARSE_H=1
			    AC_SUBST(HAVE_XMLPARSE_H)
			    AC_DEFINE_UNQUOTED(HAVE_XMLPARSE_H,$HAVE_XMLPARSE_H,
				[Use xmlparse.h instead of expat.h])
			    have_expat_header=yes
			    ;;
		    esac
		    ;;
		yes)
		    have_expat_header=yes
		    ;;
	    esac
	    case "$have_expat_header" in
		no)
		    expat=no
		    ;;
		yes)
		    AC_CHECK_FUNCS(XML_SetDoctypeDeclHandler)
		    case "$ac_cv_func_XML_SetDoctypeDeclHandler" in
			yes)
			    HAVE_EXPAT=1
			    AC_SUBST(HAVE_EXPAT)
			    AC_DEFINE_UNQUOTED(HAVE_EXPAT,$HAVE_EXPAT,
				[Found a useable expat library])
			    ;;
			*)
			    expat=no
			    ;;
		    esac
		    ;;
	    esac
	    ;;
    esac
    AC_SUBST(EXPAT_LIBS)
    AC_SUBST(EXPAT_CFLAGS)
    EXPAT=
    FONTCONFIG_EXPAT_ARG=

    case "$expat" in
	no)
	    AC_MSG_RESULT(Expat: Use redistributed package)
	    EXPAT_CFLAGS="-I\$(top_srcdir)/ext-lib/include/"
	    EXPAT_LIBS="-lpng -L\$(top_srcdir)/ext-lib/lib"
	    EXPAT=expat
	    FONTCONFIG_EXPAT_ARG=' --with-expat=$(DIR)/'
	    ;;
    esac
fi # font-config

AC_SUBST(FONTCONFIG_EXPAT_ARG)
AC_SUBST(FONTCONFIG_FREETYPE_ARG)

AC_SUBST(GLIB_CFLAGS)
AC_SUBST(GLIB_LIBS)


AC_SUBST(CAIRO_CFLAGS)
AC_SUBST(CAIRO_LIBS)

AC_SUBST(GSL_CFLAGS)
AC_SUBST(GSL_LIBS)

AC_SUBST(png_CFLAGS)
AC_SUBST(png_LIBS)

AC_SUBST(FREETYPE_CFLAGS)
AC_SUBST(FREETYPE_LIBS)

AC_SUBST(FONTCONFIG_CFLAGS)
AC_SUBST(FONTCONFIG_LIBS)

AC_SUBST([CAIRO])
AC_SUBST([GLIB])
AC_SUBST([FREETYPE])
AC_SUBST([FONTCONFIG])
AC_SUBST([GSL])
AC_SUBST([PNG])
AC_SUBST([EXPAT])
AC_SUBST([ZLIB])

AC_OUTPUT(Makefile
	src/Makefile 
	TreeLib/Makefile TreeLib/src/Makefile
	ranlib/Makefile linpack/Makefile
	man/Makefile
	man/simcluster_table.man
	src/simtree src/treedraw src/simpart src/simpca src/simproj
	src/make_table src/get_sample src/get_samples src/autocluster
	src/env.sh src/clean_tags
	ext-lib/Makefile ext-packages/Makefile test/Makefile)


if test "x$compile_cairo" = "xyes"; then
   AC_MSG_NOTICE([The cairo 1.2.4 was not detected. The apropriate version will be downloaded and compiled.])

fi

if test "x$compile_glib" = "xyes"; then
   AC_MSG_NOTICE([The glib > 2.9  was not detected. The apropriate version will be downloaded and compiled.])

fi

if test "x$compile_gsl" = "xyes"; then
  AC_MSG_NOTICE([The gsl > 1.7  was not detected. The apropriate version will be downloaded and compiled.])

fi

if test "x$compile_png" = "xyes"; then
   AC_MSG_NOTICE([The png > 1.2  was not detected. The apropriate version will be downloaded and compiled.])

   if test "$compile_zlib" = "yes"; then
      AC_MSG_NOTICE([Zlib was not detected (needed for libpng). The apropriate version will be downloaded and compiled.])      
   fi		 

fi

if test "x$compile_fontconfig" = "xyes"; then
   AC_MSG_NOTICE([The Fontconfig > 0.2  was not detected. The apropriate version will be downloaded and compiled.])

   if test "$expat" = "no"; then
      AC_MSG_NOTICE([Lib expat was not detected (needed for fontconfig). The apropriate version will be downloaded and compiled.])      
   fi		 
fi

if test "x$compile_freetype" = "xyes"; then
   AC_MSG_NOTICE([The FreeType > 2.2  was not detected. The apropriate version will be downloaded and compiled.])
fi
