# Supplementary material for: Simcluster: clustering enumeration gene expression data on the simplex space
Source: BMC Bioinformatics. 2007 Jul 11;8:246. doi: 10.1186/1471-2105-8-246 (PMC2147035; doi:10.1186/1471-2105-8-246)
Supplement: Additional file 2 — Stand-alone command-line Simcluster version 0.8.14. Simcluster version used to create results of this work. Note that this version is distributed for compatibility issues only and users should always obtain the latest version at the project's website: http://xerad.systemsbiology.net/simcluster. [file 1471-2105-8-246-S2.zip › AdditionalFile2/simcluster-0.8.14/AUTHORS]

This program is writed Leonardo Varuzza <varuzza@gmail.com>

Tests and documentation by Ricardo Z. N. Vêncio <rvencio@gmail.com>

If you use this program in your work, please cite:

"Simcluster: clustering gene expression data on the
simplex space" Leonardo Varuzza, Ricardo Z. N. Vencio, Carlos A. de B.
Pereira, Helena Brentani, Ilya Shmulevich. (Add publication information when is available)
