# Supplementary material for: Simcluster: clustering enumeration gene expression data on the simplex space
Source: BMC Bioinformatics. 2007 Jul 11;8:246. doi: 10.1186/1471-2105-8-246 (PMC2147035; doi:10.1186/1471-2105-8-246)
Supplement: Additional file 2 — Stand-alone command-line Simcluster version 0.8.14. Simcluster version used to create results of this work. Note that this version is distributed for compatibility issues only and users should always obtain the latest version at the project's website: http://xerad.systemsbiology.net/simcluster. [file 1471-2105-8-246-S2.zip › AdditionalFile2/simcluster-0.8.14/ChangeLog]

0.1	Prototype
0.2	I don't remember
0.3	Almost there
0.4	First Working Version
0.5	Added simpart
0.6	Changed input matrix format
	The user can enter the prob matrix using --probs
0.7	Serious bug discovered. Don't use the previous versions.
0.7.1	Change treedraw color scheme
0.7.2	Add cluster distance method name in the output file name.
0.7.3	Better handling of prob matrix zeros
	Add version message
0.7.4	Change Transpose matrix method in pca.c
	(don't supose nothing about matrix memory layout)
0.7.5	Add SOM clustering
	Change default hclust method (complete)
	TreeDraw: check file existence
	Add clean_tags.rb
	Add Spearman rank distance
0.7.6	Minor improvements
0.8.0	Rename simcluster to simtree
0.8.1	Add simpca
9.8.2	Fixes
0.8.3	Command line arguments and help improvement
0.8.4	Brain Example
0.8.5	Improve ext-lib and ext-package makefiles
	FIX: Simplex matrix sum of probs init
0.8.6	simtree: open/create output file after clustering.
0.8.7	Add scripts man pages. Rename clean_tags.rb to clean_tags
0.8.8	SimPCA fix
0.8.9	Improve --real (undocumented) option
	Simtree: Don't write NAN's or inf's to newick file
	Simtree: clean tree_newick_print1
	All: Remove .txt extension
0.8.10	Rvencio Fix
0.8.11	Makefile clean ups
0.8.12	clean_tags.in fix
	Treedraw: error message if input file is missing
0.8.13	Add simproj
Change extension of treedraw postscript files to eps
0.8.14	Correct grammar errors in man pages
