# Supplementary material for: Simcluster: clustering enumeration gene expression data on the simplex space
Source: BMC Bioinformatics. 2007 Jul 11;8:246. doi: 10.1186/1471-2105-8-246 (PMC2147035; doi:10.1186/1471-2105-8-246)
Supplement: Additional file 2 — Stand-alone command-line Simcluster version 0.8.14. Simcluster version used to create results of this work. Note that this version is distributed for compatibility issues only and users should always obtain the latest version at the project's website: http://xerad.systemsbiology.net/simcluster. [file 1471-2105-8-246-S2.zip › AdditionalFile2/simcluster-0.8.14/compile]

#! /bin/sh
# Wrapper for compilers which do not understand `-c -o'.

scriptversion=2005-05-14.22

# Copyright (C) 1999, 2000, 2003, 2004, 2005 Free Software Foundation, Inc.
# Written by Tom Tromey <tromey@cygnus.com>.
#
# This program is free software; you can redistribute it and/or modify
# it under the terms of the GNU General Public License as published by
# the Free Software Foundation; either version 2, or (at your option)
# any later version.
#
# This program is distributed in the hope that it will be useful,
# but WITHOUT ANY WARRANTY; without even the implied warranty of
# MERCHANTABILITY or FITNESS FOR A PARTICULAR PURPOSE.  See the
# GNU General Public License for more details.
#
# You should have received a copy of the GNU General Public License
# along with this program; if not, write to the Free Software
# Foundation, Inc., 51 Franklin Street, Fifth Floor, Boston, MA 02110-1301, USA.

# As a special exception to the GNU General Public License, if you
# distribute this file as part of a program that contains a
# configuration script generated by Autoconf, you may include it under
# the same distribution terms that you use for the rest of that program.

# This file is maintained in Automake, please report
# bugs to <bug-automake@gnu.org> or send patches to
# <automake-patches@gnu.org>.

case $1 in
  '')
     echo "$0: No command.  Try \`$0 --help' for more information." 1>&2
     exit 1;
     ;;
  -h | --h*)
    cat <<\EOF
Usage: compile [--help] [--version] PROGRAM [ARGS]

Wrapper for compilers which do not understand `-c -o'.
Remove `-o dest.o' from ARGS, run PROGRAM with the remaining
arguments, and rename the output as expected.

If you are trying to build a whole package this is not the
right script to run: please start by reading the file `INSTALL'.

Report bugs to <bug-automake@gnu.org>.
EOF
    exit $?
    ;;
  -v | --v*)
    echo "compile $scriptversion"
    exit $?
    ;;
esac

ofile=
cfile=
eat=

for arg
do
  if test -n "$eat"; then
    eat=
  else
    case $1 in
      -o)
	# configure might choose to run compile as `compile cc -o foo foo.c'.
	# So we strip `-o arg' only if arg is an object.
	eat=1
	case $2 in
	  *.o | *.obj)
	    ofile=$2
	    ;;
	  *)
	    set x "$@" -o "$2"
	    shift
	    ;;
	esac
	;;
      *.c)
	cfile=$1
	set x "$@" "$1"
	shift
	;;
      *)
	set x "$@" "$1"
	shift
	;;
    esac
  fi
  shift
done

if test -z "$ofile" || test -z "$cfile"; then
  # If no `-o' option was seen then we might have been invoked from a
  # pattern rule where we don't need one.  That is ok -- this is a
  # normal compilation that the losing compiler can handle.  If no
  # `.c' file was seen then we are probably linking.  That is also
  # ok.
  exec "$@"
fi

# Name of file we expect compiler to create.
cofile=`echo "$cfile" | sed -e 's|^.*/||' -e 's/\.c$/.o/'`

# Create the lock directory.
# Note: use `[/.-]' here to ensure that we don't use the same name
# that we are using for the .o file.  Also, base the name on the expected
# object file name, since that is what matters with a parallel build.
lockdir=`echo "$cofile" | sed -e 's|[/.-]|_|g'`.d
while true; do
  if mkdir "$lockdir" >/dev/null 2>&1; then
    break
  fi
  sleep 1
done
# FIXME: race condition here if user kills between mkdir and trap.
trap "rmdir '$lockdir'; exit 1" 1 2 15

# Run the compile.
"$@"
ret=$?

if test -f "$cofile"; then
  mv "$cofile" "$ofile"
elif test -f "${cofile}bj"; then
  mv "${cofile}bj" "$ofile"
fi

rmdir "$lockdir"
exit $ret

# Local Variables:
# mode: shell-script
# sh-indentation: 2
# eval: (add-hook 'write-file-hooks 'time-stamp)
# time-stamp-start: "scriptversion="
# time-stamp-format: "%:y-%02m-%02d.%02H"
# time-stamp-end: "$"
# End:
