# Supplementary material for: Simcluster: clustering enumeration gene expression data on the simplex space
Source: BMC Bioinformatics. 2007 Jul 11;8:246. doi: 10.1186/1471-2105-8-246 (PMC2147035; doi:10.1186/1471-2105-8-246)
Supplement: Additional file 2 — Stand-alone command-line Simcluster version 0.8.14. Simcluster version used to create results of this work. Note that this version is distributed for compatibility issues only and users should always obtain the latest version at the project's website: http://xerad.systemsbiology.net/simcluster. [file 1471-2105-8-246-S2.zip › AdditionalFile2/simcluster-0.8.14/install-sh]

#!/bin/sh
#
# install - install a program, script, or datafile
#
# This originates from X11R5 (mit/util/scripts/install.sh), which was
# later released in X11R6 (xc/config/util/install.sh) with the
# following copyright and license.
#
# Copyright (C) 1994 X Consortium
#
# Permission is hereby granted, free of charge, to any person obtaining a copy
# of this software and associated documentation files (the "Software"), to
# deal in the Software without restriction, including without limitation the
# rights to use, copy, modify, merge, publish, distribute, sublicense, and/or
# sell copies of the Software, and to permit persons to whom the Software is
# furnished to do so, subject to the following conditions:
#
# The above copyright notice and this permission notice shall be included in
# all copies or substantial portions of the Software.
#
# THE SOFTWARE IS PROVIDED "AS IS", WITHOUT WARRANTY OF ANY KIND, EXPRESS OR
# IMPLIED, INCLUDING BUT NOT LIMITED TO THE WARRANTIES OF MERCHANTABILITY,
# FITNESS FOR A PARTICULAR PURPOSE AND NONINFRINGEMENT.  IN NO EVENT SHALL THE
# X CONSORTIUM BE LIABLE FOR ANY CLAIM, DAMAGES OR OTHER LIABILITY, WHETHER IN
# AN ACTION OF CONTRACT, TORT OR OTHERWISE, ARISING FROM, OUT OF OR IN CONNEC-
# TION WITH THE SOFTWARE OR THE USE OR OTHER DEALINGS IN THE SOFTWARE.
#
# Except as contained in this notice, the name of the X Consortium shall not
# be used in advertising or otherwise to promote the sale, use or other deal-
# ings in this Software without prior written authorization from the X Consor-
# tium.
#
#
# FSF changes to this file are in the public domain.
#
# Calling this script install-sh is preferred over install.sh, to prevent
# `make' implicit rules from creating a file called install from it
# when there is no Makefile.
#
# This script is compatible with the BSD install script, but was written
# from scratch.  It can only install one file at a time, a restriction
# shared with many OS's install programs.


# set DOITPROG to echo to test this script

# Don't use :- since 4.3BSD and earlier shells don't like it.
doit="${DOITPROG-}"


# put in absolute paths if you don't have them in your path; or use env. vars.

mvprog="${MVPROG-mv}"
cpprog="${CPPROG-cp}"
chmodprog="${CHMODPROG-chmod}"
chownprog="${CHOWNPROG-chown}"
chgrpprog="${CHGRPPROG-chgrp}"
stripprog="${STRIPPROG-strip}"
rmprog="${RMPROG-rm}"
mkdirprog="${MKDIRPROG-mkdir}"

transformbasename=""
transform_arg=""
instcmd="$mvprog"
chmodcmd="$chmodprog 0755"
chowncmd=""
chgrpcmd=""
stripcmd=""
rmcmd="$rmprog -f"
mvcmd="$mvprog"
src=""
dst=""
dir_arg=""

while [ x"$1" != x ]; do
    case $1 in
	-c) instcmd="$cpprog"
	    shift
	    continue;;

	-d) dir_arg=true
	    shift
	    continue;;

	-m) chmodcmd="$chmodprog $2"
	    shift
	    shift
	    continue;;

	-o) chowncmd="$chownprog $2"
	    shift
	    shift
	    continue;;

	-g) chgrpcmd="$chgrpprog $2"
	    shift
	    shift
	    continue;;

	-s) stripcmd="$stripprog"
	    shift
	    continue;;

	-t=*) transformarg=`echo $1 | sed 's/-t=//'`
	    shift
	    continue;;

	-b=*) transformbasename=`echo $1 | sed 's/-b=//'`
	    shift
	    continue;;

	*)  if [ x"$src" = x ]
	    then
		src=$1
	    else
		# this colon is to work around a 386BSD /bin/sh bug
		:
		dst=$1
	    fi
	    shift
	    continue;;
    esac
done

if [ x"$src" = x ]
then
	echo "install:	no input file specified"
	exit 1
else
	true
fi

if [ x"$dir_arg" != x ]; then
	dst=$src
	src=""
	
	if [ -d $dst ]; then
		instcmd=:
		chmodcmd=""
	else
		instcmd=mkdir
	fi
else

# Waiting for this to be detected by the "$instcmd $src $dsttmp" command
# might cause directories to be created, which would be especially bad 
# if $src (and thus $dsttmp) contains '*'.

	if [ -f $src -o -d $src ]
	then
		true
	else
		echo "install:  $src does not exist"
		exit 1
	fi
	
	if [ x"$dst" = x ]
	then
		echo "install:	no destination specified"
		exit 1
	else
		true
	fi

# If destination is a directory, append the input filename; if your system
# does not like double slashes in filenames, you may need to add some logic

	if [ -d $dst ]
	then
		dst="$dst"/`basename $src`
	else
		true
	fi
fi

## this sed command emulates the dirname command
dstdir=`echo $dst | sed -e 's,[^/]*$,,;s,/$,,;s,^$,.,'`

# Make sure that the destination directory exists.
#  this part is taken from Noah Friedman's mkinstalldirs script

# Skip lots of stat calls in the usual case.
if [ ! -d "$dstdir" ]; then
defaultIFS=' 	
'
IFS="${IFS-${defaultIFS}}"

oIFS="${IFS}"
# Some sh's can't handle IFS=/ for some reason.
IFS='%'
set - `echo ${dstdir} | sed -e 's@/@%@g' -e 's@^%@/@'`
IFS="${oIFS}"

pathcomp=''

while [ $# -ne 0 ] ; do
	pathcomp="${pathcomp}${1}"
	shift

	if [ ! -d "${pathcomp}" ] ;
        then
		$mkdirprog "${pathcomp}"
	else
		true
	fi

	pathcomp="${pathcomp}/"
done
fi

if [ x"$dir_arg" != x ]
then
	$doit $instcmd $dst &&

	if [ x"$chowncmd" != x ]; then $doit $chowncmd $dst; else true ; fi &&
	if [ x"$chgrpcmd" != x ]; then $doit $chgrpcmd $dst; else true ; fi &&
	if [ x"$stripcmd" != x ]; then $doit $stripcmd $dst; else true ; fi &&
	if [ x"$chmodcmd" != x ]; then $doit $chmodcmd $dst; else true ; fi
else

# If we're going to rename the final executable, determine the name now.

	if [ x"$transformarg" = x ] 
	then
		dstfile=`basename $dst`
	else
		dstfile=`basename $dst $transformbasename | 
			sed $transformarg`$transformbasename
	fi

# don't allow the sed command to completely eliminate the filename

	if [ x"$dstfile" = x ] 
	then
		dstfile=`basename $dst`
	else
		true
	fi

# Make a temp file name in the proper directory.

	dsttmp=$dstdir/#inst.$$#

# Move or copy the file name to the temp name

	$doit $instcmd $src $dsttmp &&

	trap "rm -f ${dsttmp}" 0 &&

# and set any options; do chmod last to preserve setuid bits

# If any of these fail, we abort the whole thing.  If we want to
# ignore errors from any of these, just make sure not to ignore
# errors from the above "$doit $instcmd $src $dsttmp" command.

	if [ x"$chowncmd" != x ]; then $doit $chowncmd $dsttmp; else true;fi &&
	if [ x"$chgrpcmd" != x ]; then $doit $chgrpcmd $dsttmp; else true;fi &&
	if [ x"$stripcmd" != x ]; then $doit $stripcmd $dsttmp; else true;fi &&
	if [ x"$chmodcmd" != x ]; then $doit $chmodcmd $dsttmp; else true;fi &&

# Now rename the file to the real destination.

	$doit $rmcmd -f $dstdir/$dstfile &&
	$doit $mvcmd $dsttmp $dstdir/$dstfile 

fi &&


exit 0
