# Supplementary material for: Simcluster: clustering enumeration gene expression data on the simplex space
Source: BMC Bioinformatics. 2007 Jul 11;8:246. doi: 10.1186/1471-2105-8-246 (PMC2147035; doi:10.1186/1471-2105-8-246)
Supplement: Additional file 2 — Stand-alone command-line Simcluster version 0.8.14. Simcluster version used to create results of this work. Note that this version is distributed for compatibility issues only and users should always obtain the latest version at the project's website: http://xerad.systemsbiology.net/simcluster. [file 1471-2105-8-246-S2.zip › AdditionalFile2/simcluster-0.8.14/mkinstalldirs]

#! /bin/sh
# mkinstalldirs --- make directory hierarchy
# Author: Noah Friedman <friedman@prep.ai.mit.edu>
# Created: 1993-05-16
# Public domain

# $Id: mkinstalldirs,v 1.13 1999/01/05 03:18:55 bje Exp $

errstatus=0

for file
do
   set fnord `echo ":$file" | sed -ne 's/^:\//#/;s/^://;s/\// /g;s/^#/\//;p'`
   shift

   pathcomp=
   for d
   do
     pathcomp="$pathcomp$d"
     case "$pathcomp" in
       -* ) pathcomp=./$pathcomp ;;
     esac

     if test ! -d "$pathcomp"; then
        echo "mkdir $pathcomp"

        mkdir "$pathcomp" || lasterr=$?

        if test ! -d "$pathcomp"; then
  	  errstatus=$lasterr
        fi
     fi

     pathcomp="$pathcomp/"
   done
done

exit $errstatus

# mkinstalldirs ends here
