# Supplementary material for: Simcluster: clustering enumeration gene expression data on the simplex space
Source: BMC Bioinformatics. 2007 Jul 11;8:246. doi: 10.1186/1471-2105-8-246 (PMC2147035; doi:10.1186/1471-2105-8-246)
Supplement: Additional file 2 — Stand-alone command-line Simcluster version 0.8.14. Simcluster version used to create results of this work. Note that this version is distributed for compatibility issues only and users should always obtain the latest version at the project's website: http://xerad.systemsbiology.net/simcluster. [file 1471-2105-8-246-S2.zip › AdditionalFile2/simcluster-0.8.14/QUICK_INSTALL]

Simcluster  QUICK-INSTALL
=========================


In the directory where you unpacked the simcluster, type:

./configure --prefix=$HOME/simcluster
make
make install


This commands will install simcluster in the your home directory

If you have root access to your system, you can optinaly install simcluster system wide typing this commands:

./configure
make
make install
