# Supplementary material for: Simcluster: clustering enumeration gene expression data on the simplex space
Source: BMC Bioinformatics. 2007 Jul 11;8:246. doi: 10.1186/1471-2105-8-246 (PMC2147035; doi:10.1186/1471-2105-8-246)
Supplement: Additional file 2 — Stand-alone command-line Simcluster version 0.8.14. Simcluster version used to create results of this work. Note that this version is distributed for compatibility issues only and users should always obtain the latest version at the project's website: http://xerad.systemsbiology.net/simcluster. [file 1471-2105-8-246-S2.zip › AdditionalFile2/simcluster-0.8.14/linpack/linpack.c]

#include <math.h>
float sdot(long n,float *sx,long incx,float *sy,long incy)
{
static long i,ix,iy,m,mp1;
static float sdot,stemp;
    stemp = sdot = 0.0;
    if(n <= 0) return sdot;
    if(incx == 1 && incy == 1) goto S20;
    ix = iy = 1;
    if(incx < 0) ix = (-n+1)*incx+1;
    if(incy < 0) iy = (-n+1)*incy+1;
    for(i=1; i<=n; i++) {
        stemp += (*(sx+ix-1)**(sy+iy-1));
        ix += incx;
        iy += incy;
    }
    sdot = stemp;
    return sdot;
S20:
    m = n % 5L;
    if(m == 0) goto S40;
    for(i=0; i<m; i++) stemp += (*(sx+i)**(sy+i));
    if(n < 5) goto S60;
S40:
    mp1 = m+1;
    for(i=mp1; i<=n; i+=5) stemp += (*(sx+i-1)**(sy+i-1)+*(sx+i)**(sy+i)+*(sx+i
      +1)**(sy+i+1)+*(sx+i+2)**(sy+i+2)+*(sx+i+3)**(sy+i+3));
S60:
    sdot = stemp;
    return sdot;
}
void spofa(float *a,long lda,long n,long *info)
/*
     SPOFA FACTORS A REAL SYMMETRIC POSITIVE DEFINITE MATRIX.
     SPOFA IS USUALLY CALLED BY SPOCO, BUT IT CAN BE CALLED
     DIRECTLY WITH A SAVING IN TIME IF  RCOND  IS NOT NEEDED.
     (TIME FOR SPOCO) = (1 + 18/N)*(TIME FOR SPOFA) .
     ON ENTRY
        A       REAL(LDA, N)
                THE SYMMETRIC MATRIX TO BE FACTORED.  ONLY THE
                DIAGONAL AND UPPER TRIANGLE ARE USED.
        LDA     INTEGER
                THE LEADING DIMENSION OF THE ARRAY  A .
        N       INTEGER
                THE ORDER OF THE MATRIX  A .
     ON RETURN
        A       AN UPPER TRIANGULAR MATRIX  R  SO THAT  A = TRANS(R)*R
                WHERE  TRANS(R)  IS THE TRANSPOSE.
                THE STRICT LOWER TRIANGLE IS UNALTERED.
                IF  INFO .NE. 0 , THE FACTORIZATION IS NOT COMPLETE.
        INFO    INTEGER
                = 0  FOR NORMAL RETURN.
                = K  SIGNALS AN ERROR CONDITION.  THE LEADING MINOR
                     OF ORDER  K  IS NOT POSITIVE DEFINITE.
     LINPACK.  THIS VERSION DATED 08/14/78 .
     CLEVE MOLER, UNIVERSITY OF NEW MEXICO, ARGONNE NATIONAL LAB.
     SUBROUTINES AND FUNCTIONS
     BLAS SDOT
     FORTRAN SQRT
     INTERNAL VARIABLES
*/
{
extern float sdot(long n,float *sx,long incx,float *sy,long incy);
static long j,jm1,k;
static float t,s;
/*
     BEGIN BLOCK WITH ...EXITS TO 40
*/
    for(j=1; j<=n; j++) {
        *info = j;
        s = 0.0;
        jm1 = j-1;
        if(jm1 < 1) goto S20;
        for(k=0; k<jm1; k++) {
            t = *(a+k+(j-1)*lda)-sdot(k,(a+k*lda),1L,(a+(j-1)*lda),1L);
            t /=  *(a+k+k*lda);
            *(a+k+(j-1)*lda) = t;
            s += (t*t);
        }
S20:
        s = *(a+j-1+(j-1)*lda)-s;
/*
     ......EXIT
*/
        if(s <= 0.0) goto S40;
        *(a+j-1+(j-1)*lda) = sqrt(s);
    }
    *info = 0;
S40:
    return;
}
