# Supplementary material for: Simcluster: clustering enumeration gene expression data on the simplex space
Source: BMC Bioinformatics. 2007 Jul 11;8:246. doi: 10.1186/1471-2105-8-246 (PMC2147035; doi:10.1186/1471-2105-8-246)
Supplement: Additional file 2 — Stand-alone command-line Simcluster version 0.8.14. Simcluster version used to create results of this work. Note that this version is distributed for compatibility issues only and users should always obtain the latest version at the project's website: http://xerad.systemsbiology.net/simcluster. [file 1471-2105-8-246-S2.zip › AdditionalFile2/simcluster-0.8.14/ranlib/ranlib.h]

/* Prototypes for all user accessible RANLIB routines */

extern void advnst(long k);
extern float genbet(float aa,float bb);
extern float genchi(float df);
extern float genexp(float av);
extern float genf(float dfn, float dfd);
extern float gengam(float a,float r);
extern void genmn(float *parm,float *x,float *work);
extern void genmul(long n,float *p,long ncat,long *ix);
extern float gennch(float df,float xnonc);
extern float gennf(float dfn, float dfd, float xnonc);
extern float gennor(float av,float sd);
extern void genprm(long *iarray,int larray);
extern float genunf(float low,float high);
extern void getsd(long *iseed1,long *iseed2);
extern void gscgn(long getset,long *g);
extern long ignbin(long n,float pp);
extern long ignnbn(long n,float p);
extern long ignlgi(void);
extern long ignpoi(float mu);
extern long ignuin(long low,long high);
extern void initgn(long isdtyp);
extern long mltmod(long a,long s,long m);
extern void phrtsd(char* phrase,long* seed1,long* seed2);
extern float ranf(void);
extern void setall(long iseed1,long iseed2);
extern void setant(long qvalue);
extern void setgmn(float *meanv,float *covm,long p,float *parm);
extern void setsd(long iseed1,long iseed2);
extern float sexpo(void);
extern float sgamma(float a);
extern float snorm(void);
