# Supplementary material for: Simcluster: clustering enumeration gene expression data on the simplex space
Source: BMC Bioinformatics. 2007 Jul 11;8:246. doi: 10.1186/1471-2105-8-246 (PMC2147035; doi:10.1186/1471-2105-8-246)
Supplement: Additional file 2 — Stand-alone command-line Simcluster version 0.8.14. Simcluster version used to create results of this work. Note that this version is distributed for compatibility issues only and users should always obtain the latest version at the project's website: http://xerad.systemsbiology.net/simcluster. [file 1471-2105-8-246-S2.zip › AdditionalFile2/simcluster-0.8.14/test/GDS550.dat]

SAGE	GSM682	GSM717	GSM728	GSM729	GSM747	GSM749	GSM755	GSM756
tag_count	61667	60414	50179	49593	52094	61061	57686	49064
ACTTTTTCAA	594	52	218	393	20	36	422	285
CCCATCGTCC	566	471	1288	1380	0	566	1236	0
CTAAGACTTC	469	357	559	558	137	355	248	199
GTGAAACCCC	461	486	359	239	368	282	398	418
CCTGTAATCC	455	437	448	229	295	277	459	374
CACCTAATTG	388	171	469	472	228	360	763	421
TCTCCATACC	356	0	0	0	0	0	1	0
CCTCCAGCTA	334	34	719	458	1	253	148	142
TGTGTTGAGA	332	424	52	53	316	603	58	67
CCACTGCACT	268	271	359	229	206	169	352	286
TGATTTCACT	260	436	358	318	293	170	502	427
ATTTGAGAAG	249	71	321	599	40	51	551	362
GTGAAACCCT	244	320	189	163	226	151	228	195
CAAACCATCC	231	41	142	62	8	218	80	50
CCCGTCCGGA	218	341	31	85	264	245	124	103
GCTTTATTTG	204	73	186	84	74	192	93	66
ACTAACACCC	201	93	229	325	69	115	361	349
GCCGAGGAAG	199	185	25	70	376	301	46	68
ATGGCTGGTA	190	258	18	46	243	391	137	90
AAAAAAAAAA	173	104	17	39	135	211	33	47
AGCACCTCCA	171	239	37	37	359	218	108	69
AGGTCAGGAG	159	168	94	61	127	67	179	161
CACAAACGGT	159	113	22	61	113	244	40	43
AAGGAGATGG	156	94	16	27	124	110	25	37
CTGGGTTAAT	141	127	14	24	129	171	112	48
AAGACAGTGG	138	160	38	65	159	173	51	51
AGCAGATCAG	133	12	108	94	0	30	42	37
GGATTTGGCC	133	149	28	64	158	292	81	94
ATTCTCCAGT	132	53	8	20	61	68	28	48
GTGACCACGG	129	280	296	113	413	59	928	84
GCAGCCATCC	124	181	33	95	217	322	154	109
TCCCGTACAT	122	19	40	148	185	10	276	177
AGGCTACGGA	119	127	19	46	68	182	132	48
GCCGGGTGGG	113	121	207	149	80	148	67	78
TGGGCAAAGC	113	104	32	51	104	184	85	67
GCCTGTATGA	111	57	7	39	63	70	31	21
TCGAAGCCCC	111	41	98	125	44	66	162	135
CAAGCATCCC	109	92	91	212	123	105	106	55
TTCATACACC	108	92	403	274	20	79	371	212
AATCCTGTGG	106	148	18	27	162	73	97	45
CCGTCCAAGG	102	90	18	60	116	181	38	20
TTGGTCCTCT	102	226	55	121	196	209	129	85
ACGCAGGGAG	101	251	142	81	291	57	166	78
CCTCAGGATA	101	76	114	124	42	83	108	135
CCCTGGGTTC	100	9	23	43	104	50	46	43
TACCATCAAT	99	61	41	29	48	85	126	50
AGCCCTACAA	97	84	222	326	66	170	128	250
TCAACTTCTG	96	0	0	0	0	0	0	0
TTCAATAAAA	96	115	8	14	136	209	50	39
AAGGTGGAGG	94	194	26	50	155	241	79	46
AAAACATTCT	92	109	161	134	120	98	176	71
CACTACTCAC	91	184	245	201	76	71	468	345
CTGTTGGTGA	91	83	9	19	56	109	61	34
CGCCGGAACA	90	130	15	31	150	229	46	64
AGGGCTTCCA	86	91	26	41	112	232	85	54
CTAGCCTCAC	86	69	172	90	74	176	58	41
TGGTGTTGAG	86	164	19	44	151	58	82	52
TGCACGTTTT	85	122	23	43	147	120	54	78
GCGACCGTCA	82	68	112	120	110	169	76	127
TTGGCCAGGC	82	90	110	89	74	49	142	160
AACCCGGGAG	81	43	96	42	54	36	93	44
GGGGAAATCG	81	93	66	79	29	181	47	88
TCACCCACAC	79	46	12	42	63	109	26	43
TAGGTTGTCT	77	57	36	39	32	64	36	77
TCAGATCTTT	76	109	14	33	132	100	87	36
CTTGGGTTTT	75	1	0	0	0	0	21	97
ACATCATCGA	74	84	10	18	143	100	47	36
CGCTGGTTCC	73	78	20	42	122	155	48	54
CCTGTAGTCC	72	64	83	46	37	37	90	91
GAGGGAGTTT	71	90	18	41	62	136	51	34
CCAGGAGGAA	69	44	15	23	50	78	8	11
CGCCGCCGGC	69	50	25	44	101	104	22	49
GGGCTGGGGT	69	92	28	55	85	178	75	43
TTATGGGATC	68	93	6	4	82	80	48	45
GACATCAAGT	67	21	198	87	0	88	17	48
GAAAAATGGT	66	66	7	13	49	98	27	30
GCGAAACCCC	65	77	50	46	57	38	60	61
GGACCACTGA	65	156	18	39	159	166	83	56
AACCCAGGAG	64	56	44	22	46	16	52	50
CTCAACATCT	64	96	14	20	98	128	53	12
GCAAAACCCC	64	70	50	39	54	33	64	56
CTCATAAGGA	63	122	113	159	54	68	111	85
TAAGGAGCTG	62	48	18	37	81	56	54	43
CAATAAATGT	61	47	8	6	63	68	67	35
TGTACCTGTA	60	19	12	10	4	27	20	20
GACGACACGA	59	108	16	32	72	132	48	37
GAGACTCCTG	59	1	10	8	2	12	4	17
GCCGTGTCCG	59	111	43	46	131	155	29	24
AAGAAGATAG	58	70	6	6	84	46	34	22
AGGTCCTAGC	58	37	8	12	8	72	17	29
CCATTGCACT	58	61	92	53	40	35	106	68
GAACACATCC	57	97	15	22	68	72	46	39
CCCCGTACAT	56	15	14	95	108	7	156	71
CCTAGCTGGA	56	52	16	27	47	102	66	55
AACCTGGGAG	54	39	38	26	27	19	47	46
AATAGGTCCA	54	75	12	9	34	53	22	24
AACTAAAAAA	52	47	6	7	61	68	11	8
ATAATTCTTT	51	55	6	13	40	59	23	14
TCAGACGCAG	50	66	23	56	34	110	24	45
TCCCCGCTCG	50	3	0	1	94	0	0	8
AATGCAGGCA	49	9	1	2	8	21	13	10
GTGTTGCACA	49	28	5	25	31	38	15	23
TTGGGGTTTC	49	66	111	184	17	111	50	78
CCTGGAAGAG	48	30	30	26	11	31	16	13
AACTAACAAA	47	21	2	6	31	29	8	15
AGCTCTCCCT	47	72	15	34	71	116	32	22
AGGAAAGCTG	47	86	14	41	79	113	36	30
GAAGCTTTGC	47	69	11	10	91	23	11	5
GGCAAGCCCC	47	91	16	29	75	85	46	41
CCTATAATCC	46	54	33	15	37	23	43	29
GAAGTCGGAA	46	18	51	7	20	20	271	23
ACAGGCTACG	45	0	0	0	11	1	2	7
GCATAATAGG	45	66	11	16	65	55	21	59
GCCAGCCCAG	45	39	5	2	7	40	16	19
TCTCTACCCA	45	2	3	7	2	9	6	10
ATCTTGTTAC	44	0	0	0	0	0	4	12
GCCGGGCCCT	44	0	0	1	0	1	1	0
GTGTTAACCA	44	35	6	18	74	92	19	14
TGAGGGAATA	44	23	7	15	4	37	31	5
AACGCGGCCA	43	54	14	33	21	88	30	39
ACACAGCAAG	43	1	0	118	12	16	5	42
ACCGCCTGTG	43	10	20	19	11	39	10	2
CTCCTCACCT	43	58	7	13	50	61	75	26
CCAGAACAGA	42	121	17	22	77	63	40	20
TACAAGAGGA	41	59	7	9	54	46	31	9
ACTCCAAAAA	40	45	9	12	60	80	37	25
GTTCCCTGGC	40	32	19	31	33	69	19	21
TAAAAAAAAA	40	23	8	7	51	49	13	5
ATTAACAAAG	39	27	8	5	6	19	7	9
CGGACTCACT	39	4	20	45	3	5	10	18
CTGTTGATTG	39	52	13	3	55	73	27	35
GCCGCCATCT	39	17	4	5	20	74	9	19
CCTCGGAAAA	38	66	7	10	47	70	18	11
CCTGTAATCT	38	42	31	18	39	22	29	37
CGAGGGGCCA	38	32	110	47	8	81	32	13
CGCCGCGGTG	38	30	28	20	27	34	31	21
GCTTTTAAGG	38	38	2	8	74	60	17	16
GTCTGGGGCT	38	10	27	15	1	34	28	36
GTGGCAGGTG	38	27	35	35	24	26	34	34
AAGTTGCTAT	37	16	10	3	6	5	11	5
AGCCTTTGTT	37	11	2	0	1	1	1	3
GATGCTGCCA	37	53	5	6	35	51	14	9
GTGCTGAATG	37	20	96	79	10	22	17	17
TGTGCTCGGG	37	39	9	12	11	34	5	11
AACGACCTCG	36	9	1	7	17	49	16	7
ACCGCCGTGG	36	18	28	55	11	41	20	25
TACAAAATCG	36	0	0	0	0	0	14	56
ACAAAAACTA	35	18	33	11	23	21	58	14
CCACCCCGAA	35	20	23	33	21	23	13	17
CCCCAGCCAG	35	29	12	15	39	55	18	19
CTTCCAGCTA	35	31	64	31	12	41	19	15
GCTGGCTGGC	35	21	11	9	16	25	7	18
GGCTCCCACT	35	52	11	8	27	44	15	17
GTGGCACGTG	35	25	20	32	20	42	39	17
AGCCCTCCCT	34	11	20	18	7	8	20	19
CAGCTGGCCA	34	0	0	0	0	0	1	0
GCGAAACCCT	34	51	167	566	39	25	98	72
GGCAAGAAGA	34	24	8	3	26	47	7	3
GGGGCAGGGC	34	7	48	64	4	24	31	19
CACCCCTGAT	33	11	73	169	0	21	36	16
CTGGCGAGCG	33	37	3	0	14	38	7	7
GAAATGTAAG	33	19	3	2	10	17	10	8
GCTTAACCTG	33	8	1	2	2	16	3	6
TGGACGCGCT	33	0	0	0	0	0	0	0
TGTGGGTGCT	33	2	42	35	0	5	10	24
CCGATCACCG	32	13	8	3	22	19	5	7
CGACCCCACG	32	12	1	1	0	2	5	1
TGCCTGCACC	32	5	34	66	4	15	32	31
ACTTTCCAAA	31	23	32	25	21	25	309	96
CAAAAAAAAA	31	12	35	19	24	28	10	8
CTGAGACAAA	31	38	7	10	0	34	16	0
GCCTGCAGTC	31	7	31	42	0	25	26	16
GCTTTACTTT	31	4	3	5	1	10	6	4
GGAAAAAAAA	31	13	8	5	12	27	6	9
GTGGCAGGCG	31	23	38	35	21	19	31	26
TACCCTAAAA	31	54	36	13	54	30	32	24
TCACAAGCAA	31	38	10	7	48	27	38	14
TCAGATGGCG	31	6	1	1	15	11	2	5
TGAAATAAAA	31	26	0	2	31	38	11	13
CATTTGTAAT	30	28	48	27	30	26	125	44
CCCTGCCTTG	30	16	2	5	9	14	6	6
CTAAAAAAAA	30	10	2	3	13	25	7	4
CTGCTATACG	30	45	13	13	37	34	30	19
GGAGTGGACA	30	49	6	17	62	74	16	11
TTCCAGACCT	30	8	7	3	4	2	7	12
CAGCTCACTG	29	65	4	18	93	41	24	26
GAAGCAGGAC	29	18	66	64	14	55	33	17
GGCTCCTGGC	29	14	13	15	11	12	11	16
GTGAAACCTC	29	38	42	24	32	27	48	36
GTGGCTCACA	29	43	34	19	34	22	34	43
GTTCGTGCCA	29	24	1	13	31	36	18	29
TGGCCCCACC	29	26	7	19	16	119	27	24
TTGGCCAGGA	29	16	12	17	20	28	25	13
AACGAGGAAT	28	7	8	0	35	13	23	19
ATCTTTCTGG	28	28	19	12	13	35	9	14
CACTTCAAGG	28	19	0	0	16	16	4	1
CAGGAGGAGT	28	17	19	11	14	21	8	6
CAGTTACTTA	28	3	13	4	4	7	3	1
GAGAAACCCC	28	46	15	21	31	13	27	30
GCATAGGCTG	28	5	8	9	15	36	19	22
GTGTAATAAG	28	9	8	8	10	24	9	19
GTTTCCCCAA	28	7	0	2	0	20	2	1
ACAAACTTAG	27	8	4	8	6	16	6	2
ACTTACCTGC	27	14	13	31	2	18	18	26
CCTGTAATTC	27	28	17	11	16	10	21	21
GCCCAGCTGG	27	9	11	1	123	45	4	27
GTGGCAGGCA	27	19	44	36	12	18	25	25
TACCAGTGTA	27	14	4	3	9	11	6	8
TTACCATATC	27	23	10	5	26	23	22	29
TTGTAATCGT	27	11	11	21	8	25	22	16
AAAAGAAACT	26	66	1	3	78	24	16	8
ACTGGGTCTA	26	14	7	6	14	29	18	37
ATCGCTTTCT	26	9	20	21	5	14	20	20
ATTTGTCCCA	26	80	18	12	55	61	16	8
GAGTAGAGAA	26	6	1	5	11	8	7	3
GCAAAAAAAA	26	17	13	15	16	40	6	17
GTAATCCTGC	26	11	21	9	6	6	97	28
GTGGCGTGTG	26	9	26	13	9	10	10	8
GTGGTGCACA	26	22	32	32	15	10	25	16
GTGGTGGGCG	26	19	25	26	12	8	18	13
TGGAATGCTG	26	12	5	18	11	17	13	12
TTCACAGTGG	26	13	5	10	6	7	6	5
CAGGAACGGG	25	15	15	17	20	33	14	5
GAAAGGTCTG	25	7	9	7	1	4	12	3
GAAGATGTGG	25	17	0	2	6	35	6	1
GACGTGTGGG	25	31	2	3	18	35	7	1
GCAAAACCCT	25	39	31	17	28	13	31	31
GCAAGCCAAC	25	7	29	57	15	48	39	52
GCCTGCTGGG	25	26	3	13	12	38	6	5
GTGAAGGCAG	25	38	12	24	19	51	11	12
GTGTGGGGGG	25	4	39	16	0	18	11	11
GTTAACGTCC	25	34	8	3	26	33	12	15
TAGATAATGG	25	13	0	2	3	12	1	3
TGTGCTAAAT	25	28	4	11	17	27	14	16
TTGCGGAGCC	25	1	0	0	0	5	1	1
AATACCTCGT	24	6	3	1	3	3	3	6
ATTGGCTTAA	24	6	0	1	5	8	3	7
CCCCCGCGGA	24	13	33	25	3	17	12	5
CCCGGGAGCG	24	3	13	8	0	9	3	7
CCTTCGAGAT	24	49	6	12	43	72	41	9
CGCAGTGTCC	24	11	15	26	14	19	6	16
GACTCACTTT	24	12	16	25	4	16	12	22
GCCTGGCCAT	24	7	26	34	7	12	14	12
GGGCCTGGGG	24	1	15	16	5	14	17	16
GGTGAAGAGG	24	4	16	32	8	17	9	13
GTGGCTCACG	24	38	38	36	22	17	26	43
TAATAAAGGT	24	29	4	11	30	21	27	28
TTCTTGTGGC	24	49	9	47	36	65	37	23
TTGAGCCAGC	24	12	5	4	7	15	9	8
AAAGTCTAGA	23	23	4	2	2	8	15	4
AAAGTGAAGA	23	10	1	0	10	14	5	5
ACTCTGCCAA	23	6	1	5	2	4	4	4
ATTATTTTTC	23	42	2	1	44	17	4	3
CCAAACGTGT	23	19	16	43	3	11	38	18
CCACTGCATT	23	14	19	17	7	4	21	13
CCCAGGGAGA	23	11	4	3	6	12	3	2
CCTGTCCAGC	23	5	1	1	9	20	4	1
GAAAAAAAAA	23	26	3	6	25	24	9	8
GCTCAGCTGG	23	33	3	15	0	32	37	8
GGCTGATGTG	23	29	1	4	19	13	8	1
TCCCCTACAT	23	6	8	11	33	4	78	16
TTTTTGTACA	23	5	7	5	8	13	9	7
AGAATCGCTT	22	23	18	14	27	12	28	26
AGCAGGAGCA	22	8	50	14	26	37	6	8
AGGTGGCAAG	22	16	58	89	12	15	3	26
ATGAAACCCC	22	32	20	8	17	11	24	19
ATTGTTTATG	22	14	5	5	6	11	11	15
CATCTTCACC	22	13	4	12	21	46	5	12
CCAGTGGCCC	22	26	13	18	26	65	8	8
CCTGTGGTCC	22	23	30	19	8	5	35	26
CTGATGGCAG	22	2	0	0	5	3	8	12
GAAATTTAAA	22	10	1	1	4	5	2	6
GACCCTGCCC	22	23	22	22	19	25	29	29
GCAGTCGCTT	22	8	5	7	6	9	0	3
GCCGCCATCA	22	8	7	8	3	16	3	9
GCTGCCCTTG	22	32	44	6	10	14	19	8
GGCCGCGTTC	22	22	2	9	18	58	5	6
GTGCGCTGAG	22	0	0	0	0	14	18	23
TCTGCTAAAG	22	17	3	6	10	11	6	12
ACCCTTGGCC	21	87	344	420	123	149	208	316
AGGAGCTGCT	21	13	8	11	4	20	7	10
ATCGTGGCGG	21	12	193	92	0	190	10	23
CAACTTAGTT	21	14	15	14	11	16	6	11
CATCTAGAGG	21	30	22	26	11	16	26	40
CCACTGTACT	21	19	20	17	16	7	28	30
CCTGTGATCC	21	19	16	7	11	6	34	21
CCTTGGTTTT	21	5	2	2	8	10	1	2
CGGAGACCCT	21	6	11	3	7	9	16	7
GACCAGCCCA	21	5	23	21	0	2	5	14
GAGCAGCTGG	21	20	0	1	7	4	2	6
GAGGAAGAAG	21	24	12	5	7	20	15	4
GCACAAGAAG	21	32	2	7	51	34	8	8
GGCTGGGGGC	21	23	75	77	30	79	26	24
GTGAAACCCA	21	22	12	6	23	12	27	22
GTGAAACTCC	21	46	18	20	18	13	36	29
GTGAAATCCC	21	24	16	6	20	16	22	17
GTGGCACACG	21	16	34	19	8	18	23	20
GTGGCGCACA	21	18	21	11	15	12	11	12
GTGGCGGGCG	21	14	36	21	14	18	24	27
GTGGCGGGTG	21	30	33	21	23	4	31	20
TAAATAATTT	21	7	1	3	3	12	2	3
TACTCTTGGC	21	9	10	11	1	16	8	14
TGGGGAGAGG	21	3	43	18	0	52	7	5
TGTGTGTTTG	21	26	6	5	8	9	6	3
AAACATTGGG	20	6	7	10	3	7	2	5
ACTCGCTCTG	20	4	0	0	1	9	0	13
AGAAAAAAAA	20	28	9	23	26	31	18	12
AGTTTGTTAG	20	6	58	29	0	13	24	22
ATCAAGGGTG	20	20	12	9	6	30	6	4
CAGATCTTTG	20	21	1	4	28	40	6	8
CTCACACATT	20	3	9	12	4	3	10	8
GGAGGCTGAG	20	23	14	9	22	16	15	18
GGAGTGTGCT	20	1	0	0	2	0	3	4
GTAAAAAAAA	20	35	3	11	23	24	4	7
GTGAAGCCCC	20	17	2	9	9	14	17	15
GTGGTGCACG	20	14	22	24	18	21	13	18
GTTGTGGTTA	20	17	104	153	7	10	51	118
TAGCTCTATG	20	9	28	17	3	10	11	4
TCCTGCCCCA	20	16	1	5	2	10	16	8
TCTTCTCCCT	20	6	6	3	1	19	6	6
TTGGTGAAGG	20	28	69	80	0	17	91	59
AGACCCACAA	19	53	50	36	22	44	71	119
AGGCGAGATC	19	11	6	5	3	16	3	2
CAAAATCAGG	19	16	4	5	9	29	3	1
CCCCAGTTGC	19	17	42	48	6	50	24	21
CCGTGGTCAC	19	7	6	5	4	20	5	3
CTTTCAGATG	19	12	3	5	5	6	4	1
GATCACAGTT	19	10	0	0	12	18	4	6
GATGAGTCTC	19	6	0	8	3	8	4	12
GCCAGGGCGG	19	3	5	4	7	4	1	6
GCCTTCCAAT	19	21	13	17	9	22	4	9
GGTGAGACAC	19	14	2	14	22	29	47	23
GTGGAGGTGC	19	7	3	0	11	26	5	7
GTTCTCCCAC	19	10	7	5	5	20	5	7
TGAACCCGGG	19	1	2	0	0	0	0	0
TTCAATTTCA	19	10	8	4	4	11	3	2
TTGGTCAGGC	19	38	32	28	27	24	54	54
AAGCCAGCCC	18	24	4	10	23	29	10	12
AAGCTGCTGG	18	18	0	1	3	13	2	14
ATCCACATCG	18	29	1	7	23	33	11	7
ATTGCACCAC	18	13	14	4	9	6	18	17
CGCTTTTGTA	18	2	5	9	2	2	1	5
CGGTTACTGT	18	9	7	10	7	20	14	10
CTGTACAGAC	18	14	39	25	10	27	18	20
CTTTTTGTGC	18	10	15	5	9	8	6	3
GAGTGGCTAT	18	5	5	3	10	9	1	3
GCGACGAGGC	18	53	9	62	69	143	16	43
GGCAACAAAA	18	16	2	0	9	6	4	3
GGGCGCTGTG	18	7	11	27	12	15	5	5
GGGGGTAACT	18	9	1	2	8	11	13	16
GGTCCAGTGT	18	18	7	11	7	21	8	15
GTAAGTGTAC	18	9	44	21	2	5	12	10
GTGGCGGGCA	18	19	31	27	18	14	22	29
TACTAGTCCT	18	14	1	8	15	11	2	4
TCCATCTGTT	18	6	6	1	3	8	2	8
TGGAAGGGCA	18	6	6	0	2	3	2	2
TGTGGAGAGC	18	0	0	0	0	0	0	0
TTACCTCCTT	18	13	3	5	6	16	7	6
AAATACAGCA	17	1	2	1	1	4	4	4
AACTAATACT	17	8	0	2	7	18	7	6
ACAGTGGGGA	17	15	4	3	4	15	6	4
ATCCCTCAGT	17	30	5	7	38	25	5	9
CAGCAGAAGC	17	10	17	24	5	20	7	11
CATTTGGTAT	17	0	9	6	1	8	6	5
CCCTGATTTT	17	9	6	8	5	11	6	17
CGCCTGTAAT	17	6	19	8	5	7	20	22
CTGCCAAGTT	17	9	7	8	19	37	6	15
CTGGGCGTGT	17	9	11	17	14	18	14	12
CTTGTAATCC	17	16	24	16	17	9	33	20
GAAAAATTTA	17	11	0	0	11	13	1	2
GAAAGAGCTG	17	13	1	0	9	3	2	5
GACAATGCCA	17	6	5	4	5	8	2	6
GCAACTTGGA	17	3	1	5	6	8	4	2
GCAGCTCCTG	17	5	13	47	4	9	4	10
GCAGGTGGTT	17	5	3	7	5	5	3	10
GCTAAGGAGA	17	16	17	10	11	22	19	6
GTGACAACAC	17	8	7	3	1	11	6	13
GTGACAGAAG	17	42	9	12	51	26	19	17
GTGAGCCCAT	17	23	6	1	27	18	7	2
GTGATGGTGT	17	13	6	6	3	9	9	5
GTGGTGGGTG	17	23	28	20	13	11	29	25
TAGGATGGGG	17	4	24	30	3	6	1	7
TCATCATCTG	17	15	2	4	16	28	9	14
TCCCCGACAT	17	15	11	26	31	5	49	19
TCTGTAATCC	17	28	21	15	10	9	25	21
TCTTGTGCAT	17	5	7	11	2	11	12	19
TTGCCCAGGC	17	39	19	23	28	11	31	34
AAAGTTCTCA	16	0	0	2	0	6	6	3
ACGTTCTCTT	16	0	0	0	0	2	0	0
AGAATCACTT	16	19	15	12	14	8	15	7
ATCTTGAAAG	16	17	0	0	0	10	0	0
ATGCAGCCAT	16	8	9	4	6	6	2	9
ATTCCAATCT	16	6	3	2	2	6	3	0
CATCCAAAAC	16	0	4	8	0	1	4	11
CCCATCCGAA	16	90	11	16	37	62	17	9
CCCCGCCAAG	16	7	4	1	8	18	6	9
GAAACTGAAC	16	39	10	3	33	14	24	17
GAGAAACCCT	16	24	12	15	14	6	12	12
GATCCCAACA	16	14	12	16	8	24	11	4
GCTCTCCTGA	16	2	15	15	0	3	7	11
GCTTTTTAGA	16	18	6	3	6	19	8	8
GGCAGGCGGG	16	4	3	4	8	7	3	6
GGCTCGGGAT	16	7	15	11	3	25	5	5
GGGGGACGGC	16	12	10	4	7	9	8	9
GTGTGTTTGT	16	0	0	0	0	12	15	23
TCCCCGTACG	16	9	17	9	25	4	27	18
TGCTTGTCCC	16	10	15	11	1	14	8	9
TGTGATCAGA	16	5	12	15	4	7	7	10
TTCTGGCTGC	16	12	25	15	4	13	11	8
TTGTTGTTGA	16	10	19	14	4	9	4	5
TTTAACGGCC	16	16	93	68	7	16	30	15
AACTCTTGAA	15	31	2	3	29	12	4	4
AATCCAAGAG	15	7	2	3	1	3	0	0
AGCCACTGCG	15	15	9	7	14	9	10	10
AGGAGCGGGG	15	1	3	16	1	5	4	5
ATATAGGTCG	15	4	1	1	2	7	2	3
ATCACGCCCT	15	18	78	58	15	20	236	52
ATCCTGTAGG	15	7	0	0	3	7	1	3
ATTTTCTAAA	15	0	25	22	0	4	25	3
CAACTAATTC	15	2	2	0	2	2	0	0
CAATAAACTG	15	16	12	6	28	25	8	6
CATTGAAGGG	15	7	3	8	4	6	4	3
CCCATCATCC	15	5	5	8	1	12	10	10
CCTGCAATCC	15	20	11	14	1	9	17	17
CGGCCCAACG	15	12	2	5	3	11	6	10
CGTGTTAATG	15	16	10	7	7	14	3	9
CTAAAAGGAG	15	1	0	2	3	5	4	1
CTCTGTGTGG	15	5	4	2	1	4	3	1
CTTCTGTGTA	15	2	1	2	4	5	2	4
GAAACAAGAT	15	3	6	1	0	9	6	8
GAAATCAGTG	15	4	1	1	4	5	2	2
GATAGTTGTG	15	6	0	0	0	4	2	3
GCCCAAGGAC	15	16	0	0	26	28	6	12
GCCTGGGCTG	15	5	5	5	7	17	13	5
GCGGACGAGG	15	13	1	3	5	12	2	2
GGCCCTAGGC	15	0	4	28	2	8	12	4
GGCTTTACCC	15	14	13	14	9	34	19	7
GGGGTCAGGG	15	10	27	37	15	11	134	127
GGGTTTTTAT	15	8	5	0	15	30	4	4
GGTAGCCTGG	15	9	6	4	6	8	3	3
GTACTGTGGC	15	13	19	15	8	21	4	12
GTGGTACAGG	15	8	8	14	5	14	13	22
GTGGTGGGCA	15	22	27	15	13	13	32	24
TAGTTTGTGG	15	2	0	1	2	3	2	1
TATAAGGTGG	15	5	0	1	3	10	0	1
TCAATAAAGA	15	4	2	3	5	10	7	9
TCAGGCATTT	15	4	10	14	6	11	3	6
TCCCCGTACC	15	8	14	19	28	3	49	48
TCGTCTTTAT	15	8	4	2	10	12	3	5
TGCCTCTGCG	15	17	21	18	10	12	11	12
TGCCTGTAAT	15	18	22	18	9	11	15	24
TTCTTATTTT	15	6	2	0	1	5	1	3
TTGGACCTGG	15	29	33	31	41	61	16	13
AACGCTGCCT	14	14	2	2	2	10	5	2
ACAAACTGTG	14	7	13	10	13	21	2	5
AGCCAAAAAA	14	1	2	6	2	10	18	5
AGCTGGTTTC	14	5	2	4	0	4	4	1
ATCAGTGGCT	14	12	3	6	7	7	3	9
ATCCGTGCCC	14	5	9	6	3	8	5	3
CAACTCTATG	14	3	0	0	4	7	0	1
CAGCTGGGGC	14	15	6	6	9	26	1	2
CCGGGTGATG	14	4	6	2	5	13	3	4
CCTATTTACT	14	13	26	21	4	19	14	13
CCTTCCAAAT	14	9	3	8	3	22	3	2
CGTTCCTGCG	14	19	39	26	0	59	5	4
CTCAACAGCA	14	8	2	2	19	7	4	3
CTGCCGAGCT	14	7	0	1	4	7	4	7
GAACCCTGGG	14	6	0	5	14	13	6	7
GAAGTTATAA	14	0	0	0	0	1	0	0
GCCAATGTGG	14	3	1	1	0	1	1	2
GCCCCTGCCT	14	6	7	11	1	13	10	7
GCCTAGATAG	14	3	4	5	4	7	1	1
GCTCCACTGG	14	1	1	2	4	2	3	6
GGGTCAAAAG	14	8	2	12	12	14	5	8
GGTTGGCAGG	14	3	0	0	0	2	0	1
GTGAAACCTT	14	24	7	12	24	10	18	15
TCACCGTACA	14	17	8	12	24	4	47	23
TCCCCCGTAC	14	4	5	17	22	1	14	16
TGAATCTGGG	14	5	1	1	3	7	1	5
TGCCTGTAGT	14	10	24	10	25	4	25	14
TGCTGAATCA	14	4	1	3	2	3	2	2
TGGAGGTGGG	14	6	6	1	4	5	3	2
TGTCCTGGTT	14	21	46	12	10	17	7	10
TGTTCATCAT	14	0	2	9	1	5	3	0
TTACTAAATG	14	1	3	4	2	6	8	8
TTCCCGTACA	14	13	2	9	28	1	22	23
TTTTCTGAAA	14	8	4	5	11	22	16	5
AAGCTGAGTG	13	19	5	5	4	13	13	6
AAGGGCGCGG	13	6	8	1	0	10	0	1
AATATGTGGG	13	14	20	8	7	20	13	11
AATTTTATTT	13	8	2	0	4	11	1	3
AGCACATTTG	13	4	4	3	5	10	3	0
AGCCACCACA	13	12	15	8	9	7	19	17
AGCCTGGACT	13	5	6	7	4	4	6	8
ATGGTGCCAC	13	4	2	4	0	10	4	6
CACTACACGG	13	7	4	8	2	12	6	4
CAGCGCGCCC	13	9	4	3	1	19	5	12
CAGTGGGTGG	13	4	2	2	2	4	2	1
CCACTCCTCA	13	5	9	8	6	10	2	2
CCCTAGGTTG	13	4	16	9	10	6	11	6
CCGCCGAAGT	13	11	3	5	31	14	6	6
CCGTAGTGCC	13	5	3	3	3	4	7	4
CCGTGGTCGT	13	8	1	4	7	15	16	7
CCTCCACCTA	13	11	4	10	8	22	12	14
CGGATAACCA	13	7	2	3	4	16	3	1
CGGCTTTTCT	13	4	11	10	1	5	5	8
CTCTCACCCT	13	10	6	5	8	7	6	5
CTGCACTTAC	13	8	1	0	7	11	3	2
GAAACCGAGG	13	7	2	7	12	14	2	10
GAAGATGTGT	13	15	3	5	11	14	3	7
GAAGCCAGCC	13	11	0	2	25	38	2	4
GACTGTGCCA	13	8	11	11	9	11	3	5
GAGCGGGATC	13	6	5	3	3	9	3	5
GCATTTAAAT	13	17	1	2	16	13	7	13
GCTAGGTCTG	13	3	2	4	4	9	2	1
GCTAGGTTTA	13	24	30	22	20	17	170	68
GCTCTCTATG	13	9	10	5	7	30	11	13
GCTTTCATTG	13	2	2	4	0	4	3	2
GGATTGTCTG	13	5	2	2	3	11	11	1
GGCAGAGGAC	13	9	1	0	2	16	2	8
GTAAAACCCC	13	32	11	9	20	14	27	14
GTCTACTTTA	13	0	0	0	0	0	0	0
GTCTGAGCTC	13	14	11	17	10	23	10	8
GTGAAACTCT	13	22	10	6	16	10	15	13
GTGAAGCCCT	13	9	4	7	11	7	12	9
GTGCCAGCCC	13	0	1	3	5	13	1	1
GTGGCGTGCA	13	13	19	7	6	6	12	12
GTGGTGTGTG	13	14	21	16	21	14	19	8
TAATTCTTCT	13	30	2	1	11	11	7	3
TACCCCACCC	13	4	6	16	8	20	10	13
TAGAAAAATA	13	5	0	0	8	10	3	1
TAGCAGTTAC	13	4	4	4	7	7	4	1
TAGCTGAGAC	13	5	0	0	3	1	2	0
TATCTGTCTA	13	10	0	0	5	6	5	3
TCCCCGAACA	13	11	0	2	26	2	12	6
TCTTCCAGGA	13	19	0	8	11	15	4	5
TGAAACTCAT	13	9	4	5	1	9	4	2
TGGAAAGCTT	13	2	1	2	0	3	3	1
TGGCCCCAGG	13	4	0	0	3	2	2	2
TGGGTGAGCC	13	7	5	11	4	7	13	13
TTTGGAATGT	13	1	0	2	2	6	2	3
AAAGGGGGCA	12	20	2	5	6	10	7	10
AAGGAGAAGG	12	5	0	1	1	4	2	2
AAGTCATTCA	12	5	2	4	3	9	2	6
AATTCTCCTA	12	9	0	0	1	8	0	2
AATTTGCAAC	12	4	3	3	0	2	5	3
ACATCCCAGA	12	6	0	0	0	3	2	1
ACCTCAGGAA	12	13	4	7	4	24	6	13
AGAATTGCTT	12	19	14	8	18	9	16	13
AGCCACCGTG	12	13	7	9	9	8	15	19
AGGGAGAGGG	12	12	3	2	1	5	3	0
AGGTCAGAGG	12	9	0	0	3	3	2	5
ATGTACTCTG	12	15	1	1	1	11	3	2
ATGTAGTAGT	12	4	0	0	6	4	3	5
CACTTGCCCT	12	23	19	28	4	12	13	14
CAGCCCAACC	12	6	2	9	9	14	6	6
CCAGCTGCCA	12	14	9	12	13	24	9	10
CCCCTATTAA	12	6	5	14	13	25	26	13
CCTACAGATA	12	7	0	0	5	3	1	3
CCTGTAACCC	12	11	14	3	7	4	16	15
CCTGTGACAG	12	9	22	27	10	11	1	3
CGGCTGGTGA	12	12	11	7	5	11	4	7
CTCCTGGGGC	12	10	3	4	3	7	2	3
CTCTTCGAGA	12	27	2	3	11	20	6	8
GAAATAAAAG	12	15	1	0	6	10	4	7
GAAGTTATGA	12	24	3	3	11	13	3	5
GAATCGGTTA	12	8	3	3	8	11	3	12
GAGGACACAG	12	1	1	0	1	3	0	0
GCCCACATCC	12	2	0	1	2	6	3	6
GCCCCTCCGG	12	18	6	11	5	33	8	8
GGAGATAGTG	12	9	4	4	2	12	5	4
GGAGCAGGCT	12	17	2	0	5	8	2	2
GGCAGCCAGA	12	18	5	5	4	19	3	6
GGCCAGCCCT	12	8	11	21	11	16	6	9
GGGACGAGTG	12	0	20	6	0	9	1	6
GGGAGCCCGG	12	1	10	6	2	7	3	3
GGGCAGCTGG	12	3	4	3	2	5	3	5
GGTTAACGTG	12	0	0	1	0	1	1	0
GTAGCAGGTG	12	12	24	27	0	12	7	8
GTCTCATTTG	12	3	5	5	1	7	2	6
GTGAAATCCT	12	8	8	5	17	4	14	12
GTTACCGAGG	12	4	0	0	0	4	2	1
GTTGGTCTGT	12	4	4	3	4	3	6	4
GTTTTTCATT	12	10	3	9	21	23	1	4
GTTTTTGCTT	12	12	2	1	5	15	7	5
TAACCAATCA	12	3	4	5	4	8	5	4
TAGTTGAAGT	12	15	8	5	10	12	3	3
TATTTTGTGA	12	0	6	2	1	0	3	1
TCAAAAAAAA	12	11	12	10	11	8	3	1
TCAGCTGGCC	12	7	2	0	8	5	0	4
TCAGTTTGGA	12	3	0	1	4	8	0	1
TCCCCGTAAA	12	22	5	12	26	2	16	11
TCCCCGTAAT	12	4	7	5	21	1	33	8
TCCCTATAAA	12	45	3	1	21	9	8	6
TCTCCAGGAA	12	14	5	6	3	22	10	6
TCTGGTCTGG	12	9	0	6	3	12	4	9
TGAGGCCAGG	12	15	4	1	1	12	6	3
TGAGGGGTGA	12	7	1	2	6	4	3	6
TGCATCTGGT	12	38	34	10	16	13	10	5
TGTAATCAAT	12	15	2	3	12	11	11	10
TGTCGCTGGG	12	8	9	17	6	13	8	2
TTAAAAAAAA	12	5	2	4	5	6	2	2
TTCCTGGTAG	12	5	1	1	5	6	2	6
TTTCAGAGAG	12	8	2	5	10	12	11	9
TTTCTAGTTT	12	5	3	6	2	8	6	9
AAACAGAATT	11	0	0	1	0	2	0	0
AAACTCTGTG	11	7	3	3	5	7	2	5
AAATGCCACA	11	5	5	2	4	13	1	2
AAGATCCCCG	11	11	2	3	11	18	4	9
AAGCCAGGAC	11	5	9	9	7	10	10	8
AATATTGAGA	11	8	1	2	20	14	3	4
ACCCCCCCGC	11	12	44	38	5	14	6	18
ACTGCCCCAA	11	4	7	3	4	1	1	3
AGAACAAAAC	11	13	2	0	0	29	6	2
AGCCTGCAGA	11	9	8	6	4	5	6	9
CACGCAATGC	11	8	29	19	7	13	10	19
CACGCGCTCA	11	3	0	0	3	12	0	2
CAGGAGTTCA	11	8	9	9	5	9	4	6
CAGTTGGTTG	11	5	1	2	2	4	7	6
CATCCTGCTG	11	5	6	6	18	15	4	3
CCAACCGTGC	11	6	3	4	4	7	2	4
CCAACGAGGA	11	0	7	4	0	0	0	3
CCTCCCCCGT	11	4	3	4	2	9	3	6
CCTGAACTGG	11	10	1	0	10	9	3	1
CCTGCTCCCT	11	14	0	0	5	23	4	4
CCTGTGTGTG	11	3	5	3	5	6	4	1
CGGATTTTTA	11	0	13	8	0	1	8	8
CTCGTTAAGA	11	15	7	7	11	5	14	5
CTCTTCACGG	11	7	1	0	6	12	0	0
CTGTTAGTGT	11	8	3	10	6	8	2	1
CTGTTGCTGG	11	12	1	0	3	2	9	2
CTGTTGGCAT	11	23	5	5	29	20	3	6
GAACACATTG	11	0	0	5	0	0	1	3
GAATCCAACT	11	9	4	4	7	14	7	6
GAATTAACAT	11	9	3	0	5	7	2	10
GAATTCCTCG	11	4	0	0	7	13	2	2
GAGCCTTGGT	11	14	10	11	4	10	8	7
GCACTGAATA	11	0	3	2	1	3	0	1
GCCAGGAAGC	11	2	1	9	5	10	3	1
GCCCTCGGCC	11	2	1	1	6	11	3	6
GCTGCGCAGA	11	0	0	2	10	4	1	1
GCTGTTGCGC	11	20	6	17	1	53	11	13
GGCCCTGAGC	11	4	14	13	7	17	5	7
GGCTATGCCA	11	8	0	1	3	6	4	4
GGGGGTCACC	11	8	6	14	2	9	3	3
GGGTAGCTGG	11	17	1	4	39	11	1	2
GGGTGGGGTT	11	8	8	9	5	8	6	7
GGTGGTGTCT	11	1	12	39	0	22	61	36
GTAGCGATCG	11	20	13	0	10	7	14	0
GTATTCCCCT	11	6	5	6	7	3	9	5
GTGCATCCCG	11	9	5	2	10	11	2	2
GTGCTGGAGA	11	13	4	0	14	8	4	7
GTGGACCCCA	11	14	1	2	10	13	6	7
GTGGCACACA	11	23	17	21	11	7	18	14
GTTCAGCTGT	11	12	11	6	7	13	2	2
TACAATAATT	11	1	2	2	1	0	3	9
TACCCTAGAA	11	17	15	6	16	6	11	12
TAGCATTTTA	11	2	0	3	0	3	1	1
TCCATCCCTT	11	3	0	2	2	5	0	1
TCCCCGTCAT	11	2	3	17	8	1	34	17
TCCCTATAAG	11	26	13	23	11	24	39	26
TCTCAATTCT	11	5	4	7	3	7	4	6
TGAATGTCAA	11	4	1	3	0	1	0	0
TGCTAAAAAA	11	8	2	2	3	5	5	5
TGGCACTAGG	11	0	0	6	0	0	0	2
TGGCTCCTCC	11	0	1	1	8	0	0	2
TTAGTTAAGC	11	2	2	3	1	4	2	1
TTGGAGATCT	11	8	5	2	5	12	8	9
TTTGTTTTTG	11	0	1	0	2	3	1	0
AAAACTGAGA	10	6	3	4	4	1	1	3
AACAGTCAAA	10	1	7	7	1	5	7	3
AACTTGATAC	10	7	0	0	0	3	1	2
AACTTGCCCA	10	9	4	4	8	17	2	1
AAGCTGGAGG	10	24	5	2	14	15	7	3
AAGGGAGGGT	10	6	4	6	11	6	4	1
AAGGTCGAGC	10	21	6	4	22	24	9	11
AAGGTGGAGT	10	0	0	1	2	5	1	2
ACAAACCCCC	10	0	15	36	0	2	25	8
ACAGGGTGAC	10	16	26	13	46	16	6	7
ACCAGGCAAG	10	2	2	1	0	0	2	0
ACCCCACCCA	10	7	0	3	6	11	1	3
ACGATTGATG	10	5	1	2	6	6	2	2
ACTAACTGTG	10	6	0	1	3	5	0	1
ACTTTTTAAA	10	0	0	1	2	2	25	10
AGCCACCACG	10	13	3	9	7	10	7	10
AGGAGGGAGG	10	11	0	2	4	26	5	1
AGGCATTGAA	10	0	1	1	0	3	1	1
ATCCGGCGCC	10	13	14	11	7	13	1	11
ATGGTGGTGG	10	3	6	10	1	4	7	3
CAAGCCCTGC	10	8	2	0	1	2	4	2
CACTTGAAAA	10	4	0	0	2	4	0	1
CAGAATTGAA	10	0	0	0	0	3	0	0
CAGAGACGTG	10	7	1	2	4	2	7	3
CAGCTCATCT	10	2	7	5	2	6	6	7
CAGCTGTAGT	10	7	3	2	5	4	1	3
CAGGATCCAG	10	14	2	0	12	14	3	5
CAGTTACAAA	10	0	1	0	0	7	0	0
CATAAAGTTT	10	2	2	1	0	3	1	2
CCACTGCAGT	10	12	4	2	6	2	4	3
CCCTATTAAG	10	12	14	25	6	29	46	30
CCTCGCTCAG	10	8	7	18	10	3	4	2
CCTGACGCTC	10	1	0	2	2	9	0	1
CCTGTCTGCA	10	0	0	1	0	0	0	0
CCTGTTCTCC	10	17	0	3	5	10	3	4
CGATGGTCCC	10	25	2	6	8	14	11	8
CGGCTCAAGT	10	5	0	0	1	7	0	2
CTCATAGCAG	10	10	6	4	1	17	4	13
CTGTGCATTT	10	10	4	3	6	7	9	5
CTTGAGCAAT	10	8	0	3	3	7	3	4
GACAGGCTGG	10	3	0	0	0	0	1	1
GACCTCCTGC	10	3	5	3	1	7	1	2
GAGCCAGGTG	10	2	0	1	1	1	2	2
GATACTAGTG	10	0	1	0	0	3	1	1
GCAAAACCAG	10	15	1	5	9	12	3	1
GCAACAGCAA	10	2	3	7	2	14	7	13
GCTCACTGCA	10	14	32	17	18	15	15	13
GCTCCCAGAC	10	6	13	14	3	14	8	6
GCTCTGAAGA	10	2	2	1	3	13	0	2
GCTGGAGCTA	10	3	1	2	3	14	2	1
GCTTCGTTAC	10	1	0	2	2	6	2	0
GGAAGCACGG	10	13	2	6	6	11	6	7
GGAGCTCTGT	10	4	7	5	2	12	6	4
GGAGTCATTG	10	5	0	7	4	5	3	9
GGCCCACTAG	10	5	0	0	1	4	0	1
GGGATGGCAG	10	18	2	3	5	12	4	6
GGGCAGGCGT	10	21	11	11	18	42	6	4
GGGGGGGGGT	10	0	0	0	0	0	1	13
GGTGACAGAG	10	9	9	8	14	6	8	7
GGTGGCACTC	10	24	13	19	5	20	8	15
GGTGGGGAGA	10	10	0	2	7	7	1	3
GGTTGAAAAA	10	3	0	0	4	2	0	1
GGTTTGGCTT	10	21	11	10	13	12	17	5
GTCTGCACCT	10	2	11	10	4	6	7	3
GTCTGCGTGC	10	22	5	5	9	10	5	7
GTCTGTGAGA	10	13	0	4	12	5	6	6
GTGAAACCCG	10	15	15	8	15	7	21	7
GTGCTATTCT	10	8	1	0	1	4	3	7
GTGGGCCGCT	10	17	1	3	12	15	10	12
GTGGGTTGGC	10	2	11	14	6	15	7	9
GTTGCTGCCC	10	6	1	3	3	11	4	1
TACACAGGAG	10	1	0	0	0	0	2	2
TACGGTGGCG	10	3	0	0	0	2	1	1
TCAATCAAGA	10	1	4	4	5	4	5	2
TCACTGCACT	10	11	15	11	11	5	15	10
TCATCTTCAA	10	12	6	2	4	7	4	1
TCCCCGCACA	10	11	6	8	25	2	19	11
TCCTTCTCCA	10	6	1	3	5	4	5	1
TCGTTTCCTT	10	1	0	2	0	2	3	2
TCTCTACTAA	10	2	5	6	2	5	4	3
TGAACCCGCC	10	7	14	12	5	13	10	6
TGACTGAAGC	10	5	0	0	6	20	3	12
TGCCATCTGT	10	8	1	0	4	3	1	5
TGGCCATCTG	10	2	30	24	1	11	4	5
TGGGGTACCT	10	3	0	0	2	8	4	6
TGTATAAAAA	10	0	2	2	1	2	5	5
TGTCTGTGCC	10	7	3	5	1	14	1	4
TTATAACTGA	10	7	3	0	4	6	4	2
TTCACTGTGA	10	3	151	111	1	9	18	36
TTCCCCTTCC	10	3	0	2	2	3	1	2
TTCGGGTGTG	10	2	1	0	1	8	3	1
TTGCTGGAGA	10	14	5	3	15	13	6	4
TTGGCTAGGC	10	9	8	6	4	2	7	6
TTGTAAAAGG	10	4	1	2	2	5	2	2
TTTCCTGTGT	10	1	0	1	4	4	0	0
TTTGGGCCTA	10	11	11	7	0	0	4	3
TTTTCTGCTG	10	13	4	2	11	5	9	7
AAAAAACTCC	9	1	1	0	0	3	0	0
AAAAGAGAAA	9	3	8	4	9	7	1	1
AAACCCGAAG	9	9	0	1	3	9	3	1
AAACTATCAC	9	0	0	0	0	0	1	0
AAACTGATTG	9	2	0	1	0	2	0	0
AAGGAATCGG	9	10	1	1	6	14	4	0
ACAAATCCTT	9	11	6	11	2	6	3	3
ACATTGGGTG	9	0	376	336	0	0	33	118
ACATTTCATT	9	1	0	0	0	1	2	2
ACCCTTTCAC	9	0	0	1	0	1	1	5
ACTGGAGTTT	9	8	3	4	0	6	0	4
ACTGGCGAAG	9	12	1	0	15	14	1	4
ACTTGGAGCC	9	4	6	9	4	9	6	2
AGACGCACTC	9	1	0	0	0	2	1	0
AGAGACAAGT	9	2	9	4	5	8	5	5
AGATGTGTGG	9	3	4	7	9	3	1	0
AGCACTGCAG	9	4	0	1	1	5	1	2
AGCCACTGCA	9	16	24	22	13	11	28	22
AGCCACTGTG	9	20	17	14	15	2	15	17
AGTGAGGCGG	9	15	1	0	4	6	1	0
ATAAAACATT	9	1	0	0	1	1	4	0
ATCAAATGCA	9	10	0	1	9	6	5	1
ATCGTGCCAC	9	14	8	9	4	0	10	6
ATGAAAAGAA	9	2	3	3	2	1	1	0
ATGAAACCCT	9	17	11	3	8	8	14	9
ATGTGCGTGG	9	3	38	8	0	5	7	7
CAAGCAGGAC	9	2	3	5	1	7	5	5
CAATTAAAAG	9	3	2	6	3	4	5	3
CACTTTTGGG	9	4	14	9	5	8	5	7
CAGCAGTAGC	9	4	0	2	3	3	2	1
CCACAGGAGA	9	6	18	7	0	15	7	6
CCAGCCTGGG	9	11	12	4	9	6	13	5
CCCAACCCCT	9	8	1	4	5	9	2	2
CCCAGCTAAT	9	9	8	1	7	14	17	10
CCCCCGTGAA	9	10	8	8	16	23	10	11
CCCGCCCCCG	9	8	0	0	3	0	0	1
CCGGGCCCAG	9	6	3	0	15	9	0	4
CCTGAAATCC	9	7	6	3	4	3	3	3
CGCGGGCCCG	9	4	1	0	0	5	2	1
CGTGGCCACG	9	3	1	2	3	1	1	0
CTCTCAATAT	9	0	2	1	0	0	1	0
CTCTTAAAAG	9	4	0	2	7	4	5	0
CTGCTGTGAT	9	8	1	1	3	0	4	3
CTGGCCGCAA	9	6	4	7	3	2	4	4
CTTAATCCTG	9	20	1	0	13	15	2	5
CTTGCCTGAA	9	2	1	1	2	1	3	1
CTTGTGAACT	9	9	11	11	5	5	3	3
GAAAAGGGTT	9	18	0	0	0	4	4	1
GAAATGAGCA	9	2	2	0	4	7	2	1
GAGTCAGGAG	9	3	2	0	4	5	7	10
GATCAATGGA	9	0	0	1	7	4	0	0
GATCCAGTTG	9	6	2	1	5	6	3	2
GATTTTGTAG	9	1	0	0	8	10	2	2
GCACCTCAGC	9	8	3	4	6	9	2	8
GCCAACCTCC	9	6	20	12	5	5	69	45
GCCACACCCC	9	6	1	2	1	15	4	7
GCCATCCCCT	9	10	27	22	5	5	79	31
GCCTCCTCCC	9	16	11	20	9	16	10	6
GCGCCGCCCC	9	11	4	3	5	10	5	4
GCGGACTGGG	9	0	0	0	0	4	0	0
GCGGGAGGGC	9	7	1	3	3	13	5	6
GCGGGGTACC	9	5	12	5	8	12	4	5
GCGGTGAGGT	9	6	7	9	3	6	5	3
GCTGAAGATG	9	5	1	1	5	8	6	0
GCTGTGCCTG	9	0	36	42	2	13	8	11
GGATGTGAAA	9	1	1	3	6	3	6	1
GGCGCCAAAA	9	6	1	1	2	3	1	3
GGCTCCCAAG	9	2	0	1	14	7	2	3
GGGAGCCTCA	9	6	0	0	3	5	0	2
GGGCCCCAAA	9	16	0	1	23	15	9	5
GGGGACTGAA	9	5	12	7	1	4	5	3
GGTGCTGGAG	9	8	3	1	2	7	4	4
GTAAAACCCT	9	16	11	4	6	4	10	7
GTACTGTATG	9	4	3	1	1	2	1	4
GTGAAACGCT	9	7	4	5	5	5	10	5
GTGAATGACG	9	0	1	0	0	3	3	1
GTGAGACCCC	9	14	16	16	16	12	26	12
GTGAGACCCT	9	12	7	6	10	4	14	7
GTGCACTGAG	9	32	118	46	13	54	13	12
GTGCGCTAGG	9	8	18	20	20	41	7	8
GTGGGGCTAG	9	5	2	3	7	4	5	3
GTGGTGCGTG	9	12	11	10	14	10	15	16
TAAAGTGTCT	9	3	4	2	4	4	1	1
TAATCCCAGC	9	14	37	33	11	3	13	19
TAGAAAGGCA	9	4	1	7	3	7	4	6
TAGGCCCAAG	9	4	7	6	2	5	6	8
TAGGGCAATC	9	14	2	3	4	7	3	1
TCACAGTGCC	9	1	26	7	4	4	4	3
TCACCGGTCA	9	0	118	75	0	2	6	5
TCAGAAGGTG	9	12	2	4	5	11	4	0
TCAGAGTAAT	9	1	0	0	1	2	0	2
TCATAGAAAC	9	11	3	0	5	8	4	3
TCCAAAGCAT	9	1	9	4	5	2	2	2
TCCCTGGCTG	9	4	5	2	5	2	2	2
TCGCCGGGCG	9	2	0	0	2	12	3	2
TCGCCGTACA	9	4	1	3	14	0	21	24
TCTGCAAAGG	9	11	0	0	4	6	3	0
TCTGCAAATT	9	6	0	0	0	0	0	0
TCTGCCTGGG	9	5	2	8	4	12	4	1
TGAGGCCTCT	9	6	2	5	9	11	5	4
TGATCTCCAA	9	5	1	2	4	6	5	7
TGCTGCCCTG	9	6	0	0	0	5	3	3
TGCTGCCTGT	9	2	0	1	12	25	15	1
TGGAGGCCAG	9	15	1	3	3	1	1	4
TTAACCCTCT	9	15	9	4	2	3	5	4
TTACGAGGAA	9	3	2	4	3	4	4	1
TTGTAAATGC	9	1	1	1	2	4	4	2
TTTATCTGCT	9	6	2	1	6	12	2	6
TTTCATTGCC	9	0	6	3	0	1	2	2
TTTCTGCTCG	9	0	0	0	18	0	0	0
TTTGTTAATT	9	11	1	2	1	7	2	6
TTTTCAAGAA	9	5	0	2	3	8	1	1
TTTTGTAAAT	9	0	1	1	0	0	0	0
AAAAATAAAA	8	4	0	1	2	3	4	3
AAAATGTACT	8	6	1	1	0	0	1	2
AAAGAGAAAA	8	4	0	1	3	6	1	0
AAATGGCTTG	8	0	8	5	2	1	1	4
AACACAGCAC	8	0	0	0	0	0	1	1
AACACTGACT	8	1	0	0	3	1	2	1
AACTGCTTCA	8	3	5	4	0	9	3	6
AAGATTGGTG	8	7	30	27	4	16	17	10
AAGCCAAAGG	8	0	0	0	0	0	0	1
AAGCTGTTCC	8	7	3	2	3	10	3	5
AAGGAAGCAA	8	10	1	1	8	3	1	1
AAGGTAGCAG	8	2	15	16	3	7	4	3
AAGTGATTCT	8	8	3	1	9	8	7	5
AATCCAAAGG	8	9	0	2	6	4	0	1
AATGGGGAGA	8	4	0	0	4	1	0	2
ACACACGCAA	8	3	2	2	5	3	0	2
ACAGCCTGCA	8	7	1	0	3	10	3	2
AGACTTGGCA	8	0	0	0	1	0	3	1
AGAGGTGTAG	8	8	5	6	10	2	132	5
AGAGTAACTG	8	0	2	3	0	0	3	1
AGCCACCGCG	8	9	32	27	17	15	14	33
AGCCCAGGAG	8	17	7	4	7	2	8	9
AGCTGATCAG	8	6	3	3	2	3	2	3
AGGGCAACTA	8	7	3	2	1	7	3	1
AGGTCAAGAG	8	6	7	7	11	5	10	6
AGTTTCCCAA	8	2	4	4	3	1	4	4
ATACAATAAA	8	2	0	1	0	3	2	0
ATATGTCTCT	8	0	0	0	0	0	0	0
ATGAAAATGG	8	1	0	0	2	6	1	0
ATGGCAAGGG	8	10	2	7	5	16	5	2
ATGGGAACCA	8	0	0	1	3	2	2	1
ATGGTACTGA	8	0	0	0	0	0	1	0
ATTCTTCGGA	8	1	1	0	3	9	0	1
ATTGACCGCT	8	7	1	2	0	6	4	1
ATTTGCCTCT	8	2	0	2	6	2	1	0
CAAATGAGGA	8	6	3	2	2	8	6	1
CAACATTCCT	8	5	4	8	4	15	6	2
CAGCTATTTC	8	8	4	9	6	5	4	3
CAGTGGGTGT	8	5	2	3	1	9	3	3
CCAAAAAAAA	8	5	1	1	2	4	6	1
CCAAGAAAGA	8	4	0	1	17	17	6	3
CCACTGCCCT	8	7	10	7	6	4	13	8
CCAGTGCACT	8	2	3	3	3	4	7	3
CCCCCGTACA	8	7	6	12	17	3	21	23
CCCGACGTGC	8	5	13	12	1	14	9	2
CCCGGCTCTT	8	3	1	0	1	1	1	1
CCCGTAATCC	8	4	3	4	5	4	7	10
CCCTGCTCCT	8	4	2	3	2	8	2	1
CCCTGGCAGG	8	5	2	1	3	12	3	4
CCCTTCTGCC	8	3	1	2	7	7	5	4
CCGCCTCCGG	8	0	0	1	0	0	0	0
CCGCTGCTTG	8	2	1	0	1	0	4	4
CCGGGCGTGG	8	2	0	0	0	10	0	0
CCTATAGTCC	8	5	8	6	1	4	15	9
CCTCAGTATA	8	1	2	1	4	5	3	0
CCTCCCAGCA	8	1	0	1	1	5	4	1
CCTGCCAAAG	8	1	3	4	0	1	2	4
CCTGGAATGA	8	0	1	0	6	2	3	0
CCTGTAGTAC	8	2	0	1	1	1	3	1
CGCAAGACTA	8	0	0	2	1	1	1	1
CGCCGACGAT	8	2	13	14	0	67	21	6
CGCCTGTAGT	8	12	10	6	4	7	10	13
CGCGCCCGGC	8	4	13	16	4	10	7	10
CGGAGTCCAT	8	4	1	2	4	2	0	2
CTAGCTTTTA	8	4	11	18	2	5	17	10
CTCGAGGAGG	8	2	4	3	0	11	7	3
CTCTCTAGCA	8	0	0	0	0	2	0	0
CTCTTCAACC	8	1	0	0	0	6	1	1
CTGCAGACCC	8	5	2	4	2	4	4	10
CTGCCTTCTT	8	3	3	1	6	4	2	2
CTGCTGAGTG	8	8	1	1	3	4	6	3
CTGCTTCCTG	8	1	3	8	1	2	2	4
CTGGATCTGG	8	4	21	21	2	22	10	5
CTGGGCCTGG	8	3	4	3	2	6	0	2
CTGGGTCTCC	8	10	0	4	5	4	1	1
CTGTCCGTAC	8	0	2	2	0	0	1	1
CTGTCCTTGT	8	4	2	2	7	1	6	2
CTGTGACACA	8	9	1	1	8	9	3	0
CTGTGCAGCA	8	9	0	0	9	6	2	7
CTGTGCTCGG	8	1	2	2	4	5	5	1
CTTACAAGCA	8	2	21	13	0	15	3	5
CTTCTCACCG	8	5	2	2	5	7	5	2
CTTGCATAAG	8	0	0	0	0	0	0	0
CTTTCCCCTT	8	5	1	0	5	2	1	1
CTTTCCTTTT	8	1	0	0	3	0	0	1
CTTTGATCAG	8	2	1	4	3	2	4	6
GAAGAGTGTT	8	5	0	2	3	6	0	0
GAATGAGGAC	8	4	1	1	6	13	4	3
GACAAAAAAA	8	1	0	3	2	8	1	2
GACACCTCCT	8	9	3	3	0	8	0	4
GACCCACTAC	8	2	0	0	6	5	1	0
GACCCCAAGG	8	21	1	3	5	13	3	4
GACTCTCTCA	8	1	1	1	4	4	3	1
GAGAGCCTGC	8	8	3	5	4	6	4	4
GAGGATTTGG	8	1	2	0	0	0	0	0
GCAGCTCAGG	8	9	6	8	3	6	2	5
GCAGTGGCCT	8	3	11	7	1	10	0	1
GCCAAGAATC	8	3	0	1	0	3	0	1
GCCCAGCAGG	8	2	1	4	1	9	5	3
GCCCAGCTCA	8	9	7	0	5	5	1	1
GCCCCGCCCT	8	6	2	7	3	5	7	13
GCCTCGGTGC	8	4	0	1	5	1	0	1
GCCTTTCCCT	8	4	1	3	2	9	2	1
GCGAAACCCA	8	5	3	1	4	7	1	4
GCGGCGCTGC	8	2	16	16	3	21	14	8
GCGGCGGCGA	8	11	3	4	4	11	0	2
GCTCCGAGCG	8	13	4	17	7	32	13	8
GCTGAGCTGG	8	2	3	2	2	2	2	1
GCTGCCCTGA	8	8	8	5	1	3	0	6
GCTTGGCTCC	8	0	3	7	1	0	3	4
GCTTGTTCTC	8	1	0	0	1	5	0	2
GGAATGTACG	8	7	9	18	3	12	10	17
GGAGCGTGGG	8	5	10	8	4	8	2	2
GGCCATCTCT	8	7	2	2	1	5	2	5
GGCTGATTTT	8	4	7	3	1	6	2	2
GGCTGCCCTG	8	2	0	0	3	5	4	1
GGGCCAATAA	8	3	2	4	4	7	2	9
GGGGGGTGGA	8	1	3	4	1	1	4	3
GGTAGCTCAG	8	1	1	1	1	4	0	2
GGTGCAGAGC	8	3	0	0	3	6	0	1
GGTGCCCAGT	8	0	2	12	2	0	3	6
GTACGTCCCA	8	2	4	0	1	10	3	2
GTAGCATAAA	8	5	3	3	5	4	1	2
GTAGGGGTAA	8	5	7	21	11	15	15	19
GTCTGACCCC	8	5	6	7	3	13	11	4
GTGAAACCTG	8	11	3	6	1	7	6	7
GTGAAGCTGA	8	3	3	0	3	3	2	4
GTGAAGGCTG	8	0	2	1	0	3	0	2
GTGATCTCCG	8	2	5	1	2	4	2	1
GTGCCTGAGA	8	19	18	15	1	12	3	7
GTGGTGCGCG	8	6	8	3	0	1	1	4
GTGGTGGACA	8	10	1	1	5	15	4	4
GTGTGGTGGT	8	5	2	2	2	10	4	2
GTTCACATTA	8	0	1	6	0	40	28	12
GTTTAAATCG	8	7	1	0	2	12	3	6
GTTTCTATCA	8	4	0	1	2	4	0	2
GTTTGGCAGT	8	7	11	12	7	9	5	11
TAAGTGGAAT	8	3	7	4	4	5	2	3
TACCCGTACA	8	4	4	6	12	1	9	6
TAGCCGCTGA	8	2	6	9	3	7	5	4
TAGGGGAGGG	8	7	3	0	3	2	0	4
TATATTTTCT	8	0	1	0	0	0	2	0
TATCCCAGAA	8	21	6	4	13	7	12	9
TATGACTTAA	8	4	6	4	0	3	5	9
TCAAATGCAT	8	5	3	0	1	7	5	5
TCACCTTAGG	8	5	4	5	0	1	1	2
TCAGCCTTCT	8	3	3	3	2	8	3	6
TCAGCTGCCC	8	2	1	0	1	2	1	1
TCATTTTCCT	8	5	0	1	0	4	2	2
TCCCCGTGCA	8	9	4	4	19	2	10	10
TCCTAGTAGG	8	1	2	1	2	3	4	0
TCCTATTAAG	8	11	6	20	7	19	56	23
TCCTCTTTCC	8	0	17	10	7	9	4	2
TCTGAAGTCA	8	2	0	5	0	9	2	5
TCTGCAATGA	8	8	0	4	4	5	3	5
TCTGCTTACA	8	3	3	3	6	5	2	2
TGAAGTTATA	8	6	1	0	11	1	1	0
TGCAGAACGG	8	4	0	1	5	7	4	1
TGCCTTGAAA	8	2	0	2	0	0	0	0
TGCTGCTGCT	8	0	0	3	3	6	1	1
TGCTGGTGTG	8	6	5	4	9	6	4	0
TGGACACAAG	8	2	3	1	2	5	1	3
TGGTGTATGC	8	3	17	61	3	3	264	130
TGTGGTGGTG	8	2	1	3	1	1	4	3
TGTTTTAAAA	8	1	1	1	0	1	0	0
TTAAACCTCA	8	7	2	2	6	8	6	1
TTATGGGGAG	8	7	1	2	5	6	3	1
TTCCTATTAA	8	16	9	9	10	13	15	18
TTTATTGAAA	8	1	1	3	1	2	2	1
TTTGGAGTTT	8	0	0	1	0	0	0	0
TTTGTTCATT	8	6	4	2	2	5	2	1
TTTTAAATTA	8	2	1	0	8	0	3	0
TTTTTGATAA	8	7	0	0	22	17	3	5
AAAAATAAAG	7	14	4	4	6	19	5	1
AAACATCCTA	7	7	9	2	0	0	5	0
AAACATTAGC	7	2	1	1	0	2	2	3
AAAGCCAAGA	7	6	3	2	7	6	7	3
AAATACTTCA	7	1	4	2	1	0	1	6
AAATATGAGC	7	3	0	1	2	3	0	3
AAATTGGAGC	7	0	0	0	1	1	0	0
AACAGAAGCA	7	13	0	1	21	19	5	3
AACAGAATAT	7	4	0	0	3	1	1	1
AACCAGGTGG	7	0	0	1	0	0	1	1
AACTAGAAAA	7	0	0	0	2	0	0	0
AACTCTTCAC	7	1	1	4	1	13	4	2
AAGACCGAGG	7	4	0	0	4	2	1	1
AAGAGTTACG	7	5	2	1	2	3	1	0
AAGATCATTG	7	3	2	0	0	5	2	0
AAGATGGCCC	7	3	0	0	0	5	1	0
AAGCCTTGCT	7	5	3	2	5	3	3	3
AAGGAGTCGG	7	1	0	1	1	3	0	1
AAGGAGTTTG	7	8	4	5	1	8	3	4
AAGGCCGAGT	7	10	1	0	5	6	3	3
AAGTGGGTGC	7	12	2	7	3	16	5	2
AATAGCTCAG	7	5	2	1	4	4	3	4
AATCTGCGCC	7	12	15	4	6	37	6	2
AATGTGAGTC	7	6	1	0	0	8	2	5
AATTCCCTTT	7	5	4	0	3	1	0	2
ACACTGCCCA	7	6	1	2	1	3	4	2
ACCTTTACTG	7	3	2	6	1	5	2	4
ACGGTGATGT	7	3	4	5	5	5	5	4
ACGTGTGAAA	7	1	0	0	0	0	0	2
ACTTGTTCGC	7	1	1	1	3	7	3	2
AGAAGTACTG	7	1	0	0	0	2	1	3
AGAATAAAAT	7	0	0	0	0	0	1	1
AGACAAGCTG	7	11	6	9	11	11	6	3
AGACAAGTTT	7	2	0	1	0	5	2	2
AGCAGGGCTC	7	13	4	6	4	21	10	5
AGGAACACAA	7	2	0	0	2	1	4	2
AGGACTTTGC	7	4	2	6	3	0	1	1
AGGAGCAAAG	7	2	3	1	3	7	2	1
AGGAGGGTGG	7	2	0	2	1	2	3	1
AGGCAGGAGG	7	3	5	1	1	5	4	3
AGGGTGAAAC	7	11	1	2	1	9	6	7
AGTTTAAGCA	7	3	3	0	2	5	2	0
AGTTTTATTT	7	2	0	1	0	2	0	1
ATCACACCAC	7	7	5	5	2	4	9	16
ATGGCACGGA	7	4	6	21	1	12	0	3
ATTGTGAGGG	7	1	4	19	3	0	19	15
ATTGTGCCAC	7	17	19	9	9	2	21	12
ATTTCTGCTG	7	3	6	4	5	4	2	1
CACCTGTAAT	7	9	11	14	7	5	16	9
CAGAAGGTGG	7	6	0	0	0	5	1	5
CAGATGACGG	7	9	0	1	9	6	0	0
CAGGCCCCAC	7	3	3	7	2	23	3	9
CAGGTTGACA	7	5	1	0	9	8	2	4
CAGTCTCTCA	7	5	0	7	8	8	3	6
CCAAAATTTG	7	2	0	1	0	8	0	0
CCAAGTTTTT	7	8	7	7	5	11	7	6
CCACGAGTAA	7	4	0	0	1	4	1	1
CCACTACACT	7	3	11	18	7	1	14	12
CCCACGGTTA	7	6	1	0	6	14	3	2
CCCCCTGGAT	7	54	136	81	15	55	38	20
CCCTCATCCC	7	0	0	0	2	2	3	1
CCGCTGCACT	7	10	129	102	15	5	30	41
CCGGCGCGTG	7	3	4	2	2	9	3	3
CCTATGTAAG	7	1	1	5	4	3	2	1
CCTCTGCACT	7	6	2	0	2	2	8	3
CCTGAGAGCC	7	0	0	0	0	1	0	0
CCTGTAGTTC	7	5	4	2	3	8	8	10
CCTGTCCAGT	7	3	0	0	4	6	1	3
CCTTGCTTTT	7	0	4	5	0	1	3	1
CCTTGGTGCC	7	3	6	6	2	6	0	3
CCTTTCACAC	7	6	0	2	0	4	8	2
CGAGCTTCCA	7	1	7	4	4	3	0	0
CGGCCACAGA	7	2	0	5	7	2	0	2
CGGCTGAATT	7	1	1	1	7	21	3	1
CGGGATTCCT	7	0	0	0	0	1	3	2
CTACCAGCAC	7	4	1	0	1	6	3	1
CTCAAGCACC	7	8	0	4	5	5	1	5
CTCAGGAAAT	7	2	1	8	2	11	5	1
CTCCACAAAT	7	5	1	0	1	8	2	1
CTCGGTGATG	7	2	3	2	5	4	0	1
CTCTGTTGAT	7	7	0	0	1	1	5	2
CTGAATGTAC	7	1	1	0	0	1	1	0
CTGAGTCTCC	7	3	3	0	1	6	2	4
CTGCCAACTT	7	6	7	10	4	8	13	9
CTGGCCGCTC	7	1	1	0	4	8	3	0
CTGGCCTGTG	7	6	7	7	5	6	1	0
CTGGTCCTCC	7	1	7	7	0	6	3	4
CTGTTTATGA	7	2	0	0	3	7	1	0
CTTCAGAAAT	7	0	0	2	0	4	0	1
CTTCGAAACT	7	3	4	7	3	1	4	1
CTTTTCTTCT	7	7	2	3	5	4	1	3
GAAAAGCTGG	7	0	0	0	0	0	2	0
GAAATGATGA	7	8	5	1	7	3	4	6
GAACGTCTTA	7	4	2	4	6	1	3	1
GAATCAGAAG	7	7	1	0	5	2	0	1
GAATGATTTC	7	1	9	6	1	5	0	3
GACTGAGCTT	7	5	0	0	4	5	7	4
GAGAAAGAGG	7	3	1	2	2	2	1	1
GAGAGGAAGA	7	3	0	0	7	1	3	0
GAGGCTCAAT	7	5	0	2	2	5	4	2
GAGTGAGTGA	7	6	2	1	2	8	3	3
GATGAACTGA	7	4	1	3	4	1	1	2
GATGACCCCG	7	4	1	4	7	14	3	6
GATTTCCTTG	7	6	0	0	10	6	0	4
GATTTCTTTG	7	0	0	0	0	1	0	0
GCAAAATCCC	7	5	3	1	6	4	1	3
GCAACGGGCC	7	8	3	3	6	13	2	3
GCACTCCAGC	7	6	3	3	13	0	5	3
GCAGAATAGA	7	2	0	0	0	0	0	1
GCCAAGTTTG	7	6	4	3	3	7	1	0
GCCACCCCGT	7	3	0	3	3	13	2	4
GCCAGGAGCT	7	2	20	9	0	14	11	12
GCCCAGGTCA	7	0	520	448	0	0	22	62
GCCCATTGGA	7	16	12	4	2	6	7	1
GCCTGGCTGT	7	0	0	1	0	1	1	0
GCCTGGGACT	7	3	12	12	6	12	6	9
GCTGGGAACC	7	1	0	3	0	0	0	0
GCTGTAGACA	7	5	5	5	3	3	0	2
GCTTCCATCT	7	9	7	7	9	19	6	9
GGAACGGATG	7	8	1	4	3	15	6	9
GGAAGGGAGG	7	1	0	1	4	5	1	3
GGAAGTTTCG	7	7	3	1	6	9	3	4
GGAGATGAGG	7	1	0	0	8	6	2	2
GGAGGGGGCT	7	8	17	14	1	11	8	4
GGCCAGGTGG	7	0	6	2	0	4	5	0
GGCCTCCCAG	7	2	2	0	6	10	1	4
GGCGACAGAG	7	1	4	4	9	4	7	3
GGCGCCTCCT	7	5	6	5	7	11	5	7
GGCTCCTCGA	7	5	13	8	3	7	9	9
GGCTCTGTCA	7	3	1	3	0	2	1	1
GGCTGGGCCT	7	5	46	25	7	14	8	11
GGGAAACCCC	7	11	10	3	9	6	7	11
GGGACCCCGG	7	2	0	3	6	5	2	3
GGGAGCTGCG	7	3	3	9	5	27	1	4
GGGCCCTTCC	7	2	4	3	3	5	1	4
GGGCGAGAAC	7	0	3	5	1	2	0	0
GGGCTCACCT	7	2	0	1	9	8	3	1
GGTACTCGAT	7	6	1	1	0	7	2	2
GGTAGCAGGG	7	3	0	3	3	10	1	3
GGTCCAAATT	7	0	0	0	0	5	0	1
GGTCGGGAGT	7	5	0	0	5	6	1	0
GTAAAAGTTC	7	9	1	0	4	6	2	2
GTAAGATTTG	7	4	1	2	2	6	0	4
GTATTGGCCT	7	4	11	9	1	5	1	9
GTCAAGACCA	7	4	4	2	8	9	3	0
GTCCCTCTCA	7	1	0	0	2	4	2	2
GTCTCCTAAT	7	2	9	13	0	8	1	8
GTGAAAAAAA	7	2	0	0	5	12	2	0
GTGAAACCAC	7	9	5	2	4	2	4	6
GTGACAGACA	7	5	1	0	0	4	4	0
GTGGCACGCA	7	10	13	8	9	8	14	12
GTGGCACGCG	7	2	12	6	3	1	8	6
GTGGCCCGCA	7	7	2	0	1	5	2	0
GTGGCGCGCA	7	9	4	1	3	5	5	7
GTGGGCACCT	7	0	1	2	0	0	1	3
GTGGTGTGCA	7	20	7	10	9	7	7	9
GTGGTGTGCG	7	2	5	2	3	3	6	5
GTGTGTAAAA	7	1	3	1	5	6	7	3
GTTGTCTTTG	7	4	0	1	0	3	1	3
GTTTGCAAGT	7	2	1	1	3	6	2	3
TAAAGGTTTT	7	10	1	0	0	7	1	1
TAACCCAGCA	7	0	5	13	2	5	5	1
TAATATTTTT	7	3	3	2	1	8	1	1
TAGAAAATTA	7	5	0	0	1	1	0	0
TATGTGATTT	7	1	0	1	0	7	3	1
TCAACAGCCA	7	1	2	5	5	2	1	0
TCCCATTAAG	7	8	2	3	4	12	55	10
TCCGTGGTTG	7	0	0	1	0	0	0	0
TCCTTGCTTC	7	2	1	1	2	4	1	3
TCGTAACGAG	7	2	3	4	3	3	1	2
TCTCCCTTCA	7	5	0	1	0	1	1	0
TCTGTCAATC	7	1	0	0	1	1	1	2
TCTTTACTTG	7	3	1	1	6	2	4	7
TGAAAAAAAA	7	12	0	3	7	10	8	6
TGAAGCCAGT	7	2	1	1	0	2	0	0
TGAAGGAGCC	7	13	8	15	15	31	14	4
TGAAGTAACA	7	8	7	2	1	9	2	5
TGACAGAGTG	7	1	10	10	2	1	4	2
TGAGAGGGTG	7	3	2	4	0	4	2	2
TGAGTGGTCA	7	6	1	3	2	1	0	0
TGATAATTCA	7	5	6	10	0	13	4	3
TGATGTTTGA	7	2	1	3	0	7	3	4
TGCTCTGTGT	7	5	0	2	1	2	3	1
TGCTGGGTGG	7	5	5	9	15	10	6	5
TGCTTCATCT	7	11	2	1	4	2	8	2
TGGCAACCTT	7	4	9	12	4	4	8	5
TGGCCTCCCC	7	8	11	9	5	10	3	5
TGGCCTGCCC	7	5	12	5	0	12	8	5
TGGGCCAGGC	7	2	3	4	1	3	1	3
TGGTTTGAGC	7	1	1	2	0	3	5	2
TGTAAGTCTG	7	5	3	5	5	8	3	3
TGTGAGGGAA	7	2	0	0	3	0	0	1
TGTTTATCCT	7	2	3	4	1	1	1	4
TGTTTTTATG	7	1	0	1	1	4	1	3
TTAAAAGCCT	7	2	0	0	0	2	2	0
TTAAATAAAA	7	3	0	0	0	1	0	2
TTAGATAAGC	7	4	0	0	2	1	8	3
TTAGCAGTTG	7	11	1	1	2	6	4	0
TTCCCTCGTG	7	3	0	1	2	3	2	0
TTCTCCCGCT	7	1	11	12	0	8	2	9
TTCTTGAACA	7	3	3	4	6	1	7	9
TTGAAACCCC	7	3	3	3	5	2	4	7
TTGGAACAAT	7	1	5	3	0	3	113	14
TTGTCCAGGC	7	5	2	2	4	2	6	9
TTTAATTGTG	7	5	0	2	5	6	2	0
TTTCCCATCC	7	3	1	6	2	6	13	2
TTTCTAGGGG	7	2	0	1	2	6	2	2
TTTCTCTAAG	7	5	0	0	5	1	1	0
TTTCTGCTAA	7	1	0	1	8	1	0	0
TTTGCACTTG	7	1	3	1	0	3	0	0
TTTTAGCAGG	7	2	0	5	0	4	2	2
TTTTTGATCA	7	3	7	6	1	8	12	16
AAAACCTAAA	6	0	0	0	0	0	0	0
AAAATACTAG	6	12	0	1	0	11	0	0
AAACTCGGGT	6	2	2	5	5	6	1	3
AAAGAGAAAG	6	0	1	0	1	3	1	1
AAAGTCAGAA	6	6	5	5	4	6	2	5
AAATAGGTTT	6	12	1	1	5	15	1	1
AACCAAAAAA	6	4	1	3	3	3	4	0
AAGACTGGCT	6	4	12	4	7	4	4	1
AAGAGCTAAT	6	8	1	0	3	5	1	0
AAGCGCTCTC	6	6	8	10	3	9	3	3
AAGGACCTTT	6	12	34	24	7	20	17	10
AAGGCCACCG	6	1	1	1	6	8	1	3
AAGGTAACAG	6	0	0	3	0	0	4	2
AATCGCTAAT	6	2	0	2	0	2	1	1
AATGTCAAAG	6	1	0	0	2	2	0	0
AATGTCCGAA	6	3	2	1	2	5	1	1
AATTCAATTA	6	6	1	0	7	8	2	0
ACAACTCAAT	6	2	1	1	7	8	6	10
ACACTACGGG	6	3	0	2	2	3	6	2
ACAGTGGATT	6	2	0	1	1	1	2	2
ACCAAGGAGG	6	13	5	5	11	9	8	6
ACCTCACTTA	6	2	1	1	3	0	1	4
ACCTGCCGAC	6	5	2	4	0	4	3	4
ACCTGCTGGT	6	1	6	7	4	1	3	3
ACTCAGAAGA	6	4	5	4	4	8	5	5
ACTGACTATC	6	1	1	2	2	1	1	0
ACTGTATTTT	6	2	5	0	0	9	5	0
ACTGTTCTCT	6	3	0	2	0	2	0	1
ACTTTGAATG	6	3	1	1	1	2	1	1
ACTTTTCAAA	6	0	6	7	0	0	7	4
ACTTTTTCAC	6	0	1	5	0	0	15	6
AGACAGAGTG	6	3	2	7	6	8	7	2
AGCAGCGTGG	6	0	0	0	3	2	2	1
AGCCGGGCTT	6	0	0	0	4	3	0	1
AGCCTGGGAG	6	2	2	3	5	1	6	7
AGCCTTCCTA	6	0	0	0	0	1	1	0
AGGGAAAGAG	6	6	0	3	7	7	0	2
AGGGCTGCAG	6	0	0	0	0	7	0	2
AGGGGGCTGA	6	2	2	3	4	3	4	3
AGGGTGTTTT	6	5	24	23	14	6	260	63
AGTCTGATGT	6	6	5	7	3	3	5	5
AGTGCAAGAC	6	4	14	40	3	11	63	29
AGTGGAGGGA	6	6	1	0	1	8	1	2
AGTGGGGACC	6	7	5	1	5	11	4	2
AGTGTCTGTG	6	0	1	0	8	1	1	0
ATACATTTAG	6	6	0	1	4	2	0	1
ATCAAGAATC	6	2	0	2	1	4	0	1
ATCCAAAGGA	6	4	1	0	0	0	0	0
ATCGCACCAC	6	10	9	6	6	2	9	8
ATCTCTATCC	6	3	0	0	3	1	0	1
ATCTCTGGAG	6	2	0	0	0	4	0	0
ATGACACTCA	6	1	2	4	1	2	3	1
ATGACTTTGA	6	0	0	0	0	0	0	0
ATGAGCTGAC	6	4	8	2	4	4	8	7
ATGCCTTGGG	6	4	3	2	4	4	1	0
ATGCGAAAGG	6	14	2	3	9	9	7	2
ATGCGGAGTC	6	6	14	13	0	3	4	2
ATGCTCCCTG	6	22	9	13	1	32	3	7
ATGGAAAGGA	6	7	2	1	6	5	1	1
ATGGAAATAT	6	0	0	0	0	0	0	0
ATGGAGACTT	6	3	6	1	9	12	5	5
ATGGCGGGTG	6	7	7	6	3	4	7	4
ATTCAAGACA	6	0	0	0	0	1	0	0
ATTCAGCACC	6	4	2	4	5	2	4	4
ATTCCAACTG	6	1	1	1	4	0	0	0
ATTGCGCCAC	6	5	7	2	6	1	3	9
ATTGTAGACA	6	0	3	2	0	4	3	2
ATTTTGATAA	6	1	0	0	2	1	2	1
CAAACCTTTA	6	0	0	1	3	3	1	1
CAAATGCAAA	6	5	0	1	4	1	1	0
CAACTGGAGT	6	3	10	3	3	3	2	4
CAAGAGGCAA	6	10	2	5	9	4	4	4
CAAGGATCTA	6	1	2	2	4	5	1	4
CAAGGTCATT	6	2	3	0	1	1	2	0
CACTATATTT	6	2	3	0	1	2	2	4
CACTCAGTGT	6	0	0	0	0	2	0	0
CAGACCCTGC	6	3	0	1	2	5	4	1
CAGCTCTGAG	6	0	0	0	1	3	0	0
CAGCTTGCAA	6	6	1	5	4	6	8	13
CATTTCATAA	6	3	4	9	1	8	4	6
CCAATTTATC	6	3	0	2	3	4	0	0
CCACCCTCAC	6	2	2	0	0	0	0	2
CCAGGGGGCA	6	6	0	2	2	3	2	0
CCAGTTCCTG	6	3	0	0	0	5	3	2
CCATTTTTAC	6	9	4	3	4	3	10	4
CCCACACTAC	6	6	14	4	3	4	7	5
CCCATCGTCA	6	2	4	7	0	1	4	0
CCCCCTCCGG	6	2	4	1	0	1	3	2
CCCCTCCCTC	6	1	3	2	4	6	6	5
CCCTGAGCTC	6	5	0	1	2	3	0	0
CCCTGTAATA	6	4	0	1	3	7	2	1
CCCTTAGCTT	6	9	16	12	10	4	3	8
CCTAGGACCT	6	4	6	4	3	1	1	3
CCTCACTTTC	6	0	1	1	1	4	1	0
CCTCATCCAG	6	1	0	0	1	0	2	2
CCTTCTGGTG	6	6	3	1	1	3	3	3
CCTTGGGCCT	6	10	0	0	4	0	1	0
CCTTTGAACA	6	6	5	3	2	4	3	3
CGAAGAAGGA	6	7	0	0	0	3	0	0
CGCCTATAAT	6	3	2	1	0	1	2	2
CGCTTTGCGC	6	4	2	1	3	2	2	0
CGGATTATCC	6	5	0	0	1	6	2	0
CGGGAGTCGG	6	0	28	30	0	18	1	10
CTCCAGGACA	6	4	0	0	0	4	2	2
CTCTAACTGC	6	6	2	0	1	2	3	1
CTCTGCCCTC	6	1	27	17	0	8	21	23
CTGAAACCCC	6	5	3	1	5	2	7	3
CTGAGCTGTA	6	7	3	4	4	1	2	3
CTGGAGTGCA	6	4	1	1	5	2	6	2
CTGGCCTCCC	6	0	0	0	0	0	0	0
CTGGCTGCAA	6	14	13	18	1	12	6	9
CTGTCTGTGG	6	3	0	1	1	6	0	0
CTGTGAGACC	6	0	10	13	1	1	27	13
CTGTGCCCAG	6	7	5	5	8	9	3	1
CTTAAATATC	6	4	3	1	1	3	1	1
CTTAAATCAG	6	0	0	2	2	7	1	3
CTTACAGCCA	6	3	0	0	3	3	0	1
CTTAGAGGGG	6	4	16	22	2	5	1	1
CTTCTGCAAA	6	5	0	0	2	2	4	2
CTTCTGTTTT	6	6	1	2	0	7	1	4
CTTGTAACAG	6	3	0	1	3	2	2	3
CTTTGTGACT	6	1	2	2	1	1	1	0
CTTTTGTTTG	6	5	3	0	5	3	1	2
GAAATACAGT	6	3	34	42	7	12	33	28
GAAGGAAGAA	6	11	1	0	10	8	5	3
GAAGGCATCC	6	8	5	1	5	12	1	3
GAAGGCATCT	6	3	2	3	2	1	2	0
GAATTGCTGG	6	0	0	0	0	0	0	0
GAATTTTATA	6	7	4	2	3	16	7	1
GACATAAACA	6	0	0	0	0	2	0	0
GACCACGAAT	6	0	0	0	1	4	2	8
GACCAGCCTT	6	1	0	0	2	2	0	4
GACCGAGGTG	6	8	4	4	11	5	4	1
GACGCAGAAG	6	0	1	1	3	4	2	2
GACTCTGGGA	6	1	1	4	3	1	4	5
GACTGCGTGC	6	2	1	3	9	8	17	15
GACTTCTGAG	6	1	1	0	2	5	0	1
GAGGGCCGGT	6	1	15	15	0	15	0	2
GAGGTCCCTG	6	6	1	4	3	13	4	5
GATAGGTCGG	6	2	1	1	6	1	0	4
GATCTCATCT	6	7	2	1	0	5	4	3
GATTCCACTG	6	1	1	2	0	3	4	2
GATTGAACCT	6	0	2	0	1	1	0	0
GCAAGGTCAG	6	1	1	1	0	0	0	2
GCACCTATTG	6	6	1	2	3	2	5	1
GCCAAGATGC	6	11	7	3	7	14	6	3
GCCCCCCTGC	6	3	6	10	5	6	3	4
GCCCCTCAGC	6	4	4	0	2	0	0	1
GCCCTGAGCG	6	3	10	4	2	4	4	6
GCCGATCCTC	6	9	3	2	3	6	2	0
GCCGTGGAGA	6	2	32	23	0	3	7	8
GCCTACCCGA	6	0	1	0	0	7	5	1
GCCTGCTCCC	6	2	2	4	3	5	3	1
GCGAAACCTC	6	7	8	12	5	4	8	7
GCGATTCCGG	6	6	12	3	11	7	2	5
GCGGGTGTGG	6	5	1	2	3	14	1	1
GCTGTACAAA	6	3	1	1	5	2	0	1
GCTGTGGATA	6	2	1	1	3	2	3	0
GCTTAGAAGT	6	4	4	3	11	12	9	3
GCTTTTCAGA	6	1	0	1	15	4	5	4
GGAATAAATT	6	7	1	1	3	9	6	3
GGAGGGATCA	6	3	4	5	3	5	1	2
GGAGGTAGGG	6	8	1	0	3	1	0	6
GGATGGCAAT	6	5	1	5	12	12	2	4
GGATGTAGAG	6	3	2	5	2	2	2	0
GGCAACAGAG	6	13	5	3	5	3	2	3
GGCCTTTTTT	6	7	0	2	4	23	3	2
GGCGATGTCT	6	0	1	4	0	1	1	0
GGCTTTAGGG	6	4	21	36	19	9	392	188
GGGAAACCCT	6	8	5	5	1	3	5	12
GGGAAGCAGA	6	5	32	17	3	14	9	9
GGGAGCCCCT	6	2	1	3	4	10	3	3
GGGAGGATTA	6	0	6	7	1	4	1	0
GGGCAAGCCA	6	2	3	10	3	8	3	2
GGGGTAAGAA	6	4	1	1	8	7	7	5
GGGTGGGTAG	6	4	1	1	0	6	2	1
GGGTTCCCCG	6	3	1	0	4	4	2	2
GGTATTAGTT	6	0	0	1	0	0	1	1
GGTTGAGTGT	6	1	2	3	0	0	0	1
GTCACTCTCC	6	0	1	0	0	1	0	1
GTCACTGCCT	6	0	1	4	2	7	2	2
GTCTTTCTTG	6	7	0	1	4	9	6	0
GTCTTTGCCG	6	2	0	0	3	4	1	0
GTGAAACACC	6	11	4	0	8	4	8	4
GTGAACCCCC	6	3	3	5	0	2	7	4
GTGACACTCG	6	0	2	1	2	0	0	0
GTGACATCTC	6	1	0	0	4	4	0	2
GTGACCTCCT	6	13	24	33	4	23	8	3
GTGAGGGCTA	6	1	1	2	1	1	0	2
GTGCCCTGTT	6	10	2	4	4	1	7	0
GTGCCTAGGA	6	2	1	4	1	2	1	3
GTGCTGCGTG	6	4	1	3	8	15	3	6
GTGGCAGCGC	6	2	0	2	1	0	0	1
GTGGCGCACG	6	7	12	4	8	4	6	14
GTGGCGCATA	6	1	0	0	1	0	2	2
GTGTGAATGT	6	8	4	2	0	0	3	0
GTTCTGGTTT	6	21	5	6	7	15	3	15
GTTTCAGGTA	6	4	0	0	0	2	2	3
GTTTGTGATG	6	5	1	0	1	3	4	2
TAAACCTGTC	6	0	2	2	0	1	0	0
TAACATTAAA	6	4	0	1	1	9	2	4
TAACCAAGAG	6	0	1	0	0	0	0	0
TAACTCTCCT	6	0	0	0	0	0	0	0
TAACTGAGTG	6	0	0	0	0	0	0	0
TAACTGGTTA	6	0	0	0	3	0	0	1
TACAAAACCA	6	6	0	0	5	9	1	5
TACGAGGCCG	6	8	0	3	9	13	1	4
TACTAAAAAA	6	6	0	1	0	6	2	4
TACTAATAAA	6	3	0	0	1	0	2	5
TAGACTTATT	6	3	1	0	5	7	2	2
TAGTTGTAGG	6	5	2	1	1	3	3	2
TCACCAAAAC	6	0	0	0	1	3	1	0
TCAGACCCAG	6	4	0	1	6	5	1	3
TCAGAGATGA	6	5	8	11	0	2	6	3
TCAGTGAACG	6	5	2	1	7	5	3	0
TCCCTAATAA	6	22	2	5	10	13	10	9
TCCGCGAGAA	6	12	1	14	8	16	2	7
TCCTCGTACA	6	2	3	4	12	1	14	12
TCCTCTTTCA	6	0	2	4	0	0	1	0
TCCTGAAATA	6	5	1	2	1	2	1	2
TCCTTATTAA	6	12	3	15	11	27	22	10
TCTCCGTACA	6	7	4	19	20	1	29	22
TCTCTGATGC	6	3	0	2	0	1	3	5
TCTCTGTGTA	6	0	0	1	0	5	0	0
TCTCTTTTTC	6	1	1	1	0	2	2	0
TCTGGACTCG	6	3	0	2	9	9	1	2
TCTGTTTCCA	6	8	0	1	3	5	1	1
TCTTGAACAG	6	0	0	0	4	1	0	1
TGAAGAGAAT	6	5	2	3	1	2	0	0
TGACATCTGA	6	0	0	0	2	1	2	0
TGCACAATAT	6	1	3	3	0	3	5	5
TGCACCACAG	6	3	3	2	4	0	2	7
TGCCAACTCT	6	0	1	1	1	0	1	1
TGCCGCCCGC	6	1	14	5	0	5	0	1
TGCGGCTGGT	6	3	2	5	8	4	3	2
TGCTGACTCC	6	1	0	0	0	2	0	8
TGCTTTCAAA	6	0	1	2	0	4	0	0
TGGAAGGACC	6	3	1	4	1	4	1	2
TGGCAGCTTT	6	7	2	4	6	5	1	4
TGGGAGAAGT	6	4	2	2	2	4	2	0
TGTGTTAAGA	6	3	0	1	6	1	0	0
TGTTAATGTT	6	2	3	0	3	0	2	1
TGTTCCACTC	6	2	8	7	1	3	8	6
TGTTGATTTT	6	1	0	2	1	5	1	0
TTAATCCTAA	6	2	1	0	1	1	2	1
TTCAAAAAAA	6	3	0	0	4	3	2	0
TTCATTATAA	6	7	1	5	1	12	9	5
TTCCGGTTCC	6	4	10	8	7	2	5	11
TTCGCTTCCT	6	5	3	2	2	2	0	1
TTCTGCAATA	6	3	0	1	0	2	2	1
TTCTGTGTCA	6	5	1	7	4	9	4	5
TTGACCAGGC	6	6	6	1	8	2	9	13
TTGCGTGCTG	6	0	0	0	2	1	3	0
TTGCTTTTGT	6	4	5	8	2	11	3	2
TTGGACTGAG	6	6	1	1	2	5	0	0
TTGGGAGCAG	6	24	0	2	17	14	2	2
TTGTCTGCCT	6	3	4	5	2	11	1	2
TTGTTATTGC	6	3	4	1	1	0	1	2
TTGTTCTGCT	6	4	1	1	3	4	0	3
TTTCAGATTG	6	5	7	4	4	5	2	1
TTTCCTATCC	6	4	2	0	2	0	0	0
TTTCTTAAAG	6	14	2	3	8	2	2	8
TTTGTGACTG	6	3	5	7	1	6	6	8
TTTTACCAGT	6	4	0	0	1	2	2	2
TTTTGGGGGC	6	1	4	2	0	7	2	1
TTTTGTTTTT	6	2	2	1	3	1	1	1
AAAAAGCAGA	5	5	1	1	9	7	2	4
AAACACTCTT	5	3	2	0	2	3	3	0
AAACAGATGA	5	5	0	0	0	1	0	0
AAACCAGGGC	5	1	0	2	3	2	2	1
AAACTGTGAG	5	0	0	1	0	0	0	1
AAAGAAAGTG	5	1	2	1	3	3	0	2
AAAGCATTTT	5	2	1	2	2	2	1	1
AAAGCGTAAA	5	2	4	3	1	2	0	2
AAAGTTCGTA	5	0	2	0	0	0	1	0
AAATCCCTGT	5	1	1	0	1	0	0	0
AACATTGGCT	5	1	0	0	2	6	0	1
AACCAGTTTG	5	4	0	2	9	5	0	1
AACCCGGAAG	5	2	0	2	3	3	7	1
AACCTCCTGC	5	0	1	1	1	1	0	0
AACTCCTTCG	5	0	0	0	2	5	0	6
AAGAACATAG	5	1	0	0	0	3	0	0
AAGAAGATAT	5	0	0	0	2	1	0	0
AAGGAAGATT	5	7	1	1	2	4	4	3
AAGGAGCGGG	5	7	2	1	6	3	6	2
AAGGGCAGTG	5	5	3	2	0	4	3	3
AAGGTAATGC	5	4	1	3	3	7	4	1
AAGTCCTGCA	5	4	1	0	2	1	1	1
AAGTTTCCAA	5	1	1	1	1	3	4	3
AATAAAGGTG	5	1	0	0	1	0	0	0
AATAAAGTTG	5	2	0	4	6	4	3	4
AATAAATGGA	5	0	1	2	1	1	0	3
AATAGCTGAT	5	1	0	2	0	1	0	4
AATCCAGGAG	5	8	3	1	6	4	9	6
AATCCGACTC	5	2	3	2	6	4	2	1
AATGAAAAAA	5	4	0	0	0	3	0	1
AATGAAAAGG	5	4	2	1	3	3	2	1
AATGACTGAA	5	5	2	0	2	3	1	3
AATGTAATCA	5	1	9	9	0	0	2	2
AATTATGACT	5	1	2	1	2	1	0	3
ACAACATAGA	5	1	0	1	0	2	1	1
ACACTTACAA	5	1	1	0	2	1	0	0
ACATCCTCAC	5	3	5	3	3	3	1	1
ACCAAGCTGG	5	11	4	0	19	17	2	4
ACCCTATTAA	5	3	3	5	7	5	22	8
ACCGAGAGCC	5	1	0	1	2	1	1	3
ACCGCAGTGC	5	0	0	1	0	0	0	0
ACCGCTTGTT	5	0	1	3	11	1	2	7
ACCTTCCTAG	5	3	15	10	1	8	7	4
ACGAAACCCT	5	2	1	0	5	1	2	0
ACGCTCTGTG	5	2	0	0	1	0	0	0
ACGGCTCCGA	5	2	1	3	4	7	1	4
ACTATCCTGA	5	0	1	3	2	5	0	2
ACTCAAATGG	5	4	0	2	0	0	3	1
ACTGACTCCA	5	1	0	0	6	6	3	1
ACTGCTGAAC	5	3	1	0	3	7	3	4
ACTGCTGTCT	5	2	1	1	2	1	2	1
ACTGGAACGA	5	0	2	1	3	1	1	0
ACTGGCTGCT	5	5	3	5	10	2	6	5
ACTGTAATCC	5	5	1	1	4	2	5	3
ACTTGCACAA	5	1	0	1	0	1	0	1
ACTTTTTTCA	5	0	2	3	0	0	1	1
AGAAGGATCT	5	2	2	0	1	0	2	1
AGACAATTTT	5	0	1	1	0	0	1	0
AGACCAAAGT	5	6	1	1	1	5	1	3
AGAGAAAAAA	5	2	0	0	4	3	1	1
AGAGAAATTT	5	2	0	0	3	5	0	2
AGAGCCAAGT	5	2	0	6	1	3	1	2
AGAGCCAGCA	5	5	1	3	1	2	1	0
AGAGGCAGAG	5	1	1	0	2	0	0	0
AGATGAGATG	5	1	12	6	1	5	0	3
AGCAGCCTTT	5	2	2	4	0	3	0	0
AGCATTCAGC	5	1	0	1	1	1	0	2
AGCCCCCTGA	5	0	0	0	5	3	1	1
AGCCTACAGG	5	0	5	0	0	1	0	0
AGCCTCACTA	5	1	0	0	1	1	0	0
AGCCTGCCTG	5	6	4	2	10	4	4	4
AGCGAGAGAG	5	3	0	2	3	0	0	0
AGCTCACTCC	5	0	0	1	2	2	5	0
AGCTCCTTGA	5	0	0	1	0	2	0	0
AGCTCTGGAA	5	2	0	1	2	0	1	0
AGGATGACCC	5	5	2	0	12	15	7	3
AGGATGTGGG	5	3	10	14	5	6	3	4
AGGCCAAGGG	5	2	21	6	2	4	4	3
AGGCCGGAGT	5	0	0	0	0	0	0	0
AGGCCTGGGC	5	1	4	2	1	1	1	1
AGGCTGAGGC	5	5	7	5	5	2	5	8
AGGTGCAGAG	5	9	2	1	7	7	1	1
AGTATTCATA	5	0	6	0	0	0	0	1
AGTCTCCCCT	5	3	2	1	2	0	2	1
AGTGAGGGGA	5	1	2	2	1	3	0	1
AGTGGAGGTG	5	8	3	1	1	3	2	2
AGTTGTCCCG	5	4	0	0	3	2	1	1
ATAAAAAAAA	5	0	0	1	0	4	2	1
ATACCACTCA	5	0	0	0	0	0	0	0
ATACTGCTGC	5	2	2	1	2	6	1	0
ATACTTTAAT	5	3	0	1	3	2	0	1
ATAGGTCAGA	5	4	4	3	3	4	5	4
ATCAAGTGGA	5	6	0	0	5	6	1	1
ATCACGCCAC	5	6	6	3	4	3	6	11
ATCCACCCGC	5	5	5	1	1	4	1	10
ATCCGGGGAG	5	4	0	1	0	10	2	2
ATCGGGCCCG	5	0	10	7	2	6	6	4
ATGATCCGGA	5	1	3	5	4	8	5	3
ATGCCCGTGA	5	6	0	2	4	2	2	2
ATGCTAGATT	5	1	0	0	1	2	0	0
ATGCTCAGCC	5	1	0	3	1	1	3	1
ATGGATGCAC	5	5	0	1	1	4	0	1
ATGGGATTTT	5	0	0	0	6	3	0	1
ATGGGTCAGA	5	1	1	0	1	1	2	1
ATGGTTAAAG	5	8	0	1	5	2	1	2
ATGTACCTGA	5	1	1	4	0	1	2	2
ATTCTGGTCT	5	4	0	0	1	1	0	1
ATTCTGTCAT	5	0	0	0	0	2	0	0
ATTGATCTTG	5	2	0	0	0	2	0	1
ATTGTCAGGG	5	1	0	0	3	3	0	2
ATTGTGAACA	5	1	1	1	1	3	2	0
ATTGTGAGGC	5	4	4	0	2	8	5	3
ATTTAAAATA	5	0	1	1	1	3	0	0
ATTTAGACCA	5	0	0	0	5	2	0	1
ATTTTAACAA	5	1	0	2	0	3	0	1
ATTTTTTTTA	5	0	0	0	1	0	0	0
CACACAATGT	5	2	1	2	2	3	5	3
CACACACAGC	5	0	0	0	0	0	0	7
CACACCCCTG	5	2	5	2	1	3	4	3
CACAGGCAAA	5	8	13	1	0	10	1	3
CACCCCCAGG	5	2	2	5	3	5	4	2
CACCGGGTAG	5	2	2	4	2	2	3	0
CACCTTCCAG	5	2	0	2	3	5	2	3
CACTCGTGTG	5	1	0	13	0	2	4	3
CAGATAACAT	5	1	1	0	0	1	2	7
CAGATTTTGG	5	3	1	1	4	7	2	4
CAGGAACTAG	5	0	0	0	0	1	0	0
CAGGTGTCTT	5	4	1	2	1	2	1	0
CAGTCAGCCC	5	1	1	2	0	3	0	0
CAGTCATCTT	5	0	0	0	3	1	0	0
CAGTGTCTGT	5	0	4	5	1	0	0	0
CAGTGTTGGG	5	3	3	3	2	3	3	1
CAGTTCCATA	5	0	1	3	1	0	0	0
CAGTTCTCTG	5	5	7	9	4	3	3	6
CATCTAAACT	5	8	6	5	3	15	2	7
CATCTACAGG	5	7	0	0	0	0	0	0
CATTTCAATA	5	1	0	1	1	3	2	0
CCACCGCACT	5	14	18	5	5	5	15	14
CCACTGCACC	5	6	21	19	6	2	14	7
CCACTGCGCT	5	6	6	7	2	3	9	7
CCACTGCTCT	5	3	5	0	1	1	11	3
CCAGTAATCC	5	7	5	6	4	1	4	9
CCATTGTACT	5	2	4	4	3	4	9	12
CCCATAATCC	5	2	6	2	3	1	2	1
CCCATCGACC	5	4	2	3	0	1	3	0
CCCATTCCTC	5	2	2	1	2	1	2	2
CCCCAGTCGG	5	8	17	1	4	21	1	2
CCCCCAATGC	5	2	0	4	7	6	6	7
CCCCTCTGAG	5	9	1	2	3	6	4	5
CCCGGCCTTA	5	0	0	0	0	2	0	0
CCCTCTGTGA	5	0	5	4	1	2	8	2
CCGCTTCTGC	5	7	3	1	1	2	3	0
CCGGTAATCC	5	1	2	0	4	1	4	0
CCGTGCTCAT	5	2	6	12	7	5	2	4
CCTAAGGCTA	5	2	2	1	3	4	2	9
CCTACTCCCA	5	1	0	0	1	1	0	0
CCTCTGGAGG	5	0	7	5	4	0	4	2
CCTGAAATTT	5	1	0	1	3	3	4	3
CCTGAGGTCA	5	3	0	2	3	5	1	0
CCTGGAGCGC	5	5	0	1	0	5	3	0
CCTGGAGTGG	5	3	1	3	4	4	2	1
CCTGTAATCG	5	4	5	3	5	2	4	5
CCTGTAGTCT	5	5	8	3	6	2	11	11
CCTGTCATCC	5	3	3	4	4	4	9	3
CCTGTGATTC	5	2	1	0	2	1	3	1
CCTTGACCAA	5	0	0	1	0	2	1	1
CGATCAGTTT	5	4	0	2	3	1	2	0
CGATCGGGTG	5	5	0	2	4	2	1	0
CGCTGTTTTT	5	4	0	0	0	3	1	1
CGTACTGAGC	5	5	3	3	3	11	5	6
CGTGCTGGCC	5	2	3	1	0	3	1	1
CGTGTGGGCT	5	3	1	0	0	3	1	2
CTAAGACCTC	5	2	4	1	1	2	2	2
CTAATAAATG	5	2	0	4	0	1	3	1
CTAATTCAGA	5	2	1	0	4	4	1	1
CTACTGCACT	5	9	10	7	5	3	13	8
CTAGAAGTAC	5	0	5	3	0	0	1	2
CTAGACGTTG	5	3	0	0	1	5	1	0
CTAGCCAGCA	5	2	3	3	5	4	9	2
CTCAGCAATG	5	3	0	0	0	4	3	2
CTCCTGTGCC	5	4	0	0	2	7	1	0
CTCCTTAAGA	5	8	5	3	10	2	3	2
CTCTCAATGG	5	1	1	0	0	1	1	1
CTGACCCCCT	5	0	1	0	0	7	1	2
CTGCAGGCCC	5	4	0	2	1	5	4	2
CTGCTGCACT	5	5	5	6	5	3	6	4
CTGCTTAAGG	5	1	2	1	1	0	1	0
CTGCTTTTTT	5	3	0	2	2	0	2	2
CTGGATGCCG	5	3	5	6	5	7	1	2
CTGGCCCCGA	5	2	1	0	0	0	2	4
CTGGCTATCC	5	1	7	3	0	0	1	0
CTGGTGAGTG	5	0	0	1	0	5	1	1
CTGTACCTGG	5	23	1	0	0	25	0	0
CTTAAGGATT	5	9	2	2	4	15	1	0
CTTCCCACTC	5	2	1	1	0	1	1	4
CTTCGGATGT	5	4	1	0	2	2	0	0
CTTGATTCCC	5	2	26	9	1	3	5	2
CTTGTAGTCC	5	5	3	4	2	1	5	8
CTTTGATGTT	5	7	8	9	1	2	0	4
CTTTTCAAGA	5	2	0	2	1	2	4	3
GAAAATAAAG	5	0	0	1	0	0	0	0
GAAGGCAACG	5	1	4	1	0	2	0	0
GAAGGGATCA	5	2	1	3	1	10	0	1
GAAGTGGAAG	5	4	2	1	7	6	1	2
GAAGTGTCAC	5	0	0	0	1	3	0	0
GAAGTGTGTC	5	1	2	1	0	2	0	1
GAATAAATGT	5	1	0	1	0	4	1	2
GAATCACTAG	5	0	0	0	0	1	0	0
GAATGCTGAC	5	1	2	2	4	0	3	0
GAATGGGCTG	5	3	1	2	1	1	6	1
GAATGTAAGT	5	2	2	1	4	2	3	0
GACAAACATT	5	1	0	0	1	0	0	0
GACAGTGTGG	5	8	1	0	0	3	4	3
GACATTGCTG	5	1	0	0	1	2	2	1
GACCCTGACT	5	5	3	2	9	9	3	3
GACTTGGCCC	5	1	0	0	1	2	0	0
GACTTTGGGA	5	6	1	2	5	5	1	2
GAGAAAAACT	5	1	0	1	2	5	0	0
GAGAAACCTC	5	1	1	1	2	2	2	3
GAGAACCGTA	5	18	8	16	39	12	7	5
GAGAACGGGG	5	4	13	6	4	9	7	10
GAGAGAAGAG	5	1	0	0	0	3	0	1
GAGAGCTCCC	5	5	5	11	1	2	1	3
GAGAGGACAG	5	2	0	0	1	2	1	1
GAGAGGGCAG	5	3	0	0	4	7	3	0
GAGATCCGCA	5	17	2	6	6	18	12	10
GAGCGGGATG	5	9	9	6	3	8	2	2
GAGGATTTTA	5	3	0	0	1	1	1	0
GAGGCAAGAC	5	0	0	0	0	0	1	0
GAGGCCAGTG	5	3	5	4	1	3	2	5
GAGGCGCTGG	5	2	3	5	5	3	1	0
GAGGGACTTG	5	1	2	5	5	3	0	5
GAGTCTGAGG	5	10	3	0	8	1	7	4
GAGTGGGGGC	5	5	0	3	6	11	5	4
GAGTTGGCAG	5	8	3	3	1	10	7	5
GATGACGACT	5	9	0	0	2	5	3	8
GATTTCAACC	5	0	0	1	0	2	0	0
GCAAAACCTC	5	11	3	1	7	2	3	6
GCAAAAGCCC	5	2	0	1	1	2	2	3
GCAAACCCCA	5	0	0	0	0	0	1	0
GCACCTGGGA	5	0	1	0	2	0	0	0
GCACTTCAAA	5	2	0	0	1	1	0	1
GCAGGAACAG	5	3	1	1	4	2	1	4
GCAGGAATTG	5	3	2	4	2	8	1	2
GCAGGCTGTG	5	1	0	1	0	1	1	0
GCAGTCCCAG	5	2	0	1	6	1	0	0
GCCAGGGGCC	5	3	0	0	5	3	2	3
GCCATATTAT	5	1	0	2	0	1	0	2
GCCCACAAGT	5	3	7	3	1	8	0	0
GCCCAGCCCT	5	3	1	0	4	2	3	3
GCCCCCCCGT	5	1	1	2	3	4	4	3
GCCCGAGATG	5	3	1	0	1	1	1	0
GCCCGCAGGG	5	9	8	2	5	7	1	1
GCCCGTGCCA	5	7	2	1	2	4	4	5
GCCGAGACCA	5	1	12	8	2	3	3	4
GCCGAGCCAG	5	1	1	2	0	0	0	0
GCCGCCCTGC	5	15	34	22	13	17	21	13
GCGAGACCCC	5	4	4	6	3	2	5	4
GCGGAGAGAG	5	8	0	4	15	29	2	3
GCGTGATCCT	5	4	4	7	6	9	2	1
GCGTGGCTCA	5	4	0	1	4	2	2	1
GCTCTGAAGG	5	4	0	0	1	1	0	0
GCTGAAGGAA	5	4	0	2	6	12	2	0
GCTGATGTCA	5	0	0	0	0	0	0	0
GCTGCTCCCT	5	2	1	3	2	7	5	6
GCTGGGGTGG	5	0	3	2	1	7	0	1
GCTGGTTCCT	5	2	1	0	1	1	1	1
GCTGTATAAT	5	0	0	0	1	4	2	0
GCTGTCATCA	5	3	0	5	4	8	3	1
GCTTACCTTT	5	0	2	0	2	7	1	0
GCTTCACTCG	5	1	1	2	0	2	1	1
GCTTGGATCT	5	5	1	1	4	10	2	3
GCTTGTACCT	5	0	0	0	1	0	1	2
GGAACAGGGG	5	1	1	13	0	2	2	0
GGAGAAGATG	5	12	1	0	3	2	0	2
GGAGGCAGGT	5	5	1	2	2	4	1	2
GGAGGTGGAG	5	2	5	1	4	2	4	5
GGAGGTGGGG	5	8	28	16	4	5	11	5
GGCAAAGAGG	5	0	0	1	0	0	0	0
GGCACAATCA	5	1	1	0	1	2	1	0
GGCAGCCTGG	5	1	2	1	2	2	1	6
GGCAGGCTGT	5	1	0	0	1	4	0	2
GGCCAAAGGC	5	6	1	4	0	5	6	1
GGCCCCTCAC	5	0	0	0	5	2	0	1
GGCGTCCTGG	5	6	5	17	14	10	3	6
GGCTTTGGAG	5	10	4	5	4	13	10	8
GGGAATAAAC	5	2	3	0	0	1	2	1
GGGATGGAAG	5	0	0	2	1	4	0	0
GGGCCCCTGG	5	2	2	1	1	6	2	0
GGGCGGGTCC	5	0	0	0	0	1	0	0
GGGGAGCTCG	5	5	1	0	0	4	0	0
GGGGGAGAAG	5	0	2	10	0	2	4	6
GGGTCTGCGG	5	20	0	1	15	10	0	2
GGGTTTTTAA	5	4	1	0	6	4	2	2
GGTCAGTCGG	5	3	11	13	14	3	75	17
GGTGACTCTT	5	0	3	2	1	3	1	2
GGTGAGACCT	5	8	7	7	5	7	13	9
GGTGGATGTG	5	2	1	1	3	4	6	3
GGTGGCTTTG	5	3	2	4	1	5	0	6
GTAGAAAAGA	5	4	0	0	2	3	1	0
GTATGAGTAG	5	1	7	5	0	1	3	2
GTCCATCATA	5	0	2	9	4	2	4	5
GTCCCAAAAT	5	1	1	2	5	1	1	0
GTCCCGGGCA	5	0	2	1	0	2	0	1
GTCGGGCCTC	5	0	0	0	0	3	0	0
GTGAAAACCT	5	8	3	1	1	2	7	4
GTGAAACGCC	5	8	8	3	5	2	6	9
GTGAAGTCTT	5	1	0	1	1	8	0	0
GTGATTGTTC	5	3	4	1	0	4	1	1
GTGCCAGGGA	5	0	0	0	0	1	0	0
GTGCTCTGTA	5	5	3	4	0	3	2	1
GTGCTGGGCG	5	1	0	0	0	4	1	0
GTGGAACCCC	5	7	7	3	3	6	5	8
GTGGCATTTG	5	1	0	0	0	1	0	0
GTGGCCTGCA	5	3	4	1	3	5	2	0
GTGGCGCGTG	5	11	11	10	2	9	14	12
GTGGCTGCTG	5	2	2	5	3	7	3	9
GTGGCTTGTG	5	5	2	0	2	2	1	4
GTGGGGAGGA	5	1	0	1	1	3	0	1
GTGGGTGTCC	5	3	2	4	4	8	2	1
GTGGTGCATA	5	4	1	1	3	0	1	3
GTGTCCTCCT	5	7	2	3	1	5	0	4
GTGTTGGGGG	5	4	21	19	0	6	3	1
GTTCATAGGT	5	1	0	2	2	2	2	1
GTTCCAGTGA	5	4	4	2	3	2	0	1
GTTCGGGCCG	5	3	3	6	2	3	2	3
GTTCTATTTA	5	3	1	0	3	1	0	0
GTTTAGAGGG	5	1	5	16	0	5	1	2
GTTTCCAGCT	5	0	0	0	1	1	1	0
GTTTCTTCCC	5	3	2	3	2	2	2	4
GTTTGAAGGG	5	1	2	0	0	4	2	0
GTTTGCCTGA	5	2	1	0	0	3	1	0
GTTTGGAGCT	5	2	2	7	5	8	4	0
TAAAATATTA	5	5	0	0	0	1	0	0
TAAATGTTGA	5	0	0	0	0	0	1	0
TAACTGGAGG	5	1	1	3	2	5	5	3
TAATAAATGC	5	2	1	2	2	2	1	1
TAATACTTTT	5	3	0	0	0	2	2	2
TAATCTTTAC	5	0	0	0	2	5	1	1
TACAAGATGT	5	0	0	1	0	0	0	0
TACAGGTTTT	5	1	1	0	2	3	0	0
TACCAGCACA	5	2	0	0	3	5	3	0
TACCGCCCGT	5	4	3	5	6	7	3	4
TACTGGTTTA	5	3	0	1	2	4	0	4
TACTTGGGAG	5	2	5	4	0	1	2	0
TAGACTAGCA	5	3	31	27	4	1	4	25
TAGTAAGTCA	5	2	0	0	2	2	1	1
TAGTATTTTC	5	3	0	0	3	3	2	1
TAGTCCCAGC	5	7	5	2	3	2	4	5
TAGTCCCTCT	5	3	2	0	3	2	0	3
TCACAGCTGT	5	4	3	14	3	2	6	4
TCACGGCAAG	5	4	1	2	13	8	9	0
TCACTGTGGT	5	0	0	0	0	1	0	0
TCAGAAAGCC	5	0	6	6	0	0	5	8
TCAGACAAAA	5	4	2	1	6	0	0	1
TCAGAGAATA	5	2	0	0	1	4	3	2
TCAGCACCTG	5	5	12	9	1	4	12	6
TCAGTTTGTC	5	5	2	6	7	14	3	1
TCATAACTGT	5	6	3	3	2	6	3	2
TCCAAGGAAG	5	2	2	3	2	1	2	0
TCCCCATACA	5	3	3	3	12	2	11	7
TCCCTAAAAA	5	12	0	1	4	1	3	3
TCCTCAAGAT	5	2	0	3	0	2	0	3
TCCTCAGGCA	5	1	0	0	1	0	0	2
TCCTCGGGCA	5	3	4	1	3	10	4	2
TCCTGCTGAT	5	1	0	1	0	6	1	0
TCCTGCTGCC	5	1	2	0	3	13	6	8
TCTCAAGAAG	5	3	0	0	3	5	4	0
TCTGAGCCAG	5	0	3	3	2	0	4	3
TCTGGCAGTA	5	4	0	2	1	5	1	0
TCTGGGGACG	5	3	2	3	4	6	3	0
TCTGTAACAC	5	1	0	1	1	4	2	2
TCTTCGTCCT	5	1	1	0	1	1	2	2
TCTTTTCAAA	5	2	2	1	0	2	2	2
TGAAAGTGTG	5	0	1	2	2	1	1	3
TGAAGGTTTT	5	1	2	0	2	2	0	1
TGACTGTTAT	5	4	0	1	0	4	0	0
TGATACTTTT	5	3	0	1	5	3	1	0
TGATGGGCAT	5	0	0	0	0	5	1	2
TGATGTTCCA	5	4	1	2	2	4	1	3
TGCCTATTAA	5	10	3	4	9	13	9	9
TGCCTCCCAT	5	1	1	2	3	1	2	0
TGCCTGGAAC	5	2	0	0	1	1	0	4
TGCGGAGGCC	5	3	0	0	1	2	1	0
TGCTGTGCAT	5	9	6	10	10	5	3	9
TGGAAGGGCT	5	8	2	5	8	4	5	2
TGGAGAATGT	5	1	1	0	8	3	1	1
TGGAGTGGAG	5	2	12	19	5	12	16	10
TGGCAAGATG	5	2	0	0	0	3	0	2
TGGCCCGGGC	5	3	1	0	3	5	0	2
TGGCTAGTGT	5	2	2	6	7	11	3	6
TGGGGCCGCA	5	1	3	11	0	7	10	16
TGGGTGGGGG	5	5	0	4	1	8	2	2
TGGTACACGT	5	5	9	17	6	6	11	10
TGGTTGATTT	5	3	0	0	3	4	1	1
TGGTTTTTGG	5	8	7	5	3	3	2	8
TGTACTACTT	5	2	0	1	0	1	0	2
TGTAGAAAAA	5	1	0	3	3	11	0	0
TGTAGTTTGA	5	7	2	4	2	5	5	5
TGTGCTGTGC	5	1	0	2	3	4	3	0
TGTGGCCTCC	5	7	7	8	2	7	3	2
TGTGTGTGAC	5	2	1	1	2	2	1	0
TGTGTGTGTG	5	4	1	3	4	3	4	5
TGTTTGGGGG	5	3	0	1	6	1	3	2
TGTTTGTGTG	5	3	1	0	1	2	2	3
TGTTTTTTTT	5	2	1	0	0	4	1	2
TTAAGAGGGG	5	5	0	0	4	6	2	1
TTAATAGTGG	5	2	4	3	0	2	3	2
TTAGCCAGGC	5	7	2	0	3	3	7	3
TTATGTTGAA	5	1	0	3	2	2	0	3
TTCAGTGCCC	5	4	0	2	0	4	1	1
TTCATATAGT	5	0	0	0	0	0	0	0
TTCCTCGGGC	5	0	0	0	0	16	1	2
TTCCTGACTA	5	4	1	0	2	6	2	2
TTCTCAAGAA	5	0	0	0	8	9	2	0
TTCTCTACAA	5	4	1	0	2	2	3	0
TTCTGTGAAT	5	3	1	3	4	2	1	5
TTGAAGAAGA	5	1	1	1	0	0	0	3
TTGACACTTT	5	6	2	5	6	1	3	7
TTGATGTACA	5	0	0	1	1	1	1	1
TTGATTGCGA	5	1	0	1	0	1	0	2
TTGGCAGCCC	5	8	4	21	4	15	6	4
TTGGCTTTTC	5	15	2	1	34	16	3	4
TTGTCCAGAG	5	5	0	0	1	3	3	1
TTGTCCCCTA	5	1	1	0	2	0	1	1
TTGTGGGATC	5	0	0	3	0	0	2	3
TTGTGTGTAC	5	1	0	3	0	2	3	5
TTGTTTGACT	5	0	0	0	0	2	1	0
TTTAGGGGGA	5	1	1	0	4	1	1	1
TTTCCTTCCT	5	4	3	1	1	2	6	2
TTTCTGGAGG	5	0	3	1	1	2	3	3
TTTCTGTTTT	5	0	1	0	0	0	1	1
TTTGATTTTA	5	0	0	0	2	1	0	0
TTTGTAGATG	5	6	2	5	16	7	5	2
TTTGTGAATT	5	1	0	0	0	1	0	0
TTTTCTAACG	5	2	1	0	0	0	1	0
TTTTGTGTAT	5	0	0	1	1	1	1	1
TTTTTAATGT	5	1	0	2	0	2	7	8
AAAACTTTTT	4	0	0	0	0	1	0	0
AAAATAAACA	4	0	0	0	0	3	2	1
AAAATAAAGA	4	4	0	0	2	3	1	4
AAAATATTTT	4	3	0	0	1	5	1	1
AAACGATACA	4	0	0	0	0	0	0	0
AAACGCCCAA	4	9	0	0	1	14	3	2
AAAGGAAAGT	4	1	2	1	0	2	0	1
AAAGGAATAA	4	1	0	1	0	0	0	1
AAAGGGTCAC	4	0	0	0	0	0	0	0
AAAGTGAAAA	4	2	0	0	2	1	0	0
AAAGTGTATT	4	1	0	2	0	0	1	0
AAATAGATCC	4	2	9	9	3	0	6	12
AAATGCCCTC	4	2	0	0	0	3	1	0
AACAACAGTG	4	1	0	0	0	2	0	1
AACAGACACT	4	8	1	0	6	4	2	1
AACATTGACA	4	0	4	1	1	2	2	0
AACCCATTGT	4	0	0	0	0	2	0	0
AACCCTGCCC	4	8	2	8	2	4	1	5
AACCCTTGGG	4	3	0	0	0	3	1	0
AACGTGCAGG	4	2	29	31	8	117	8	7
AACTCTAAGG	4	2	0	0	0	1	0	0
AACTTGGGAG	4	1	2	0	0	1	1	1
AAGAGTCTGA	4	0	0	0	0	1	1	0
AAGCCCCTGG	4	3	0	1	0	6	2	1
AAGGAGCAAG	4	0	0	1	0	0	1	6
AAGGATAAAA	4	0	8	14	0	1	5	6
AAGGCACAGA	4	3	0	5	5	3	3	6
AAGGGGGCAA	4	13	13	8	0	26	12	4
AAGGTGCATA	4	1	0	0	0	0	0	0
AAGTACTTCA	4	0	0	0	0	0	1	0
[truncated: 100,827 more rows]
