# Supplementary material for: Simcluster: clustering enumeration gene expression data on the simplex space
Source: BMC Bioinformatics. 2007 Jul 11;8:246. doi: 10.1186/1471-2105-8-246 (PMC2147035; doi:10.1186/1471-2105-8-246)
Supplement: Additional file 2 — Stand-alone command-line Simcluster version 0.8.14. Simcluster version used to create results of this work. Note that this version is distributed for compatibility issues only and users should always obtain the latest version at the project's website: http://xerad.systemsbiology.net/simcluster. [file 1471-2105-8-246-S2.zip › AdditionalFile2/simcluster-0.8.14/test/samples.info]

GSM728	normal	SAGE_NC1 src1: Normal colonic epithelium
GSM729	normal	SAGE_NC2 src1: Normal colonic epithelium
GSM682	tumor CL	SAGE_Caco_2 src1: Colon, colorectal carcinoma cell line (RER-), ATCC: HTB-37.
GSM717	tumor CL	SAGE_HCT116 src1: Colon, cell line derived from colorectal carcinoma.
GSM747	tumor CL	SAGE_RKO src1: Colon, cancer cell line. Wild type p53. RER+
GSM749	tumor CL	SAGE_SW837 src1: Colon, cancer cell line.
GSM755	primary tumor	SAGE_Tu102 src1: Colon, primary tumor
GSM756	primary tumor	SAGE_Tu98 src1: Colon, primary tumor
