# Supplementary material for: Simcluster: clustering enumeration gene expression data on the simplex space
Source: BMC Bioinformatics. 2007 Jul 11;8:246. doi: 10.1186/1471-2105-8-246 (PMC2147035; doi:10.1186/1471-2105-8-246)
Supplement: Additional file 2 — Stand-alone command-line Simcluster version 0.8.14. Simcluster version used to create results of this work. Note that this version is distributed for compatibility issues only and users should always obtain the latest version at the project's website: http://xerad.systemsbiology.net/simcluster. [file 1471-2105-8-246-S2.zip › AdditionalFile2/simcluster-0.8.14/TreeLib/src/Makefile.am]

noinst_LIBRARIES = libtreelib.a

AM_CXXFLAGS=-Wno-deprecated @CAIRO_CFLAGS@


libtreelib_a_CXXFLAGS=$(AM_CXXFLAGS)
libtreelib_a_SOURCES = nodeiterator.h  \
   profile.h tokeniser.cpp tokeniser.h Parse.h Parse.cpp TreeLib.cpp TreeLib.h \
   treedrawer.cpp treedrawer.h treereader.cpp treereader.h \
   treewriter.cpp treewriter.h treeorder.cpp treeorder.h \
   gport.cpp gport_cairo.cpp gport.h gdefs.h gport_cairo.h
