# Supplementary material for: Simcluster: clustering enumeration gene expression data on the simplex space
Source: BMC Bioinformatics. 2007 Jul 11;8:246. doi: 10.1186/1471-2105-8-246 (PMC2147035; doi:10.1186/1471-2105-8-246)
Supplement: Additional file 2 — Stand-alone command-line Simcluster version 0.8.14. Simcluster version used to create results of this work. Note that this version is distributed for compatibility issues only and users should always obtain the latest version at the project's website: http://xerad.systemsbiology.net/simcluster. [file 1471-2105-8-246-S2.zip › AdditionalFile2/simcluster-0.8.14/TreeLib/src/Makefile.in]

# Makefile.in generated by automake 1.9.6 from Makefile.am.
# @configure_input@

# Copyright (C) 1994, 1995, 1996, 1997, 1998, 1999, 2000, 2001, 2002,
# 2003, 2004, 2005  Free Software Foundation, Inc.
# This Makefile.in is free software; the Free Software Foundation
# gives unlimited permission to copy and/or distribute it,
# with or without modifications, as long as this notice is preserved.

# This program is distributed in the hope that it will be useful,
# but WITHOUT ANY WARRANTY, to the extent permitted by law; without
# even the implied warranty of MERCHANTABILITY or FITNESS FOR A
# PARTICULAR PURPOSE.

@SET_MAKE@

srcdir = @srcdir@
top_srcdir = @top_srcdir@
VPATH = @srcdir@
pkgdatadir = $(datadir)/@PACKAGE@
pkglibdir = $(libdir)/@PACKAGE@
pkgincludedir = $(includedir)/@PACKAGE@
top_builddir = ../..
am__cd = CDPATH="$${ZSH_VERSION+.}$(PATH_SEPARATOR)" && cd
INSTALL = @INSTALL@
install_sh_DATA = $(install_sh) -c -m 644
install_sh_PROGRAM = $(install_sh) -c
install_sh_SCRIPT = $(install_sh) -c
INSTALL_HEADER = $(INSTALL_DATA)
transform = $(program_transform_name)
NORMAL_INSTALL = :
PRE_INSTALL = :
POST_INSTALL = :
NORMAL_UNINSTALL = :
PRE_UNINSTALL = :
POST_UNINSTALL = :
build_triplet = @build@
host_triplet = @host@
subdir = TreeLib/src
DIST_COMMON = $(srcdir)/Makefile.am $(srcdir)/Makefile.in
ACLOCAL_M4 = $(top_srcdir)/aclocal.m4
am__aclocal_m4_deps = $(top_srcdir)/configure.in
am__configure_deps = $(am__aclocal_m4_deps) $(CONFIGURE_DEPENDENCIES) \
	$(ACLOCAL_M4)
mkinstalldirs = $(SHELL) $(top_srcdir)/mkinstalldirs
CONFIG_HEADER = $(top_builddir)/src/config.h
CONFIG_CLEAN_FILES =
LIBRARIES = $(noinst_LIBRARIES)
ARFLAGS = cru
libtreelib_a_AR = $(AR) $(ARFLAGS)
libtreelib_a_LIBADD =
am_libtreelib_a_OBJECTS = libtreelib_a-tokeniser.$(OBJEXT) \
	libtreelib_a-Parse.$(OBJEXT) libtreelib_a-TreeLib.$(OBJEXT) \
	libtreelib_a-treedrawer.$(OBJEXT) \
	libtreelib_a-treereader.$(OBJEXT) \
	libtreelib_a-treewriter.$(OBJEXT) \
	libtreelib_a-treeorder.$(OBJEXT) libtreelib_a-gport.$(OBJEXT) \
	libtreelib_a-gport_cairo.$(OBJEXT)
libtreelib_a_OBJECTS = $(am_libtreelib_a_OBJECTS)
DEFAULT_INCLUDES = -I. -I$(srcdir) -I$(top_builddir)/src
depcomp = $(SHELL) $(top_srcdir)/depcomp
am__depfiles_maybe = depfiles
CXXCOMPILE = $(CXX) $(DEFS) $(DEFAULT_INCLUDES) $(INCLUDES) \
	$(AM_CPPFLAGS) $(CPPFLAGS) $(AM_CXXFLAGS) $(CXXFLAGS)
LTCXXCOMPILE = $(LIBTOOL) --tag=CXX --mode=compile $(CXX) $(DEFS) \
	$(DEFAULT_INCLUDES) $(INCLUDES) $(AM_CPPFLAGS) $(CPPFLAGS) \
	$(AM_CXXFLAGS) $(CXXFLAGS)
CXXLD = $(CXX)
CXXLINK = $(LIBTOOL) --tag=CXX --mode=link $(CXXLD) $(AM_CXXFLAGS) \
	$(CXXFLAGS) $(AM_LDFLAGS) $(LDFLAGS) -o $@
COMPILE = $(CC) $(DEFS) $(DEFAULT_INCLUDES) $(INCLUDES) $(AM_CPPFLAGS) \
	$(CPPFLAGS) $(AM_CFLAGS) $(CFLAGS)
LTCOMPILE = $(LIBTOOL) --tag=CC --mode=compile $(CC) $(DEFS) \
	$(DEFAULT_INCLUDES) $(INCLUDES) $(AM_CPPFLAGS) $(CPPFLAGS) \
	$(AM_CFLAGS) $(CFLAGS)
CCLD = $(CC)
LINK = $(LIBTOOL) --tag=CC --mode=link $(CCLD) $(AM_CFLAGS) $(CFLAGS) \
	$(AM_LDFLAGS) $(LDFLAGS) -o $@
SOURCES = $(libtreelib_a_SOURCES)
DIST_SOURCES = $(libtreelib_a_SOURCES)
ETAGS = etags
CTAGS = ctags
DISTFILES = $(DIST_COMMON) $(DIST_SOURCES) $(TEXINFOS) $(EXTRA_DIST)
ACLOCAL = @ACLOCAL@
AMDEP_FALSE = @AMDEP_FALSE@
AMDEP_TRUE = @AMDEP_TRUE@
AMTAR = @AMTAR@
AR = @AR@
AUTOCONF = @AUTOCONF@
AUTOHEADER = @AUTOHEADER@
AUTOMAKE = @AUTOMAKE@
AWK = @AWK@
CAIRO = @CAIRO@
CAIRO_CFLAGS = @CAIRO_CFLAGS@
CAIRO_LIBS = @CAIRO_LIBS@
CAIRO_VERSION = @CAIRO_VERSION@
CC = @CC@
CCDEPMODE = @CCDEPMODE@
CFLAGS = @CFLAGS@
CPP = @CPP@
CPPFLAGS = @CPPFLAGS@
CXX = @CXX@
CXXCPP = @CXXCPP@
CXXDEPMODE = @CXXDEPMODE@
CXXFLAGS = @CXXFLAGS@
CYGPATH_W = @CYGPATH_W@
DEFS = @DEFS@
DEPDIR = @DEPDIR@
ECHO = @ECHO@
ECHO_C = @ECHO_C@
ECHO_N = @ECHO_N@
ECHO_T = @ECHO_T@
EGREP = @EGREP@
EXEEXT = @EXEEXT@
EXPAT = @EXPAT@
EXPAT_CFLAGS = @EXPAT_CFLAGS@
EXPAT_LIBS = @EXPAT_LIBS@
EXPAT_VERSION = @EXPAT_VERSION@
F77 = @F77@
FFLAGS = @FFLAGS@
FONTCONFIG = @FONTCONFIG@
FONTCONFIG_CFLAGS = @FONTCONFIG_CFLAGS@
FONTCONFIG_EXPAT_ARG = @FONTCONFIG_EXPAT_ARG@
FONTCONFIG_FREETYPE_ARG = @FONTCONFIG_FREETYPE_ARG@
FONTCONFIG_LIBS = @FONTCONFIG_LIBS@
FONTCONFIG_VERSION = @FONTCONFIG_VERSION@
FREETYPE = @FREETYPE@
FREETYPE_CFLAGS = @FREETYPE_CFLAGS@
FREETYPE_LIBS = @FREETYPE_LIBS@
FREETYPE_VERSION = @FREETYPE_VERSION@
GLIB = @GLIB@
GLIB_CFLAGS = @GLIB_CFLAGS@
GLIB_LIBS = @GLIB_LIBS@
GLIB_VERSION = @GLIB_VERSION@
GREP = @GREP@
GSL = @GSL@
GSL_CFLAGS = @GSL_CFLAGS@
GSL_LIBS = @GSL_LIBS@
GSL_VERSION = @GSL_VERSION@
HAVE_EXPAT = @HAVE_EXPAT@
HAVE_XMLPARSE_H = @HAVE_XMLPARSE_H@
INSTALL_DATA = @INSTALL_DATA@
INSTALL_PROGRAM = @INSTALL_PROGRAM@
INSTALL_SCRIPT = @INSTALL_SCRIPT@
INSTALL_STRIP_PROGRAM = @INSTALL_STRIP_PROGRAM@
LDFLAGS = @LDFLAGS@
LIBOBJS = @LIBOBJS@
LIBS = @LIBS@
LIBTOOL = @LIBTOOL@
LN_S = @LN_S@
LTLIBOBJS = @LTLIBOBJS@
MAKEINFO = @MAKEINFO@
OBJEXT = @OBJEXT@
PACKAGE = @PACKAGE@
PACKAGE_BUGREPORT = @PACKAGE_BUGREPORT@
PACKAGE_NAME = @PACKAGE_NAME@
PACKAGE_STRING = @PACKAGE_STRING@
PACKAGE_TARNAME = @PACKAGE_TARNAME@
PACKAGE_VERSION = @PACKAGE_VERSION@
PATH_SEPARATOR = @PATH_SEPARATOR@
PERL = @PERL@
PKG_CONFIG = @PKG_CONFIG@
PNG = @PNG@
PNG_CFLAGS = @PNG_CFLAGS@
PNG_LIBS = @PNG_LIBS@
PNG_VERSION = @PNG_VERSION@
RANLIB = @RANLIB@
RUBY = @RUBY@
RUBY_VERSION = @RUBY_VERSION@
SET_MAKE = @SET_MAKE@
SHELL = @SHELL@
STRIP = @STRIP@
VERSION = @VERSION@
WGET = @WGET@
ZLIB = @ZLIB@
ZLIB_VERSION = @ZLIB_VERSION@
ac_ct_CC = @ac_ct_CC@
ac_ct_CXX = @ac_ct_CXX@
ac_ct_F77 = @ac_ct_F77@
am__fastdepCC_FALSE = @am__fastdepCC_FALSE@
am__fastdepCC_TRUE = @am__fastdepCC_TRUE@
am__fastdepCXX_FALSE = @am__fastdepCXX_FALSE@
am__fastdepCXX_TRUE = @am__fastdepCXX_TRUE@
am__include = @am__include@
am__leading_dot = @am__leading_dot@
am__quote = @am__quote@
am__tar = @am__tar@
am__untar = @am__untar@
bindir = @bindir@
build = @build@
build_alias = @build_alias@
build_cpu = @build_cpu@
build_os = @build_os@
build_vendor = @build_vendor@
datadir = @datadir@
datarootdir = @datarootdir@
docdir = @docdir@
dvidir = @dvidir@
exec_prefix = @exec_prefix@
host = @host@
host_alias = @host_alias@
host_cpu = @host_cpu@
host_os = @host_os@
host_vendor = @host_vendor@
htmldir = @htmldir@
includedir = @includedir@
infodir = @infodir@
install_sh = @install_sh@
libdir = @libdir@
libexecdir = @libexecdir@
localedir = @localedir@
localstatedir = @localstatedir@
mandir = @mandir@
mkdir_p = @mkdir_p@
oldincludedir = @oldincludedir@
pdfdir = @pdfdir@
png_CFLAGS = @png_CFLAGS@
png_LIBS = @png_LIBS@
prefix = @prefix@
program_transform_name = @program_transform_name@
psdir = @psdir@
sbindir = @sbindir@
sharedstatedir = @sharedstatedir@
sysconfdir = @sysconfdir@
target_alias = @target_alias@
noinst_LIBRARIES = libtreelib.a
AM_CXXFLAGS = -Wno-deprecated @CAIRO_CFLAGS@
libtreelib_a_CXXFLAGS = $(AM_CXXFLAGS)
libtreelib_a_SOURCES = nodeiterator.h  \
   profile.h tokeniser.cpp tokeniser.h Parse.h Parse.cpp TreeLib.cpp TreeLib.h \
   treedrawer.cpp treedrawer.h treereader.cpp treereader.h \
   treewriter.cpp treewriter.h treeorder.cpp treeorder.h \
   gport.cpp gport_cairo.cpp gport.h gdefs.h gport_cairo.h

all: all-am

.SUFFIXES:
.SUFFIXES: .cpp .lo .o .obj
$(srcdir)/Makefile.in:  $(srcdir)/Makefile.am  $(am__configure_deps)
	@for dep in $?; do \
	  case '$(am__configure_deps)' in \
	    *$$dep*) \
	      cd $(top_builddir) && $(MAKE) $(AM_MAKEFLAGS) am--refresh \
		&& exit 0; \
	      exit 1;; \
	  esac; \
	done; \
	echo ' cd $(top_srcdir) && $(AUTOMAKE) --gnu  TreeLib/src/Makefile'; \
	cd $(top_srcdir) && \
	  $(AUTOMAKE) --gnu  TreeLib/src/Makefile
.PRECIOUS: Makefile
Makefile: $(srcdir)/Makefile.in $(top_builddir)/config.status
	@case '$?' in \
	  *config.status*) \
	    cd $(top_builddir) && $(MAKE) $(AM_MAKEFLAGS) am--refresh;; \
	  *) \
	    echo ' cd $(top_builddir) && $(SHELL) ./config.status $(subdir)/$@ $(am__depfiles_maybe)'; \
	    cd $(top_builddir) && $(SHELL) ./config.status $(subdir)/$@ $(am__depfiles_maybe);; \
	esac;

$(top_builddir)/config.status: $(top_srcdir)/configure $(CONFIG_STATUS_DEPENDENCIES)
	cd $(top_builddir) && $(MAKE) $(AM_MAKEFLAGS) am--refresh

$(top_srcdir)/configure:  $(am__configure_deps)
	cd $(top_builddir) && $(MAKE) $(AM_MAKEFLAGS) am--refresh
$(ACLOCAL_M4):  $(am__aclocal_m4_deps)
	cd $(top_builddir) && $(MAKE) $(AM_MAKEFLAGS) am--refresh

clean-noinstLIBRARIES:
	-test -z "$(noinst_LIBRARIES)" || rm -f $(noinst_LIBRARIES)
libtreelib.a: $(libtreelib_a_OBJECTS) $(libtreelib_a_DEPENDENCIES) 
	-rm -f libtreelib.a
	$(libtreelib_a_AR) libtreelib.a $(libtreelib_a_OBJECTS) $(libtreelib_a_LIBADD)
	$(RANLIB) libtreelib.a

mostlyclean-compile:
	-rm -f *.$(OBJEXT)

distclean-compile:
	-rm -f *.tab.c

@AMDEP_TRUE@@am__include@ @am__quote@./$(DEPDIR)/libtreelib_a-Parse.Po@am__quote@
@AMDEP_TRUE@@am__include@ @am__quote@./$(DEPDIR)/libtreelib_a-TreeLib.Po@am__quote@
@AMDEP_TRUE@@am__include@ @am__quote@./$(DEPDIR)/libtreelib_a-gport.Po@am__quote@
@AMDEP_TRUE@@am__include@ @am__quote@./$(DEPDIR)/libtreelib_a-gport_cairo.Po@am__quote@
@AMDEP_TRUE@@am__include@ @am__quote@./$(DEPDIR)/libtreelib_a-tokeniser.Po@am__quote@
@AMDEP_TRUE@@am__include@ @am__quote@./$(DEPDIR)/libtreelib_a-treedrawer.Po@am__quote@
@AMDEP_TRUE@@am__include@ @am__quote@./$(DEPDIR)/libtreelib_a-treeorder.Po@am__quote@
@AMDEP_TRUE@@am__include@ @am__quote@./$(DEPDIR)/libtreelib_a-treereader.Po@am__quote@
@AMDEP_TRUE@@am__include@ @am__quote@./$(DEPDIR)/libtreelib_a-treewriter.Po@am__quote@

.cpp.o:
@am__fastdepCXX_TRUE@	if $(CXXCOMPILE) -MT $@ -MD -MP -MF "$(DEPDIR)/$*.Tpo" -c -o $@ $<; \
@am__fastdepCXX_TRUE@	then mv -f "$(DEPDIR)/$*.Tpo" "$(DEPDIR)/$*.Po"; else rm -f "$(DEPDIR)/$*.Tpo"; exit 1; fi
@AMDEP_TRUE@@am__fastdepCXX_FALSE@	source='$<' object='$@' libtool=no @AMDEPBACKSLASH@
@AMDEP_TRUE@@am__fastdepCXX_FALSE@	DEPDIR=$(DEPDIR) $(CXXDEPMODE) $(depcomp) @AMDEPBACKSLASH@
@am__fastdepCXX_FALSE@	$(CXXCOMPILE) -c -o $@ $<

.cpp.obj:
@am__fastdepCXX_TRUE@	if $(CXXCOMPILE) -MT $@ -MD -MP -MF "$(DEPDIR)/$*.Tpo" -c -o $@ `$(CYGPATH_W) '$<'`; \
@am__fastdepCXX_TRUE@	then mv -f "$(DEPDIR)/$*.Tpo" "$(DEPDIR)/$*.Po"; else rm -f "$(DEPDIR)/$*.Tpo"; exit 1; fi
@AMDEP_TRUE@@am__fastdepCXX_FALSE@	source='$<' object='$@' libtool=no @AMDEPBACKSLASH@
@AMDEP_TRUE@@am__fastdepCXX_FALSE@	DEPDIR=$(DEPDIR) $(CXXDEPMODE) $(depcomp) @AMDEPBACKSLASH@
@am__fastdepCXX_FALSE@	$(CXXCOMPILE) -c -o $@ `$(CYGPATH_W) '$<'`

.cpp.lo:
@am__fastdepCXX_TRUE@	if $(LTCXXCOMPILE) -MT $@ -MD -MP -MF "$(DEPDIR)/$*.Tpo" -c -o $@ $<; \
@am__fastdepCXX_TRUE@	then mv -f "$(DEPDIR)/$*.Tpo" "$(DEPDIR)/$*.Plo"; else rm -f "$(DEPDIR)/$*.Tpo"; exit 1; fi
@AMDEP_TRUE@@am__fastdepCXX_FALSE@	source='$<' object='$@' libtool=yes @AMDEPBACKSLASH@
@AMDEP_TRUE@@am__fastdepCXX_FALSE@	DEPDIR=$(DEPDIR) $(CXXDEPMODE) $(depcomp) @AMDEPBACKSLASH@
@am__fastdepCXX_FALSE@	$(LTCXXCOMPILE) -c -o $@ $<

libtreelib_a-tokeniser.o: tokeniser.cpp
@am__fastdepCXX_TRUE@	if $(CXX) $(DEFS) $(DEFAULT_INCLUDES) $(INCLUDES) $(AM_CPPFLAGS) $(CPPFLAGS) $(libtreelib_a_CXXFLAGS) $(CXXFLAGS) -MT libtreelib_a-tokeniser.o -MD -MP -MF "$(DEPDIR)/libtreelib_a-tokeniser.Tpo" -c -o libtreelib_a-tokeniser.o `test -f 'tokeniser.cpp' || echo '$(srcdir)/'`tokeniser.cpp; \
@am__fastdepCXX_TRUE@	then mv -f "$(DEPDIR)/libtreelib_a-tokeniser.Tpo" "$(DEPDIR)/libtreelib_a-tokeniser.Po"; else rm -f "$(DEPDIR)/libtreelib_a-tokeniser.Tpo"; exit 1; fi
@AMDEP_TRUE@@am__fastdepCXX_FALSE@	source='tokeniser.cpp' object='libtreelib_a-tokeniser.o' libtool=no @AMDEPBACKSLASH@
@AMDEP_TRUE@@am__fastdepCXX_FALSE@	DEPDIR=$(DEPDIR) $(CXXDEPMODE) $(depcomp) @AMDEPBACKSLASH@
@am__fastdepCXX_FALSE@	$(CXX) $(DEFS) $(DEFAULT_INCLUDES) $(INCLUDES) $(AM_CPPFLAGS) $(CPPFLAGS) $(libtreelib_a_CXXFLAGS) $(CXXFLAGS) -c -o libtreelib_a-tokeniser.o `test -f 'tokeniser.cpp' || echo '$(srcdir)/'`tokeniser.cpp

libtreelib_a-tokeniser.obj: tokeniser.cpp
@am__fastdepCXX_TRUE@	if $(CXX) $(DEFS) $(DEFAULT_INCLUDES) $(INCLUDES) $(AM_CPPFLAGS) $(CPPFLAGS) $(libtreelib_a_CXXFLAGS) $(CXXFLAGS) -MT libtreelib_a-tokeniser.obj -MD -MP -MF "$(DEPDIR)/libtreelib_a-tokeniser.Tpo" -c -o libtreelib_a-tokeniser.obj `if test -f 'tokeniser.cpp'; then $(CYGPATH_W) 'tokeniser.cpp'; else $(CYGPATH_W) '$(srcdir)/tokeniser.cpp'; fi`; \
@am__fastdepCXX_TRUE@	then mv -f "$(DEPDIR)/libtreelib_a-tokeniser.Tpo" "$(DEPDIR)/libtreelib_a-tokeniser.Po"; else rm -f "$(DEPDIR)/libtreelib_a-tokeniser.Tpo"; exit 1; fi
@AMDEP_TRUE@@am__fastdepCXX_FALSE@	source='tokeniser.cpp' object='libtreelib_a-tokeniser.obj' libtool=no @AMDEPBACKSLASH@
@AMDEP_TRUE@@am__fastdepCXX_FALSE@	DEPDIR=$(DEPDIR) $(CXXDEPMODE) $(depcomp) @AMDEPBACKSLASH@
@am__fastdepCXX_FALSE@	$(CXX) $(DEFS) $(DEFAULT_INCLUDES) $(INCLUDES) $(AM_CPPFLAGS) $(CPPFLAGS) $(libtreelib_a_CXXFLAGS) $(CXXFLAGS) -c -o libtreelib_a-tokeniser.obj `if test -f 'tokeniser.cpp'; then $(CYGPATH_W) 'tokeniser.cpp'; else $(CYGPATH_W) '$(srcdir)/tokeniser.cpp'; fi`

libtreelib_a-Parse.o: Parse.cpp
@am__fastdepCXX_TRUE@	if $(CXX) $(DEFS) $(DEFAULT_INCLUDES) $(INCLUDES) $(AM_CPPFLAGS) $(CPPFLAGS) $(libtreelib_a_CXXFLAGS) $(CXXFLAGS) -MT libtreelib_a-Parse.o -MD -MP -MF "$(DEPDIR)/libtreelib_a-Parse.Tpo" -c -o libtreelib_a-Parse.o `test -f 'Parse.cpp' || echo '$(srcdir)/'`Parse.cpp; \
@am__fastdepCXX_TRUE@	then mv -f "$(DEPDIR)/libtreelib_a-Parse.Tpo" "$(DEPDIR)/libtreelib_a-Parse.Po"; else rm -f "$(DEPDIR)/libtreelib_a-Parse.Tpo"; exit 1; fi
@AMDEP_TRUE@@am__fastdepCXX_FALSE@	source='Parse.cpp' object='libtreelib_a-Parse.o' libtool=no @AMDEPBACKSLASH@
@AMDEP_TRUE@@am__fastdepCXX_FALSE@	DEPDIR=$(DEPDIR) $(CXXDEPMODE) $(depcomp) @AMDEPBACKSLASH@
@am__fastdepCXX_FALSE@	$(CXX) $(DEFS) $(DEFAULT_INCLUDES) $(INCLUDES) $(AM_CPPFLAGS) $(CPPFLAGS) $(libtreelib_a_CXXFLAGS) $(CXXFLAGS) -c -o libtreelib_a-Parse.o `test -f 'Parse.cpp' || echo '$(srcdir)/'`Parse.cpp

libtreelib_a-Parse.obj: Parse.cpp
@am__fastdepCXX_TRUE@	if $(CXX) $(DEFS) $(DEFAULT_INCLUDES) $(INCLUDES) $(AM_CPPFLAGS) $(CPPFLAGS) $(libtreelib_a_CXXFLAGS) $(CXXFLAGS) -MT libtreelib_a-Parse.obj -MD -MP -MF "$(DEPDIR)/libtreelib_a-Parse.Tpo" -c -o libtreelib_a-Parse.obj `if test -f 'Parse.cpp'; then $(CYGPATH_W) 'Parse.cpp'; else $(CYGPATH_W) '$(srcdir)/Parse.cpp'; fi`; \
@am__fastdepCXX_TRUE@	then mv -f "$(DEPDIR)/libtreelib_a-Parse.Tpo" "$(DEPDIR)/libtreelib_a-Parse.Po"; else rm -f "$(DEPDIR)/libtreelib_a-Parse.Tpo"; exit 1; fi
@AMDEP_TRUE@@am__fastdepCXX_FALSE@	source='Parse.cpp' object='libtreelib_a-Parse.obj' libtool=no @AMDEPBACKSLASH@
@AMDEP_TRUE@@am__fastdepCXX_FALSE@	DEPDIR=$(DEPDIR) $(CXXDEPMODE) $(depcomp) @AMDEPBACKSLASH@
@am__fastdepCXX_FALSE@	$(CXX) $(DEFS) $(DEFAULT_INCLUDES) $(INCLUDES) $(AM_CPPFLAGS) $(CPPFLAGS) $(libtreelib_a_CXXFLAGS) $(CXXFLAGS) -c -o libtreelib_a-Parse.obj `if test -f 'Parse.cpp'; then $(CYGPATH_W) 'Parse.cpp'; else $(CYGPATH_W) '$(srcdir)/Parse.cpp'; fi`

libtreelib_a-TreeLib.o: TreeLib.cpp
@am__fastdepCXX_TRUE@	if $(CXX) $(DEFS) $(DEFAULT_INCLUDES) $(INCLUDES) $(AM_CPPFLAGS) $(CPPFLAGS) $(libtreelib_a_CXXFLAGS) $(CXXFLAGS) -MT libtreelib_a-TreeLib.o -MD -MP -MF "$(DEPDIR)/libtreelib_a-TreeLib.Tpo" -c -o libtreelib_a-TreeLib.o `test -f 'TreeLib.cpp' || echo '$(srcdir)/'`TreeLib.cpp; \
@am__fastdepCXX_TRUE@	then mv -f "$(DEPDIR)/libtreelib_a-TreeLib.Tpo" "$(DEPDIR)/libtreelib_a-TreeLib.Po"; else rm -f "$(DEPDIR)/libtreelib_a-TreeLib.Tpo"; exit 1; fi
@AMDEP_TRUE@@am__fastdepCXX_FALSE@	source='TreeLib.cpp' object='libtreelib_a-TreeLib.o' libtool=no @AMDEPBACKSLASH@
@AMDEP_TRUE@@am__fastdepCXX_FALSE@	DEPDIR=$(DEPDIR) $(CXXDEPMODE) $(depcomp) @AMDEPBACKSLASH@
@am__fastdepCXX_FALSE@	$(CXX) $(DEFS) $(DEFAULT_INCLUDES) $(INCLUDES) $(AM_CPPFLAGS) $(CPPFLAGS) $(libtreelib_a_CXXFLAGS) $(CXXFLAGS) -c -o libtreelib_a-TreeLib.o `test -f 'TreeLib.cpp' || echo '$(srcdir)/'`TreeLib.cpp

libtreelib_a-TreeLib.obj: TreeLib.cpp
@am__fastdepCXX_TRUE@	if $(CXX) $(DEFS) $(DEFAULT_INCLUDES) $(INCLUDES) $(AM_CPPFLAGS) $(CPPFLAGS) $(libtreelib_a_CXXFLAGS) $(CXXFLAGS) -MT libtreelib_a-TreeLib.obj -MD -MP -MF "$(DEPDIR)/libtreelib_a-TreeLib.Tpo" -c -o libtreelib_a-TreeLib.obj `if test -f 'TreeLib.cpp'; then $(CYGPATH_W) 'TreeLib.cpp'; else $(CYGPATH_W) '$(srcdir)/TreeLib.cpp'; fi`; \
@am__fastdepCXX_TRUE@	then mv -f "$(DEPDIR)/libtreelib_a-TreeLib.Tpo" "$(DEPDIR)/libtreelib_a-TreeLib.Po"; else rm -f "$(DEPDIR)/libtreelib_a-TreeLib.Tpo"; exit 1; fi
@AMDEP_TRUE@@am__fastdepCXX_FALSE@	source='TreeLib.cpp' object='libtreelib_a-TreeLib.obj' libtool=no @AMDEPBACKSLASH@
@AMDEP_TRUE@@am__fastdepCXX_FALSE@	DEPDIR=$(DEPDIR) $(CXXDEPMODE) $(depcomp) @AMDEPBACKSLASH@
@am__fastdepCXX_FALSE@	$(CXX) $(DEFS) $(DEFAULT_INCLUDES) $(INCLUDES) $(AM_CPPFLAGS) $(CPPFLAGS) $(libtreelib_a_CXXFLAGS) $(CXXFLAGS) -c -o libtreelib_a-TreeLib.obj `if test -f 'TreeLib.cpp'; then $(CYGPATH_W) 'TreeLib.cpp'; else $(CYGPATH_W) '$(srcdir)/TreeLib.cpp'; fi`

libtreelib_a-treedrawer.o: treedrawer.cpp
@am__fastdepCXX_TRUE@	if $(CXX) $(DEFS) $(DEFAULT_INCLUDES) $(INCLUDES) $(AM_CPPFLAGS) $(CPPFLAGS) $(libtreelib_a_CXXFLAGS) $(CXXFLAGS) -MT libtreelib_a-treedrawer.o -MD -MP -MF "$(DEPDIR)/libtreelib_a-treedrawer.Tpo" -c -o libtreelib_a-treedrawer.o `test -f 'treedrawer.cpp' || echo '$(srcdir)/'`treedrawer.cpp; \
@am__fastdepCXX_TRUE@	then mv -f "$(DEPDIR)/libtreelib_a-treedrawer.Tpo" "$(DEPDIR)/libtreelib_a-treedrawer.Po"; else rm -f "$(DEPDIR)/libtreelib_a-treedrawer.Tpo"; exit 1; fi
@AMDEP_TRUE@@am__fastdepCXX_FALSE@	source='treedrawer.cpp' object='libtreelib_a-treedrawer.o' libtool=no @AMDEPBACKSLASH@
@AMDEP_TRUE@@am__fastdepCXX_FALSE@	DEPDIR=$(DEPDIR) $(CXXDEPMODE) $(depcomp) @AMDEPBACKSLASH@
@am__fastdepCXX_FALSE@	$(CXX) $(DEFS) $(DEFAULT_INCLUDES) $(INCLUDES) $(AM_CPPFLAGS) $(CPPFLAGS) $(libtreelib_a_CXXFLAGS) $(CXXFLAGS) -c -o libtreelib_a-treedrawer.o `test -f 'treedrawer.cpp' || echo '$(srcdir)/'`treedrawer.cpp

libtreelib_a-treedrawer.obj: treedrawer.cpp
@am__fastdepCXX_TRUE@	if $(CXX) $(DEFS) $(DEFAULT_INCLUDES) $(INCLUDES) $(AM_CPPFLAGS) $(CPPFLAGS) $(libtreelib_a_CXXFLAGS) $(CXXFLAGS) -MT libtreelib_a-treedrawer.obj -MD -MP -MF "$(DEPDIR)/libtreelib_a-treedrawer.Tpo" -c -o libtreelib_a-treedrawer.obj `if test -f 'treedrawer.cpp'; then $(CYGPATH_W) 'treedrawer.cpp'; else $(CYGPATH_W) '$(srcdir)/treedrawer.cpp'; fi`; \
@am__fastdepCXX_TRUE@	then mv -f "$(DEPDIR)/libtreelib_a-treedrawer.Tpo" "$(DEPDIR)/libtreelib_a-treedrawer.Po"; else rm -f "$(DEPDIR)/libtreelib_a-treedrawer.Tpo"; exit 1; fi
@AMDEP_TRUE@@am__fastdepCXX_FALSE@	source='treedrawer.cpp' object='libtreelib_a-treedrawer.obj' libtool=no @AMDEPBACKSLASH@
@AMDEP_TRUE@@am__fastdepCXX_FALSE@	DEPDIR=$(DEPDIR) $(CXXDEPMODE) $(depcomp) @AMDEPBACKSLASH@
@am__fastdepCXX_FALSE@	$(CXX) $(DEFS) $(DEFAULT_INCLUDES) $(INCLUDES) $(AM_CPPFLAGS) $(CPPFLAGS) $(libtreelib_a_CXXFLAGS) $(CXXFLAGS) -c -o libtreelib_a-treedrawer.obj `if test -f 'treedrawer.cpp'; then $(CYGPATH_W) 'treedrawer.cpp'; else $(CYGPATH_W) '$(srcdir)/treedrawer.cpp'; fi`

libtreelib_a-treereader.o: treereader.cpp
@am__fastdepCXX_TRUE@	if $(CXX) $(DEFS) $(DEFAULT_INCLUDES) $(INCLUDES) $(AM_CPPFLAGS) $(CPPFLAGS) $(libtreelib_a_CXXFLAGS) $(CXXFLAGS) -MT libtreelib_a-treereader.o -MD -MP -MF "$(DEPDIR)/libtreelib_a-treereader.Tpo" -c -o libtreelib_a-treereader.o `test -f 'treereader.cpp' || echo '$(srcdir)/'`treereader.cpp; \
@am__fastdepCXX_TRUE@	then mv -f "$(DEPDIR)/libtreelib_a-treereader.Tpo" "$(DEPDIR)/libtreelib_a-treereader.Po"; else rm -f "$(DEPDIR)/libtreelib_a-treereader.Tpo"; exit 1; fi
@AMDEP_TRUE@@am__fastdepCXX_FALSE@	source='treereader.cpp' object='libtreelib_a-treereader.o' libtool=no @AMDEPBACKSLASH@
@AMDEP_TRUE@@am__fastdepCXX_FALSE@	DEPDIR=$(DEPDIR) $(CXXDEPMODE) $(depcomp) @AMDEPBACKSLASH@
@am__fastdepCXX_FALSE@	$(CXX) $(DEFS) $(DEFAULT_INCLUDES) $(INCLUDES) $(AM_CPPFLAGS) $(CPPFLAGS) $(libtreelib_a_CXXFLAGS) $(CXXFLAGS) -c -o libtreelib_a-treereader.o `test -f 'treereader.cpp' || echo '$(srcdir)/'`treereader.cpp

libtreelib_a-treereader.obj: treereader.cpp
@am__fastdepCXX_TRUE@	if $(CXX) $(DEFS) $(DEFAULT_INCLUDES) $(INCLUDES) $(AM_CPPFLAGS) $(CPPFLAGS) $(libtreelib_a_CXXFLAGS) $(CXXFLAGS) -MT libtreelib_a-treereader.obj -MD -MP -MF "$(DEPDIR)/libtreelib_a-treereader.Tpo" -c -o libtreelib_a-treereader.obj `if test -f 'treereader.cpp'; then $(CYGPATH_W) 'treereader.cpp'; else $(CYGPATH_W) '$(srcdir)/treereader.cpp'; fi`; \
@am__fastdepCXX_TRUE@	then mv -f "$(DEPDIR)/libtreelib_a-treereader.Tpo" "$(DEPDIR)/libtreelib_a-treereader.Po"; else rm -f "$(DEPDIR)/libtreelib_a-treereader.Tpo"; exit 1; fi
@AMDEP_TRUE@@am__fastdepCXX_FALSE@	source='treereader.cpp' object='libtreelib_a-treereader.obj' libtool=no @AMDEPBACKSLASH@
@AMDEP_TRUE@@am__fastdepCXX_FALSE@	DEPDIR=$(DEPDIR) $(CXXDEPMODE) $(depcomp) @AMDEPBACKSLASH@
@am__fastdepCXX_FALSE@	$(CXX) $(DEFS) $(DEFAULT_INCLUDES) $(INCLUDES) $(AM_CPPFLAGS) $(CPPFLAGS) $(libtreelib_a_CXXFLAGS) $(CXXFLAGS) -c -o libtreelib_a-treereader.obj `if test -f 'treereader.cpp'; then $(CYGPATH_W) 'treereader.cpp'; else $(CYGPATH_W) '$(srcdir)/treereader.cpp'; fi`

libtreelib_a-treewriter.o: treewriter.cpp
@am__fastdepCXX_TRUE@	if $(CXX) $(DEFS) $(DEFAULT_INCLUDES) $(INCLUDES) $(AM_CPPFLAGS) $(CPPFLAGS) $(libtreelib_a_CXXFLAGS) $(CXXFLAGS) -MT libtreelib_a-treewriter.o -MD -MP -MF "$(DEPDIR)/libtreelib_a-treewriter.Tpo" -c -o libtreelib_a-treewriter.o `test -f 'treewriter.cpp' || echo '$(srcdir)/'`treewriter.cpp; \
@am__fastdepCXX_TRUE@	then mv -f "$(DEPDIR)/libtreelib_a-treewriter.Tpo" "$(DEPDIR)/libtreelib_a-treewriter.Po"; else rm -f "$(DEPDIR)/libtreelib_a-treewriter.Tpo"; exit 1; fi
@AMDEP_TRUE@@am__fastdepCXX_FALSE@	source='treewriter.cpp' object='libtreelib_a-treewriter.o' libtool=no @AMDEPBACKSLASH@
@AMDEP_TRUE@@am__fastdepCXX_FALSE@	DEPDIR=$(DEPDIR) $(CXXDEPMODE) $(depcomp) @AMDEPBACKSLASH@
@am__fastdepCXX_FALSE@	$(CXX) $(DEFS) $(DEFAULT_INCLUDES) $(INCLUDES) $(AM_CPPFLAGS) $(CPPFLAGS) $(libtreelib_a_CXXFLAGS) $(CXXFLAGS) -c -o libtreelib_a-treewriter.o `test -f 'treewriter.cpp' || echo '$(srcdir)/'`treewriter.cpp

libtreelib_a-treewriter.obj: treewriter.cpp
@am__fastdepCXX_TRUE@	if $(CXX) $(DEFS) $(DEFAULT_INCLUDES) $(INCLUDES) $(AM_CPPFLAGS) $(CPPFLAGS) $(libtreelib_a_CXXFLAGS) $(CXXFLAGS) -MT libtreelib_a-treewriter.obj -MD -MP -MF "$(DEPDIR)/libtreelib_a-treewriter.Tpo" -c -o libtreelib_a-treewriter.obj `if test -f 'treewriter.cpp'; then $(CYGPATH_W) 'treewriter.cpp'; else $(CYGPATH_W) '$(srcdir)/treewriter.cpp'; fi`; \
@am__fastdepCXX_TRUE@	then mv -f "$(DEPDIR)/libtreelib_a-treewriter.Tpo" "$(DEPDIR)/libtreelib_a-treewriter.Po"; else rm -f "$(DEPDIR)/libtreelib_a-treewriter.Tpo"; exit 1; fi
@AMDEP_TRUE@@am__fastdepCXX_FALSE@	source='treewriter.cpp' object='libtreelib_a-treewriter.obj' libtool=no @AMDEPBACKSLASH@
@AMDEP_TRUE@@am__fastdepCXX_FALSE@	DEPDIR=$(DEPDIR) $(CXXDEPMODE) $(depcomp) @AMDEPBACKSLASH@
@am__fastdepCXX_FALSE@	$(CXX) $(DEFS) $(DEFAULT_INCLUDES) $(INCLUDES) $(AM_CPPFLAGS) $(CPPFLAGS) $(libtreelib_a_CXXFLAGS) $(CXXFLAGS) -c -o libtreelib_a-treewriter.obj `if test -f 'treewriter.cpp'; then $(CYGPATH_W) 'treewriter.cpp'; else $(CYGPATH_W) '$(srcdir)/treewriter.cpp'; fi`

libtreelib_a-treeorder.o: treeorder.cpp
@am__fastdepCXX_TRUE@	if $(CXX) $(DEFS) $(DEFAULT_INCLUDES) $(INCLUDES) $(AM_CPPFLAGS) $(CPPFLAGS) $(libtreelib_a_CXXFLAGS) $(CXXFLAGS) -MT libtreelib_a-treeorder.o -MD -MP -MF "$(DEPDIR)/libtreelib_a-treeorder.Tpo" -c -o libtreelib_a-treeorder.o `test -f 'treeorder.cpp' || echo '$(srcdir)/'`treeorder.cpp; \
@am__fastdepCXX_TRUE@	then mv -f "$(DEPDIR)/libtreelib_a-treeorder.Tpo" "$(DEPDIR)/libtreelib_a-treeorder.Po"; else rm -f "$(DEPDIR)/libtreelib_a-treeorder.Tpo"; exit 1; fi
@AMDEP_TRUE@@am__fastdepCXX_FALSE@	source='treeorder.cpp' object='libtreelib_a-treeorder.o' libtool=no @AMDEPBACKSLASH@
@AMDEP_TRUE@@am__fastdepCXX_FALSE@	DEPDIR=$(DEPDIR) $(CXXDEPMODE) $(depcomp) @AMDEPBACKSLASH@
@am__fastdepCXX_FALSE@	$(CXX) $(DEFS) $(DEFAULT_INCLUDES) $(INCLUDES) $(AM_CPPFLAGS) $(CPPFLAGS) $(libtreelib_a_CXXFLAGS) $(CXXFLAGS) -c -o libtreelib_a-treeorder.o `test -f 'treeorder.cpp' || echo '$(srcdir)/'`treeorder.cpp

libtreelib_a-treeorder.obj: treeorder.cpp
@am__fastdepCXX_TRUE@	if $(CXX) $(DEFS) $(DEFAULT_INCLUDES) $(INCLUDES) $(AM_CPPFLAGS) $(CPPFLAGS) $(libtreelib_a_CXXFLAGS) $(CXXFLAGS) -MT libtreelib_a-treeorder.obj -MD -MP -MF "$(DEPDIR)/libtreelib_a-treeorder.Tpo" -c -o libtreelib_a-treeorder.obj `if test -f 'treeorder.cpp'; then $(CYGPATH_W) 'treeorder.cpp'; else $(CYGPATH_W) '$(srcdir)/treeorder.cpp'; fi`; \
@am__fastdepCXX_TRUE@	then mv -f "$(DEPDIR)/libtreelib_a-treeorder.Tpo" "$(DEPDIR)/libtreelib_a-treeorder.Po"; else rm -f "$(DEPDIR)/libtreelib_a-treeorder.Tpo"; exit 1; fi
@AMDEP_TRUE@@am__fastdepCXX_FALSE@	source='treeorder.cpp' object='libtreelib_a-treeorder.obj' libtool=no @AMDEPBACKSLASH@
@AMDEP_TRUE@@am__fastdepCXX_FALSE@	DEPDIR=$(DEPDIR) $(CXXDEPMODE) $(depcomp) @AMDEPBACKSLASH@
@am__fastdepCXX_FALSE@	$(CXX) $(DEFS) $(DEFAULT_INCLUDES) $(INCLUDES) $(AM_CPPFLAGS) $(CPPFLAGS) $(libtreelib_a_CXXFLAGS) $(CXXFLAGS) -c -o libtreelib_a-treeorder.obj `if test -f 'treeorder.cpp'; then $(CYGPATH_W) 'treeorder.cpp'; else $(CYGPATH_W) '$(srcdir)/treeorder.cpp'; fi`

libtreelib_a-gport.o: gport.cpp
@am__fastdepCXX_TRUE@	if $(CXX) $(DEFS) $(DEFAULT_INCLUDES) $(INCLUDES) $(AM_CPPFLAGS) $(CPPFLAGS) $(libtreelib_a_CXXFLAGS) $(CXXFLAGS) -MT libtreelib_a-gport.o -MD -MP -MF "$(DEPDIR)/libtreelib_a-gport.Tpo" -c -o libtreelib_a-gport.o `test -f 'gport.cpp' || echo '$(srcdir)/'`gport.cpp; \
@am__fastdepCXX_TRUE@	then mv -f "$(DEPDIR)/libtreelib_a-gport.Tpo" "$(DEPDIR)/libtreelib_a-gport.Po"; else rm -f "$(DEPDIR)/libtreelib_a-gport.Tpo"; exit 1; fi
@AMDEP_TRUE@@am__fastdepCXX_FALSE@	source='gport.cpp' object='libtreelib_a-gport.o' libtool=no @AMDEPBACKSLASH@
@AMDEP_TRUE@@am__fastdepCXX_FALSE@	DEPDIR=$(DEPDIR) $(CXXDEPMODE) $(depcomp) @AMDEPBACKSLASH@
@am__fastdepCXX_FALSE@	$(CXX) $(DEFS) $(DEFAULT_INCLUDES) $(INCLUDES) $(AM_CPPFLAGS) $(CPPFLAGS) $(libtreelib_a_CXXFLAGS) $(CXXFLAGS) -c -o libtreelib_a-gport.o `test -f 'gport.cpp' || echo '$(srcdir)/'`gport.cpp

libtreelib_a-gport.obj: gport.cpp
@am__fastdepCXX_TRUE@	if $(CXX) $(DEFS) $(DEFAULT_INCLUDES) $(INCLUDES) $(AM_CPPFLAGS) $(CPPFLAGS) $(libtreelib_a_CXXFLAGS) $(CXXFLAGS) -MT libtreelib_a-gport.obj -MD -MP -MF "$(DEPDIR)/libtreelib_a-gport.Tpo" -c -o libtreelib_a-gport.obj `if test -f 'gport.cpp'; then $(CYGPATH_W) 'gport.cpp'; else $(CYGPATH_W) '$(srcdir)/gport.cpp'; fi`; \
@am__fastdepCXX_TRUE@	then mv -f "$(DEPDIR)/libtreelib_a-gport.Tpo" "$(DEPDIR)/libtreelib_a-gport.Po"; else rm -f "$(DEPDIR)/libtreelib_a-gport.Tpo"; exit 1; fi
@AMDEP_TRUE@@am__fastdepCXX_FALSE@	source='gport.cpp' object='libtreelib_a-gport.obj' libtool=no @AMDEPBACKSLASH@
@AMDEP_TRUE@@am__fastdepCXX_FALSE@	DEPDIR=$(DEPDIR) $(CXXDEPMODE) $(depcomp) @AMDEPBACKSLASH@
@am__fastdepCXX_FALSE@	$(CXX) $(DEFS) $(DEFAULT_INCLUDES) $(INCLUDES) $(AM_CPPFLAGS) $(CPPFLAGS) $(libtreelib_a_CXXFLAGS) $(CXXFLAGS) -c -o libtreelib_a-gport.obj `if test -f 'gport.cpp'; then $(CYGPATH_W) 'gport.cpp'; else $(CYGPATH_W) '$(srcdir)/gport.cpp'; fi`

libtreelib_a-gport_cairo.o: gport_cairo.cpp
@am__fastdepCXX_TRUE@	if $(CXX) $(DEFS) $(DEFAULT_INCLUDES) $(INCLUDES) $(AM_CPPFLAGS) $(CPPFLAGS) $(libtreelib_a_CXXFLAGS) $(CXXFLAGS) -MT libtreelib_a-gport_cairo.o -MD -MP -MF "$(DEPDIR)/libtreelib_a-gport_cairo.Tpo" -c -o libtreelib_a-gport_cairo.o `test -f 'gport_cairo.cpp' || echo '$(srcdir)/'`gport_cairo.cpp; \
@am__fastdepCXX_TRUE@	then mv -f "$(DEPDIR)/libtreelib_a-gport_cairo.Tpo" "$(DEPDIR)/libtreelib_a-gport_cairo.Po"; else rm -f "$(DEPDIR)/libtreelib_a-gport_cairo.Tpo"; exit 1; fi
@AMDEP_TRUE@@am__fastdepCXX_FALSE@	source='gport_cairo.cpp' object='libtreelib_a-gport_cairo.o' libtool=no @AMDEPBACKSLASH@
@AMDEP_TRUE@@am__fastdepCXX_FALSE@	DEPDIR=$(DEPDIR) $(CXXDEPMODE) $(depcomp) @AMDEPBACKSLASH@
@am__fastdepCXX_FALSE@	$(CXX) $(DEFS) $(DEFAULT_INCLUDES) $(INCLUDES) $(AM_CPPFLAGS) $(CPPFLAGS) $(libtreelib_a_CXXFLAGS) $(CXXFLAGS) -c -o libtreelib_a-gport_cairo.o `test -f 'gport_cairo.cpp' || echo '$(srcdir)/'`gport_cairo.cpp

libtreelib_a-gport_cairo.obj: gport_cairo.cpp
@am__fastdepCXX_TRUE@	if $(CXX) $(DEFS) $(DEFAULT_INCLUDES) $(INCLUDES) $(AM_CPPFLAGS) $(CPPFLAGS) $(libtreelib_a_CXXFLAGS) $(CXXFLAGS) -MT libtreelib_a-gport_cairo.obj -MD -MP -MF "$(DEPDIR)/libtreelib_a-gport_cairo.Tpo" -c -o libtreelib_a-gport_cairo.obj `if test -f 'gport_cairo.cpp'; then $(CYGPATH_W) 'gport_cairo.cpp'; else $(CYGPATH_W) '$(srcdir)/gport_cairo.cpp'; fi`; \
@am__fastdepCXX_TRUE@	then mv -f "$(DEPDIR)/libtreelib_a-gport_cairo.Tpo" "$(DEPDIR)/libtreelib_a-gport_cairo.Po"; else rm -f "$(DEPDIR)/libtreelib_a-gport_cairo.Tpo"; exit 1; fi
@AMDEP_TRUE@@am__fastdepCXX_FALSE@	source='gport_cairo.cpp' object='libtreelib_a-gport_cairo.obj' libtool=no @AMDEPBACKSLASH@
@AMDEP_TRUE@@am__fastdepCXX_FALSE@	DEPDIR=$(DEPDIR) $(CXXDEPMODE) $(depcomp) @AMDEPBACKSLASH@
@am__fastdepCXX_FALSE@	$(CXX) $(DEFS) $(DEFAULT_INCLUDES) $(INCLUDES) $(AM_CPPFLAGS) $(CPPFLAGS) $(libtreelib_a_CXXFLAGS) $(CXXFLAGS) -c -o libtreelib_a-gport_cairo.obj `if test -f 'gport_cairo.cpp'; then $(CYGPATH_W) 'gport_cairo.cpp'; else $(CYGPATH_W) '$(srcdir)/gport_cairo.cpp'; fi`

mostlyclean-libtool:
	-rm -f *.lo

clean-libtool:
	-rm -rf .libs _libs

distclean-libtool:
	-rm -f libtool
uninstall-info-am:

ID: $(HEADERS) $(SOURCES) $(LISP) $(TAGS_FILES)
	list='$(SOURCES) $(HEADERS) $(LISP) $(TAGS_FILES)'; \
	unique=`for i in $$list; do \
	    if test -f "$$i"; then echo $$i; else echo $(srcdir)/$$i; fi; \
	  done | \
	  $(AWK) '    { files[$$0] = 1; } \
	       END { for (i in files) print i; }'`; \
	mkid -fID $$unique
tags: TAGS

TAGS:  $(HEADERS) $(SOURCES)  $(TAGS_DEPENDENCIES) \
		$(TAGS_FILES) $(LISP)
	tags=; \
	here=`pwd`; \
	list='$(SOURCES) $(HEADERS)  $(LISP) $(TAGS_FILES)'; \
	unique=`for i in $$list; do \
	    if test -f "$$i"; then echo $$i; else echo $(srcdir)/$$i; fi; \
	  done | \
	  $(AWK) '    { files[$$0] = 1; } \
	       END { for (i in files) print i; }'`; \
	if test -z "$(ETAGS_ARGS)$$tags$$unique"; then :; else \
	  test -n "$$unique" || unique=$$empty_fix; \
	  $(ETAGS) $(ETAGSFLAGS) $(AM_ETAGSFLAGS) $(ETAGS_ARGS) \
	    $$tags $$unique; \
	fi
ctags: CTAGS
CTAGS:  $(HEADERS) $(SOURCES)  $(TAGS_DEPENDENCIES) \
		$(TAGS_FILES) $(LISP)
	tags=; \
	here=`pwd`; \
	list='$(SOURCES) $(HEADERS)  $(LISP) $(TAGS_FILES)'; \
	unique=`for i in $$list; do \
	    if test -f "$$i"; then echo $$i; else echo $(srcdir)/$$i; fi; \
	  done | \
	  $(AWK) '    { files[$$0] = 1; } \
	       END { for (i in files) print i; }'`; \
	test -z "$(CTAGS_ARGS)$$tags$$unique" \
	  || $(CTAGS) $(CTAGSFLAGS) $(AM_CTAGSFLAGS) $(CTAGS_ARGS) \
	     $$tags $$unique

GTAGS:
	here=`$(am__cd) $(top_builddir) && pwd` \
	  && cd $(top_srcdir) \
	  && gtags -i $(GTAGS_ARGS) $$here

distclean-tags:
	-rm -f TAGS ID GTAGS GRTAGS GSYMS GPATH tags

distdir: $(DISTFILES)
	@srcdirstrip=`echo "$(srcdir)" | sed 's|.|.|g'`; \
	topsrcdirstrip=`echo "$(top_srcdir)" | sed 's|.|.|g'`; \
	list='$(DISTFILES)'; for file in $$list; do \
	  case $$file in \
	    $(srcdir)/*) file=`echo "$$file" | sed "s|^$$srcdirstrip/||"`;; \
	    $(top_srcdir)/*) file=`echo "$$file" | sed "s|^$$topsrcdirstrip/|$(top_builddir)/|"`;; \
	  esac; \
	  if test -f $$file || test -d $$file; then d=.; else d=$(srcdir); fi; \
	  dir=`echo "$$file" | sed -e 's,/[^/]*$$,,'`; \
	  if test "$$dir" != "$$file" && test "$$dir" != "."; then \
	    dir="/$$dir"; \
	    $(mkdir_p) "$(distdir)$$dir"; \
	  else \
	    dir=''; \
	  fi; \
	  if test -d $$d/$$file; then \
	    if test -d $(srcdir)/$$file && test $$d != $(srcdir); then \
	      cp -pR $(srcdir)/$$file $(distdir)$$dir || exit 1; \
	    fi; \
	    cp -pR $$d/$$file $(distdir)$$dir || exit 1; \
	  else \
	    test -f $(distdir)/$$file \
	    || cp -p $$d/$$file $(distdir)/$$file \
	    || exit 1; \
	  fi; \
	done
check-am: all-am
check: check-am
all-am: Makefile $(LIBRARIES)
installdirs:
install: install-am
install-exec: install-exec-am
install-data: install-data-am
uninstall: uninstall-am

install-am: all-am
	@$(MAKE) $(AM_MAKEFLAGS) install-exec-am install-data-am

installcheck: installcheck-am
install-strip:
	$(MAKE) $(AM_MAKEFLAGS) INSTALL_PROGRAM="$(INSTALL_STRIP_PROGRAM)" \
	  install_sh_PROGRAM="$(INSTALL_STRIP_PROGRAM)" INSTALL_STRIP_FLAG=-s \
	  `test -z '$(STRIP)' || \
	    echo "INSTALL_PROGRAM_ENV=STRIPPROG='$(STRIP)'"` install
mostlyclean-generic:

clean-generic:

distclean-generic:
	-test -z "$(CONFIG_CLEAN_FILES)" || rm -f $(CONFIG_CLEAN_FILES)

maintainer-clean-generic:
	@echo "This command is intended for maintainers to use"
	@echo "it deletes files that may require special tools to rebuild."
clean: clean-am

clean-am: clean-generic clean-libtool clean-noinstLIBRARIES \
	mostlyclean-am

distclean: distclean-am
	-rm -rf ./$(DEPDIR)
	-rm -f Makefile
distclean-am: clean-am distclean-compile distclean-generic \
	distclean-libtool distclean-tags

dvi: dvi-am

dvi-am:

html: html-am

info: info-am

info-am:

install-data-am:

install-exec-am:

install-info: install-info-am

install-man:

installcheck-am:

maintainer-clean: maintainer-clean-am
	-rm -rf ./$(DEPDIR)
	-rm -f Makefile
maintainer-clean-am: distclean-am maintainer-clean-generic

mostlyclean: mostlyclean-am

mostlyclean-am: mostlyclean-compile mostlyclean-generic \
	mostlyclean-libtool

pdf: pdf-am

pdf-am:

ps: ps-am

ps-am:

uninstall-am: uninstall-info-am

.PHONY: CTAGS GTAGS all all-am check check-am clean clean-generic \
	clean-libtool clean-noinstLIBRARIES ctags distclean \
	distclean-compile distclean-generic distclean-libtool \
	distclean-tags distdir dvi dvi-am html html-am info info-am \
	install install-am install-data install-data-am install-exec \
	install-exec-am install-info install-info-am install-man \
	install-strip installcheck installcheck-am installdirs \
	maintainer-clean maintainer-clean-generic mostlyclean \
	mostlyclean-compile mostlyclean-generic mostlyclean-libtool \
	pdf pdf-am ps ps-am tags uninstall uninstall-am \
	uninstall-info-am

# Tell versions [3.59,3.63) of GNU make to not export all variables.
# Otherwise a system limit (for SysV at least) may be exceeded.
.NOEXPORT:
