# Supplementary material for: Simcluster: clustering enumeration gene expression data on the simplex space
Source: BMC Bioinformatics. 2007 Jul 11;8:246. doi: 10.1186/1471-2105-8-246 (PMC2147035; doi:10.1186/1471-2105-8-246)
Supplement: Additional file 2 — Stand-alone command-line Simcluster version 0.8.14. Simcluster version used to create results of this work. Note that this version is distributed for compatibility issues only and users should always obtain the latest version at the project's website: http://xerad.systemsbiology.net/simcluster. [file 1471-2105-8-246-S2.zip › AdditionalFile2/simcluster-0.8.14/TreeLib/src/nodeiterator.h]

/*
 * TreeLib
 * A library for manipulating phylogenetic trees.
 * Copyright (C) 2001 Roderic D. M. Page <r.page@bio.gla.ac.uk>
 *
 * This library is free software; you can redistribute it and/or
 * modify it under the terms of the GNU Library General Public
 * License as published by the Free Software Foundation; either
 * version 2 of the License, or (at your option) any later version.
 *
 * This library is distributed in the hope that it will be useful,
 * but WITHOUT ANY WARRANTY; without even the implied warranty of
 * MERCHANTABILITY or FITNESS FOR A PARTICULAR PURPOSE.  See the GNU
 * Library General Public License for more details.
 *
 * You should have received a copy of the GNU Library General Public
 * License along with this library; if not, write to the Free
 * Software Foundation, Inc., 59 Temple Place, Suite 330, Boston,
 * MA 02111-1307, USA.
 */

 // $Id: nodeiterator.h,v 1.5 2005/03/29 16:48:52 rdmp1c Exp $
 
/**
 * @file nodeiterator.h
 *
 * Iterate over nodes in a tree
 *
 */
 
 
/*
   29 March 2005
   
   Spent a day trying to get TreeView X to work with gcc 3.4.1 on Mandrake 10.1.
   Even if it compiled, the phylogram display would cause a segmentation fault. 
   Eventualy tracked it down to the PreorderIterator class. Essentially, in a
   templated class the inherited members need to be explicity identified, e.g.
   by something like B<T>::f. Hence, in PreorderIterator I can't refer to cur
   but PreorderIterator<N>::cur works. Initially when trying to get it to build I
   simply duplicated the members, but this caused TreeView X to crash.

   For more on this "feature" see http://lists.debian.org/debian-gcc/2004/05/msg00435.html

*/

#ifndef NODEITERATORH
#define NODEITERATORH

#ifdef __BORLANDC__
	// Undefine __MINMAX_DEFINED so that min and max are correctly defined
	#ifdef __MINMAX_DEFINED
		#undef __MINMAX_DEFINED
	#endif
    // Ignore "Cannot create precompiled header: code in header" message
    // generated when compiling string.cc
    #pragma warn -pch
#endif

#include <vector>
#include <stack>

/**
 * @class NodeIterator
 * Iterator class that visits nodes in a tree in post order. Uses a stack to keep
 * track of place in tree. By making this a template class we can apply it to
 * any descendant of the class Node.
 *
 */
template <class N> class NodeIterator
{
public:
	/**
	 * Constructor takes the root of the tree as a parameter.
     * @param r the root of the tree
	 */
	NodeIterator (N *r)  { root =  r; };
    virtual ~NodeIterator () {};
	/**
	 * Initialises the iterator and returns the  first node.
	 * @return The first node of the tree
	 */
    virtual N *begin ();
 	/**
	 * Moves to the next node in the tree.
	 * @return The next node in the tree, or NULL if all nodes have been visited.
	 */
   virtual N *next ();


protected:
	N *root;
	N *cur;
	std::stack < N *, std::vector<N *> > stk;
};


template <class N> class PreorderIterator : public NodeIterator<N>
{
public:
    PreorderIterator (N *r) : NodeIterator<N> (r) {};
    virtual ~PreorderIterator () {};
    virtual N *begin ();
    virtual N *next ();
};


template <class N> N *NodeIterator<N>::begin ()
{
	cur = root;
	while (cur->GetChild())
    {
    	stk.push (cur);
        cur = (N *)(cur->GetChild());
    }
    return cur;
}

template <class N> N *NodeIterator<N>::next ()
{
	if (stk.empty())
    	cur = NULL;
    else
    {
    	if (cur->GetSibling())
        {
        	N *p = (N *)(cur->GetSibling());
            while (p->GetChild())
            {
            	stk.push (p);
                p = (N *)(p->GetChild());
            }
            cur = p;
		}
        else
        {
        	cur = stk.top();
            stk.pop();
        }
    }
    return cur;
}

template <class N> N *PreorderIterator<N>::begin ()
{
	PreorderIterator<N>::cur = PreorderIterator<N>::root;
    return PreorderIterator<N>::cur;
}

template <class N> N *PreorderIterator<N>::next ()
{
	if (PreorderIterator<N>::cur->GetChild())
    {
       	PreorderIterator<N>::stk.push (PreorderIterator<N>::cur);
       	N *p = (N *)(PreorderIterator<N>::cur->GetChild());
        PreorderIterator<N>::cur = p;
    }
    else
    {
      	while (!PreorderIterator<N>::stk.empty() && (PreorderIterator<N>::cur->GetSibling() == NULL))
        {
            PreorderIterator<N>::cur = PreorderIterator<N>::stk.top();
        	PreorderIterator<N>::stk.pop();
        }
        if (PreorderIterator<N>::stk.empty())
           	PreorderIterator<N>::cur = NULL;
        else
        {
        	N *p = (N *)(PreorderIterator<N>::cur->GetSibling());
            PreorderIterator<N>::cur = p;
        }
    }
    return PreorderIterator<N>::cur;
}


#if __BORLANDC__
	// Redefine __MINMAX_DEFINED so Windows header files compile
	#ifndef __MINMAX_DEFINED
    		#define __MINMAX_DEFINED
	#endif
#endif


#endif
