# Supplementary material for: Simcluster: clustering enumeration gene expression data on the simplex space
Source: BMC Bioinformatics. 2007 Jul 11;8:246. doi: 10.1186/1471-2105-8-246 (PMC2147035; doi:10.1186/1471-2105-8-246)
Supplement: Additional file 2 — Stand-alone command-line Simcluster version 0.8.14. Simcluster version used to create results of this work. Note that this version is distributed for compatibility issues only and users should always obtain the latest version at the project's website: http://xerad.systemsbiology.net/simcluster. [file 1471-2105-8-246-S2.zip › AdditionalFile2/simcluster-0.8.14/TreeLib/src/profile.h]

/*
 * TreeLib
 * A library for manipulating phylogenetic trees.
 * Copyright (C) 2001 Roderic D. M. Page <r.page@bio.gla.ac.uk>
 *
 * This library is free software; you can redistribute it and/or
 * modify it under the terms of the GNU Library General Public
 * License as published by the Free Software Foundation; either
 * version 2 of the License, or (at your option) any later version.
 *
 * This library is distributed in the hope that it will be useful,
 * but WITHOUT ANY WARRANTY; without even the implied warranty of
 * MERCHANTABILITY or FITNESS FOR A PARTICULAR PURPOSE.  See the GNU
 * Library General Public License for more details.
 *
 * You should have received a copy of the GNU Library General Public
 * License along with this library; if not, write to the Free
 * Software Foundation, Inc., 59 Temple Place, Suite 330, Boston,
 * MA 02111-1307, USA.
 */
 
 // $Id: profile.h,v 1.30 2005/08/31 08:55:59 rdmp1c Exp $
 
/**
 * @file profile.h
 *
 * Storage of trees
 *
 */
#ifndef PROFILE_H
#define PROFILE_H

#ifdef __BORLANDC__
	// Undefine __MINMAX_DEFINED so that min and max are correctly defined
	#ifdef __MINMAX_DEFINED
		#undef __MINMAX_DEFINED
	#endif
    // Ignore "Cannot create precompiled header: code in header" message
    // generated when compiling string.cc
    #pragma warn -pch
#endif

#include "TreeLib.h"

#include "treereader.h"
#include "treewriter.h"

// NCL includes
#include "nexusdefs.h"
#include "xnexus.h"
#include "nexustoken.h"
#include "nexus.h"
#include "taxablock.h"
#include "assumptionsblock.h"
#include "treesblock.h"
#include "discretedatum.h"
#include "discretematrix.h"
#include "charactersblock.h"
#include "datablock.h"

#if USE_XML
	#include "xml.h"
#endif

#if USE_VC2
	#include "VMsg.h"
#endif

#if USE_WXWINDOWS
   	#include "wx/wx.h"
#endif

#if (__BORLANDC__ < 0x0550)
	#include <time.h>
#else
	#include <ctime>
#endif    


/**
 *@typedef std::map <std::string, int, std::less<std::string> > LabelMap;
 */
typedef std::map <std::string, int, std::less<std::string> > LabelMap;


/**
 * @class Profile
 * Encapsulates reading and storing a set of trees.
 *
 */
template <class T> class Profile
{
public:
	/**
	 * A map between leaf labels in the profile and a unique integer index
	 */	
	LabelMap Labels;
	/**
	 * For each leaf label the number of trees in the profile that have the corresponding leaf
	 */	
	LabelMap LabelFreq;
	
	/**
	 * Constructor
	 */
	Profile () {};
	/**
	 * Destructor
	 */
	virtual ~Profile () {};

	/**
	 * @brief The ith tree in the profile
	 *
	 * @param i the index of the tree in the range 0 - (n-1)
	 * @return The tree
	 */
	 virtual T GetIthTree (int i) { return Trees[i]; };
	/**
	 * @brief The name of the ith tree in the profile
	 *
	 * @param i the index of the tree in the range 0 - (n-1)
	 * @return The tree
	 */
	 virtual std::string GetIthTreeName (int i) { return Trees[i].GetName(); };
	/**
	 * @return The number of labels in the profile
	 */
	virtual int GetNumLabels () { return Labels.size(); };
	/**
	 * @return The number of trees in the profile
	 */
	virtual int GetNumTrees () { return Trees.size(); };
	/**
	 * @brief The index of a leaf label
	 * @param s A leaf label
	 * @return The index of the leaf label
	 */
	virtual int GetIndexOfLabel (std::string s);
	/**
	 * @brief The unique index of a leaf label
	 * @param i A leaf index
	 * @return The ith leaf label
	 * @sa Profile::GetIndexOfLabel
	 */
	virtual std::string GetLabelFromIndex (int i) { return LabelIndex[i]; };

	/**
	 * @brief Assign a unique integer index to each leaf label in the profile
	 */
	virtual void MakeLabelList ();
	/**
	 * @brief Count the number of trees each leaf label occurs in
	 */
	virtual void MakeLabelFreqList ();
	/**
	 * @brief Read a NEXUS file and store the trees in Profile::trees. 
	 
	 * If a TAXA block is
	 * present then the leaf labels are stored in Labels in the same order as in
	 * the TAXA block, otherwise Profile::MakeLabelList is called to assign a unique integer
	 * index to each label.
	 *
	 * @param f input stream in NEXUS format
	 * @return true if sucessful
	 */
	virtual bool ReadNEXUS (std::istream &f);
	/**
	 * @brief Read a PHYLIP tree file and store the trees in Profile::trees. 
	 *
	 * @param f input stream in PHYLIP format
	 * @return true if sucessful
	 */
 	virtual bool ReadPHYLIP (std::istream &f);
	/**
	 * @brief Read a set of trees from an input stream
	 * At present PHYLIP, NEXUS, and a subset of PhyloXML
	 * formats are supported.
	 * @param f input stream 
	 * @return true if successful
	 */
	virtual bool ReadTrees (std::istream &f);
#if USE_XML
	/**
	 * @brief Read a XML file and store the trees in Profile::trees. 
	 * XML format is based on "XML for phylogenetic and population genetic data"
	 * (see http://evolve.zoo.ox.ac.uk/PhyloXML/).
	 *
	 * @param f input stream in PHYLIP format
	 * @return true if sucessful
	 */
 	virtual bool ReadXML (std::istream &f);
#endif
	/**
	 * @brief Output leaf labels.
	 *
	 * @param f output stream
	 */
	virtual void ShowLabelList (std::ostream &f);

	/**
	 * @brief Output trees as dendrograms.
	 *
	 * @param f output stream
	 */
    	virtual void ShowTrees (std::ostream &f);
	/**
	 * @brief Write a set of trees to an output stream
	 * @param f output stream 
	 * @param format file format to use (at present nexus only)
	 * @return true if successful
	 */
	virtual bool WriteTrees (std::ostream &f, const int format = 0, const char *endOfLine = "\n");

protected:
	/**
	 * The trees
	 *
	 */
	std::vector <T> Trees;
	/**
	 * The leaf labels stored as a vector so they can be accessed by an index value
	 *
	 */
	std::vector <std::string> LabelIndex;
	
#if USE_XML
	virtual bool xmlTraverse (XMLElementPtr p);
	virtual bool xmlCleanup (XMLElementPtr p);
	virtual void postProcessXMLTree (int tree_num);
#endif
	
	int curTreeNumber;
	IntegerNodeMap node_map;
};

//------------------------------------------------------------------------------
template <class T> int Profile<T>::GetIndexOfLabel (std::string s)
{
	return Labels[s];
}

//------------------------------------------------------------------------------
template <class T> void Profile<T>::MakeLabelList ()
{
	for (int i = 0; i < Trees.size(); i++)
	{
    	T t = Trees[i];
		t.MakeNodeList();
		for (int j = 0; j < t.GetNumLeaves(); j++)
		{
			std::string s = t[j]->GetLabel();
			
			if (Labels.find (s) == Labels.end ())
			{
				int index = Labels.size();
//				cout << "Labels.size() = " << Labels.size();
				Labels[s] = index;
				LabelIndex.push_back (s);
//				cout << "Labels[s] =" << Labels[s] << endl;
			}
		} 
	}
/*	cout << endl << "Number of labels = " << Labels.size() << endl;
	LabelMap::iterator it = Labels.begin();
	LabelMap::iterator end = Labels.end();
	while (it != end)
	{
		cout << (*it).first << " - " << (*it).second << endl;
		it++;
	}*/
}


//------------------------------------------------------------------------------
template <class T> void Profile<T>::ShowLabelList (std::ostream &f)
{
	f << std::endl << "Number of labels = " << Labels.size() << std::endl;
	LabelMap::iterator it = Labels.begin();
	LabelMap::iterator end = Labels.end();
	while (it != end)
	{
		f << (*it).first << " - " << (*it).second << std::endl;
		it++;
	}
	f << std::endl;
}

//------------------------------------------------------------------------------
template <class T> void Profile<T>::MakeLabelFreqList ()
{
//	cout << "MakeLabelListFreq" << endl;
	for (int i = 0; i < Trees.size(); i++)
	{
		T t = Trees[i];
		t.MakeNodeList();
		for (int j = 0; j < t.GetNumLeaves(); j++)
		{
			std::string s = t[j]->GetLabel();
			LabelMap::iterator there = LabelFreq.find (s);
			
			if (there == Labels.end ())
			{
				LabelFreq[s] = 1;
			}
			else
			{
				LabelFreq[s] += 1;
			}
		} 
	}
/*	cout << "Frequency of labels" << endl;
	LabelMap::iterator it = LabelFreq.begin();
	LabelMap::iterator end = LabelFreq.end();
	while (it != end)
	{
		cout << (*it).first << " - " << (*it).second << endl;
		it++;
	}*/
}

/**
 * @class MyNexus
 * Extends Nexus class to output progress to cout
 *
 */
class MyNexus : public Nexus
{
public:
	MyNexus () : Nexus() { isOK = true; };
	
#if (USE_VC2 || USE_WXWINDOWS)

	#if USE_VC2
		virtual void EnteringBlock( nxsstring blockName ) { }
		virtual void ExitingBlock( nxsstring blockName ) { };
		virtual void SkippingBlock( nxsstring blockName ) {  };
		virtual void SkippingDisabledBlock( nxsstring blockName ) { };
		virtual void ExecuteStarting() { };
		virtual void ExecuteStopping() { };
		virtual void OutputComment( nxsstring comment ) {};
	 	virtual void NexusError( nxsstring& msg, streampos pos, long line, long col )
		{
			char buf[256];
			sprintf (buf,"%s at line %d, column %d", msg.c_str(), line, col);
			Message (MSG_ERROR, "Error reading NEXUS file", buf);
			isOK = false;
		};
	#endif

	
	#if USE_WXWINDOWS
	#if 1
	   	 virtual void EnteringBlock( nxsstring blockName ) { }
	   	 virtual void ExitingBlock( nxsstring blockName ) { };
	   	 virtual void SkippingBlock( nxsstring blockName ) {  };
	   	 virtual void SkippingDisabledBlock( nxsstring blockName ) { };
		virtual void ExecuteStarting() { };
		virtual void ExecuteStopping() { };
	#else // debugging NEXUS reader
	   	 virtual void EnteringBlock( nxsstring blockName ) { wxLogMessage ("Entering %s block", blockName.c_str()); }
	   	 virtual void ExitingBlock( nxsstring blockName ) { wxLogMessage ("Exiting %s block", blockName.c_str()); };
	   	 virtual void SkippingBlock( nxsstring blockName ) { wxLogWarning ("Skipping %s block", blockName.c_str());  };
	   	 virtual void SkippingDisabledBlock( nxsstring blockName ) {  wxLogWarning ("Skipping disabled %s block", blockName.c_str());  };
		virtual void ExecuteStarting() { wxLogMessage ("Starting to execute NEXUS file"); };
		virtual void ExecuteStopping() { wxLogMessage ("Finished executing NEXUS file"); };
	#endif
		virtual void OutputComment( nxsstring comment ) { std::cout << comment << std::endl;};
	 	virtual void NexusError( nxsstring& msg, std::streampos pos, long line, long col )
		{
			wxLogError (wxT("%s at line %d, column %d"), msg.c_str(), line, col);
			isOK = false;
		};
	#endif

#else
	virtual void EnteringBlock( nxsstring blockName ) { cout << "   Entering " << blockName << " block..."; };
	virtual void ExitingBlock( nxsstring blockName ) { cout << "done" << endl; };
	virtual void SkippingBlock( nxsstring blockName ) { cout << "   (Skipping " << blockName << " block)" << endl; };
	virtual void SkippingDisabledBlock( nxsstring blockName ) { cout << "   (Skipping disabled " << blockName << " block)" << endl; };
	virtual void ExecuteStarting() { cout << "Starting to execute NEXUS file" << endl; };
	virtual void ExecuteStopping() { cout << "Finished executing NEXUS file" << endl; };
	virtual void OutputComment( nxsstring comment ) { cout << comment << endl;};
	virtual void NexusError( nxsstring& msg, streampos pos, long line, long col )
	{
   		cerr << "Error: " << msg << " line " << line << ", col " << col << endl;
		isOK = false;
	};
#endif
	bool GetIsOK () { return isOK; };

protected:
	bool isOK;
};

//------------------------------------------------------------------------------
template <class T> bool Profile<T>::ReadNEXUS (std::istream &f)
{
	bool result = false;

	TaxaBlock* taxa;
	DataBlock *data;
	CharactersBlock *characters;
	AssumptionsBlock *assumptions;
	TreesBlock *trees;

	taxa = new TaxaBlock();
	assumptions = new AssumptionsBlock (*taxa);
	data = new DataBlock (*taxa, *assumptions);
	characters = new CharactersBlock (*taxa, *assumptions);
	trees = new TreesBlock (*taxa);

	MyNexus nexus;
	nexus.Add( taxa );
	nexus.Add( data );
	nexus.Add( characters );
	nexus.Add( trees );
    


    // Set to binary to handle Mac and Unix files
#ifdef __MWERKS__
#elif __BORLANDC__
	f.setf (ios::binary);
#elif __GNUC__
	#if __GNUC__ < 3
		f.setf (ios::binary);
	#endif
#endif

	NexusToken token (f);
    

	try 
	{
    		nexus.Execute (token);
	}
	catch (XNexus x)
	{
		std::cout << x.msg << " (line " << x.line << ", column " << x.col << ")" << std::endl;
	}    	

	if (nexus.GetIsOK() && (trees->GetNumTrees() > 0))
	{

		// Display information about the trees
#if (USE_WXWINDOWS || USE_VC2)
#else
		trees->Report (std::cout);
		std::cout << endl;
#endif
		// Store the trees themselves
		int i = 0;
		int error = 0;
		while ((i < trees->GetNumTrees()) && (error == 0))
		{ 
			T t;
			std::string tstr;
//			if (trees->HasTranslationTable())
//				tstr = trees->GetTranslatedTreeDescription (i);
//			else
				tstr = trees->GetTreeDescription (i);
			tstr += ";";
			error = t.Parse (tstr.c_str());
			if (error == 0)
			{
				t.SetName (trees->GetTreeName (i));
				t.SetRooted (trees->IsRootedTree (i));
				t.SetWeight (trees->GetTreeWeight (i));
				
				if (trees->HasTranslationTable())
				{
					t.MakeNodeList();
					for (int k = 0; k < t.GetNumLeaves (); k++)
					{
						std::string skey = t[k]->GetLabel();
						if (skey != "")
						{
							nxsstring svalue = trees->GetTranslatedLabel(skey);
							if (svalue != "")
								t[k]->SetLabel (svalue);
						}
					}
				}
				
				
				
				Trees.push_back (t);
			}
			else
			{
#if USE_WXWINDOWS
				wxLogError ( wxT("Error in description of tree %d: %s"), (i+1), t.GetErrorMsg().c_str());
#elif USE_VC2
				char buf[256];
				sprintf (buf, "Reading tree %d: %s", (i+1), t.GetErrorMsg().c_str());
				Message (MSG_ERROR, "Error in tree description", buf);
#else
				cerr << "Error in tree description " << (i + 1) << t.GetErrorMsg() << endl;
#endif
				return false;
			}           
			 i++;
		}
        
		// Assign each label a unique index
		if (taxa->GetNumTaxonLabels() == 0)
		{
			// No taxa block in NEXUS file
			MakeLabelList ();
		}
		else
		{
			// Store the labels in the same order encountered in the
			// NEXUS file
			for (int i = 0; i < taxa->GetNumTaxonLabels (); i++)
			{
				Labels[taxa->GetTaxonLabel (i)] = i;
				LabelIndex.push_back (taxa->GetTaxonLabel (i));
			}
		}
		result = true;
	}
	return result;
}


//------------------------------------------------------------------------------
template <class T> bool Profile<T>::ReadTrees (std::istream &f)
{
	bool result = false;

	char ch = (char)f.peek ();
	if (ch == '#')
		result = ReadNEXUS (f);
	else if (strchr ("([", ch))
		result = ReadPHYLIP (f);
#if USE_XML
	else if (ch == '<')
		result = ReadXML (f);
#endif
	return result;
}

//------------------------------------------------------------------------------
template <class T> bool Profile<T>::ReadPHYLIP (std::istream &f)
{
	Tokeniser p (f);
	PHYLIPReader tr (p);
	bool ok = true;
	while (ok)
	{
		T t;

		try
		{
			ok = tr.Read (&t);
		}
		catch (XTokeniser x)
		{
#if USE_WXWINDOWS 
			wxLogError (wxT("%s at line %d, column %d"), x.msg.c_str(), x.line, x.col);           
#elif USE_VC2
			char buf[256];
			sprintf (buf, "%s at line %d, column %d", x.msg.c_str(), x.line, x.col);
			Message (MSG_ERROR, "Error reading tree file", buf);
#else
			std::cerr << x.msg << " (line " << x.line << ", column " << x.col << ")" << std::endl;
#endif
		 	return false;
		}

		if (ok)
			Trees.push_back (t);
	}
	
	bool result = (Trees.size() > 0);
	
	if (result)
	{
		// Build a list of labels in the profile, such that each label 
		// is assigned a unique index    	
		MakeLabelList ();
	}
	return result;
}

//------------------------------------------------------------------------------
template <class T> void Profile<T>::ShowTrees (std::ostream &f)
{
	for (int i = 0; i < Trees.size(); i++)
	{
		T t = Trees[i];
		t.Update ();
		t.Draw (f);
	}
}

//------------------------------------------------------------------------------
template <class T> bool Profile<T>::WriteTrees (std::ostream &f, const int format, const char *endOfLine)
{
	bool result = true;
	
	// Simple nexus tree file
	f << "#nexus" << endOfLine;
	f << endOfLine;
	f << "begin trees;";
		
	// Date the file
	f << " [Treefile written ";
	time_t timer = time(NULL);
	struct tm* tblock = localtime(&timer);
	char time_buf[64];
	strncpy (time_buf, asctime(tblock), sizeof (time_buf));
	char *q = strrchr (time_buf, '\n');
	if (q)
		*q = '\0';
	f << time_buf << "]" << endOfLine;

	for (int i = 0; i < Trees.size(); i++)
	{
		T t = Trees[i];
		f << "\ttree ";
		if (t.GetName() != "")
			f << NEXUSString (t.GetName());
		else
			f << "tree_" << (i+1);
		f << " = ";
		if (t.IsRooted())
			f << "[&R] ";
		else
			f << "[&U] ";
			
		// Tree
		NewickTreeWriter tw (&t);
		tw.SetStream (&f);
		tw.Write();	
		f << endOfLine;		
			
//		f << t << endOfLine;
	}
	f << "end;" << endOfLine;
	
	return true;
}


#if USE_XML
//------------------------------------------------------------------------------
template <class T> void Profile<T>::postProcessXMLTree (int tree_num)
{
	IntegerNodeMap::iterator it = node_map.begin();
	IntegerNodeMap::iterator end = node_map.end();
	
	if (it != end)
	{
	    // Dump tree
	    int nodeCount = 0;
	    int leafCount = 0;
		NodePtr root = NULL;
		while (it != end)
		{
			nodeCount++;
			int index = it->first;
			NodePtr p = it->second;
			
			if (p->GetAnc() == NULL)
				Trees[tree_num].SetRoot (p);

			if (p->GetChild() == NULL)
			{
				p->SetLeaf (true);
				p->SetLeafNumber (++leafCount);
			}
			else
			{
				if (p->GetLabel() != "")
					Trees[tree_num].SetInternalLabels (true);
			}
			
			it++;
		}
		Trees[tree_num].SetNumLeaves (leafCount);
		Trees[tree_num].SetNumInternals (nodeCount - leafCount);
	}
}


//------------------------------------------------------------------------------
template <class T> bool Profile<T>::xmlTraverse (XMLElementPtr p)
{
	if (p)
    {
        string attrname, attrvalue;
        if (p->name == "tree")
        {
          	attrname = "rooted";
            std::string rooted = p->attributes[attrname];

            // Finish any previous tree. If we are processing a new <tree> tag,
            // then now is our chance to finish the previous tre
            if (curTreeNumber > 0)
            {
            	postProcessXMLTree (curTreeNumber - 1);
            }
            
            // Clean up node list
            node_map.erase(node_map.begin(), node_map.end());
            
            // Create new tree
            T t;
            t.SetRooted (true);
			Trees.push_back(t); 
	        Trees[curTreeNumber].SetRooted (rooted == "true");
			
			curTreeNumber++;
	    }
        
        if (p->name == "node")
        {
          	attrname = "name";
            std::string node_name = p->attributes[attrname];
          	attrname = "id";
            std::string node_id = p->attributes[attrname];

            // Create node, set its attributes, use a map to access it by its id
            int i = atoi (node_id.c_str());
            Node *p = Trees[curTreeNumber-1].NewNode();
            node_map[i] =  p;
            if (node_name != "")
            	p->SetLabel (node_name);
            p->SetIndex (i);
	    }
        if (p->name == "edge")
        {
          	attrname = "source";
            attrvalue = p->attributes[attrname];
            int source = atoi (attrvalue.c_str());
            
          	attrname = "target";
            attrvalue = p->attributes[attrname];
            int target = atoi (attrvalue.c_str());

            // join ancestor-descendant pair, set any attributes of this edge
			Node *s = node_map[target];
			Node *q = node_map[source];
			s->SetAnc (q);
			if (q->GetChild())
			{
				Node *r = q->GetChild();
				r = r->GetRightMostSibling();
				r->SetSibling (s);
			}
			else 
				q->SetChild (s);   
			
			
          	attrname = "length";
            attrvalue = p->attributes[attrname];
            if (attrvalue != "")
            {
	            float length = atof (attrvalue.c_str());
	            s->SetEdgeLength (length);
	            Trees[curTreeNumber-1].SetEdgeLengths (true);
			}
	    }
	    
        if (p->name == "newick")
        {
            // parse Newick description 
    		Trees[curTreeNumber - 1].Parse (p->data.c_str());
	    }

		xmlTraverse (p->child);
        xmlTraverse (p->sib);
    }
}


//------------------------------------------------------------------------------
template <class T> bool Profile<T>::xmlCleanup (XMLElementPtr p)
{
	if (p)
    {
		xmlCleanup (p->child);
        xmlCleanup (p->sib);
        delete p;
    }
}


//------------------------------------------------------------------------------
template <class T> bool Profile<T>::ReadXML (istream &f)
{
	bool result = true;
  
    XMLElementPtr Root;
	myParser parser;

	char buf[BUFSIZ];
  
	while (f.good())
	{
		f.getline (buf, sizeof (buf));
		if (!parser.XML_Parse(buf, strlen (buf), false)) 
		{
#if USE_WXWINDOWS 
			wxLogError ("%s at line %d", XML_ErrorString(parser.XML_GetErrorCode()), parser.XML_GetCurrentLineNumber());           
#elif USE_VC2
			char buf[256];
			sprintf (buf, "%s at line %d", XML_ErrorString(parser.XML_GetErrorCode()), parser.XML_GetCurrentLineNumber());
			Message (MSG_ERROR, "Error reading tree file", buf);
#else
			cerr << XML_ErrorString(parser.XML_GetErrorCode()) << " at line " << parser.XML_GetCurrentLineNumber() << endl;
#endif
			return false;
		}
	}  
	
	// Parsed XML file OK, so now extract trees	and clean up
	curTreeNumber = 0;
	xmlTraverse (parser.Root);	
	postProcessXMLTree (curTreeNumber - 1);	
	xmlCleanup (parser.Root);

	return result;
}
#endif // USE_XML

#if __BORLANDC__
	// Redefine __MINMAX_DEFINED so Windows header files compile
	#ifndef __MINMAX_DEFINED
    		#define __MINMAX_DEFINED
	#endif
#endif

#endif
