# Supplementary material for: Simcluster: clustering enumeration gene expression data on the simplex space
Source: BMC Bioinformatics. 2007 Jul 11;8:246. doi: 10.1186/1471-2105-8-246 (PMC2147035; doi:10.1186/1471-2105-8-246)
Supplement: Additional file 2 — Stand-alone command-line Simcluster version 0.8.14. Simcluster version used to create results of this work. Note that this version is distributed for compatibility issues only and users should always obtain the latest version at the project's website: http://xerad.systemsbiology.net/simcluster. [file 1471-2105-8-246-S2.zip › AdditionalFile2/simcluster-0.8.14/TreeLib/src/tokeniser.cpp]

/*
 * TreeLib
 * A library for manipulating phylogenetic trees.
 * Copyright (C) 2001 Roderic D. M. Page <r.page@bio.gla.ac.uk>
 *
 * This library is free software; you can redistribute it and/or
 * modify it under the terms of the GNU Library General Public
 * License as published by the Free Software Foundation; either
 * version 2 of the License, or (at your option) any later version.
 *
 * This library is distributed in the hope that it will be useful,
 * but WITHOUT ANY WARRANTY; without even the implied warranty of
 * MERCHANTABILITY or FITNESS FOR A PARTICULAR PURPOSE.  See the GNU
 * Library General Public License for more details.
 *
 * You should have received a copy of the GNU Library General Public
 * License along with this library; if not, write to the Free
 * Software Foundation, Inc., 59 Temple Place, Suite 330, Boston,
 * MA 02111-1307, USA.
 */
 
// $Id: tokeniser.cpp,v 1.14 2005/09/05 07:44:48 rdmp1c Exp $

#include "tokeniser.h"
#include <ctype.h>
#include <string.h>
#include <iostream>

using namespace std;

//------------------------------------------------------------------------------
#if defined __BORLANDC__ && (__BORLANDC__ < 0x0550)
Tokeniser::Tokeniser (istream& i ) : in(i)
#else
  Tokeniser::Tokeniser (std::istream& i ) : in(i)
#endif
{
  curChar 	= '\0';
  filecol    	= 1L;
  fileline    	= 1L;
  filepos     	= 0L;
  atEOF		= false;
  atEOL		= false;
  token		= "";
	
#ifdef __MWERKS__
  putBuffer = '\0';
#endif

  modifierPHYLIP = false;
	
}

Tokeniser::~Tokeniser ()
{
}

//------------------------------------------------------------------------------
bool Tokeniser::IsPunctuation (char ch)
{
  static char punctuation[23];
  punctuation[0]  = '(';
  punctuation[1]  = ')';
  punctuation[2]  = '[';
  punctuation[3]  = ']';
  punctuation[4]  = '{';
  punctuation[5]  = '}';
  punctuation[6]  = '/';
  punctuation[7]  = '\\';
  punctuation[8]  = ',';
  punctuation[9]  = ';';
  punctuation[10] = ':';
  punctuation[11] = '=';
  punctuation[12] = '*';
  punctuation[13] = '\'';
  punctuation[14] = '"';
  punctuation[15] = '`';
  punctuation[16] = '+';
  punctuation[17] = '-';
  punctuation[18] = '<';
  punctuation[19] = '>';
  punctuation[20] = '!';
  punctuation[21] = '#';
  punctuation[22] = '\0';


  return (bool)(strchr (punctuation, ch) != NULL);
}


//------------------------------------------------------------------------------
bool Tokeniser::IsWhiteSpace (char ch)
{
  char whitespace[4];
  whitespace[0]  = ' ';
  whitespace[1]  = '\t';
  whitespace[2]  = '\n';
  whitespace[3]  = '\0';

  return (bool)(strchr (whitespace, ch) != NULL);
}

//------------------------------------------------------------------------------
char Tokeniser::GetNextChar ()
{
  int ch;
#ifdef __MWERKS__
  if (putBuffer != '\0')
    {
      ch = putBuffer;
      putBuffer = '\0';
    }
  else
    ch = in.get();	
#else
  ch = in.get();
#endif
  int failed = in.bad();
  if( failed )
    throw XTokeniser ( "Unknown error reading data file (check to make sure file exists)" );

  //	cout << "[" << (char)ch << "]" << endl;

  if( ch == 13 || ch == 10 )
    {
      fileline++;
      filecol = 1L;

      if( ch == 13 && (int)in.peek() == 10 )
	ch = in.get();

      atEOL = true;
    }
  else if( ch == EOF )
    {
      atEOF = true;
    }
  else
    {
      filecol++;
      atEOL = false;
    }

  filepos = in.tellg();


  if (atEOF )
    return '\0';
  else if (atEOL )
    return '\n';
  else
    return (char)ch;
}


//------------------------------------------------------------------------------
Tokeniser::tokentype Tokeniser::GetNextToken ()
{
  tokentype TokenType = EMPTY;

  while ((TokenType == EMPTY) && !in.bad() && !atEOF)
    {
      curChar = GetNextChar ();

      if (IsWhiteSpace (curChar))
	{
	  // skip white space
	}
      else
	{
	  if (IsPunctuation (curChar))
	    {
	      // classify punctuation token
	      switch (curChar)
		{
		case '[': ParseComment (); break;
		case '\'':
		  if (ParseString ())
		    TokenType = STRING;
		  else TokenType = BAD;
		  break;
		case '(':
		  TokenType = LPAR;
		  break;
		case ')':
		  TokenType = RPAR;
		  break;
		case '{':
		  TokenType = LPAR;
		  break;
		case '}':
		  TokenType = RPAR;
		  break;
		case '!':
		  TokenType = BANG;
		  break;
		case '#':
		  TokenType = HASH;
		  break;
		case '=':
		  TokenType = EQUALS;
		  break;
		case ';':
		  TokenType = SEMICOLON;
		  break;
		case ',':
		  TokenType = COMMA;
		  break;
		case '*':
		  TokenType = ASTERIX;
		  break;
		case ':':
		  TokenType = COLON;
		  break;
		case '-':
		  TokenType = MINUS;
		  break;
		case '"':
		  TokenType = DOUBLEQUOTE;
		  break;
		case '/':
		  TokenType = BACKSLASH;
		  break;
		default:
		  TokenType = OTHER;
		  break;
		}
	    }
	  else
	    {
	      // It's either a number, or a string
	      if (isdigit (curChar))
		{
		  TokenType = ParseNumber();
		}
	      else
                {
		  if (ParseToken ())
		    TokenType = STRING;
		  else TokenType = BAD;
		}
	    }
	}
    }

  if ((TokenType != STRING) && (TokenType != NUMBER))
    {
      token = "";
      token += curChar;
    }
  return TokenType;
}

//------------------------------------------------------------------------------
bool Tokeniser::ParseString ()
{
  bool done = false;
  char lastChar = '\0';
  token = "";

  while (!done && !atEOF)
    {
      curChar = GetNextChar ();

      if (curChar=='\'')
	{
	  if (lastChar == '\0')		// first time we've encountered a quote
	    lastChar = '\'';
	  else if (lastChar == '\'')	// second single quote
	    {
	      token += curChar;
	      lastChar = '\0';
	    }
	}
      else
	{
	  if (lastChar == '\'')
	    {
	      // end of quoted string indicated by single quote that doesn't
	      // follow another single quote
	      done = true;
	    }
	  else
	    {
	      lastChar = '\0';
	      if (curChar == '_')
		token += ' ';
	      else
		token += curChar;
	    }
	}
    }
#ifdef __MWERKS__
  putBuffer = curChar;
#else
  in.putback (curChar);
#endif
  filecol--;
  return (done);
}


//------------------------------------------------------------------------------
// Parse a number (integer or real).
Tokeniser::tokentype Tokeniser::ParseNumber ()
{
  enum {
    start		= 0x0001, // 0
    sign		= 0x0002, // 1
    digit		= 0x0004, // 2
    fraction	= 0x0008, // 3
    expsymbol	= 0x0010, // 4
    expsign		= 0x0020, // 5
    exponent 	= 0x0040, // 6
    bad			= 0x0080,
    done		= 0x0100
  } state;

  tokentype result = BAD;

  token = "";
  state = start;

  while (!IsWhiteSpace (curChar)
	 && !(IsPunctuation (curChar) && (curChar != '-'))
	 && (state != bad)
	 && (state != done))
    {
      if (isdigit (curChar))
	{
	  switch (state)
	    {
	    case start:
	    case sign:
	      state = digit;
	      break;
	    case expsymbol:
	    case expsign:
	      state = exponent;
	      break;
	    default:
	      break;
	    }
	}
      else if ((curChar == '-') || (curChar == '+'))
	{
	  switch (state)
	    {
	    case start:
	      state = sign;		// sign of number
	      break;
	    case digit:
	      state = done;		// minus sign is punctuation, such as 6-10
	      break;
	    case expsymbol:
	      state = expsign;	// sign of exponent
	      break;
	    default:
	      state = bad;		// syntax error
	      break;
	    }
	}
      else if ((curChar == '.') && (state == digit))
	state = fraction;
      else if (((curChar == 'E') || (curChar == 'e')) && (state & (digit | fraction)))
	state = expsymbol;
      else
	state = bad;

      if ((state != bad) && (state != done))
	{
	  token += curChar;
	  curChar = GetNextChar ();
	}
    }

  int isNumber =  state & (digit | fraction | exponent | done);
  if (isNumber)
    {
      // We have a number
      result = NUMBER;

      if (IsPunctuation (curChar))
	{
#ifdef __MWERKS__
	  putBuffer = curChar;
#else
	  in.putback (curChar);
#endif
	  if (!atEOL)
	    filecol--;
	}
    }
  else
    {
      // Not a number, but a string that starts with numbers, such as "00BW0762.1"
      do {
	if (curChar == '_')
	  token += ' ';
	else
	  token += curChar;
	curChar = GetNextChar ();
      } while (isalnum (curChar) || (curChar == '_') || (curChar == '.'));
      if (IsPunctuation (curChar))
	{
#ifdef __MWERKS__
	  putBuffer = curChar;
#else
	  in.putback (curChar);
#endif
	  if (!atEOL)
	    filecol--;
	}

      
      result = STRING; //classify the token

    }


  return  result;
}


//------------------------------------------------------------------------------
bool Tokeniser::ParseToken ()
{
  token = "";
  while ((curChar != '\0') && !IsWhiteSpace(curChar) 
	 && !(IsPunctuation (curChar) && (curChar != '-')))
    {
      if (curChar == '_')
	token += ' ';
      else
	token += curChar;
      curChar = GetNextChar ();
    }
  if (!atEOL)
    {
#ifdef __MWERKS__
      putBuffer = curChar;
#else
      in.putback (curChar);
#endif
      filecol--;
    }
  return true;

}

//------------------------------------------------------------------------------
// Parse a NEXUS-style comment
bool Tokeniser::ParseComment ()
{
  bool echo = false;
  comment = "";

  curChar = GetNextChar ();
  echo = (curChar == '!');
  if (echo)
    curChar =  GetNextChar ();

  while ((curChar != '\0') && (curChar != ']'))
    {
      comment += curChar;
      curChar = GetNextChar();
    }

  if (echo)
#if defined __BORLANDC__ && (__BORLANDC__ < 0x0550)
    cout << comment;
#else
  std::cout << comment;
#endif

  return true;
}

//------------------------------------------------------------------------------
bool Tokeniser::IsPHYLIPEndOfToken (char ch)
{
  char end[5];
  end[0]  = ':';
  end[1]  = ',';
  end[2]  = ')';
  end[3]  = '\n';
  end[4]  = '\r';

  return (bool)(strchr (end, ch) != NULL);
}


//------------------------------------------------------------------------------
// PHYLIP will take all sorts of rubbish in the taxon name, so just grab a string
Tokeniser::tokentype Tokeniser::GetNextPHYLIPToken ()
{
  tokentype TokenType = BAD;

  token = "";
	
	
  do {
    curChar = in.get ();
    if (curChar == '\n')
      {
	if ((int)in.peek() == 10 )
	  curChar = in.get();
	fileline++;
	filecol = 1L;
      }
    else if (curChar == '\r')
      {
	fileline++;
	filecol = 1L;
      }
    else
      filecol++;
  } while ( in.good () && (( curChar == '\n') || (curChar == '\r') || (curChar == ' ') || (curChar == '\t')));
  if (curChar == '(')
    {
      TokenType = LPAR;
    }
  else
    {
      if (curChar == '\'')
	{
	  ParseString ();
	}
      else
	{
	  token += curChar;
	  curChar = in.get();
	  while ( ( (curChar) && (curChar != ',') && (curChar != ')')
		    && (curChar != '\n') && (curChar != '\r') && (curChar != ':')))
	    {
	      token += curChar;
	      curChar = in.get();
	      filecol++;
	    }
	  in.putback (curChar);
	}
      TokenType = STRING;
    }
  return TokenType;
}

/*
//------------------------------------------------------------------------------
char Tokeniser::PeekNextChar ()
{
int ch;
ch = in.peek();
int failed = in.bad();
if( failed )
throw XTokeniser ( "Unknown error reading data file (check to make sure file exists)" );

if( ch == 13 || ch == 10 )
{
  atEOL = true;
}
 else if( ch == EOF )
   {
     atEOF = true;
   }
 else
   {
     atEOL = false;
   }
 if (atEOF )
   return '\0';
 else if (atEOL )
   return '\n';
 else
   return (char)ch;
}
*/
