# Supplementary material for: Simcluster: clustering enumeration gene expression data on the simplex space
Source: BMC Bioinformatics. 2007 Jul 11;8:246. doi: 10.1186/1471-2105-8-246 (PMC2147035; doi:10.1186/1471-2105-8-246)
Supplement: Additional file 2 — Stand-alone command-line Simcluster version 0.8.14. Simcluster version used to create results of this work. Note that this version is distributed for compatibility issues only and users should always obtain the latest version at the project's website: http://xerad.systemsbiology.net/simcluster. [file 1471-2105-8-246-S2.zip › AdditionalFile2/simcluster-0.8.14/TreeLib/src/tokeniser.h]

/*
 * TreeLib
 * A library for manipulating phylogenetic trees.
 * Copyright (C) 2001 Roderic D. M. Page <r.page@bio.gla.ac.uk>
 *
 * This library is free software; you can redistribute it and/or
 * modify it under the terms of the GNU Library General Public
 * License as published by the Free Software Foundation; either
 * version 2 of the License, or (at your option) any later version.
 *
 * This library is distributed in the hope that it will be useful,
 * but WITHOUT ANY WARRANTY; without even the implied warranty of
 * MERCHANTABILITY or FITNESS FOR A PARTICULAR PURPOSE.  See the GNU
 * Library General Public License for more details.
 *
 * You should have received a copy of the GNU Library General Public
 * License along with this library; if not, write to the Free
 * Software Foundation, Inc., 59 Temple Place, Suite 330, Boston,
 * MA 02111-1307, USA.
 */
 
 // $Id: tokeniser.h,v 1.14 2003/09/17 13:05:57 rdmp1c Exp $
 
#ifndef TOKENISER_H
#define TOKENISER_H

#include <iostream>
#include <fstream>


#ifdef __BORLANDC__
	// Undefine __MINMAX_DEFINED so that min and max are correctly defined
	#ifdef __MINMAX_DEFINED
		#undef __MINMAX_DEFINED
	#endif
    // Ignore "Cannot create precompiled header: code in header" message
    // generated when compiling string.cc
    #pragma warn -pch
#endif

#include <string>


class XTokeniser
{
public:
	std::string msg;
#if (defined( __MWERKS__ ) || (defined __BORLANDC__  && (__BORLANDC__ < 0x0550)))
	long       pos;
#else
	std::streampos  pos;
#endif
	long line;
	long col;

#if (defined( __MWERKS__ ) || (defined __BORLANDC__  && (__BORLANDC__ < 0x0550)))
	XTokeniser( std::string s, long fp = 0, long fl = 0L, long fc = 0L )
#else
	XTokeniser( std::string s, std::streampos fp = 0, long fl = 0L, long fc = 0L )
#endif
	{
		msg = s;
		pos = fp;
		line = fl;
		col = fc;
	};
};


class Tokeniser
{
#if defined __BORLANDC__ && (__BORLANDC__ < 0x0550)
	istream&		in;
#else
	std::istream&		in;
#endif
    char 			curChar;
	std::string		token;
	std::string		comment;
#if (defined( __MWERKS__ ) || (defined __BORLANDC__  && (__BORLANDC__ < 0x0550)))
	long       filepos;
#else
	std::streampos  filepos;
#endif

	long       fileline;
	long       filecol;
	bool       atEOF;
	bool       atEOL;
	
#ifdef __MWERKS__
	char	putBuffer;
#endif

	bool modifierPHYLIP;

public:
	enum tokentype
	{
		EMPTY,
		STRING,			// a text token
		NUMBER,			// a real or integer number
		OTHER,
		BAD,
		SPACE,			//
		LPAR,			// (
		RPAR,			// )
		COMMA,			// ,
		SEMICOLON,		// ;
		EQUALS,			// =
		MINUS,			// -
		ASTERIX,			// *
		BACKSLASH,		// /
		LCURLY,			// {
		RCURLY,			// }
		DOUBLEQUOTE,		// "
		BANG,			// !
		HASH,			// #
		COLON			// :
	};

	Tokeniser ();
#if defined __BORLANDC__ && (__BORLANDC__ < 0x0550)
	Tokeniser(istream& i);
#else
	Tokeniser(std::istream& i);
#endif    
	virtual ~Tokeniser();
	bool       	AtEOF() { return atEOF; };
	bool      	AtEOL() { return atEOL; };
	long       	GetFileColumn() { return filecol; };
#if (defined( __MWERKS__ ) || (defined __BORLANDC__  && (__BORLANDC__ < 0x0550)))
	long     	GetFilePosition() { return filepos; };
#else
	std::streampos  GetFilePosition() { return filepos; };
#endif
	long       	GetFileLine() { return fileline; };
	char 	  	GetNextChar ();
	tokentype 	GetNextToken ();
	tokentype	GetNextPHYLIPToken ();
	std::string GetToken () { return token; };
	bool 		IsPHYLIPEndOfToken (char ch);
	virtual bool IsPunctuation (char ch);
	virtual bool IsWhiteSpace (char ch);
	bool 		ParseComment ();
	tokentype	ParseNumber ();
	bool 		ParseString ();
	bool		ParseToken ();
		
	// don't use these functions as they will bugger up keeping track of
	// file positions.
	//	char PeekNextChar ();
	//    void PutBack (char ch) { in.putback (ch); };
#if (__BORLANDC__ < 0x0550)
	bool TokenEquals (std::string s) { return s.compare (token); };
#else
	bool TokenEquals (std::string s) { return (token == s); };
#endif
};

#if __BORLANDC__ 
	// Redefine __MINMAX_DEFINED so Windows header files compile
	#ifndef __MINMAX_DEFINED
    		#define __MINMAX_DEFINED
	#endif
#endif

#endif
