# Supplementary material for: Simcluster: clustering enumeration gene expression data on the simplex space
Source: BMC Bioinformatics. 2007 Jul 11;8:246. doi: 10.1186/1471-2105-8-246 (PMC2147035; doi:10.1186/1471-2105-8-246)
Supplement: Additional file 2 — Stand-alone command-line Simcluster version 0.8.14. Simcluster version used to create results of this work. Note that this version is distributed for compatibility issues only and users should always obtain the latest version at the project's website: http://xerad.systemsbiology.net/simcluster. [file 1471-2105-8-246-S2.zip › AdditionalFile2/simcluster-0.8.14/TreeLib/src/Parse.cpp]

/*
 * TreeLib
 * A library for manipulating phylogenetic trees.
 * Copyright (C) 2001 Roderic D. M. Page <r.page@bio.gla.ac.uk>
 *
 * This library is free software; you can redistribute it and/or
 * modify it under the terms of the GNU Library General Public
 * License as published by the Free Software Foundation; either
 * version 2 of the License, or (at your option) any later version.
 *
 * This library is distributed in the hope that it will be useful,
 * but WITHOUT ANY WARRANTY; without even the implied warranty of
 * MERCHANTABILITY or FITNESS FOR A PARTICULAR PURPOSE.  See the GNU
 * Library General Public License for more details.
 *
 * You should have received a copy of the GNU Library General Public
 * License along with this library; if not, write to the Free
 * Software Foundation, Inc., 59 Temple Place, Suite 330, Boston,
 * MA 02111-1307, USA.
 */

// $Id: Parse.cpp,v 1.9 2002/02/23 12:22:32 rdmp1c Exp $
 
#include <ctype.h>
#include "Parse.h"
#include <iostream>

// Return the next token in the string
tokentype Parser::NextToken ()
{
  tokentype t;
  token = "";

  cout << "NextToken\n";
  
  if (pos >= text.length())
    {
      t = ENDOFSTRING;
    }
  else
    {
      char ch = text[pos];

      if (ch == '\'')
	{
	  // Single quoted token
	  bool done = false;
	  pos++;
	  while (!done)
	    {
	      ch = text[pos++];
	      // Look ahead for double quote
	      if (ch == '\'')
		{
		  ch = text[pos];
		  done = (ch != '\'');
		}
	      if (!done && (ch != '\n') && (ch != '\r'))
		{
		  token += ch;
		}
	    }
	  t = STRING; //classify the token
	}
      else if (isalpha (ch))
	{
	  while (isalnum (ch) || (ch == '_') || (ch == '.') && (pos < text.length()))
	    {
	      if (ch == '_')
		token += ' ';
	      else
		token += ch;
	      pos++;
	      ch = text[pos];
	    }
	  t = STRING; //classify the token
	}
      else
	{
	  if (isdigit(ch) || (ch == '-'))
	    {
	      cout << "Calling ParseNumber\n";
	      
	      t = ParseNumber();
	      //				int stop = text.find_first_not_of ("01234567890-.Ee", pos);
	      //				token = text.substr (pos, stop-pos);
	      // 				pos = stop;
	      //				t = NUMBER;
	    }
	  else
	    {
	      token += ch;
	      pos++;
	      switch (ch)
		{
		case '(': t = LPAR; 	 	break;
		case ')': t = RPAR; 	 	break;
		case ' ': t = SPACE; 	 	break;
		case ',': t = COMMA; 	 	break;
		case ';': t = SEMICOLON; 	break;
		case ':': t = COLON;		break;
		case '\t': t = TAB;		break;
		case '\r':
		case '\n': t = NEWLINE;	break;
		default:  t = BAD; 		break;
		}
	    }
	}
    }

  //    cout << "token = " << token << endl;

  return (t);
}

//------------------------------------------------------------------------------
// Parse a number (integer or real).
tokentype Parser::ParseNumber ()
{
  enum {
    start		= 0x0001, // 0
    sign		= 0x0002, // 1
    digit		= 0x0004, // 2
    fraction	= 0x0008, // 3
    expsymbol	= 0x0010, // 4
    expsign		= 0x0020, // 5
    exponent 	= 0x0040, // 6
    bad			= 0x0080,
    done		= 0x0100
  } state;

  tokentype result = BAD;

  token = "";
  state = start;

  char curChar = text[pos]; 

  while (!IsWhiteSpace (curChar)
	 && !(IsPunctuation (curChar) && (curChar != '-'))
	 && (state != bad)
	 && (state != done))
    {
      if (isdigit (curChar))
        {
	  switch (state)
            {
	    case start:
	    case sign:
	      state = digit;
	      break;
	    case expsymbol:
	    case expsign:
	      state = exponent;
	      break;
	    default:
	      break;
            }
        }
      else if ((curChar == '-') || (curChar == '+'))
        {
	  switch (state)
            {
	    case start:
	      state = sign;		// sign of number
	      break;
	    case digit:
	      state = done;		// minus sign is punctuation, such as 6-10
	      break;
	    case expsymbol:
	      state = expsign;	// sign of exponent
	      break;
	    default:
	      state = bad;		// syntax error
	      break;
            }
        }
      else if ((curChar == '.') && (state == digit))
	state = fraction;
      else if (((curChar == 'E') || (curChar == 'e')) && (state & (digit | fraction)))
	state = expsymbol;
      else
	state = bad;

      if ((state != bad) && (state != done))
        {
	  token += curChar;
	  curChar = GetNextChar ();
        }
    }

  int isNumber =  state & (digit | fraction | exponent | done);
  if (isNumber)
    {
      // We have a number
      result = NUMBER;

      if (IsPunctuation (curChar))
        {
	  //        	PutBack (curChar);
	  //            if (!atEOL)
	  //            	filecol--;
        }
    }        

  else
    {
      // Not a number, but a string that starts with numbers, such as "00BW0762.1"
      //        cout << "Do something!" << endl;
      do {
	if (curChar == '_')
	  token += ' ';
	else
	  token += curChar;
	curChar = GetNextChar ();
      } while (isalnum (curChar) || (curChar == '_') || (curChar == '.') && (pos < text.length()));
      result = STRING; //classify the token

    }

  cout << "Number Token: " << token << endl;
  
  return result;
}


//------------------------------------------------------------------------------
bool Parser::IsPunctuation (char ch)
{

  static char punctuation[]="()[]{}/\\,;:=*\"`+-<>!#";

  return (bool)(strchr (punctuation, ch) != NULL);
}


//------------------------------------------------------------------------------
bool Parser::IsWhiteSpace (char ch)
{
  static char whitespace[]=" \t\n";
  
  return (bool)(strchr (whitespace, ch) != NULL);
}
