# Supplementary material for: Simcluster: clustering enumeration gene expression data on the simplex space
Source: BMC Bioinformatics. 2007 Jul 11;8:246. doi: 10.1186/1471-2105-8-246 (PMC2147035; doi:10.1186/1471-2105-8-246)
Supplement: Additional file 2 — Stand-alone command-line Simcluster version 0.8.14. Simcluster version used to create results of this work. Note that this version is distributed for compatibility issues only and users should always obtain the latest version at the project's website: http://xerad.systemsbiology.net/simcluster. [file 1471-2105-8-246-S2.zip › AdditionalFile2/simcluster-0.8.14/TreeLib/src/TreeLib.cpp]

/*
 * TreeLib
 * A library for manipulating phylogenetic trees.
 * Copyright (C) 2001 Roderic D. M. Page <r.page@bio.gla.ac.uk>
 *
 * This library is free software; you can redistribute it and/or
 * modify it under the terms of the GNU Library General Public
 * License as published by the Free Software Foundation; either
 * version 2 of the License, or (at your option) any later version.
 *
 * This library is distributed in the hope that it will be useful,
 * but WITHOUT ANY WARRANTY; without even the implied warranty of
 * MERCHANTABILITY or FITNESS FOR A PARTICULAR PURPOSE.  See the GNU
 * Library General Public License for more details.
 *
 * You should have received a copy of the GNU Library General Public
 * License along with this library; if not, write to the Free
 * Software Foundation, Inc., 59 Temple Place, Suite 330, Boston,
 * MA 02111-1307, USA.
 */
 
// $Id: TreeLib.cpp,v 1.26 2004/05/13 12:22:11 jcotton Exp $

#include "TreeLib.h"

#include <string>
using namespace std;

#include "Parse.h"

#include <vector>


// Convert a string to a NEXUS format string
std::string NEXUSString (const std::string s)
{
	std::string outputString ="";
	bool enclose = false;
	int i = 0;

	if (isalpha (s[0]))
	{
		// First character is a letter, check the rest
		i = 1;
		while ((i < s.length()) && !enclose)
		{
			if (!isalnum (s[i]) && (s[i] != ' ') && (s[i] != '_') && (s[i] != '.'))
				enclose = true;
			i++;
		}
	}
	else
		enclose = true;

	if (enclose)
	{
		outputString = "'";
	}

	i = 0;
	while (i < s.length())
	{
		if (s[i] == '\'')
			outputString += "''";
		else if ((s[i] == ' ') && !enclose)
			outputString += '_';
		else
			outputString += s[i];
		i++;
	}


	if (enclose)
	{
		outputString += "'";
	}
	
	return outputString;
}


//------------------------------------------------------------------------------
Node::Node ()
{
	Child = Anc = Sib = NULL;
	Label 	= "";
	Weight 	= 0;
	Length 	= 0.0;
	Leaf 	= false;
	Height 	= 0;
	Marked 	= false;
	Depth   = 0;
	Degree	= 0;
	PathLength = 0.0;
	LeafNumber = 0;
	LabelNumber = 0;
	Color = NULL;
}

//------------------------------------------------------------------------------
void Node::Copy (Node *theCopy)
{
	theCopy->SetLeaf (IsLeaf ());
	theCopy->SetLabel (Label);
	theCopy->SetIndex (Index);
	theCopy->SetLeafNumber (LeafNumber);
	theCopy->SetLabelNumber (LabelNumber);
	theCopy->SetEdgeLength (Length);
}

///------------------------------------------------------------------------------
// True if node is a left descendant of q
bool Node::IsALeftDescendantOf (Node *q)
{
	NodePtr r = this;
	while ((r) && (r != q->Child) && (r != q)) r = r->Anc;
	return (r == q->Child);
}

//------------------------------------------------------------------------------
// Return sibling node that is immediately to the LEFT of this node
Node *Node::LeftSiblingOf ()
{
	NodePtr q = Anc->Child;
	while (q->Sib != this)
		q = q->Sib;
	return q;
}

//------------------------------------------------------------------------------
// Return the rightmost sibling of the node
Node *Node::GetRightMostSibling ()
{
	Node *p = this;

	while (p->Sib) p = p->Sib;
	return (p);
}

//------------------------------------------------------------------------------
Tree::Tree ()
{
	Root 			= NULL;
	CurNode 		= NULL;
	Leaves 		= 0;
	Internals 		= 0;
	Error 		= 0;
	InternalLabels 	= false;
	EdgeLengths 	= false;
	Nodes 		= NULL;
	Name 		= "";
	Rooted 		= false;
	Weight		= 1.0;
}

//------------------------------------------------------------------------------
// Copy constructor
Tree::Tree (const Tree &t)
{
	if (t.GetRoot() == NULL)
    {
		Root = NULL;
        CurNode 		= NULL;
        Leaves 		= 0;
        Internals 		= 0;
        Error 		= 0;
        InternalLabels 	= false;
        EdgeLengths 	= false;
        Nodes 		= NULL;
        Name 		= "";
        Rooted 		= false;
        Weight		= 1.0;
    }
    else
    {
		CurNode 		= t.GetRoot();   		
		NodePtr placeHolder;  				
		t.copyTraverse (CurNode, placeHolder );
		Root 			= placeHolder;  
		Leaves    		= t.GetNumLeaves ();
		Internals 		= t.GetNumInternals ();
		Name	  		= t.GetName ();
		CurNode 		= NULL;
		Error 		= 0;
		InternalLabels 	= t.GetHasInternalLabels ();;
		EdgeLengths 	= t.GetHasEdgeLengths ();
		Nodes 		= NULL;
		Rooted 		= t.IsRooted();
		Weight		= t.GetWeight();
	}
}


//------------------------------------------------------------------------------
Tree::~Tree ()
{
	deletetraverse (Root);
	delete [] Nodes;
}

//------------------------------------------------------------------------------
void Tree::deletetraverse (NodePtr p)
{
	if (p)
	{
		deletetraverse (p->GetChild());
		deletetraverse (p->GetSibling());
		delete p;
	}
}

//------------------------------------------------------------------------------
/*
	Return a copy of the subtree in rooted at RootedAt.
    The function result is the root of the subtree.

   Tree

            x---y    b---c               x'--y'
             \        \                   \
              \        \                   \
    RootedAt ->w--------a       ==>        CopyOfSubTree -> NULL
               \
                \

    which corresponds to copying

     x'    y'             x     y b     c
      \   /                \   /   \   /
       \ /                  \ /     \ /
        w'       from        w       a
                              \     /
                               \   /
                                \ /
                                 v

*/

//------------------------------------------------------------------------------
// This code needs Tree to be a friend of Node
void Tree::copyTraverse (NodePtr p1, NodePtr &p2) const
{
	if (p1)
	{
		p2 = NewNode ();
		p1->Copy (p2);

		// Note the call to p2->child, not p2->GetChild(). Calling the field
		// is essential because calling GetChild merely passes a temporary
		// copy of the child, hence we are not actually creating a child of p2.
		// We can access child directly by making Tree a friend of Node (see
		// TreeLib.h).
		copyTraverse (p1->GetChild(), p2->Child);
		if (p2->GetChild())
			p2->GetChild()->SetAnc (p2);

		// Ensure we don't copy RootedAt sibling. If the sibling is NULL then
		// we won't anyway, but this line ensures this for all cases.
		if (p1 != CurNode)
			copyTraverse (p1->GetSibling(), p2->Sib);  // note sib
		if (p2->GetChild ())
		{
			NodePtr q = p2->GetChild()->GetSibling();
			while (q)
			{
				q->SetAnc (p2);
				q = q->GetSibling();
			}
		}
	}
}

//------------------------------------------------------------------------------
NodePtr Tree::CopyOfSubtree (NodePtr RootedAt) 
{
	CurNode = RootedAt;   // Store this to avoid copying too much of the tree
	NodePtr placeHolder;  // This becomes the root of the subtree
	copyTraverse (CurNode, placeHolder);
	return placeHolder;
}


//------------------------------------------------------------------------------
string Tree::GetErrorMsg ()
{
	string s = "No error";

	switch (Error)
	{
		case errSYNTAX:
			s = "Syntax error";
			break;
		case errENDOFSTRING:
			s = "Syntax error";
			break;
		case errMISSINGLPAR:
			s = "Missing '('";
			break;
		case errUNBALANCED:
			s = "Unbalance parentheses";
			break;
		case errSTACKNOTEMPTY:
			s = "Stack not empty";
			break;
		case errSEMICOLON:
			s = "Expecting a semicolon";
			break;
		default:
			break;
	}
	return s;
}

//------------------------------------------------------------------------------
// Make CurNode a leaf, called by tree reading code
void Tree::MakeCurNodeALeaf (int i)
{
	Leaves++;
	CurNode->SetLeaf(true);
	CurNode->SetWeight(1);
//	CurNode->SetLabelNumber(i);
	CurNode->SetLeafNumber(Leaves);
//	Nodes[i - 1] = CurNode;
}

//m

//------------------------------------------------------------------------------
// Make a child of CurNode and make it CurNode
void Tree::MakeChild ()
{
	NodePtr	q = NewNode();
	CurNode->SetChild(q);
	q->SetAnc(CurNode);
	CurNode->IncrementDegree();
	CurNode = q;
	Internals++;
}

//------------------------------------------------------------------------------
// Create a new node and make it the root of the tree, and set CurNode=Root.
void Tree::MakeRoot ()
{
	CurNode   = NewNode();
	Root 	  = CurNode;
}

//------------------------------------------------------------------------------
// Make a sibling of CurNode and make CurNode the new node.
void Tree::MakeSibling ()
{
	NodePtr	q = NewNode ();
	NodePtr	ancestor = CurNode->GetAnc();
	CurNode->SetSibling(q);
	q->SetAnc(ancestor);
	ancestor->AddWeight(CurNode->GetWeight());
	ancestor->IncrementDegree();
	CurNode = q;
}


//------------------------------------------------------------------------------
int Tree::Parse (const char *TreeDescr)
{
	enum {stGETNAME, stGETINTERNODE, stNEXTMOVE,
		stFINISHCHILDREN, stQUIT, stACCEPTED} state;

	stack< NodePtr, vector<NodePtr> > stk;
	NodePtr		q;
	Parser		p ((char *)TreeDescr);
	tokentype	token;
	float 		f;

	 // Initialise tree variables
	Root 		= NULL;
	Leaves 		= 0;
	Internals 	= 0;
	Error 		= 0;

	// Create first node
	CurNode		= NewNode();
	Root		= CurNode;

	 // Initialise FSA that reads tree
	state = stGETNAME;
	token = p.NextToken ();

	while ((state != stQUIT) && (state != stACCEPTED))
	{
		switch (state)
		{
			case stGETNAME:
				switch (token)
				{
					case SPACE:
			                    case TAB:
			                    case NEWLINE:
						token = p.NextToken ();
						break;
					case STRING:
						// to do: handle translation
						Leaves++;
						CurNode->SetLeaf (true);
						CurNode->SetLeafNumber (Leaves);
						CurNode->SetWeight (1);
						CurNode->SetLabel (p.GetToken());
						CurNode->SetDegree (0);
						token = p.NextToken ();
						state = stGETINTERNODE;
						break;
					case NUMBER:
						// to do: handle translation
						Leaves++;
						CurNode->SetLeaf (true);
						CurNode->SetLeafNumber (Leaves);
						CurNode->SetWeight (1);
						CurNode->SetLabel (p.GetToken());
						CurNode->SetDegree (0);
						token = p.NextToken ();
						state = stGETINTERNODE;
						break;
					case LPAR:
						state = stNEXTMOVE;
						break;
					case ENDOFSTRING:
						Error = errENDOFSTRING;
						state = stQUIT;
						break;
					default:
						Error = errSYNTAX;
						state = stQUIT;
						break;
				}
				break;

			case stGETINTERNODE:
				switch (token)
				{
					case SPACE:
					case TAB:
					case NEWLINE:
						token = p.NextToken ();
						break;
					case COLON:
					case COMMA:
					case RPAR:
						state = stNEXTMOVE;
						break;
					case ENDOFSTRING:
						Error = errENDOFSTRING;
						state = stQUIT;
						break;
					default:
						Error = errSYNTAX;
						state = stQUIT;
						break;
				}
				break;

			case stNEXTMOVE:
				switch (token)
				{
					case COLON:
						token = p.NextToken ();
						f = atof (p.GetTokenAsCstr());
						CurNode->SetEdgeLength (f);
						EdgeLengths = true;
						token = p.NextToken ();
						break;
					case SPACE:
					case TAB:
					case NEWLINE:
						token = p.NextToken ();
						break;
					// The next node encountered will be a sibling
					// of Curnode and a descendant of the node on
					// the top of the node stack.
					case COMMA:
						q = NewNode();
						CurNode->SetSibling (q);
						if (stk.empty())
						{
							Error = errMISSINGLPAR;
							state = stQUIT;
						}
						else
						{
							q->SetAnc (stk.top());
							stk.top()->AddWeight (CurNode->GetWeight());
							stk.top()->IncrementDegree ();
							CurNode = q;
							state = stGETNAME;
							token = p.NextToken ();
						}
						break;
					// The next node will be a child of CurNode, hence
					// we create the node and push CurNode onto the
					// node stack.
					case LPAR:
						Internals++;
						stk.push (CurNode);
						q = NewNode();
						CurNode->SetChild (q);
						q->SetAnc (CurNode);
						CurNode->IncrementDegree ();
						CurNode = q;
						token = p.NextToken ();
						state = stGETNAME;
						break;
					// We've finished ready the descendants of the node
					// at the top of the node stack so pop it off.
					case RPAR:
						if (stk.empty ())
						{
							Error = errUNBALANCED;
							state = stQUIT;
						}
						else
						{
							q = stk.top();
							q->AddWeight (CurNode->GetWeight());
							CurNode = q;
							stk.pop();
							state = stFINISHCHILDREN;
							token = p.NextToken ();
						}
						break;
					// We should have finished the tree
					case SEMICOLON:
						if (stk.empty())
						{
							state = stACCEPTED;
						}
						else
						{
							Error = errSTACKNOTEMPTY;
							state = stQUIT;
						}
						break;
					case ENDOFSTRING:
						Error = errENDOFSTRING;
						state = stQUIT;
						break;
					default:
						Error = errSYNTAX;
						state = stQUIT;
						break;
				}
				break;

			case stFINISHCHILDREN:
				switch (token)
				{
					case STRING:
					case NUMBER:
						// internal label
						InternalLabels = true;
						CurNode->SetLabel (p.GetToken());
						token = p.NextToken ();
						break;

					case COLON:
						token = p.NextToken ();
						f = atof (p.GetTokenAsCstr());
						CurNode->SetEdgeLength (f);
						EdgeLengths = true;
						token = p.NextToken ();
						break;
				
					case SPACE:
			                   case TAB:
			                   case NEWLINE:
						token = p.NextToken ();
						break;

					// We've completed traversing the descendants of the
					// node at the top of the stack, so pop it off.
					case RPAR:
						if (stk.empty())
						{
							Error = errUNBALANCED;
							state = stQUIT;
						}
						else
						{
							q = stk.top();
							q->AddWeight (CurNode->GetWeight());
							CurNode = q;
							stk.pop();
							token = p.NextToken ();
						}
						break;
						
					// The node at the top of the stack still has some
					// descendants.
					case COMMA:
						q = NewNode();
						CurNode->SetSibling (q);
						if (stk.empty())
						{
							Error = errMISSINGLPAR;
							state = stQUIT;
						}
						else
						{
							q->SetAnc (stk.top());
							stk.top()->AddWeight (CurNode->GetWeight());
							stk.top()->IncrementDegree ();
							CurNode = q;
							state = stGETNAME;
							token = p.NextToken ();
						}
						break;
					case SEMICOLON:
						state = stNEXTMOVE;
						break;
					default:
						if (stk.empty())
						{
							Error = errSEMICOLON;
						}
						else
						{
							Error = errSYNTAX;
						}
						state = stQUIT;
						break;
				}
				break;
		}
	}
	// Handle errors
	if (state == stQUIT)
	{
		// Clean up to go here
		return (p.GetPos());
	}
	else
	{
		Root->SetWeight(Leaves);
		return (0);
	}
}


//------------------------------------------------------------------------------
int Tree::Read (istream &f)
{
	char ch = '\0';
	string str = "";
	while (f.good() && !f.eof() && (ch != ';'))
	{
		f.get (ch);
		str += ch;
	}
	return Parse (str.c_str());
}


//------------------------------------------------------------------------------
void Tree::Write (ostream &f)
{
	treeStream = &f;
	traverse (Root);
	f << ";";
}

//------------------------------------------------------------------------------
void Tree::traverse (NodePtr p)
{

	if (p)
	{
		if (p->IsLeaf())
		{
			*treeStream << NEXUSString (p->GetLabel());

			if (EdgeLengths)
			{
				*treeStream << ':' << p->GetEdgeLength ();
			}
		}
		else
		{
			*treeStream << "(";
		}

		traverse (p->GetChild());
		if (p->GetSibling())
		{
			*treeStream << ",";
		}
		else
		{
		  if (p != Root)
		    {
		      *treeStream << ")";
		      // 29/3/96
		      if ((p->GetAnc()->GetLabel() != "") && InternalLabels)
			{
			  *treeStream << '\'' << NEXUSString (p->GetAnc()->GetLabel ()) << '\'';
			}
		      if (EdgeLengths && (p->GetAnc () != Root))
			{
			  *treeStream << ':' << p->GetAnc()->GetEdgeLength ();
			}
		    }
		}
		traverse (p->GetSibling());
	}

}


//------------------------------------------------------------------------------
void Tree::drawInteriorEdge (NodePtr p)
{
	NodePtr r = p->GetAnc ();
	int stop = r->GetHeight();
	if (p->IsTheChild ())
	{
		// Visiting ancestor for the first time, so draw the
		// end symbol
		if (r == Root)
		{
//			if (IsRooted ())
				Line[stop] = TEE;   // «
//			else
//				Line[stop] = VBAR;  // Ò
		}
		else
		{
			Line[stop] = TEE;      // «
		}


		// Draw branch itself
		if (r != Root)
		{
			// Line
			int start = r->GetAnc()->GetHeight();
			for (int i = start + 1; i < stop; i++)
			{
				Line[i] = HBAR; // €
			}
			// Start symbol
			if (start == stop)
				Line[start] = VBAR;     // Ò
			else if (r->IsTheChild ())
				Line[start] = LEFT;     // ò
			else if (r->GetSibling ())
				Line[start] = SIB;      // Ì
			else Line[start] = RIGHT;  // Ë

			//
			fillInAncestors (r);
		}
	}
	else
	{
		// Just draw nodes below
		Line[stop] = VBAR;
		fillInAncestors (p->GetSibling());
	}

	// Output the line
	Line[stop + 1] = '\0';

    drawLine (r, p->IsTheChild());

/*

	*treeStream << Line.c_str();

//	*treeStream		<< "h=" << r->GetHeight() << " w= "
//			<< r->GetWeight() << "-- ";


	// Draw internal label, if present
	string s = r->GetLabel();
	if (s != "" && p->IsTheChild ())
		*treeStream  << r->GetLabel();
	 *treeStream  << endl;
*/
	// Clear the line for the next pass
	for (int i = 0; i < (Leaves + 2); i++) // to do: get a better limit
		Line[i] = ' ';
}

void Tree::drawLine (NodePtr p, bool isChild)
{
	*treeStream << Line.c_str();

	if (p->IsLeaf())
    {
		* treeStream<< " " << p->GetLabel () <<endl;
    }
    else
    {
        // Draw internal label, if present
        string s = p->GetLabel();
        if (s != "" && isChild)
            *treeStream  << p->GetLabel();

	 	*treeStream  << endl;
    }
}


//------------------------------------------------------------------------------
void Tree::drawPendantEdge (NodePtr p)
{
		NodePtr q = p->GetAnc();
		if (q == NULL)
		{
			// Handle the degenerate case of a tree with a single leaf
			Line = (char) HBAR;
			drawLine (p);	
		}
		else
		{
			int start = q->GetHeight();
			int stop = p->GetHeight();
			char	symbol;
	
			// Draw line between p and its ancestor
			int i;
			for (i = start + 1; i <= stop; i++)
				Line[i] = (char)HBAR;      // €
	
			// Find appropriate symbol for link to ancestor
			if (p == q->GetChild())
			{
				symbol = (char)LEFT;       // ò
			}
			else
			{
				// p is a sibling
				if (p->GetSibling())
					symbol = (char)SIB;     // Ì
				else symbol = (char)RIGHT; // Ë
			}
			Line[start] = symbol;
	
			// Fill in ancestors
			fillInAncestors (p);
	
			// Terminate line
			Line[stop + 1] = '\0';
	
	
			drawLine (p);
	/*		// Output line and taxon name
			*treeStream << Line.c_str() << " " << p->GetLabel ()
	//			<< "h=" << p->GetHeight() << " w= "
	//			<< p->GetWeight()
				<<endl;
	*/
	
			// Clear the line for the next pass
			for (i = 0; i < (Leaves + 2); i++) // to do: get a better limit for this
				Line[i] = ' ';
		}
}


//------------------------------------------------------------------------------
/*
	{ Put a VBAR symbol ("Ò") into buffer where needed to
	  represent branches of tree under p. Two cases:

			.....  Ancestor
			€€€€>  Sibling
			<----  Child

		  1. r is a sibling of the child of q, and q has a sibling, or

					x€€€€sib€€€>r
					 ò    .    .
					  \   .   .
						\  .  .
				  child\ . .|
						  \.. |
							q€€|€€€sib€€€>
							 \ |
							  \| <- this branch passes under r
								\


		  2. r is q's child and q is a sibling of another node.

						  r
							ò
							 \
							 |\
							 | \
				  x€€€sib€|€>q
							 | .
							 |.<- this branch passes under r
							 .
							.

	} */

//------------------------------------------------------------------------------
void Tree::fillInAncestors (NodePtr p)
{

	NodePtr q = p->GetAnc ();
	NodePtr r = p;
	while (q != Root)
	{
		if (
			(q->GetSibling () && !(r->IsTheChild ()))
			|| (!(q->IsTheChild ()) && r->IsTheChild())
			)
		{
			if (r ==p && q->GetHeight() == q->GetAnc()->GetHeight())
				Line[q->GetAnc()->GetHeight()] = SIB;
			else
            	Line[q->GetAnc()->GetHeight()] = VBAR;
		}
		r = q;
		q = q->GetAnc ();
	}
}


//------------------------------------------------------------------------------
void Tree::drawAsTextTraverse (NodePtr p)
{
	if (p)
	{
		drawAsTextTraverse (p->GetChild ());
		if (p->IsLeaf ())
			drawPendantEdge (p);
		if (p->GetSibling ())
			drawInteriorEdge (p);
		drawAsTextTraverse (p->GetSibling ());
	}
}

//------------------------------------------------------------------------------
void Tree::Draw (ostream &f)
{
	treeStream = &f;

	if (Root)
	{
		string s (Leaves + 2, ' ');
        Line = s;
		MaxHeight = 0;
		getNodeHeights (Root);
		drawAsTextTraverse (Root);
	}
	else f << "(No tree)" << endl;
}

//------------------------------------------------------------------------------
void Tree::getNodeHeights(NodePtr p)
{
	if (p)
	{
		p->SetHeight (Leaves - p->GetWeight ());
		if (p->GetHeight() > MaxHeight)
			MaxHeight = p->GetHeight();
		getNodeHeights (p->GetChild());
		getNodeHeights (p->GetSibling());
	}
}


//------------------------------------------------------------------------------
// Compute node depth (i.e, height above root). Based on COMPONENT 2.0 code, 
// assumes count is set to 0 prior to calling code
void Tree::getNodeDepth(NodePtr p)
{
	if (p)
    {

    	p->SetDepth (count);
    	count++;
        getNodeDepth (p->GetChild());
		count--;
        getNodeDepth (p->GetSibling());
    }
}

//------------------------------------------------------------------------------
// Compute node depth (i.e, height above root).
void Tree::GetNodeDepths ()
{
	count = 0;
	getNodeDepth (Root);
}


//------------------------------------------------------------------------------
void Tree::markNodes(NodePtr p, bool on)
{
	if (p)
	{
		p->SetMarked (on);
		markNodes (p->GetChild(), on);
		markNodes (p->GetSibling(), on);
	}
}

//------------------------------------------------------------------------------
void Tree::MarkNodes (bool on)
{
	markNodes (Root, on);
}

//------------------------------------------------------------------------------
void Tree::makeNodeList (NodePtr p)
{
	if (p)
	{
		makeNodeList (p->GetChild ());
		makeNodeList (p->GetSibling ());
		if (p->IsLeaf())
		{
			LeafList[p->GetLabel()] = p->GetLeafNumber()-1;
			Nodes[p->GetLeafNumber()-1] = p;
			p->SetIndex (p->GetLeafNumber()-1);
		}
		else
		{
			Nodes[count] = p;
			p->SetIndex (count);
			count++;
		}
		if (p != Root)
		{
		}
	}
}

//------------------------------------------------------------------------------
void Tree::MakeNodeList ()
{
	if (Nodes == NULL)
	{
		Nodes = new NodePtr [Leaves + Internals];
		Nodes_dimension = Leaves + Internals;
	}
	else if (Nodes_dimension != Leaves + Internals)  //The tree size has changed since Nodes was allocated - need to allocate correct amount of space before re-building array!
	{
		delete Nodes; //Nodes has already been allocated - need to free it!
		Nodes = new NodePtr [Leaves + Internals];
		Nodes_dimension = Leaves + Internals;
	}
	count = Leaves;
	makeNodeList (Root);
}

//------------------------------------------------------------------------------
NodePtr Tree::GetLeafWithLabel (string s)
{
	NodePtr result = NULL;
	
	map<string, int, less<string> >::iterator index  = LeafList.find (s);
	if (index != LeafList.end())
		result = Nodes[LeafList[s]];
		
	return result;
}

//------------------------------------------------------------------------------
// Add Node below Below. Doesn't update any clusters, weights, etc.
void Tree::AddNodeBelow (NodePtr Node, NodePtr Below)
{
	NodePtr Ancestor = NewNode ();
	Ancestor->SetChild (Node);
	Node->SetAnc (Ancestor);
	NodePtr q = Below->GetAnc ();
	Internals++;
	if (Node->IsLeaf())
		Leaves++;
	if (q == NULL || Below == q->GetChild())
	{
		Node->SetSibling (Below);
		Ancestor->SetAnc (q);
		Ancestor->SetSibling (Below->GetSibling());
		Below->SetSibling (NULL);
		Below->SetAnc (Ancestor);
		if (q == NULL)
			Root = Ancestor;
		else
			q->SetChild (Ancestor);
	}
	else
	{
		// Get left sibling of Below
		NodePtr r = Below->LeftSiblingOf();
		while (Below != r->GetSibling())
			r = r->GetSibling();
		Node->SetSibling (Below);
		Ancestor->SetAnc (q);
		Ancestor->SetSibling (Below->GetSibling());
		Below->SetSibling (NULL);
		Below->SetAnc (Ancestor);
		r->SetSibling (Ancestor);
	}
}

//------------------------------------------------------------------------------
// Compute nodal heights based on path length from root, and store maximum
// value in plot.maxheight. Used by drawing routines.
void Tree::getPathLengths (NodePtr p)
{
	if (p)
	{
		if (p != Root)
		{
			float l = p->GetEdgeLength();
			if (l < 0.000001) // suppress negative branch lengths
				l = 0.0;
			p->SetPathLength (p->GetAnc()->GetPathLength() + l);
		}
		if (p->GetPathLength() > MaxPathLength)
			MaxPathLength = p->GetPathLength();
		getPathLengths (p->GetChild());
		getPathLengths (p->GetSibling());
	}
}

//------------------------------------------------------------------------------
// Fill in weight, degree, etc.
void Tree::buildtraverse (NodePtr p)
{
	if (p)
	{
		p->SetWeight (0);
		p->SetDegree (0);
		buildtraverse (p->GetChild ());
		buildtraverse (p->GetSibling ());
		if (p->IsLeaf())
		{
			Leaves++;
			p->SetWeight (1);
		}
		else
		{
			Internals++;
		}
		if (p != Root)
		{
			p->GetAnc()->AddWeight (p->GetWeight());
			p->GetAnc()->IncrementDegree();
		}
	}
}

//------------------------------------------------------------------------------
// Ensure fields like weight, degree, etc are correct
void Tree::Update ()
{
	count = 0;
	Leaves = Internals = 0;
	buildtraverse (Root);
}


NodePtr Tree::RemoveNode (NodePtr Node)
{
	NodePtr result = NULL;

	if (Node == Root)
	{
		if (Leaves == 1)
		{
			Root = NULL;
			Node->SetAnc (NULL);
			Leaves = Internals = 0;
		}					
		return result;
	}

	NodePtr p;
	NodePtr Ancestor = Node->GetAnc();
	
	if (Ancestor->GetDegree() == 2)
	{
		// ancestor is binary, so remove node and its ancestor
		if (Node->IsTheChild ())
			p = Node->GetSibling();
		else
			p = Ancestor->GetChild();
		NodePtr q = Ancestor->GetAnc();
		p->SetAnc (q);
		if (q != NULL)
		{
			if (Ancestor->IsTheChild())
				q->SetChild (p);
			else
			{
				NodePtr r = Ancestor->LeftSiblingOf ();
				r->SetSibling (p);
			}
			p->SetSibling (Ancestor->GetSibling());
			result = p;
		}
		else
		{
			// Ancestor is the root
			Root = p;
			p->SetSibling (NULL);
			result = p;
		}
		delete Ancestor;
		Internals--;
		if (Node->IsLeaf())
			Leaves--;
		Node->SetAnc (NULL);
		Node->SetSibling (NULL);
	}
	else
	{
		// polytomy, just remove node
		NodePtr q;
		if (Node->IsTheChild())
		{
			Ancestor->SetChild (Node->GetSibling());
			q = Node->GetSibling ();
		}
		else
		{
			q = Node->LeftSiblingOf ();
			q->SetSibling (Node->GetSibling ());
		}
		Node->SetSibling (NULL);
		Node->SetAnc (NULL);
		if (Node->IsLeaf())
			Leaves--;
		Ancestor->SetDegree (Ancestor->GetDegree() - 1);
		result = q;
	}
}
