# Supplementary material for: Simcluster: clustering enumeration gene expression data on the simplex space
Source: BMC Bioinformatics. 2007 Jul 11;8:246. doi: 10.1186/1471-2105-8-246 (PMC2147035; doi:10.1186/1471-2105-8-246)
Supplement: Additional file 2 — Stand-alone command-line Simcluster version 0.8.14. Simcluster version used to create results of this work. Note that this version is distributed for compatibility issues only and users should always obtain the latest version at the project's website: http://xerad.systemsbiology.net/simcluster. [file 1471-2105-8-246-S2.zip › AdditionalFile2/simcluster-0.8.14/TreeLib/src/TreeLib.h]

/*
 * TreeLib
 * A library for manipulating phylogenetic trees.
 * Copyright (C) 2001 Roderic D. M. Page <r.page@bio.gla.ac.uk>
 *
 * This library is free software; you can redistribute it and/or
 * modify it under the terms of the GNU Library General Public
 * License as published by the Free Software Foundation; either
 * version 2 of the License, or (at your option) any later version.
 *
 * This library is distributed in the hope that it will be useful,
 * but WITHOUT ANY WARRANTY; without even the implied warranty of
 * MERCHANTABILITY or FITNESS FOR A PARTICULAR PURPOSE.  See the GNU
 * Library General Public License for more details.
 *
 * You should have received a copy of the GNU Library General Public
 * License along with this library; if not, write to the Free
 * Software Foundation, Inc., 59 Temple Place, Suite 330, Boston,
 * MA 02111-1307, USA.
 */

// $Id: TreeLib.h,v 1.26 2004/05/13 12:22:11 jcotton Exp $


#ifndef TREELIB_H
#define TREELIB_H

#ifdef __BORLANDC__
	// Undefine __MINMAX_DEFINED so that min and max are correctly defined
	#ifdef __MINMAX_DEFINED
		#undef __MINMAX_DEFINED
	#endif
    // Ignore "Cannot create precompiled header: code in header" message
    // generated when compiling string.cc
    #pragma warn -pch
#endif


#include <fstream>
#include <strstream>
#include <string>
#include <vector>
#include <stack>
#include <map>


#ifdef __BORLANDC__
    #pragma warn .pch
#endif


//using namespace std;

// Graphics characters for drawing trees

#ifdef __WIN32__
	// OEM character set
	//Compressed tree
	#define HBAR 196  // Ä
	#define VBAR 179  // ³
	#define SIB  195  // Ã
	#define BOT  192  // À
	#define ROOT 218  // Ú
	#define DOWN 194  // Â

	// Regular tree
	#define TEE  180  // ´
	#define LEFT ROOT
	#define RIGHT BOT

#else
    // ANSI character set
	#define HBAR 45
	#define VBAR 124
	#define SIB  43
	#define BOT  92
	#define ROOT 43
	#define DOWN 43
	#define TEE  124
//	#define LEFT 47  
//	#define RIGHT 92
	#define LEFT 43
	#define RIGHT 43

#endif

std::string NEXUSString (const std::string s);


class Tree;


class Node
{
friend class Tree;
public:
	Node ();
	virtual ~Node ()  {}; 
	
	virtual void 	AddWeight (int w) { Weight += w; };
	virtual void	AppendLabel (char *s) { Label += s; };
	virtual void	AppendLabel (std::string s) { Label += s; };

	virtual void 	Copy (Node* theCopy);

	virtual Node 	*GetAnc () { return Anc; };
	virtual Node 	*GetChild () { return Child; };
	virtual int 		GetDegree () { return Degree; };
	virtual int 		GetDepth () { return Depth; };
	virtual float	GetEdgeLength () { return Length; };
	virtual int		GetHeight () { return Height; };
	virtual int		GetIndex () { return Index; };
	virtual std::string 	GetLabel () { return Label; };
	virtual int		GetLabelNumber () { return LabelNumber; };
	virtual int		GetLeafNumber () { return LeafNumber; };
	virtual float	GetPathLength () { return PathLength; };
	virtual Node 	*GetRightMostSibling ();
	virtual Node 	*GetSibling () { return Sib; };
	virtual int 		GetWeight() { return Weight; };
	virtual double* GetColor() { return Color; };
	
	
	virtual void 	IncrementDegree () { Degree++; };
	virtual bool 	IsLeaf () { return Leaf; };
	virtual bool 	IsALeftDescendantOf (Node *q);
  	virtual bool 	IsMarked () { return Marked; };
	virtual bool	IsTheChild () { return  (Anc->Child == this); };
	
	virtual Node	*LeftSiblingOf ();

	virtual void 	SetAnc (Node *p) { Anc = p; };
	virtual void 	SetChild (Node *p) { Child = p; };
	virtual void 	SetDegree (int d) { Degree = d; };
	virtual void 	SetDepth (int d) { Depth = d; };
	virtual void	SetEdgeLength (float e) { Length = e; };
	virtual void 	SetHeight (int h) { Height = h; };
	virtual void 	SetIndex (int i) { Index = i;};
	virtual void 	SetLeaf (bool on) { Leaf = on; };
	virtual void 	SetLeafNumber (int i) { LeafNumber = i;};
	virtual void 	SetLabel (std::string s) { Label = s; };
	virtual void 	SetLabel (char *s) { Label = s; };
	virtual void 	SetLabelNumber (int i) { LabelNumber = i;};
	virtual void	SetMarked (bool on) { Marked = on; };
	virtual void 	SetPathLength (float l) { PathLength = l;};
	virtual void 	SetSibling (Node *p) { Sib = p; };
	virtual void 	SetWeight (int w) { Weight = w; };
	virtual void    SetColor(double *color) {Color=color; };

protected:
	Node 			*Child;
	Node 			*Sib;
	Node 			*Anc;
	int 			Weight;
	std::string		Label;
	float			Length;
	bool			Leaf;
	int			Height;
	bool			Marked;
	int 			Degree;
	int			LeafNumber;
	int			Depth;
	float			PathLength;
	int			Index;
	int			LabelNumber;
	double                  *Color;
	
};
typedef Node *NodePtr;

/**
 *@typedef map <std::string, int, less<std::string> > IntegerNodeMap;
 */
typedef std::map<int, NodePtr, std::less <int> > IntegerNodeMap;


#define errSYNTAX 			1
#define errENDOFSTRING		2
#define errMISSINGLPAR		3
#define errUNBALANCED		4
#define errSTACKNOTEMPTY	5
#define errSEMICOLON		6


class Tree
{
public:
	Tree ();
	Tree (const Tree &t);
	virtual ~Tree ();

	virtual void 	AddNodeBelow (NodePtr Node, NodePtr Below);

	virtual NodePtr 	CopyOfSubtree (NodePtr RootedAt);

#if defined __BORLANDC__ && (__BORLANDC__ < 0x0550)
	virtual void 	Draw (ostream &f);
#else
 	virtual void 	Draw (std::ostream &f);
#endif

	virtual NodePtr 	GetCurNode() { return CurNode; };
	virtual int  	GetError () { return Error; };
	virtual std::string	GetErrorMsg ();
	virtual bool	GetHasEdgeLengths () const { return EdgeLengths; };
	virtual bool 	GetHasInternalLabels () const { return InternalLabels; };
	virtual NodePtr GetLeafWithLabel (std::string s);
	virtual std::string  	GetName () const { return Name; };
	virtual void 	GetNodeDepths ();
	virtual int		GetNumInternals () const { return Internals; };
	virtual int 	GetNumLeaves () const { return Leaves; };
	virtual int		GetNumNodes () const { return Leaves + Internals; };
	virtual NodePtr	GetRoot () const { return Root; };
	virtual double	GetWeight() const { return Weight; };

	virtual bool	IsRooted () const { return Rooted; };


	virtual void	MakeChild ();
	virtual void	MakeCurNodeALeaf (int i);
	virtual void	MakeRoot ();
	virtual void	MakeSibling ();
   	virtual void 	MakeNodeList ();

	virtual void	MarkNodes (bool on);
	virtual NodePtr NewNode () const { return new Node; };

	virtual int 	Parse (const char *TreeDescr);

#if defined __BORLANDC__ && (__BORLANDC__ < 0x0550)
	virtual int		Read (istream &f);
#else
	virtual int		Read (std::istream &f);
#endif

	virtual NodePtr 	RemoveNode (NodePtr Node);

	virtual void	SetCurNode (NodePtr p) { CurNode = p; };
	virtual void	SetEdgeLengths (bool on) { EdgeLengths = on; };
	virtual void 	SetInternalLabels (bool on) { InternalLabels = on; };
	virtual void	SetName (const std::string s) { Name = s; };
	virtual void	SetNumInternals (const int n) { Internals = n; };
	virtual void	SetNumLeaves (const int n) { Leaves = n; };
	virtual void 	SetRoot (NodePtr r) { Root = r; };
	virtual void	SetRooted (bool on) { Rooted = on; };
	virtual void	SetWeight (const double w) { Weight = w; };

	virtual void	Update ();


#if defined __BORLANDC__ && (__BORLANDC__ < 0x0550)
	virtual void	Write (ostream &f);
#else
	virtual void	Write (std::ostream &f);
#endif

	NodePtr		operator[] (const int i) { return Nodes[i]; };
	


protected:
	NodePtr			Root;					// Root of tree
	NodePtr			CurNode;				// Current node
	int				Leaves;				// Number of leaves
	int				Internals;			// Number of internal nodes
	int				Error;
	std::string			Name;				// Name of tree (e.g., for NEXUS trees)
	NodePtr			*Nodes;					// Array of nodes
	std::map<std::string, int, std::less<std::string> > LeafList;	// Quick lookup of leaves by label

	bool				InternalLabels;			// Flag for displaying internal node labels
	bool				EdgeLengths;			// Flag for displaying edge lengths
	bool				Rooted;				// Flag for rooted/unrooted

	std::string			Line;				// Buffer for drawing trees to text streams
	int				MaxHeight;
	float				MaxPathLength;
	
	double			Weight;

	unsigned int     Nodes_dimension;             // stores the current dimension of the Nodes array - needed to rebuild Nodes if treesize changes JAC 13/05/04
#if defined __BORLANDC__ && (__BORLANDC__ < 0x0550)
	ostream				*treeStream;
#else
	std::ostream		*treeStream;				// Pointer to stream used to draw trees to
#endif

	int				count;

	virtual void 		traverse (NodePtr p);

	virtual void 		buildtraverse (NodePtr p);
   	virtual void 		copyTraverse (NodePtr p1, NodePtr &p2) const;
   	virtual void 		deletetraverse (NodePtr p);
	virtual void 		drawAsTextTraverse (NodePtr p);
	virtual void 		drawLine (NodePtr p, bool isChild = false);
	virtual void 		fillInAncestors (NodePtr p);
	virtual void 		drawPendantEdge (NodePtr p);
	virtual void 		drawInteriorEdge (NodePtr p);
	virtual void 		getNodeDepth(NodePtr p);
	virtual void 		getNodeHeights (NodePtr p);
	virtual void 		getPathLengths (NodePtr p);
	virtual void		markNodes (NodePtr p, bool on);
	virtual void 		makeNodeList (NodePtr p);

};
typedef Tree *TreePtr;

#if defined __BORLANDC__ && (__BORLANDC__ < 0x0550)
inline istream& operator >> (istream& is, Tree &tree)
{
	tree.Read (is);
	return is;
}

inline ostream& operator << (ostream& os, Tree &tree)
{
	tree.Write (os);
	return os;
}
#else
inline std::istream& operator >> (std::istream& is, Tree &tree)
{
	tree.Read (is);
	return is;
}

inline std::ostream& operator << (std::ostream& os, Tree &tree)
{
	tree.Write (os);
	return os;
}
#endif


#ifdef __BORLANDC__
	// Redefine __MINMAX_DEFINED so Windows header files compile
	#ifndef __MINMAX_DEFINED
    		#define __MINMAX_DEFINED
	#endif
#endif


#endif // TREELIB_H
