# Supplementary material for: Simcluster: clustering enumeration gene expression data on the simplex space
Source: BMC Bioinformatics. 2007 Jul 11;8:246. doi: 10.1186/1471-2105-8-246 (PMC2147035; doi:10.1186/1471-2105-8-246)
Supplement: Additional file 2 — Stand-alone command-line Simcluster version 0.8.14. Simcluster version used to create results of this work. Note that this version is distributed for compatibility issues only and users should always obtain the latest version at the project's website: http://xerad.systemsbiology.net/simcluster. [file 1471-2105-8-246-S2.zip › AdditionalFile2/simcluster-0.8.14/TreeLib/src/treedrawer.cpp]

/*
 * TreeLib
 * A library for manipulating phylogenetic trees.
 * Copyright (C) 2001 Roderic D. M. Page <r.page@bio.gla.ac.uk>
 *
 * This library is free software; you can redistribute it and/or
 * modify it under the terms of the GNU Library General Public
 * License as published by the Free Software Foundation; either
 * version 2 of the License, or (at your option) any later version.
 *
 * This library is distributed in the hope that it will be useful,
 * but WITHOUT ANY WARRANTY; without even the implied warranty of
 * MERCHANTABILITY or FITNESS FOR A PARTICULAR PURPOSE.  See the GNU
 * Library General Public License for more details.
 *
 * You should have received a copy of the GNU Library General Public
 * License along with this library; if not, write to the Free
 * Software Foundation, Inc., 59 Temple Place, Suite 330, Boston,
 * MA 02111-1307, USA.
 */

// $Id: treedrawer.cpp,v 1.18 2005/09/06 13:00:14 rdmp1c Exp $

#include <math.h>
#include <stdio.h>

#include "treedrawer.h"

#ifndef M_PI
	#define M_PI		3.14159265358979323846	// define pi
#endif

#define DEGREES_TO_RADIANS(d) ((d / 180.0) * M_PI)
#define RADIANS_TO_DEGREES(r) ((180.0 * r) / M_PI)

//------------------------------------------------------------------------------
TreeDrawer::TreeDrawer (Tree *tree)
{
	t = tree;
    rooted = true;
    showInternalLabels = true;
    showLeafLabels = true;
    left = 0.0;
    top = 0.0;
    width = 400.0;
    height = 400.0;
    leafCount = 0;
    NodeIterator <Node> n (t->GetRoot());
    Node *q = n.begin();
    while (q)
    {
    	if (q->IsLeaf ())
        {
        	point p;
        	node_coordinates[q] = p;
        }
        q = n.next();
    }
}

//------------------------------------------------------------------------------
void TreeDrawer::CalcLeaf (Node *p)
{
	node_coordinates[p].y = top + (double)leafCount * leafGap;
    lastY = node_coordinates[p].y;
    leafCount++;

    // Cladogram
	node_coordinates[p].x = left + width;
}

//------------------------------------------------------------------------------
void TreeDrawer::CalcInternal (Node *p)
{
	// Cladogram
	node_coordinates[p].x = left + (double)nodeGap * (double)(t->GetNumLeaves() - p->GetWeight());

    // Slant
    node_coordinates[p].y = lastY - (((double)(p->GetWeight() - 1) * leafGap) / 2.0);
}


//------------------------------------------------------------------------------
void TreeDrawer::CalcCoordinates ()
{
	double l = t->GetNumLeaves();
    leafGap = height / (l - 1.0);
	if (rooted)
    	nodeGap = width / l;
    else
    	nodeGap = width / (l - 1.0);
	leafCount = 0;

    if (rooted)
    {
    	// Allow for edge below root
    	left += nodeGap;
        width -= nodeGap;
    }

    NodeIterator <Node> n (t->GetRoot());
    Node *q = n.begin();
    while (q)
    {
    	if (q->IsLeaf ())
        {
        	CalcLeaf (q);
        }
        else
        {
			CalcInternal (q);
        }

        q = n.next();
    }

}

//------------------------------------------------------------------------------
void TreeDrawer::DrawLeaf (Node *p)
{
	// cladogram (slant)
    NodePtr anc = p->GetAnc();
    if (anc)
    {
    	DrawLine (node_coordinates[p], node_coordinates[anc]);
    }
    DrawLeafLabel (p);
}

//------------------------------------------------------------------------------
void TreeDrawer::DrawInternal (Node *p)
{
	// cladogram (slant)
    NodePtr anc = p->GetAnc();
    if (anc)
    {
    	DrawLine (node_coordinates[p], node_coordinates[anc]);
    }
    DrawInternalLabel (p);
}


//------------------------------------------------------------------------------
void TreeDrawer::DrawLeafLabel (Node *p)
{
  if (showLeafLabels && (p->GetLabel() != "")) {
      point pt = node_coordinates[p];

#if USE_PORT
      pt.x += font.GetSize()/2;
      pt.y += font.GetSize()/3;
#endif

      if (p->GetColor() != NULL) {
	Port->SetColor(p->GetColor());
      }
      DrawText (pt, p->GetLabel());
      if (p->GetColor() != NULL) {
	Port->RestoreColor();
      }
    }
}

//------------------------------------------------------------------------------
void TreeDrawer::DrawInternalLabel (Node *p)
{

  if (showInternalLabels && (p->GetLabel() != "")) {
    point pt = node_coordinates[p];
    pt.x += 5;
    pt.y += 7;
    
    DrawText (pt, p->GetLabel());
  }
}


//------------------------------------------------------------------------------
void TreeDrawer::Draw ()
{
    NodeIterator <Node> n (t->GetRoot());
    Node *q = n.begin();
    while (q)
    {
    	if (q->IsLeaf ())
        {
        	DrawLeaf (q);
        }
        else
        {
			DrawInternal (q);
        }

        q = n.next();
    }
    if (rooted)
    {
    	DrawRoot ();
    }
}

//------------------------------------------------------------------------------
void TreeDrawer::DrawRoot ()
{
    	// Draw edge below root
    	point pt2 = node_coordinates[t->GetRoot()];
        point pt1 = pt2;
        pt1.x -= nodeGap;
        DrawLine (pt1, pt2);
}

//------------------------------------------------------------------------------
void TreeDrawer::DrawLine (point pt1, point pt2)
{
#if USE_VC2
	Port.DrawLine ((int)pt1.x, (int)pt1.y, (int)pt2.x, (int)pt2.y);
#endif

#if USE_PORT
	Port->DrawLine ((int)pt1.x, (int)pt1.y, (int)pt2.x, (int)pt2.y);
#endif

}

//------------------------------------------------------------------------------
void TreeDrawer::DrawText (point pt, std::string s)
{
#if wxUSE_UNICODE
	std::wstring formatedString = L"";
#else
	std::string formatedString = "";
#endif
	
	int i = 0;
	while (i < s.size())
	{
		if (s[i] == '_')
			formatedString += ' ';
		else
			formatedString += s[i];
		i++;
	}

#if USE_VC2
	pt.x += Port.GetMaxCharWidth()/2;
	pt.y += Port.GetFontHeight()/2;
	Port.DrawText (pt.x, pt.y, (char *)formatedString.c_str());
#endif		


#if USE_PORT
	Port->DrawText ( (int)pt.x, (int)pt.y, (char *)formatedString.c_str());
#endif
}


//------------------------------------------------------------------------------
void TreeDrawer::SetPenWidth (int width)
{
#if USE_VC2
	::PenSize (width, width);
#endif

#if USE_PORT
#endif
}


//------------------------------------------------------------------------------
void RectangleTreeDrawer::CalcCoordinates ()
{
	t->MakeNodeList();
    maxDepth = 0;
    // Clear internal node depths
    for (int i = t->GetNumLeaves(); i < t->GetNumNodes(); i++)
    {
    	(*t)[i]->SetDepth(0);
    }
    for (int i = 0; i < t->GetNumLeaves();  i++)
    {
    	NodePtr p = (*t)[i]->GetAnc();
        int count = 1;
        while (p)
        {
        	if (count > p->GetDepth())
            {
            	p->SetDepth(count);
                if (count > maxDepth)
                	maxDepth = count;
            }
            count++;
            p = p->GetAnc();
        }
    }

 	double l = t->GetNumLeaves();
    leafGap = height / (l - 1.0);
	l = maxDepth + 1.0;
	if (rooted)
    	nodeGap = width / l;
    else
    	nodeGap = width / (l - 1.0);
	leafCount = 0;

    if (rooted)
    {
    	// Allow for edge below root
    	left += nodeGap;
        width -= nodeGap;
    }

    NodeIterator <Node> n (t->GetRoot());
    Node *q = n.begin();
    while (q)
    {
    	if (q->IsLeaf ())
        {
        	CalcLeaf (q);
        }
        else
        {
			CalcInternal (q);
        }

        q = n.next();
    }

    
    //cout << "height = "  <<  height << endl;
}


//------------------------------------------------------------------------------
void RectangleTreeDrawer::CalcInternal (Node *p)
{
	// Cladogram
	node_coordinates[p].x = left +  (double)nodeGap * (double)(maxDepth - p->GetDepth());

    // Rectangular style
    node_coordinates[p].y =
	    node_coordinates[p->GetChild()].y + (node_coordinates[p->GetChild()->GetRightMostSibling()].y - node_coordinates[p->GetChild()].y)/2.0;
}

//------------------------------------------------------------------------------
void RectangleTreeDrawer::DrawLeaf (Node *p)
{
    NodePtr anc = p->GetAnc();
    if (anc)
    {
    	point pt;
        pt.x = node_coordinates[anc].x;
        pt.y = node_coordinates[p].y;
    	DrawLine (node_coordinates[p], pt);
    }
    DrawLeafLabel (p);
}

//------------------------------------------------------------------------------
void RectangleTreeDrawer::DrawInternal (Node *p)
{
	// cladogram (slant)
    NodePtr anc = p->GetAnc();
    if (anc)
    {
 	point pt;
        pt.x = node_coordinates[anc].x;
        pt.y = node_coordinates[p].y;
    	DrawLine (node_coordinates[p], pt);
    }

    point pt1, pt2;
    pt1.x = node_coordinates[p].x;
    pt1.y = node_coordinates[p->GetChild()].y;
    pt2.x = node_coordinates[p].x;
    pt2.y = node_coordinates[p->GetChild()->GetRightMostSibling()].y;
    DrawLine (pt1, pt2);

    DrawInternalLabel (p);
}


//------------------------------------------------------------------------------
void PhylogramDrawer::CalcCoordinates ()
{
	// 1. Get path lengths
	mMaxPathLength = 0.0;
	t->GetRoot()->SetPathLength (t->GetRoot()->GetEdgeLength()); // modify for rooted?


    // duh! this needs to be preorder!!!!!!!!!

    PreorderIterator <Node> n (t->GetRoot());
    Node *q = n.begin();
    while (q)
    {
       	double d = q->GetEdgeLength();
        if (d < 0.00001)
        	d = 0.0;
        if (q != t->GetRoot())
	    	q->SetPathLength (q->GetAnc()->GetPathLength() + d);
		if (q->GetPathLength() > mMaxPathLength)
			mMaxPathLength = q->GetPathLength();
        q = n.next();
    }

    // Is the tree ultrametric? (should really be a method of the tree class...)
    mUltrametric = true;
    NodeIterator <Node> u (t->GetRoot());
    q = u.begin();
    while (q && mUltrametric)
    {
        if (q->IsLeaf())
        {
            double d = q->GetPathLength() - mMaxPathLength;
#if (__GNUC__ == 3 && __GNUC_MINOR__ > 3) || __GNUC__ > 3	    
		// fabs is no longer in the std namespace in gcc 3.4 or greater (sigh)
            mUltrametric = (fabs(d) <= 0.0001);
#else
            mUltrametric = (std::fabs(d) <= 0.0001);
#endif	    
//            cout << mMaxPathLength << ":" << q->GetPathLength() << " " << d << endl;
        }
        q = u.next();
    }
            

    // Allow for scale bar

#if USE_VC2
	scalebar_space = Port.GetFontHeight() * 2;
#endif		


#if USE_PORT
	scalebar_space = font.GetSize() * 2;
#endif

	height -= scalebar_space;

 	double l = t->GetNumLeaves();
    leafGap = height / (l - 1.0);
	leafCount = 0;

    NodeIterator <Node> po (t->GetRoot());
    q = po.begin();
    while (q)
    {
    	if (q->IsLeaf ())
        {
        	CalcLeaf (q);
        }
        else
        {
			CalcInternal (q);
        }

        q = po.next();
    }


}


//------------------------------------------------------------------------------
void PhylogramDrawer::CalcInternal (Node *p)
{
    node_coordinates[p].x = left +  (p->GetPathLength() / mMaxPathLength) * width;

    // Rectangular style
    node_coordinates[p].y =
    node_coordinates[p->GetChild()].y + (node_coordinates[p->GetChild()->GetRightMostSibling()].y - node_coordinates[p->GetChild()].y)/2.0;
}

//------------------------------------------------------------------------------
void PhylogramDrawer::CalcLeaf (Node *p)
{
    node_coordinates[p].x = left +  (p->GetPathLength() / mMaxPathLength) * width;
    node_coordinates[p].y = top + (double)leafCount * leafGap;
    lastY = node_coordinates[p].y;
    leafCount++;

}

//------------------------------------------------------------------------------
void PhylogramDrawer::Draw ()
{
    TreeDrawer::Draw ();
    DrawScaleBar ();
}

//------------------------------------------------------------------------------
void PhylogramDrawer::DrawScaleBar ()
{
    point pt1, pt2;
    // Draw scale bar using "log" scale
    float m = log10 (mMaxPathLength);
    int i = (int) m;
    if (!mUltrametric)
        i -= 1;
    float bar = pow (10.0, i);
    float scalebar = (bar / mMaxPathLength) * (float)width;
    //int scalebar = (int)((bar / mMaxPathLength) * width);


    // Pen to draw scale line

    
    if (mUltrametric)
    {
      // Draw scale bar that is the length of the tree
      pt1.x = left;
      pt1.y = top + height + scalebar_space;
      pt2.x = left + width;
      pt2.y = pt1.y;

      // Draw
      DrawLine (pt1, pt2);


      // Draw ticks and labels
     int num_ticks = (int)(mMaxPathLength/bar);
     int tick_height = scalebar_space/3;
     for (int k = 0; k <= num_ticks; k++)
     {
         pt1.x = left + width - scalebar * (float)k;
         pt1.y = top + height + scalebar_space;
         pt2.x = pt1.x;
         pt2.y = pt1.y - tick_height;
         DrawLine (pt1, pt2);

         // Label
        char buf[16];
        if (i >= 0)
        {
            sprintf (buf, "%d", int (bar * k));
        }
        else
        {
            int j = abs (i);
            sprintf (buf, "%.*f", j, bar * (float)k);
        }

        std::string s = buf;
        DrawText (pt2, buf);

     }
    }
    else
    {
        // Simple bar to indicate scale
        pt1.x = left;
        pt1.y = top + height + scalebar_space/2;
        pt2 = pt1;
        pt2.x += scalebar;

        // Draw
        DrawLine (pt1, pt2);

        // Text to the right a la PAUP*
        char buf[64];
        if (i >= 0)
        {
            sprintf (buf, "%d", int (bar));
        }
        else
        {
            int j = abs (i);
            sprintf (buf, "%.*f", j, bar);
        }
        std::string s = buf;
        DrawText (pt2, buf);
    }
}


//------------------------------------------------------------------------------
void PhylogramDrawer::DrawRoot ()
{
    // Draw edge below root
    point pt2 = node_coordinates[t->GetRoot()];
    point pt1 = pt2;
    pt1.x -= (t->GetRoot()->GetPathLength() / mMaxPathLength) * width;
    DrawLine (pt1, pt2);
}


//------------------------------------------------------------------------------
void CircleTreeDrawer::CalcLeaf (Node *p)
{
    node_angle[p] = leaf_angle * (double)leafCount;
    node_radius[p] = leaf_radius;
    leafCount++;

    node_coordinates[p].x = node_radius[p] * cos (node_angle[p]);
    node_coordinates[p].y = node_radius[p] * sin (node_angle[p]);
}

//------------------------------------------------------------------------------
void CircleTreeDrawer::CalcInternal (Node *p)
{
    double left_angle = node_angle[p->GetChild()];
    double right_angle = node_angle[p->GetChild()->GetRightMostSibling()];
    node_angle[p] = left_angle + (right_angle - left_angle)/2.0;
    node_radius[p] = nodeGap * (double)(maxDepth - p->GetDepth());

    node_coordinates[p].x = node_radius[p] * cos (node_angle[p]);
    node_coordinates[p].y = node_radius[p] * sin (node_angle[p]);

    NodePtr q = p->GetChild();
    while (q)
    {
    	point pt;
        node_backarc[q] = pt;
    	node_backarc[q].x = node_radius[p] * cos (node_angle[q]);
        node_backarc[q].y = node_radius[p] * sin (node_angle[q]);
        q = q->GetSibling();
    }
}


//------------------------------------------------------------------------------
void CircleTreeDrawer::CalcCoordinates ()
{
    t->MakeNodeList();
    maxDepth = 0;
    // Clear internal node depths
    for (int i = t->GetNumLeaves(); i < t->GetNumNodes(); i++)
    {
    	(*t)[i]->SetDepth(0);
    }
    for (int i = 0; i < t->GetNumLeaves();  i++)
    {
    	NodePtr p = (*t)[i]->GetAnc();
        int count = 1;
        while (p)
        {
        	if (count > p->GetDepth())
            {
            	p->SetDepth(count);
                if (count > maxDepth)
                	maxDepth = count;
            }
            count++;
            p = p->GetAnc();
        }
    }

    leaf_angle = 2 * M_PI / t->GetNumLeaves();
    left = top = 0.0;
    width = height = 400.0;
    leaf_radius = width / 2.0;
    leafCount = 0;
    nodeGap = leaf_radius / double(maxDepth);
    origin.x = 0.0;
    origin.y = 0.0;

    NodeIterator <Node> n (t->GetRoot());
    Node *q = n.begin();
    while (q)
    {
    	if (q->IsLeaf ())
        {
        	CalcLeaf (q);
        }
        else
        {
			CalcInternal (q);
        }

        q = n.next();
    }

    // Translate
    origin.x = left + (width/2.0);
    origin.y = top + (height/2.0);
    q = n.begin();
    while (q)
    {
    	node_coordinates[q].x += origin.x;
        node_coordinates[q].y += origin.y;
    	node_backarc[q].x += origin.x;
        node_backarc[q].y += origin.y;
        q = n.next();
    }


}

//------------------------------------------------------------------------------
void CircleTreeDrawer::DrawLeaf (Node *p)
{
	DrawLine (node_coordinates[p], node_backarc[p]);
    DrawLeafLabel (p);
}

//------------------------------------------------------------------------------
void CircleTreeDrawer::DrawInternal (Node *p)
{
    NodePtr anc = p->GetAnc();
    if (anc)
    {
    	DrawLine (node_coordinates[p], node_backarc[p]);
        double left_angle = node_angle[p->GetChild()];
    	double right_angle = node_angle[p->GetChild()->GetRightMostSibling()];
#if USE_PORT
        GPoint pt;
        pt.SetX((int)origin.x);
        pt.SetY((int)origin.y);
        Port->DrawArc (pt, node_radius[p], RADIANS_TO_DEGREES(left_angle), RADIANS_TO_DEGREES(right_angle));
#endif
    }
    DrawInternalLabel (p);
}
