# Supplementary material for: Simcluster: clustering enumeration gene expression data on the simplex space
Source: BMC Bioinformatics. 2007 Jul 11;8:246. doi: 10.1186/1471-2105-8-246 (PMC2147035; doi:10.1186/1471-2105-8-246)
Supplement: Additional file 2 — Stand-alone command-line Simcluster version 0.8.14. Simcluster version used to create results of this work. Note that this version is distributed for compatibility issues only and users should always obtain the latest version at the project's website: http://xerad.systemsbiology.net/simcluster. [file 1471-2105-8-246-S2.zip › AdditionalFile2/simcluster-0.8.14/TreeLib/src/treedrawer.h]

/*
 * TreeLib
 * A library for manipulating phylogenetic trees.
 * Copyright (C) 2001 Roderic D. M. Page <r.page@bio.gla.ac.uk>
 *
 * This library is free software; you can redistribute it and/or
 * modify it under the terms of the GNU Library General Public
 * License as published by the Free Software Foundation; either
 * version 2 of the License, or (at your option) any later version.
 *
 * This library is distributed in the hope that it will be useful,
 * but WITHOUT ANY WARRANTY; without even the implied warranty of
 * MERCHANTABILITY or FITNESS FOR A PARTICULAR PURPOSE.  See the GNU
 * Library General Public License for more details.
 *
 * You should have received a copy of the GNU Library General Public
 * License along with this library; if not, write to the Free
 * Software Foundation, Inc., 59 Temple Place, Suite 330, Boston,
 * MA 02111-1307, USA.
 */

// $Id: treedrawer.h,v 1.8 2004/03/16 07:07:40 rdmp1c Exp $

 /**
 * @file treedrawer.h
 *
 * Classes to draw trees to a graphics device
 *
 */

#ifndef TREEDRAWERH
#define TREEDRAWERH

#ifdef __BORLANDC__
	// Undefine __MINMAX_DEFINED so that min and max are correctly defined
	#ifdef __MINMAX_DEFINED
		#undef __MINMAX_DEFINED
	#endif
    // Ignore "Cannot create precompiled header: code in header" message
    // generated when compiling string.cc
    #pragma warn -pch
#endif

#include <map>

#include "TreeLib.h"
#include "nodeiterator.h"
#include "gport.h"

#if USE_VC2
	#define USE_PORT 0
	#include "VPort.h"
#else
	#define USE_PORT 1
#endif

/**
 * @class point
 * An x, y point in real number coodinates
 */
class point
{
public:
    double x;
    double y;
    point () { x = y = 0.0; };
};

/**
 * @class TreeDrawer
 * Base class for tree drawer object
 */
class TreeDrawer
{
public:
    TreeDrawer (Tree *tree);
    virtual ~TreeDrawer () {};
    /**
     * Calculate coordinates for internal nodes. For a slanted cladogram
     * internal node are spaced along the x-axis by their "weight", and along the
     * y-axis they are placed in the middle of their descendant leaves
     * @param p the internal node being visited
     */
    virtual void CalcInternal (Node *p);
    /**
     * Calculate coordinates for leaf nodes. For a slanted cladogram
     * all leaves have the same coordinate on the x-aixs, and are spaced
     * evenly along the y-axis
     * @param p the leaf being visited
     */
    virtual void CalcLeaf (Node *p);
 	/**
	 * Calculate coordinates for tree drawing. Tree is traversed in post order.
	 */
    virtual void CalcCoordinates ();
 	/**
	 * Draw tree by traversing it in post-order and calling DrawLeaf and
     * DrawInternal.
     */
    virtual void Draw();
 	/**
	 * Draw a line connecting the leaf with its immediate ancestor.
     */
    virtual void DrawLeaf (Node *p);
 	/**
	 * Draw leaf label (if showLeafLabels is true)
     */
	virtual void DrawLeafLabel (Node *p);
 	/**
	 * Draw a line connecting internal node with its immediate ancestor.
     */
    virtual void DrawInternal (Node *p);
 	/**
	 * Draw intenral label (if it exists and if showInternalLabels is true)
     */
	virtual void DrawInternalLabel (Node *p);
    /**
     * Draw a line to the graphics device connecting the two points pt1 and pt2.
     * @param pt1 start of the line
     * @param pt2 end of the line
     */
    virtual void DrawLine (point pt1, point pt2);
    /**
     * Draw a line representing the root of the tree.
     */
    virtual void DrawRoot ();
    /**
     * Draw a text to the graphics device.
     * @param pt posuition for text
     * @param s text to draw
     */
    virtual void DrawText (point pt, std::string s);

    virtual void SetRect (int l, int t, int right, int bottom)
    {
    	left = (double) l;
        top = (double) t;
        width = (double)(right - l);
        height = (double)(bottom - t);
    }
    
#if USE_PORT
    virtual void SetFont (GBaseFont f) { font = f; };
#endif
    /**
     * Toggle drawing of tree as rooted. For a cladogram this toggles the display
     * of a short branch below the root node.
     */
    virtual void SetDrawRooted (bool on = true) { rooted = on; };
    /**
     * Toggle drawing of internal labels.
     */
    virtual void SetDrawInternalLabels (bool on = true) { showInternalLabels = on; };
    /**
     * Toggle drawing of leaf labels.
     */
    virtual void SetDrawLeafLabels (bool on = true) { showLeafLabels = on; };
    
    virtual void SetPenWidth (int width);

protected:
    Tree * t;
    std::map<Node *, point, std::less<Node *> > node_coordinates;
    double left, top, width, height;
    double leafGap, lastY, nodeGap;
    int leafCount;
    bool rooted;
    bool showInternalLabels;
    bool showLeafLabels;

#if USE_PORT
    GBaseFont font;
#endif


};

/**
 * @class RectangleTreeDrawer
 * Draw rectangular trees
 */
class RectangleTreeDrawer : public TreeDrawer
{
public:
    RectangleTreeDrawer (Tree *tree) : TreeDrawer (tree) {};
    virtual ~RectangleTreeDrawer () {};

    /**
     * Calculate coordinates for internal nodes. For a rectangular cladogram we
     * find the longest path from the root to a leaf, and space the internal nodes
     * evenly. This gives a nicer look than using weights.
     * @param p the internal node being visited
     */
    virtual void CalcInternal (Node *p);
    virtual void CalcCoordinates ();
    virtual void DrawLeaf (Node *p);
    virtual void DrawInternal (Node *p);
protected:
    int maxDepth;

};

/**
 * @class PhylogramDrawer
 * Draw phylograms
 */
class PhylogramDrawer : public RectangleTreeDrawer
{
public:
    PhylogramDrawer (Tree *tree) : RectangleTreeDrawer (tree) { mUltrametric = false; };
    virtual ~PhylogramDrawer () {};
    /**
     * Calculate coordinates for internal nodes.
     * @param p the internal node being visited
     */
    virtual void CalcInternal (Node *p);
    virtual void CalcLeaf (Node *p);
    virtual void CalcCoordinates ();
    /**
     * Draw tree by traversing it in post-order and calling DrawLeaf and
     * DrawInternal.
     */
    virtual void Draw();
//    virtual void DrawLeaf (Node *p);
//    virtual void DrawInternal (Node *p);
    virtual void DrawRoot ();
    virtual void DrawScaleBar ();
protected:
	double mMaxPathLength;
	int scalebar_space;
    bool mUltrametric;
};

/**
 * @class CircleTreeDrawer
 * Draw circle trees
 */
class CircleTreeDrawer  : public RectangleTreeDrawer
{
public:
    CircleTreeDrawer (Tree *tree) : RectangleTreeDrawer (tree) {};
    virtual ~CircleTreeDrawer () {};

    virtual void CalcInternal (Node *p);
    virtual void CalcLeaf (Node *p);
    virtual void CalcCoordinates ();

//    virtual void Draw();

    virtual void DrawLeaf (Node *p);
//	virtual void DrawLeafLabel (Node *p);
    virtual void DrawInternal (Node *p);
//	virtual void DrawInternalLabel (Node *p);
//   virtual void DrawText (point pt, std::string s);

protected:
    double leaf_angle;
    double leaf_radius;
    point origin;
    std::map<Node *, double, std::less<Node *> > node_angle;
    std::map<Node *, double, std::less<Node *> > node_radius;
    std::map<Node *, point, std::less<Node *> > node_backarc;
};


#if __BORLANDC__
	// Redefine __MINMAX_DEFINED so Windows header files compile
	#ifndef __MINMAX_DEFINED
    		#define __MINMAX_DEFINED
	#endif
#endif

#endif
