# Supplementary material for: Simcluster: clustering enumeration gene expression data on the simplex space
Source: BMC Bioinformatics. 2007 Jul 11;8:246. doi: 10.1186/1471-2105-8-246 (PMC2147035; doi:10.1186/1471-2105-8-246)
Supplement: Additional file 2 — Stand-alone command-line Simcluster version 0.8.14. Simcluster version used to create results of this work. Note that this version is distributed for compatibility issues only and users should always obtain the latest version at the project's website: http://xerad.systemsbiology.net/simcluster. [file 1471-2105-8-246-S2.zip › AdditionalFile2/simcluster-0.8.14/TreeLib/src/treereader.cpp]

/*
 * TreeLib
 * A library for manipulating phylogenetic trees.
 * Copyright (C) 2001 Roderic D. M. Page <r.page@bio.gla.ac.uk>
 *
 * This library is free software; you can redistribute it and/or
 * modify it under the terms of the GNU Library General Public
 * License as published by the Free Software Foundation; either
 * version 2 of the License, or (at your option) any later version.
 *
 * This library is distributed in the hope that it will be useful,
 * but WITHOUT ANY WARRANTY; without even the implied warranty of
 * MERCHANTABILITY or FITNESS FOR A PARTICULAR PURPOSE.  See the GNU
 * Library General Public License for more details.
 *
 * You should have received a copy of the GNU Library General Public
 * License along with this library; if not, write to the Free
 * Software Foundation, Inc., 59 Temple Place, Suite 330, Boston,
 * MA 02111-1307, USA.
 */
 
// $Id: treereader.cpp,v 1.5 2003/09/10 12:58:16 rdmp1c Exp $

#include "treereader.h"

#if __MWERKS__
#include <string.h>
#include <stdlib.h>
#endif

//------------------------------------------------------------------------------
TreeReader::TreeReader (Tokeniser &p) : parser (p)
{
}

//------------------------------------------------------------------------------
Tokeniser::tokentype TreeReader::GetTaxonName ()
{
  return parser.GetNextToken ();
}

//------------------------------------------------------------------------------
// Parse the edge length token.
bool TreeReader::LabelEdge ()
{
  bool result = false;
  Tokeniser::tokentype token = parser.GetNextToken ();

  // Handle negative branch lengths by peeking at the token. If
  // it is a '-' then call ParseNumber to ensure it handles the sign
  // correctly.
  if (token == Tokeniser::MINUS)
    result = parser.ParseNumber();
  else
    result = (token == Tokeniser::NUMBER);

  if (result)
    {
      // Convert token to a number
      char number_string[128], *endptr;

      strncpy (number_string, parser.GetToken().c_str(), sizeof (number_string));
      double value = strtod (number_string, &endptr);
      if (*endptr == '\0' || endptr == NULL)
	{
#ifdef __BORLANDC__
	  if (value == HUGE_VAL)
	    {
	      errormsg = "The number ";
	      errormsg += parser.GetToken();
	      errormsg += " caused strtod to report a HUGE_VAL error";
	    }
	  else
	    {
#endif
	      // Set -ve branch lengths to zero
	      if (value < 0.0)
		value = 0.0;
	      tree->GetCurNode()->SetEdgeLength (value);
	      tree->SetEdgeLengths (true);
#ifdef __BORLANDC__
	    }
#endif
	}
      else
	{
	  errormsg = "The token ";
	  errormsg += parser.GetToken();
	  errormsg += " is not a valid number";
	}
    }
  return result;
}


//------------------------------------------------------------------------------
// Label the current leaf
bool TreeReader::LabelLeaf (std::string s)
{
  tree->MakeCurNodeALeaf (tree->GetNumLeaves() + 1);
  tree->GetCurNode()->SetLabel (s);
  return true;
}

//------------------------------------------------------------------------------
// Label the current internal node
void TreeReader::LabelInternalNode (std::string s)
{
  tree->GetCurNode()->SetLabel (s);
  tree->SetInternalLabels (true);
}

//------------------------------------------------------------------------------
// Uses a simple pushdown automaton to read Newick-style trees
bool TreeReader::Read (TreePtr t)
{
  // States of pushdown automaton that reads trees
  enum statetype
    {
      GETNAME,
      GETINTERNODE,
      NEXTMOVE,
      DOSIBLING,
      FINISHCHILDREN,
      ACCEPTED,
      CLEANUP,
      QUIT
    } state;

  std::stack< NodePtr, std::vector<NodePtr> > stk;
  Tokeniser::tokentype 	token;

  tree = t;
  tree->MakeRoot();
  token = parser.GetNextToken ();

  if (token == Tokeniser::EMPTY)
    return false;

  // Parse the tree description
  state = GETNAME;
  while ((state != QUIT) && (state != ACCEPTED))
    {
      switch (state)
	{
	case GETNAME:
	  switch (token)
	    {
	    case Tokeniser::STRING:
	    case Tokeniser::NUMBER:
	      LabelLeaf (parser.GetToken());
	      token = parser.GetNextToken ();
	      state = GETINTERNODE;
	      break;
	    case Tokeniser::LPAR:
	      state = NEXTMOVE;
	      break;
	    default:
	      errormsg = "Syntax error [GETNAME]: expecting a \"(\" or leaf name, got \"";
	      errormsg += parser.GetToken();
	      errormsg += "\" instead";
	      state = QUIT;
	      break;
	    }
	  break;

	case GETINTERNODE:
	  switch (token)
	    {
	    case Tokeniser::COLON:
	    case Tokeniser::COMMA:
	    case Tokeniser::RPAR:
	      state = NEXTMOVE;
	      break;
	    default:
	      errormsg = "Syntax error [GETINTERNODE]: expecting one of \":,)\", got ";
	      errormsg += parser.GetToken();
	      errormsg += " instead";
	      state = QUIT;
	      break;
	    }
	  break;

	case NEXTMOVE:
	  switch (token)
	    {
	    case Tokeniser::COLON:
	      if (LabelEdge ())
		token = parser.GetNextToken ();
	      else
		state = QUIT;
	      break;
	      // The next node encountered will be a sibling
	      // of Curnode and a descendant of the node on
	      // the top of the node stack.
	    case Tokeniser::COMMA:
	      if (stk.empty())
		{
		  errormsg = "Tree description unbalanced, this \")\" has no matching \"(\"";
		  state = QUIT;
		}
	      else
		{
		  tree->MakeSibling ();
		  //token = parser.GetNextToken ();
		  token = GetTaxonName();
		  state = GETNAME;
		}
	      break;
	      // The next node will be a child of CurNode, hence
	      // we create the node and push CurNode onto the
	      // node stack.
	    case Tokeniser::LPAR:
	      stk.push (tree->GetCurNode());
	      tree->MakeChild();
	      //token = parser.GetNextToken ();
	      token = GetTaxonName();
	      state = GETNAME;
	      break;
	      // We've finished ready the descendants of the node
	      // at the top of the node stack so pop it off.
	    case Tokeniser::RPAR:
	      if (stk.empty())
		{
		  errormsg = "Tree description unbalanced (an extra \")\")";
		  state = QUIT;
		}
	      else
		{
		  NodePtr q = stk.top();
		  q->AddWeight(tree->GetCurNode()->GetWeight());
		  tree->SetCurNode (q);
		  stk.pop ();
		  token = parser.GetNextToken ();
		  state = FINISHCHILDREN;
		}
	      break;
	      // We should have finished the tree
	    case Tokeniser::SEMICOLON:
	      if (stk.empty())
		{
		  state = ACCEPTED;
		}
	      else
		{
		  errormsg = "Tree description ended prematurely (stack not empty)";
		  state = QUIT;
		}
	      break;
	    default:
	      errormsg = "Syntax error [NEXTMOVE]: expecting one of \":,();\", got ";
	      errormsg += parser.GetToken();
	      errormsg += " instead";
	      state = QUIT;
	      break;
	    }
	  break;

	case FINISHCHILDREN:
	  switch (token)
	    {
	    case Tokeniser::STRING:
	    case Tokeniser::NUMBER:
	      LabelInternalNode (parser.GetToken());
	      token = parser.GetNextToken ();
	      break;
	    case Tokeniser::COLON:
	      if (LabelEdge ())
		token = parser.GetNextToken ();
	      else
		state = QUIT;
	      break;
	      // We've completed traversing the descendants of the
	      // node at the top of the stack, so pop it off.
	    case Tokeniser::RPAR:
	      if (stk.empty())
		{
		  errormsg = "Tree description unbalanced, this \")\" has no matching \"(\"";
		  state = QUIT;
		}
	      else
		{
		  NodePtr q = stk.top();
		  q->AddWeight(tree->GetCurNode()->GetWeight());
		  tree->SetCurNode (q);
		  stk.pop ();
		  token = parser.GetNextToken ();
		}
	      break;

	      // The node at the top of the stack still has some
	      // descendants.
	    case Tokeniser::COMMA:
	      if (stk.empty())
		{
		  errormsg = "Tree description unbalanced, missing a \"(\"";
		  state = QUIT;
		}
	      else
		{
		  tree->MakeSibling ();
		  //token = parser.GetNextToken ();
		  token = GetTaxonName();
		  state = GETNAME;
		}
	      break;
	    case Tokeniser::SEMICOLON:
	      state = NEXTMOVE;
	      break;
	    default:
	      if (stk.empty())
		{
		  errormsg = "Tree description unbalanced";
		  state = QUIT;
		}
	      else
		{
		  errormsg = "Syntax error [FINISHCHILDREN]: expecting one of \":,();\" or internal label, got ";
		  errormsg += parser.GetToken();
		  errormsg += " instead";
		}
	      state = QUIT;
	      break;
	    }
	  break;
	}
    }
  // Handle errors
  if (state == QUIT)
    {
      // Clean memory here...

      // ... then throw exception
      throw XTokeniser (errormsg, parser.GetFilePosition(),
			parser.GetFileLine (), parser.GetFileColumn());
    }
  else
    {
      tree->GetRoot()->SetWeight(tree->GetNumLeaves());
      doAdjust ();
    }
  return true;
}

//------------------------------------------------------------------------------
Tokeniser::tokentype PHYLIPReader::GetTaxonName ()
{
  return parser.GetNextPHYLIPToken ();
}


//------------------------------------------------------------------------------
// Unrooted PHYLIP trees have degree > 2
void PHYLIPReader::doAdjust ()
{
  tree->SetRooted (tree->GetRoot()->GetDegree() == 2);
}
