# Supplementary material for: Simcluster: clustering enumeration gene expression data on the simplex space
Source: BMC Bioinformatics. 2007 Jul 11;8:246. doi: 10.1186/1471-2105-8-246 (PMC2147035; doi:10.1186/1471-2105-8-246)
Supplement: Additional file 2 — Stand-alone command-line Simcluster version 0.8.14. Simcluster version used to create results of this work. Note that this version is distributed for compatibility issues only and users should always obtain the latest version at the project's website: http://xerad.systemsbiology.net/simcluster. [file 1471-2105-8-246-S2.zip › AdditionalFile2/simcluster-0.8.14/TreeLib/src/treewriter.h]

/*
 * TreeLib
 * A library for manipulating phylogenetic trees.
 * Copyright (C) 2001 Roderic D. M. Page <r.page@bio.gla.ac.uk>
 *
 * This library is free software; you can redistribute it and/or
 * modify it under the terms of the GNU Library General Public
 * License as published by the Free Software Foundation; either
 * version 2 of the License, or (at your option) any later version.
 *
 * This library is distributed in the hope that it will be useful,
 * but WITHOUT ANY WARRANTY; without even the implied warranty of
 * MERCHANTABILITY or FITNESS FOR A PARTICULAR PURPOSE.  See the GNU
 * Library General Public License for more details.
 *
 * You should have received a copy of the GNU Library General Public
 * License along with this library; if not, write to the Free
 * Software Foundation, Inc., 59 Temple Place, Suite 330, Boston,
 * MA 02111-1307, USA.
 */
 
// $Id: treewriter.h,v 1.5 2005/02/23 14:36:08 rdmp1c Exp $

#ifndef TREEWRITER_H
#define TREEWRITER_H

#include "TreeLib.h"
#include "nodeiterator.h"

#include <iostream>

/**
 * @class NewickTreeWriter
 * Base class for writing Newick format tree descriptions.
 *
 */
class NewickTreeWriter
{
public:
	NewickTreeWriter (Tree *tree) { t = tree; writeEdgeLengths = true; };
        virtual ~NewickTreeWriter () {};
	
	/**
	 * Toggle on or off the writing of edge lengths in the tree description.
	 */	
	virtual void SetWriteEdgeLengths (bool on) { writeEdgeLengths = on; };
	/**
	 * Set output stream to which the tree description is written
	 * @param s pointer to the stream
	 */	
	virtual void SetStream (std::ostream *s) { f = s; };
	/**
	 * Write the tree description.
	 */	    
    virtual void Write ();
protected:
	std::ostream *f;
	Node *cur;
	std::stack < Node *, std::vector<Node *> > stk;
	Tree * t;
	
	/**
	 * Write the symbol signalling the end of the tree description. By default this is ';'
	 */	
	virtual void WriteEndOfTree ();
	/**
	 * Write '('
	 */	
    virtual void WriteLeftParenthesis ();
	/**
	 * Write ')'
	 */	
    virtual void WriteRightParenthesis ();
	/**
	 * Write the sibling symbol. By default this is ','
	 */	
    virtual void WriteSiblingSymbol ();
	/**
	 * Write leaf node.
	 */	
    virtual void WriteLeaf ();
	/**
	 * Write internal node.
	 */	
    virtual void WriteInternal ();
    
    bool writeEdgeLengths;

};

/**
 * @class XMLTreeWriter
 * Abstract base class for writing XML tree descriptions.
 *
 */
class XMLTreeWriter
{
public:
	XMLTreeWriter (Tree *tree) { t = tree; count = 0; };
        virtual ~XMLTreeWriter () {};
	
	/**
	 * Set output stream to which the tree description is written
	 * @param s pointer to the stream
	 */	
	virtual void SetStream (std::ostream *s) { f = s; };
	/**
	 * Write the tree description.
	 */	    
        virtual void Write ();
        
        virtual void OpenNode() = 0;
        virtual void NodeInfo () = 0;
        virtual void CloseNode() = 0;
        virtual void OpenTree() = 0;
        virtual void CloseTree() = 0;

protected:
	std::ostream *f;
	Node *cur;
	std::stack < Node *, std::vector<Node *> > stk;
	Tree * t;
        int count;

};

/**
 * @class TreeBolicTreeWriter
 * Writing TreeBolic XML tree description.
 *
 */
class TreeBolicTreeWriter : public XMLTreeWriter
{
public:
	TreeBolicTreeWriter (Tree *tree) : XMLTreeWriter (tree) {};
        virtual ~TreeBolicTreeWriter () {};
        virtual void OpenNode();
        virtual void NodeInfo ();
        virtual void CloseNode();
        virtual void OpenTree();
        virtual void CloseTree();
};


/**
 * @class ThorneTreeWriter
 * Writing tree for Jeff Thorne's multidivtime tree description.
 *
 */
class ThorneTreeWriter : public NewickTreeWriter
{
public:
	ThorneTreeWriter (Tree *tree) : NewickTreeWriter (tree) {};
	virtual ~ThorneTreeWriter () {};
	/**
	 * Write leaf node.
	 */	
    virtual void WriteLeaf ();
	/**
	 * Write internal node.
	 */	
    virtual void WriteInternal ();
protected:
	std::string formatLabel (std::string s);
};


#endif
