# Supplementary material for: Simcluster: clustering enumeration gene expression data on the simplex space
Source: BMC Bioinformatics. 2007 Jul 11;8:246. doi: 10.1186/1471-2105-8-246 (PMC2147035; doi:10.1186/1471-2105-8-246)
Supplement: Additional file 2 — Stand-alone command-line Simcluster version 0.8.14. Simcluster version used to create results of this work. Note that this version is distributed for compatibility issues only and users should always obtain the latest version at the project's website: http://xerad.systemsbiology.net/simcluster. [file 1471-2105-8-246-S2.zip › AdditionalFile2/simcluster-0.8.14/TreeLib/src/treeorder.cpp]

/*
 * TreeLib
 * A library for manipulating phylogenetic trees.
 * Copyright (C) 2001 Roderic D. M. Page <r.page@bio.gla.ac.uk>
 *
 * This library is free software; you can redistribute it and/or
 * modify it under the terms of the GNU Library General Public
 * License as published by the Free Software Foundation; either
 * version 2 of the License, or (at your option) any later version.
 *
 * This library is distributed in the hope that it will be useful,
 * but WITHOUT ANY WARRANTY; without even the implied warranty of
 * MERCHANTABILITY or FITNESS FOR A PARTICULAR PURPOSE.  See the GNU
 * Library General Public License for more details.
 *
 * You should have received a copy of the GNU Library General Public
 * License along with this library; if not, write to the Free
 * Software Foundation, Inc., 59 Temple Place, Suite 330, Boston,
 * MA 02111-1307, USA.
 */

// $Id: treeorder.cpp,v 1.2 2005/02/23 14:19:00 rdmp1c Exp $

#include "treeorder.h"

#include <iostream>

//------------------------------------------------------------------------------
void TreeOrder::Order ()
{
    NodeIterator <Node> n (t->GetRoot());
    Node *q = n.begin();
    while (q)
    {
    	if (!q->IsLeaf ())
			SortDescendants (q);

        q = n.next();
    }
}

//------------------------------------------------------------------------------
void TreeOrder::SortDescendants (NodePtr node)
{
	NodePtr head = node->GetChild ();
	NodePtr tail = head;
	while (tail->GetSibling () != NULL)
	{
		NodePtr p = tail->GetSibling ();
		if (MustSwap (head, p))
		{
			tail->SetSibling (p->GetSibling ());
			p->SetSibling (head);
			head = p;
			p->GetAnc()->SetChild (p);
		}
		else
		{
			NodePtr q = head;
			NodePtr r = q->GetSibling ();
			while (MustSwap (p, r))
			{
				q = r;
				r = q->GetSibling ();
			}
			if (p == r)
				tail = p;
			else
			{
				tail->SetSibling (p->GetSibling ());
				p->SetSibling (r);
				q->SetSibling (p);
			}
		}
	}
}

//------------------------------------------------------------------------------
bool LeftOrder::MustSwap (NodePtr p, NodePtr q)
{
	return (p->GetWeight() < q->GetWeight());
}


//------------------------------------------------------------------------------
bool RightOrder::MustSwap (NodePtr p, NodePtr q)
{
	return (p->GetWeight() > q->GetWeight());
}

//------------------------------------------------------------------------------
bool AlphaOrder::MustSwap (NodePtr p, NodePtr q)
{
	return (labels[p] > labels[q]);
}

//------------------------------------------------------------------------------
void AlphaOrder::Order ()
{
    NodeIterator <Node> n (t->GetRoot());
    Node *q = n.begin();
    while (q)
    {
    	if (q->IsLeaf ())
        	labels[q] = q->GetLabel();
        q = n.next();
    }
	q = n.begin();
    while (q)
    while (q)
    {
    	if (!q->IsLeaf ())
        {
			SortDescendants (q);
            labels[q] = labels[q->GetChild()];
        }

        q = n.next();
    }
}

//------------------------------------------------------------------------------
void ThorneOrder::Order ()
{
	if (outgroup->GetSibling() != NULL)
	{
		NodePtr q = t->GetRoot()->GetChild()->GetRightMostSibling();
		
		//std::cout << "OG" << outgroup->GetLabel() << std::endl;

		if (outgroup == t->GetRoot()->GetChild())
		{
			t->GetRoot()->SetChild(outgroup->GetSibling());
		}
		else
		{
			NodePtr p = outgroup->LeftSiblingOf();
			p->SetSibling (outgroup->GetSibling());
		}
		q->SetSibling (outgroup);
		outgroup->SetSibling (NULL);
	}
	
}

//------------------------------------------------------------------------------
bool ThorneOrder::MustSwap (NodePtr p, NodePtr q)
{
	return (p == outgroup);
}
