# Supplementary material for: Simcluster: clustering enumeration gene expression data on the simplex space
Source: BMC Bioinformatics. 2007 Jul 11;8:246. doi: 10.1186/1471-2105-8-246 (PMC2147035; doi:10.1186/1471-2105-8-246)
Supplement: Additional file 2 — Stand-alone command-line Simcluster version 0.8.14. Simcluster version used to create results of this work. Note that this version is distributed for compatibility issues only and users should always obtain the latest version at the project's website: http://xerad.systemsbiology.net/simcluster. [file 1471-2105-8-246-S2.zip › AdditionalFile2/simcluster-0.8.14/TreeLib/src/treeorder.h]

/*
 * TreeLib
 * A library for manipulating phylogenetic trees.
 * Copyright (C) 2001 Roderic D. M. Page <r.page@bio.gla.ac.uk>
 *
 * This library is free software; you can redistribute it and/or
 * modify it under the terms of the GNU Library General Public
 * License as published by the Free Software Foundation; either
 * version 2 of the License, or (at your option) any later version.
 *
 * This library is distributed in the hope that it will be useful,
 * but WITHOUT ANY WARRANTY; without even the implied warranty of
 * MERCHANTABILITY or FITNESS FOR A PARTICULAR PURPOSE.  See the GNU
 * Library General Public License for more details.
 *
 * You should have received a copy of the GNU Library General Public
 * License along with this library; if not, write to the Free
 * Software Foundation, Inc., 59 Temple Place, Suite 330, Boston,
 * MA 02111-1307, USA.
 */

 // $Id: treeorder.h,v 1.4 2005/02/23 14:19:00 rdmp1c Exp $
 
/**
 * @file treeorder.h
 *
 * Classes to reorder nodes in a tree
 *
 */

#ifndef TREEORDERH
#define TREEORDERH

#ifdef __BORLANDC__
	// Undefine __MINMAX_DEFINED so that min and max are correctly defined
	#ifdef __MINMAX_DEFINED
		#undef __MINMAX_DEFINED
	#endif
    // Ignore "Cannot create precompiled header: code in header" message
    // generated when compiling string.cc
    #pragma warn -pch
#endif

#include <map>

#include "TreeLib.h"
#include "nodeiterator.h"


/**
 * @class TreeOrder
 * Base class for ordering tree. By overiding the MustSwap fucntion, any
 * ordering can be described.
 */
class TreeOrder
{
public:
	TreeOrder () {};
	/**
	 * Constructor takes a tree as a parameter.
     * @param tree tree to be ordered.
     */
	TreeOrder (Tree *tree) { t = tree; };
        virtual ~TreeOrder() {};
 	/**
	 * Order the tree. Call this method to reorder nodes. The tree is traversed
     * in post order, and for each internal node SortDescendants is called. How the
     * nodes are sorted is determined by MustSwap, so normally Order will not need
     * to be overridden in descendant classes.
	 */
	virtual void Order ();
protected:
 	Tree *t;
 	/**
	 * Test whether nodes p and q need to be swapped. This is an abstract
     * function that must be overriden in descendant classes. This function
     * determines how the tree is ordered.
     * @param p a node in the tree
     * @param q another node in the tree that is a sibling of q
	 * @return True if p and q must be swapped.
	 */
	virtual bool MustSwap (NodePtr p, NodePtr q) = 0;
 	/**
	 * Sort descendants of node according to criterion defined in MustSwap.
     * @param node the node whose descendants are being sorted.
	 */
	virtual void SortDescendants (NodePtr node);
};


/**
 * @class LeftOrder
 * Extends Treeorder to order trees by placing "heavier" nodes to the left.
 */
class LeftOrder : public  TreeOrder
{
public:
	LeftOrder (Tree *tree) : TreeOrder (tree) {};
        virtual ~LeftOrder() {};
protected:
	virtual bool MustSwap (NodePtr p, NodePtr q);

};

/**
 * @class RightOrder
 * Extends Treeorder to order trees by placing "heavier" nodes to the right.
 */
class RightOrder : public  TreeOrder
{
public:
	RightOrder (Tree *tree) : TreeOrder (tree) {};
        virtual ~RightOrder() {};
protected:
	virtual bool MustSwap (NodePtr p, NodePtr q);

};


/**
 * @class AlphaOrder
 * Extends Treeorder to order trees by sorting nodes alphabetically.
 */
class AlphaOrder : public  TreeOrder
{
public:
	AlphaOrder (Tree *tree) : TreeOrder (tree) {};
        virtual ~AlphaOrder() {};
	/**
	 * Order the tree. Extends ancestral method by storing "lowest" label
     * found in any descendant of a given node using a map.
	 */
    virtual void Order ();
protected:
	std::map<Node *, std::string, std::less<Node *> > labels;
	virtual bool MustSwap (NodePtr p, NodePtr q);

};

/**
 * @class ThorneOrder
 * Extends Treeorder to order in form required by Jeff Thorne's programs
 * estabranches and multidivtime. That is, the outgroup is the rightmost
 * node of the tree.
 */
class ThorneOrder : public  TreeOrder
{
public:
	ThorneOrder (Tree *tree) : TreeOrder (tree) { outgroup = t->GetRoot()->GetChild(); };
	virtual ~ThorneOrder() {};
	virtual void SetOutgroup (NodePtr o) { outgroup = o; };
	/**
	 * Order the tree. Extends ancestral method by storing "lowest" label
     * found in any descendant of a given node using a map.
	 */
    virtual void Order ();
protected:
	virtual bool MustSwap (NodePtr p, NodePtr q);
	NodePtr outgroup;

};


#if __BORLANDC__
	// Redefine __MINMAX_DEFINED so Windows header files compile
	#ifndef __MINMAX_DEFINED
    		#define __MINMAX_DEFINED
	#endif
#endif


#endif
