# Supplementary material for: Simcluster: clustering enumeration gene expression data on the simplex space
Source: BMC Bioinformatics. 2007 Jul 11;8:246. doi: 10.1186/1471-2105-8-246 (PMC2147035; doi:10.1186/1471-2105-8-246)
Supplement: Additional file 2 — Stand-alone command-line Simcluster version 0.8.14. Simcluster version used to create results of this work. Note that this version is distributed for compatibility issues only and users should always obtain the latest version at the project's website: http://xerad.systemsbiology.net/simcluster. [file 1471-2105-8-246-S2.zip › AdditionalFile2/simcluster-0.8.14/TreeLib/src/gport.cpp]

#include "gport.h"


// System specific defines

#if GPORT_MAC
	// From MacTech 4(6) "Comments about PICTs"
	#define picGrpBeg	140
	#define picGrpEnd	141
#endif


// The global port
GBasePort *Port = NULL;


// A sensible default font
GBaseFont::GBaseFont ()
{
    description = "Times-Roman";
    name = "Times-Roman";
    size = 10;
    bold = false;
    italic = true;
}

GPostscriptPort::GPostscriptPort ()
{
    PenWidth = 1;
    DocumentFonts = "";
    Device = devPostscript;
    DisplayRect.SetRect (0, 0, 595-144, 842-144);
}

void GPostscriptPort::DrawArc (const GPoint &pt, const int radius,
	const double startAngleDegrees, const double endAngleDegrees)
{
	PostscriptStream << "newpath" << endl;
	PostscriptStream << pt.GetX() << " " << -pt.GetY()
    	<< " " << radius
        << " " << (360.0 -startAngleDegrees)
        << " " << (360.0 - endAngleDegrees)
        << " arcn" 		<< endl;
	PostscriptStream << "stroke" 										<< endl;
	PostscriptStream << endl;
}


void GPostscriptPort::DrawLine (const int x1, const int y1, const int x2, const int y2)
{
	PostscriptStream  << x2 << " " << -y2 << " " << x1 << " " << -y1 << " " << PenWidth << " DrawLine" << endl;
}

void GPostscriptPort::DrawCircle (const GPoint &pt, const int radius)
{
	PostscriptStream << "newpath" << endl;
	PostscriptStream << pt.GetX() << " " << -pt.GetY() << " " << radius << " 0 360 arc" 		<< endl;
	PostscriptStream << "stroke" 										<< endl;
	PostscriptStream << endl;
}


void GPostscriptPort::DrawRect (const GRect &r)
{
	PostscriptStream << r.GetLeft() << " " << -r.GetTop() << " moveto" 	<< endl;
	PostscriptStream << r.GetWidth() << " 0 rlineto" 					<< endl;
	PostscriptStream << "0 " << -r.GetHeight() << " rlineto" 			<< endl;
	PostscriptStream << -r.GetWidth() << " 0 rlineto" 					<< endl;
	PostscriptStream << "0 " << r.GetHeight() << " rlineto"				<< endl;
	PostscriptStream << "closepath" 									<< endl;
	PostscriptStream << "stroke" 										<< endl;
	PostscriptStream << endl;
}

void GPostscriptPort::DrawFilledRect (const GRect &r, double graylevel)
{
	PostscriptStream << r.GetLeft() << " " << -r.GetTop() << " moveto" 	<< endl;
	PostscriptStream << r.GetWidth() << " 0 rlineto" 					<< endl;
	PostscriptStream << "0 " << -r.GetHeight() << " rlineto" 			<< endl;
	PostscriptStream << -r.GetWidth() << " 0 rlineto" 					<< endl;
	PostscriptStream << "0 " << r.GetHeight() << " rlineto"				<< endl;
	PostscriptStream << "closepath" 									<< endl;
	PostscriptStream << "gsave"                                         << endl;
	PostscriptStream << graylevel << " setgray fill"                    << endl;
	PostscriptStream << "grestore"                                      << endl;
	PostscriptStream << "stroke" 										<< endl;
	PostscriptStream << endl;
}

void GPostscriptPort::DrawText (const int x, const int y, const char *text)
{
	PostscriptStream  << "(" << text << ") " << x << " " << -y << " DrawText" << endl;
}


void GPostscriptPort::GetPrintingRect (GRect &r)
{
    // A4, with 1" margin
    r.SetRect (0, 0, 595-144, 842-144);
}


void GPostscriptPort::SetCurrentFont (GBaseFont &font)
{
    std::string face = font.GetName();
    if (font.IsBold() || font.IsItalic())
    {
		face += "-";
        if (font.IsBold())
        	face += "Bold";
        if (font.IsItalic())
        	face += "Italic";
    }
/*
	// Duh -- need to do this earlier, perhaps scan the list of
    // fonts already created and output those...
	// Store this font in the list of fonts we need for our document
    int found = DocumentFonts.find_first_of (face, 0);
    if ((found < 0) || (found > DocumentFonts.length()))
    {
    	if (DocumentFonts.length() > 0)
        	DocumentFonts += ", ";
		DocumentFonts += face;
    }
*/
    PostscriptStream << endl;
    PostscriptStream << "/" << face << " findfont" << endl;
    PostscriptStream << font.GetSize () << " scalefont" << endl;
    PostscriptStream << "setfont" << endl;
    PostscriptStream << endl;
}


// Mac
// Win
// Postscript

void GPostscriptPort::SetPenWidth (int w)
{
    PenWidth = w;
    PostscriptStream << w << " setlinewidth" 						<< endl;
    PostscriptStream << endl;
}

void GPostscriptPort::AddPSCommands(char* c)
{
	PostscriptStream << c;
}

void GPostscriptPort::StartPicture (char *pictFileName)
{
  cout << "Postscript Height  " << DisplayRect.GetHeight() << endl;
    PostscriptStream.open (pictFileName);
        

    // Postscript header
    //PostscriptStream << "%!PS-Adobe-2.0" 							<< endl;
    PostscriptStream << "%!PS-Adobe EPSF-3.0" 							<< endl;
    
    PostscriptStream << "%%Creator: Roderic D. M. Page" 			<< endl;
    PostscriptStream << "%%DocumentFonts: Times-Roman" 		 		<< endl;
    PostscriptStream << "%%Title:" <<  pictFileName 				<< endl;
    PostscriptStream << "%%BoundingBox: 0 0 " << DisplayRect.GetWidth() << " " << DisplayRect.GetHeight() << endl; // A4
    PostscriptStream << "%%Pages: 1" 								<< endl;
    PostscriptStream << "%%EndComments" 							<< endl;
    PostscriptStream << endl;

    PostscriptStream << "/Times-Roman findfont   % Get the basic font"             << endl;     
    PostscriptStream << "20 scalefont            % Scale the font to 20 points"	   << endl;
    PostscriptStream << "setfont                 % Make it the current font"       << endl;
    
    // Move origin to top left corner
    PostscriptStream << "0 "<< DisplayRect.GetHeight() << " translate" << endl;
    PostscriptStream << "72 -72 translate" << endl; // one inch margin

    // Some definitions for drawing lines, etc.

    // Drawline draws text with encaps that project...
    PostscriptStream << "% Encapsulate drawing a line" 				<< endl;
    PostscriptStream << "%    arguments x1 y1 x2 xy2 width" 		<< endl;
    PostscriptStream << "/DrawLine {" 								<< endl;
    PostscriptStream << "   gsave" 									<< endl;
    PostscriptStream << "   setlinewidth" 							<< endl;
    // We may not always want to set this as it works best with rectangular trees...
//    PostscriptStream << "   2 setlinecap"							<< endl;
    PostscriptStream << "   0 setgray" 								<< endl;
    PostscriptStream << "   moveto" 								<< endl;
    PostscriptStream << "   lineto" 								<< endl;
    PostscriptStream << "   stroke" 								<< endl;
    PostscriptStream << "   grestore" 								<< endl;
    PostscriptStream << "   } bind def" 							<< endl;
    PostscriptStream << endl;

    PostscriptStream << "% Encapsulate drawing text" 				<< endl;
    PostscriptStream << "%    arguments x y text" 					<< endl;
    PostscriptStream << "/DrawText {" 								<< endl;
    PostscriptStream << "  gsave 1 setlinewidth 0 setgray" 			<< endl;
    PostscriptStream << "  moveto" 									<< endl;
    PostscriptStream << "  show grestore" 							<< endl;
	PostscriptStream << "} bind def" 								<< endl;
    PostscriptStream << endl;

}

void GPostscriptPort::EndPicture ()
{
  //PostscriptStream << "showpage" 									<< endl;
    PostscriptStream << "%%Trailer" 								<< endl;
    PostscriptStream << "%%end" 									<< endl;
    PostscriptStream << "%%EOF" 									<< endl;
    PostscriptStream.close ();
}


#if GPORT_MAC
// Macintosh
void GMacPort::BeginGroup ()
{
//	::PicComment (picGrpBeg, 0, NULL);
}

void GMacPort::EndGroup ()
{
//	::PicComment (picGrpEnd, 0, NULL);
}
#endif

SVGPort::SVGPort ()
{ 
    fontString = "font-family:Times;font-size:12"; 
    DisplayRect.SetRect (0, 0, 400, 400);
}

void SVGPort::DrawLine (const int x1, const int y1, const int x2, const int y2)
{
    svgStream << "<path style=\"stroke:black;";
    svgStream << ";stroke-width:" << PenWidth;
    svgStream << ";stroke-linecap:square";
    svgStream << "\" "; 
    
    
    svgStream << "d=\"M";
    svgStream << x1 << " " << y1 << " " << x2 << " " << y2 << "\"/>";


//    svgStream << "<g style=\"fill:none;stroke:black\"><path d=\"M";
//    svgStream << x1 << " " << y1 << " " << x2 << " " << y2 << "\"/>";
//    svgStream << "</g>" << endl;
}

void SVGPort::DrawCircle (const GPoint &pt, const int radius)
{
/*	PostscriptStream << "newpath" << endl;
	PostscriptStream << pt.GetX() << " " << -pt.GetY() << " " << radius << " 0 360 arc" 		<< endl;
	PostscriptStream << "stroke" 										<< endl;
	PostscriptStream << endl;
*/
}


void SVGPort::DrawRect (const GRect &r)
{
/*	PostscriptStream << r.GetLeft() << " " << -r.GetTop() << " moveto" 	<< endl;
	PostscriptStream << r.GetWidth() << " 0 rlineto" 					<< endl;
	PostscriptStream << "0 " << -r.GetHeight() << " rlineto" 			<< endl;
	PostscriptStream << -r.GetWidth() << " 0 rlineto" 					<< endl;
	PostscriptStream << "0 " << r.GetHeight() << " rlineto"				<< endl;
	PostscriptStream << "closepath" 									<< endl;
	PostscriptStream << "stroke" 										<< endl;
	PostscriptStream << endl;
*/
}

void SVGPort::DrawText (const int x, const int y, const char *text)
{
    svgStream << "<text x=\"" << x << "\" y=\"" << y << "\" style=\"" << fontString << "\" >"
            << text << "</text>" << endl;
}


void SVGPort::StartPicture (char *pictFileName)
{
    svgStream.open (pictFileName);
    
    svgStream << "<?xml version=\"1.0\" standalone=\"no\"?>" << endl;
    svgStream << "<!DOCTYPE svg PUBLIC \"-//W3C//DTD SVG 20010904//EN\" " << endl;
    svgStream << "\"http://www.w3.org/TR/2001/REC-SVG-20010904/DTD/svg10.dtd\"> " << endl;

    svgStream << "<svg width=\"" << DisplayRect.GetWidth() << "pt\" "
        << "height=\"" << DisplayRect.GetHeight() << "pt\" >" << endl;
        
// <title>test</title>
// <desc>test</desc>
}

void SVGPort::EndPicture ()
{
    svgStream << "</svg>" << endl;
    svgStream.close ();
}


void SVGPort::GetPrintingRect (GRect &r)
{
    r = DisplayRect;
}

void SVGPort::SetCurrentFont (GBaseFont &font)
{
    fontString = "";
    fontString += "font-family:";
    fontString += font.GetName();
	
    char buf[32];
    sprintf (buf, ";font-size:%d", font.GetSize());
    fontString += buf;
    
    if (font.IsItalic())
    {
        fontString += ";font-style:italic";
    }
    if (font.IsBold())
    {
        fontString += ";font-weight:bold";
    }

}
