# Supplementary material for: Simcluster: clustering enumeration gene expression data on the simplex space
Source: BMC Bioinformatics. 2007 Jul 11;8:246. doi: 10.1186/1471-2105-8-246 (PMC2147035; doi:10.1186/1471-2105-8-246)
Supplement: Additional file 2 — Stand-alone command-line Simcluster version 0.8.14. Simcluster version used to create results of this work. Note that this version is distributed for compatibility issues only and users should always obtain the latest version at the project's website: http://xerad.systemsbiology.net/simcluster. [file 1471-2105-8-246-S2.zip › AdditionalFile2/simcluster-0.8.14/TreeLib/src/gport_cairo.cpp]

#include "gport_cairo.h"
#include <math.h>
#include <cairo.h>
#include <assert.h>

CairoPort::CairoPort (cairo_surface_t *surface)
{
  this->surface=surface;
  int width=cairo_image_surface_get_width(surface);
  int height=cairo_image_surface_get_height(surface);
  DisplayRect.SetRect (0, 0, width, height);
}

void CairoPort::DrawLine (const int x1, const int y1, const int x2, const int y2)
{
  assert(cr != NULL);
  cairo_move_to(cr,x1,y1);
  cairo_line_to(cr,x2,y2);
  cairo_stroke(cr);
}

void CairoPort::DrawCircle (const GPoint &pt, const int radius)
{
  assert(cr != NULL);
  cairo_arc(cr,pt.GetX(),pt.GetY(),radius,0,2*M_PI);
  cairo_stroke(cr);
}


void CairoPort::DrawRect (const GRect &r)
{
  assert(cr != NULL);
  cairo_rectangle(cr,r.GetTop(),r.GetLeft(),r.GetWidth(),r.GetHeight());
  cairo_stroke(cr);
}

void CairoPort::DrawText (const int x, const int y, const char *text)
{
  assert(cr != NULL);

  cairo_save(cr);
  cairo_set_line_width(cr,1);
  cairo_move_to(cr,x,y);

  //cout << "[DrawText] Text = " << text << endl;
  
  cairo_text_path(cr,text);
  cairo_fill(cr);
  cairo_restore(cr);
}


void CairoPort::SetColor (double *color) {
  cairo_save(cr);
  cairo_set_source_rgb(cr,color[0],color[1],color[2]);
};

void CairoPort::RestoreColor () {
  cairo_restore(cr);
};

void CairoPort::StartPicture (char *pictFileName)
{
  int w=DisplayRect.GetWidth();
  int h=DisplayRect.GetHeight();
  
  //cout << "[StartPicture] h = " << h << " w = " << w << endl;
  
  cr=cairo_create(surface);

  // Fill
  cairo_set_line_width(cr,GetPenWidth()/2.0);
  cairo_set_source_rgb(cr,1,1,1);
  cairo_rectangle(cr,0,0,w,h);
  cairo_fill(cr);
  cairo_set_source_rgb(cr,0,0,0);
  cairo_translate(cr,0,20); // Top margin

  // Font
  
  cairo_set_antialias (cr,CAIRO_ANTIALIAS_DEFAULT);
  
  cairo_font_options_t* font_options =  cairo_font_options_create();
  cairo_font_options_set_antialias(font_options, CAIRO_ANTIALIAS_DEFAULT);
  cairo_set_font_options (cr, font_options);
  
  cairo_select_font_face (cr, "Arial",
			  CAIRO_FONT_SLANT_NORMAL,
			  CAIRO_FONT_WEIGHT_NORMAL);
 
}

void CairoPort::EndPicture ()
{
  assert(cr != NULL);
  cairo_show_page(cr);
  cairo_surface_flush(surface);
}


void CairoPort::GetPrintingRect (GRect &r)
{
    r = DisplayRect;
}

void CairoPort::SetFontSize (double font_size)
{
  assert(cr != NULL);
  
  cairo_set_font_size(cr,font_size);
}


void CairoPort::SetCurrentFont (GBaseFont &font)
{
}


void CairoPort::SetCairoFont (cairo_font_face_t *font)
{
  cairo_set_font_face(cr,font);
}


void CairoPort::SetFontName (char *font_name)
{  
  cairo_select_font_face (cr, font_name,
			  CAIRO_FONT_SLANT_NORMAL,
			  CAIRO_FONT_WEIGHT_BOLD);
}
