# Supplementary material for: Simcluster: clustering enumeration gene expression data on the simplex space
Source: BMC Bioinformatics. 2007 Jul 11;8:246. doi: 10.1186/1471-2105-8-246 (PMC2147035; doi:10.1186/1471-2105-8-246)
Supplement: Additional file 2 — Stand-alone command-line Simcluster version 0.8.14. Simcluster version used to create results of this work. Note that this version is distributed for compatibility issues only and users should always obtain the latest version at the project's website: http://xerad.systemsbiology.net/simcluster. [file 1471-2105-8-246-S2.zip › AdditionalFile2/simcluster-0.8.14/TreeLib/src/gport.h]

#ifndef GPORTH
#define GPORTH

#ifdef __BORLANDC__
	// Undefine __MINMAX_DEFINED so that min and max are correctly defined
	#ifdef __MINMAX_DEFINED
		#undef __MINMAX_DEFINED
	#endif
    // Ignore "Cannot create precompiled header: code in header" message
    // generated when compiling string.cc
    #pragma warn -pch
#endif

#include <iostream>
#include <fstream>
#include <string>

#ifdef __BORLANDC__
    #pragma warn .pch
#endif


using namespace std;


#include "gdefs.h"

// System specific includes here
#if GPORT_WINDOWS
#endif

#if GPORT_MAC
//	#include <Printing.h>
#endif

enum GPortDevice {devScreen, devPrinter, devPicture, devPostscript};


/* Note that we always draw using the following coordinate system:

(0,0)--------->(+x,0)
  |
  |
  |
 \/
(+y,0)

 Hence the origin is the top left hand corner, and y goes down rather than up.
 This is typical for drawing to a window. Some systems have other coordinate
 systems (such as Postscript). We make the translation internally.

*/

// A point
class GPoint
{
public:
    GPoint () { SetPoint (0, 0); };
    GPoint (GPoint &p) { X = p.X; Y = p.Y; };
    GPoint (const int x, const int y) { SetPoint (x, y); };
    virtual int GetX () const { return X; };
    virtual int GetY () const { return Y; };
    virtual void Offset (const int xoff, const int yoff) { X += xoff; Y += yoff; };
    virtual void SetPoint (const int x, const int y) { X = x; Y = y; };
    virtual void SetX (int x) { X = x; };
    virtual void SetY (int y) { Y = y; };
    
    int	operator== (const GPoint &p) { return (int) ( (X == p.X) && ( Y == p.Y)); };
    int	operator!= (const GPoint &p) { return (int) ( (X != p.X) || ( Y != p.Y)); };
protected:
    int X;
    int Y;
};

// A rectangle
class GRect
{
public:
    GRect () { left = top = right = bottom = 0; };
    GRect (const int l, const int t, const int r, const int b) { SetRect (l, t, r, b); };
    virtual int  GetLeft () const { return left; };
    virtual int  GetTop () const { return top; };
    virtual int  GetRight () const { return right; };
    virtual int  GetBottom () const { return bottom; };
    virtual int  GetWidth () const { return right - left; };
    virtual int  GetHeight () const { return bottom - top; };

    virtual void Inset (const int dx, const int dy) { left += dx; right -= dx; top += dy; bottom -= dy; };
    virtual void Offset (const int dx, const int dy) { left += dx; right += dx; top += dy; bottom += dy; };
    virtual bool PointInRect (GPoint &pt)
    {
    	return (((pt.GetX() >= left) && (pt.GetX() <= right)) &&
        	((pt.GetY() >= top) && (pt.GetY() <= bottom)));
    }

    virtual void SetLeft (const int l) {left = l; };
    virtual void SetTop (const int t) {top = t; };
    virtual void SetRight (const int r) {right = r; };
    virtual void SetBottom (const int b) {bottom = b; };
    virtual void SetRect (const int l, const int t, const int r, const int b)
    	{ left = l; top = t; right = r; bottom = b; };

protected:
    int left, top, right, bottom;
};

// Base class for system specific fonts
class GBaseFont
{
public:
    GBaseFont ();
    virtual ~GBaseFont () {};
    virtual std::string GetName () { return description; };
    virtual std::string GetDescription () { return description; };
    virtual int  GetSize () { return size; };
    virtual bool IsBold () { return bold; };
    virtual bool IsItalic () { return italic; };    
protected:
    std::string 	description;
    std::string 	name;
    int 		size;
    bool 		bold;
    bool 		italic;
};
typedef GBaseFont *GBaseFontPtr;

typedef GBaseFont GFont ; // for now
typedef GFont *GFontPtr;


// Windows needs the two handles for screen and printer fonts
// Mac just sets things
// Postscript writes to the postscript stream


// Virtual class to encapsulate printing
class GBasePrinter
{
public:
    GBasePrinter () {};
    virtual ~GBasePrinter () {};
    virtual void PrinterSetup () = 0;
    virtual void AbortPrinting () = 0;
    virtual void EndDoc ();
    virtual bool EndPage ();
    virtual void GetPrintingRect (GRect &r) = 0;
    virtual void GetPhysicalPageRect (GRect &r) = 0;
    virtual bool StartPage () = 0;
    virtual bool StartDoc (char *jobname = "GBasePrinter") = 0;
};

// Windows  port VPort
// Mac port VPort
// Postscript - just write to file


// Encapsulates the complete graphics system (screen drawing, picture files,
// printing, clipboard).
class GBasePort
{
public:
    GBasePort () { Device = devScreen; PenWidth = 1;};
    virtual ~GBasePort() {};
    virtual void DrawArc (const GPoint &pt, const int radius,
        const double startAngleDegrees, const double endAngleDegrees) = 0;
    virtual void DrawCircle (const GPoint &pt, const int radius) = 0;
    virtual void DrawLine (const int x1, const int y1, const int x2, const int y2) = 0;
    virtual void DrawLinePts (const GPoint &pt1, const GPoint &pt2)
        { DrawLine (pt1.GetX(), pt1.GetY(), pt2.GetX(), pt2.GetY()); };
    virtual void DrawRect (const GRect &r) = 0;
    virtual void DrawText (const int x, const int y, const char *s) = 0;
    virtual void SetColor (double *color) {};
    virtual void RestoreColor () {};
    
	// Display
    virtual GPortDevice GetCurrentDevice () { return Device; };
    virtual void GetDisplayRect (GRect &r) { r = DisplayRect; };
    virtual void SetDisplayRect (GRect &r) { DisplayRect = r; };
    
    // Pen
    virtual int  GetPenWidth () { return PenWidth; };
    virtual void SetPenWidth (int w) { PenWidth = w; };
    
    // Fonts
    virtual void SetCurrentFont (GBaseFont &font) = 0;
    
    // Pictures
    virtual void StartPicture (char *pictFileName) = 0;
    virtual void EndPicture () = 0;
    
    // Groups
    virtual void BeginGroup () = 0;
    virtual void EndGroup () = 0;
    
    // Printing
    virtual void GetPrintingRect (GRect &r) = 0;
	
    
protected:
    // list of fonts
    // printer class
    //pens

    int PenWidth;

    // Device info
    GPortDevice Device;
    GRect	DisplayRect;
};

// Mac
// Win
// Postscript

class GPostscriptPort : public GBasePort
{
public:
    GPostscriptPort ();
    virtual ~GPostscriptPort () {};
    virtual void DrawArc (const GPoint &pt, const int radius,
            const double startAngleDegrees, const double endAngleDegrees);
    virtual void DrawCircle (const GPoint &pt, const int radius);
    virtual void DrawLine (const int x1, const int y1, const int x2, const int y2);
    virtual void DrawRect (const GRect &r);
	virtual void DrawFilledRect (const GRect &r, double greylevel); //greylevel of fill - 0 is black, 1 is white
    virtual void DrawText (const int x, const int y, const char *text);
    
    // Pen
    virtual void SetPenWidth (int w);
    
    
    // Fonts
    virtual void SetCurrentFont (GBaseFont &font);
    
    // Pictures
    virtual void StartPicture (char *pictFileName);
    virtual void EndPicture ();
    
    // Groups
    virtual void BeginGroup () {};
    virtual void EndGroup () {};
    
    // Printing
    virtual void GetPrintingRect (GRect &r);
	
	// Random
	virtual void AddPSCommands (char* c);  //allow direct access to postscript file - needed for nice spacing in histogram

protected:
    ofstream 		PostscriptStream;
    std::string 	DocumentFonts;
};

class GMacPort : public GBasePort
{
public:
    // Groups
    virtual void BeginGroup ();
    virtual void EndGroup ();
protected:
};

class SVGPort : public GBasePort
{
public:
    SVGPort ();
    virtual void DrawArc (const GPoint &pt, const int radius,
        const double startAngleDegrees, const double endAngleDegrees) {};
    virtual void DrawCircle (const GPoint &pt, const int radius);
    virtual void DrawLine (const int x1, const int y1, const int x2, const int y2);
    virtual void DrawRect (const GRect &r);
    virtual void DrawText (const int x, const int y, const char *text);

    // Pen
    //virtual void SetPenWidth (int w) {};


    // Fonts
    virtual void SetCurrentFont (GBaseFont &font);

    // Pictures
    virtual void StartPicture (char *pictFileName);
    virtual void EndPicture ();

    // Groups
    virtual void BeginGroup () {};
    virtual void EndGroup () {};

    // Printing
    virtual void GetPrintingRect (GRect &r);
protected:
    ofstream 		svgStream;
    std::string 	fontString;
};

#ifndef USE_VC2
extern GBasePort *Port; // for now
#endif

#ifdef __BORLANDC__
	// Redefine __MINMAX_DEFINED so Windows header files compile
	#ifndef __MINMAX_DEFINED
    		#define __MINMAX_DEFINED
	#endif
#endif


#endif
