# Supplementary material for: Simcluster: clustering enumeration gene expression data on the simplex space
Source: BMC Bioinformatics. 2007 Jul 11;8:246. doi: 10.1186/1471-2105-8-246 (PMC2147035; doi:10.1186/1471-2105-8-246)
Supplement: Additional file 2 — Stand-alone command-line Simcluster version 0.8.14. Simcluster version used to create results of this work. Note that this version is distributed for compatibility issues only and users should always obtain the latest version at the project's website: http://xerad.systemsbiology.net/simcluster. [file 1471-2105-8-246-S2.zip › AdditionalFile2/simcluster-0.8.14/TreeLib/src/gdefs.h]

#ifndef GDEFH
#define GDEFH

// Determine which platform we are building for


#if __BORLANDC__  // Borland specific options
	#define GPORT_WINDOWS 1 						// Windows
	#define GPORT_MAC	  0
#endif

#ifdef __MWERKS__ //  Metrowerks specific options
	#ifdef __INTEL__
		#define GPORT_WINDOWS 1 					// Windows
		#define GPORT_MAC	  0
  		#define __WIN32__							// MetroWerks only supports Win32
	#endif /* __INTEL__ */

	#ifdef macintosh								// MacOS
	#ifdef __WXMAC__
		#define USE_WXWINDOWS 1						// wxWindows
		#define GPORT_MAC     0	 					
		#define GPORT_WINDOWS 0
	#else	
		#define GPORT_MAC     1	 					// Macintosh
		#define GPORT_WINDOWS 0
	#endif
	#endif /* macintosh */
#endif

#ifdef __GNUC__
		#define GPORT_MAC     0	 					// Assume gcc implies X windows
		#define GPORT_WINDOWS 0
#endif

#endif
