# Supplementary material for: Simcluster: clustering enumeration gene expression data on the simplex space
Source: BMC Bioinformatics. 2007 Jul 11;8:246. doi: 10.1186/1471-2105-8-246 (PMC2147035; doi:10.1186/1471-2105-8-246)
Supplement: Additional file 2 — Stand-alone command-line Simcluster version 0.8.14. Simcluster version used to create results of this work. Note that this version is distributed for compatibility issues only and users should always obtain the latest version at the project's website: http://xerad.systemsbiology.net/simcluster. [file 1471-2105-8-246-S2.zip › AdditionalFile2/simcluster-0.8.14/TreeLib/src/gport_cairo.h]

#ifndef GPORT_CAIROH
#define GPORT_CAIROH

#include <cairo.h>
#include "gport.h"


class CairoPort : public GBasePort
{
public:
    CairoPort (cairo_surface_t *surface);
    virtual void DrawArc (const GPoint &pt, const int radius,
        const double startAngleDegrees, const double endAngleDegrees) {};
    virtual void DrawCircle (const GPoint &pt, const int radius);
    virtual void DrawLine (const int x1, const int y1, const int x2, const int y2);
    virtual void DrawRect (const GRect &r);
    virtual void DrawText (const int x, const int y, const char *text);
    virtual void SetColor (double *color);
    virtual void RestoreColor ();
    

    // Pen
    //virtual void SetPenWidth (int w) {};


    // Fonts
    virtual void SetCurrentFont (GBaseFont &font);
    virtual void SetCairoFont (cairo_font_face_t *font);
    virtual void SetFontName (char *font_name);
    virtual void SetFontSize (double size);

    // Pictures
    virtual void StartPicture (char *filename);
    virtual void EndPicture ();

    // Groups
    virtual void BeginGroup () {};
    virtual void EndGroup () {};

    // Printing
    virtual void GetPrintingRect (GRect &r);
protected:
    cairo_t  *cr;
    cairo_surface_t *surface;
};

#endif
