# Supplementary material for: Simcluster: clustering enumeration gene expression data on the simplex space
Source: BMC Bioinformatics. 2007 Jul 11;8:246. doi: 10.1186/1471-2105-8-246 (PMC2147035; doi:10.1186/1471-2105-8-246)
Supplement: Additional file 3 — Simulation data, results and scripts. Contains the script that generated the virtual transcript enumeration data, the dataset used as the basis for the analysis, the results from it, and the conclusions for all tested samples sizes n from 100,000 to 100,000,000. [file 1471-2105-8-246-S3.zip › Exp_Affy_BMM_1.txt]

ID	CPG_0	CPG_120	CPG_20	CPG_40	CPG_60	CPG_80	LPS_0	LPS_120	LPS_20	LPS_40	LPS_60	LPS_80	PAM2_0	PAM2_120	PAM2_20	PAM2_40	PAM2_60	PAM2_80	PAM3_0	PAM3_120	PAM3_20	PAM3_40	PAM3_60	PAM3_80	PIC_0	PIC_120	PIC_20	PIC_40	PIC_60	PIC_80	R848_0	R848_120	R848_20	R848_40	R848_60	R848_80
AA014267	4.718334	4.807376	4.853272	4.682135	4.747888	4.495071	4.104064	3.857027	4.178989	4.41294	4.334007	4.203166	5.962511	6.044062	5.935697	6.010892	5.752313	6.007225	4.760906	4.490006	4.725525	4.994072	4.72872	4.798459	6.362614	6.230096	6.269009	6.363359	6.141546	6.232191	5.498275	5.296356	5.525913	5.53049	5.583722	5.420158
AA015094	2.441188	2.442666	2.431726	2.436048	2.449237	2.443992	2.402648	2.408177	2.401935	2.406576	2.408868	2.40575	2.439671	2.418562	2.434381	2.419186	2.419649	2.435975	2.434792	2.426646	2.430057	2.429962	2.426903	2.426984	2.490011	2.487421	2.48697	2.48953	2.491137	2.485873	2.407844	2.448156	2.409532	2.408099	2.403312	2.409351
AA016422	2.27542	2.275963	2.27069	2.287673	2.28577	2.279574	2.27393	2.261574	2.278448	2.269949	2.275163	2.272829	2.616059	2.602854	2.61721	2.620404	2.60671	2.615195	2.296684	2.297053	2.294005	2.311056	2.290154	2.296844	2.283528	2.274995	2.286348	2.284163	2.284861	2.278819	2.27316	2.278076	2.285653	2.276578	2.275867	2.279581
AA016705	3.172233	3.172777	3.218032	3.197398	3.31634	3.178019	3.551556	3.441729	3.45922	3.362308	3.385819	3.386284	3.625868	3.540511	3.514934	3.582107	3.620079	3.561718	3.293678	3.201725	3.21972	3.297927	3.264912	3.24377	3.465233	3.387413	3.551102	3.487518	3.484899	3.431089	3.394925	3.29013	3.256242	3.419544	3.421242	3.264664
AA020017	2.369982	2.375617	2.376176	2.37162	2.370375	2.376801	2.364776	2.374889	2.368576	2.370121	2.371807	2.372443	2.379933	2.389266	2.378878	2.385531	2.385595	2.382186	2.392743	2.38934	2.39053	2.392819	2.395999	2.395402	2.372227	2.381931	2.374274	2.376035	2.375747	2.383535	2.377745	2.372385	2.370405	2.377562	2.369398	2.375286
AA023906	2.517437	2.520146	2.514264	2.520166	2.52272	2.54259	2.514259	2.514756	2.519403	2.521642	2.52178	2.515177	2.536989	2.535289	2.536505	2.535955	2.537165	2.54691	2.545403	2.766732	2.54245	2.550642	2.54119	2.54336	2.529622	2.533564	2.528016	2.529589	2.528965	2.522884	2.525503	2.518409	2.515078	2.526495	2.519265	2.526828
AA024025	4.9631	5.073848	5.040376	4.957437	5.007696	5.01614	4.241826	4.860282	4.285522	4.402073	4.456996	4.659678	4.808513	4.881193	4.951125	4.90985	4.982754	5.055272	4.993624	5.094255	4.945785	5.078383	5.016945	5.218998	4.389198	4.872107	4.452716	4.357145	4.285688	4.448657	4.595454	4.848629	4.629327	4.60144	4.805734	4.643366
AA024086	2.30913	2.307256	2.309598	2.308865	2.30902	2.302797	2.472221	2.472567	2.488611	2.478257	2.478831	2.47507	2.749358	2.739707	2.863412	2.792583	2.768732	2.746551	2.322094	2.319677	2.322968	2.325561	2.326807	2.326119	2.300059	2.295168	2.300268	2.296568	2.299048	2.308231	2.283788	2.294466	2.290654	2.287593	2.295478	2.292254
AA030209	3.54489	3.653924	3.546811	3.639365	3.388872	3.404106	2.933519	2.846043	3.007731	2.795896	2.770088	2.86357	3.530101	3.67164	3.468621	3.421864	3.771478	3.463606	3.600694	3.960242	3.704893	3.778771	4.217082	3.761051	3.914287	3.884909	3.82325	3.81761	4.005096	3.783208	4.095305	4.155579	4.088023	3.957726	4.041096	4.058276
AA034553	10.23106	10.15168	10.28584	10.23008	10.12952	10.11581	10.08607	9.873672	10.04404	10.01981	9.975535	10.10635	10.03463	9.945056	9.912747	9.985103	9.919632	9.951489	10.00805	9.872516	10.05681	10.04673	9.975354	9.930775	10.40707	10.1835	10.37946	10.40482	10.41454	10.31777	10.18744	10.16662	10.17968	10.23192	10.30826	10.183
AA038464	7.144486	6.995372	7.144058	7.107485	6.914234	6.918354	7.118863	6.939403	6.896586	6.887294	6.720706	6.842949	6.320246	6.354342	6.36083	6.41642	6.112686	6.502326	6.509821	6.449716	6.437934	6.454034	6.325103	6.543508	7.218184	6.995068	6.933586	7.06827	6.899255	6.808111	7.137944	7.20195	7.060678	7.126952	7.102393	6.879858
AA048445	2.96629	2.967984	2.961985	3.034948	2.960592	2.962442	2.977441	3.016437	2.983592	2.972797	3.011083	3.002499	2.703657	2.928247	2.674261	2.713739	2.774602	2.702165	2.813601	2.852782	2.817492	2.886773	2.839829	2.822459	2.831358	2.850164	2.880305	2.826103	2.841482	2.817667	3.102758	3.101213	3.121057	3.112932	3.150234	3.099487
AA049040	9.532482	9.708102	9.697155	9.433937	9.489632	9.403729	8.850417	9.321589	9.037624	8.879578	9.14085	9.165196	9.34936	9.633576	9.167696	9.532771	9.576482	9.367528	8.895416	8.811572	8.781833	8.840879	8.73712	8.701724	10.61312	10.24107	10.51068	10.67828	10.42538	10.14103	9.276616	9.713532	9.258319	9.154029	9.512696	9.486398
AA050777	13.63969	13.59577	13.61562	13.63688	13.62706	13.59393	13.58562	13.51717	13.59411	13.5974	13.52075	13.56225	13.64496	13.66835	13.64698	13.61702	13.69279	13.63747	13.67823	13.66737	13.63884	13.67391	13.64888	13.64497	13.60399	13.59011	13.65162	13.63864	13.64667	13.63434	13.66908	13.6152	13.65328	13.69268	13.66052	13.63838
AA050796	3.245284	3.199862	3.178591	3.183585	3.223047	3.198402	2.90281	2.98784	2.906061	3.005004	2.943835	3.013092	2.957303	2.967668	2.961352	3.217099	3.081343	3.000802	3.239865	3.204054	3.150434	3.198868	3.145616	3.180061	2.917689	2.940354	2.936461	2.952079	2.942624	3.023985	2.926952	3.247572	2.803851	2.914708	2.920413	2.851558
AA051236	2.32125	2.322044	2.322792	2.319036	2.320398	2.322462	2.319402	2.322019	2.318087	2.317804	2.321523	2.319171	2.329431	2.331383	2.331498	2.331857	2.333003	2.329754	2.3379	2.33421	2.339274	2.33869	2.338943	2.341139	2.32436	2.328053	2.328239	2.325541	2.324561	2.327499	2.325186	2.319281	2.320109	2.325388	2.320484	2.323933
AA060162	3.347123	3.248095	3.242645	3.16274	3.317537	3.252522	2.739502	2.665396	2.828435	2.748252	2.708457	2.666922	2.851514	2.798938	2.696749	2.760842	2.694623	2.722145	3.033672	2.972195	2.999939	3.002037	3.099972	3.13922	3.144821	2.890617	3.141182	3.29159	3.063796	3.109817	3.356888	3.101938	3.322612	3.29573	3.330231	3.208766
AA061682	2.161642	2.159634	2.16114	2.158924	2.160055	2.161551	2.612606	2.475285	2.489149	2.5127	2.765666	2.483813	2.678144	2.675889	2.682126	2.674765	2.679362	2.670742	2.469452	2.294514	2.29265	2.337821	2.319968	2.284304	2.391627	2.455539	2.420922	2.39393	2.393298	2.353659	2.350957	2.347042	2.364882	2.351898	2.348533	2.351202
AA067702	7.315172	7.150818	7.257718	7.241576	7.217878	7.221332	7.316533	6.852651	7.297511	7.365953	7.200585	7.256538	6.650497	6.608599	6.792614	6.812774	6.608885	6.691992	6.9094	6.953697	6.924888	7.03707	6.908274	6.989637	7.107971	6.921154	7.270733	7.039869	7.062663	7.02902	7.11299	7.082155	7.13797	7.367213	7.096412	7.182496
AA068868	9.880365	9.90467	9.803196	9.848202	9.906876	9.915243	10.1753	10.05635	10.20909	10.17569	10.16902	10.11864	10.36503	10.22183	10.36341	10.30466	10.32278	10.36471	10.6227	10.61144	10.55295	10.53015	10.55972	10.71726	9.747098	9.82151	9.790817	9.719923	9.769215	9.802417	10.11694	9.869793	10.08234	10.07944	10.07049	10.06814
AA097406	12.66359	12.6651	12.59466	12.69894	12.67818	12.57483	12.39392	12.10628	12.46702	12.38217	12.37712	12.22683	12.29977	12.15417	12.33089	12.21959	12.293	12.27462	12.60322	12.44732	12.51415	12.3953	12.38313	12.4414	12.53436	12.62694	12.6312	12.58323	12.65497	12.55485	12.81058	12.5942	12.78008	12.71052	12.55975	12.64958
AA103376	3.035039	2.961756	2.987193	2.953603	2.933386	2.9781	2.871142	2.876849	2.887592	2.875538	2.895032	2.874917	2.888542	2.865902	2.882177	2.865607	2.865007	2.867676	2.955726	2.942881	2.957022	2.97628	2.952552	2.943097	2.958199	2.853905	2.876908	2.875607	2.876881	2.869979	3.177814	3.066344	3.075866	3.071162	3.04605	3.05823
AA109251	5.236498	5.425648	5.832819	5.119453	5.30431	5.504081	5.50271	4.403372	5.423896	5.452288	5.126439	4.58435	4.935499	4.710968	4.854813	4.679749	4.727404	4.649625	5.141557	4.680076	5.474879	5.601551	5.077536	5.189877	5.105307	5.016377	5.284424	5.027819	5.06425	5.350785	5.322204	4.821587	5.137147	5.533592	5.284092	5.271276
AA110379	2.04081	2.041002	2.038502	2.04707	2.044625	2.042735	2.066556	2.064988	2.066821	2.068797	2.063087	2.062624	2.09285	2.089948	2.093571	2.088933	2.089562	2.088969	2.05209	2.052065	2.053773	2.051769	2.047587	2.059126	2.092797	2.087556	2.089971	2.092148	2.09277	2.09762	2.039168	2.039954	2.040024	2.03895	2.036324	2.040386
AA110927	9.886806	9.782472	9.91073	9.964042	9.85862	9.906761	10.11926	9.906465	10.16668	10.01414	9.993985	9.927314	9.892257	9.920411	9.973832	9.827375	9.911898	9.847467	10.2667	10.18144	10.21054	10.0905	10.15657	10.09143	9.650464	9.635256	9.718819	9.697475	9.71086	9.66387	9.871022	9.781907	9.93125	9.866253	9.777431	9.799277
AA111022	7.008741	7.077417	7.307952	7.031067	7.059328	6.9965	7.172731	6.921661	6.976266	7.171861	6.982761	6.85275	7.280818	7.20964	7.279882	7.249824	7.209139	7.15815	7.493661	7.451253	7.500696	7.409637	7.250483	7.481788	7.21315	7.137134	7.231503	7.291023	7.174309	7.267535	7.138578	7.025393	7.308664	7.121119	7.177862	7.08373
AA111141	2.739615	2.749982	2.757339	2.732869	2.730314	2.751311	2.712685	2.91408	2.718232	2.711097	2.722877	2.728153	2.85071	2.858313	2.84562	2.862854	2.916597	2.861959	2.748959	2.784409	2.746674	2.753193	2.7515	2.752245	2.761274	2.754913	2.738676	2.737176	2.737343	2.755492	2.744468	2.75061	2.741522	2.743436	2.746662	2.775554
AA111360	3.414877	3.412264	3.492148	3.326231	3.335678	3.398238	3.380367	3.527797	3.360781	3.371971	3.425755	3.478396	3.487562	3.600927	3.461737	3.618585	3.567477	3.588001	3.411676	3.482201	3.437942	3.512557	3.526778	3.489516	3.437827	3.501561	3.432745	3.415802	3.417099	3.488977	3.40075	3.430252	3.349862	3.409488	3.478656	3.389056
AA116393	3.502792	3.775612	3.554985	3.534338	3.564704	3.655741	4.827097	5.017615	4.914892	4.784263	4.865713	5.056553	5.268502	5.270201	5.230072	5.333259	5.301489	5.262999	4.898924	4.894813	5.124095	4.988674	4.938435	5.057202	4.200262	4.164034	4.087193	4.348774	4.091891	4.304154	4.320969	4.381902	4.345233	4.338682	4.41436	4.438841
AA116459	2.234124	2.23126	2.233426	2.23536	2.23639	2.232803	2.2383	2.234906	2.241421	2.23831	2.243607	2.240699	2.25298	2.249446	2.250826	2.251049	2.247019	2.249471	2.246067	2.246616	2.247297	2.251104	2.247606	2.245421	2.237053	2.238262	2.238602	2.239338	2.242833	2.236595	2.242714	2.225746	2.247055	2.24492	2.267168	2.245221
AA119055	2.372549	2.374541	2.376226	2.378488	2.371616	2.375661	2.368411	2.390018	2.373082	2.370962	2.376736	2.377491	2.380797	2.385826	2.383046	2.386508	2.387209	2.388607	2.391339	2.395296	2.391646	2.393571	2.392508	2.392829	2.376815	2.384002	2.379363	2.378962	2.379071	2.4009	2.379689	2.3783	2.373932	2.380038	2.38631	2.379458
AA119213	2.225462	2.20639	2.207959	2.190427	2.192628	2.191285	2.199714	2.224532	2.197213	2.22428	2.254529	2.207081	2.340754	2.372381	2.396403	2.410152	2.364992	2.369505	2.410669	2.328028	2.330759	2.371338	2.33594	2.325287	2.312591	2.273083	2.269738	2.271079	2.270555	2.290697	2.196152	2.187288	2.22214	2.204224	2.19297	2.190866
AA119261	2.216318	2.214484	2.21611	2.219272	2.215188	2.217454	2.216853	2.25934	2.217721	2.22248	2.220827	2.212366	2.229488	2.223416	2.23787	2.225491	2.229457	2.233821	2.166123	2.16315	2.198474	2.165317	2.228479	2.162318	2.151608	2.150162	2.154243	2.157112	2.156053	2.181895	2.218025	2.222298	2.219364	2.221151	2.218654	2.23001
AA119513	1.266779	1.266779	1.269231	1.265597	1.268049	1.267961	1.259704	1.259704	1.25684	1.259704	1.259704	1.259704	1.748931	1.747333	1.750699	1.746284	1.748446	1.747576	1.269654	1.269654	1.273992	1.273992	1.275732	1.273987	1.265267	1.266385	1.263633	1.264421	1.263633	1.266385	1.266779	1.265597	1.265597	1.266779	1.266779	1.265597
AA120741	5.050118	4.977782	4.906804	4.992976	4.997212	5.193324	5.323713	5.249034	5.169773	5.261062	5.13633	5.030454	5.661868	5.804533	5.625691	5.704487	5.658198	5.828747	5.29431	5.30515	5.513784	5.273676	5.12247	5.375557	4.688068	4.815119	4.687433	4.970056	4.966212	4.849525	5.153985	5.287475	5.135398	5.206832	5.162702	5.25151
AA123443	6.238935	5.583458	6.281968	6.200364	5.845684	5.71135	6.749127	6.133028	6.432509	6.169713	6.006968	6.123437	6.345771	6.233227	6.442175	6.338454	6.544624	6.038057	6.197093	5.757531	6.022141	5.855982	5.715476	5.658618	5.972103	5.530793	6.095873	6.096497	6.055593	6.034588	6.318354	5.082624	5.837803	5.85716	5.554246	5.084513
AA124553	11.33488	12.04124	11.25072	11.40958	11.62982	11.94767	11.15227	12.41644	11.23406	11.79179	12.11754	12.23819	11.24096	12.29634	11.39148	11.88246	12.11589	12.18326	11.05929	12.12625	11.13228	11.6294	12.051	12.09948	10.83709	12.05495	10.9738	10.91107	11.14523	11.56317	10.83784	12.16219	10.97146	11.53334	11.98294	12.09282
AA124924	6.399242	6.559235	6.859286	6.597016	6.439917	6.50591	6.426972	6.232939	6.720006	6.54708	6.654977	6.323529	6.449673	5.816879	6.284776	6.314906	6.000287	6.248339	6.464308	6.046311	6.392217	6.366047	6.338518	6.262728	6.267031	6.480349	6.358608	6.183785	6.436394	6.470175	6.227682	6.37363	6.401831	6.209166	6.246292	6.491966
AA138616	2.441234	2.452529	2.450206	2.441728	2.441888	2.450902	2.43854	2.441462	2.437117	2.438479	2.444267	2.438749	2.450966	2.456054	2.455666	2.455701	2.452829	2.45552	2.462934	2.46023	2.461716	2.503422	2.45921	2.461494	2.445185	2.450333	2.443051	2.448994	2.447809	2.459088	2.457472	2.440566	2.448718	2.44691	2.44687	2.451809
AA138720	7.189492	6.992348	7.296677	7.288124	7.393436	7.360286	7.543642	7.136547	7.477182	7.412857	7.50544	7.111151	6.132392	6.223143	5.983162	5.971655	5.973575	6.080606	5.722386	5.598592	5.723028	5.595639	5.608457	5.616863	6.383413	6.384217	6.431639	6.302668	6.384156	6.365862	6.836642	6.653244	6.813418	6.654818	6.67545	6.63977
AA139561	2.658874	2.656284	2.649412	2.655926	2.687258	2.660184	2.65852	2.660355	2.650933	2.668497	2.660743	2.660083	2.721532	2.689869	2.689539	2.690988	2.685739	2.683527	2.681135	2.685445	2.686315	2.680231	2.674858	2.685741	2.667633	2.674615	2.667769	2.667805	2.668069	2.676152	2.677523	2.670702	2.686902	2.679008	2.666808	2.674579
AA139939	2.513321	2.519753	2.509412	2.516652	2.525648	2.530504	2.519386	2.503049	2.523171	2.525677	2.523941	2.516544	2.626031	2.523526	2.535938	2.531621	2.530658	2.534741	2.539711	2.536426	2.595826	2.534452	2.519071	2.533485	2.532171	2.527509	2.528157	2.531572	2.535184	2.534452	2.527762	2.520768	2.535088	2.530188	2.5214	2.548385
AA144045	2.04847	2.048156	2.04602	2.040167	2.050341	2.048034	2.368123	2.40723	2.338091	2.340965	2.318427	2.338801	2.353501	2.319701	2.350327	2.344586	2.347628	2.348191	2.3951	2.352501	2.347398	2.353728	2.355263	2.350077	2.115355	2.049215	2.05549	2.049925	2.050959	2.048422	2.043657	2.049278	2.042876	2.046617	2.045127	2.044963
AA144594	1.443126	1.444859	1.443119	1.443126	1.451664	1.444859	1.797927	1.794776	1.801961	1.803725	1.804551	1.801018	1.45036	1.447848	1.449104	1.449885	1.447848	1.441425	1.810179	1.812481	1.808014	1.805907	1.809159	1.816291	1.435878	1.435878	1.435878	1.435878	1.435878	1.435878	1.443126	1.443126	1.443126	1.439502	1.443126	1.443126
AA144707	2.272711	2.274167	2.276333	2.276795	2.276416	2.274992	2.272935	2.26434	2.274421	2.271822	2.273759	2.274199	2.248119	2.24562	2.249652	2.246878	2.248446	2.243133	2.293316	2.294583	2.29976	2.292118	2.291358	2.295349	2.282291	2.282842	2.282665	2.282146	2.280683	2.276682	2.277569	2.283314	2.284168	2.277854	2.2729	2.274135
AA144866	2.28546	2.28752	2.286684	2.296132	2.285391	2.289459	2.410286	2.410973	2.410179	2.409228	2.412424	2.410431	2.421343	2.42448	2.423419	2.42972	2.427054	2.426803	2.415394	2.410895	2.411057	2.410794	2.4129	2.412704	2.413413	2.417238	2.417403	2.417152	2.415841	2.416061	2.330189	2.323194	2.325384	2.329416	2.3333	2.327545
AA145988	2.867658	2.872556	2.907654	2.845063	2.85393	2.880462	2.861174	2.881099	2.86299	2.854525	2.877593	2.893282	2.890313	2.91639	2.887521	2.921715	2.913515	2.921323	2.893384	2.907536	2.897113	2.922844	2.905299	2.911748	2.879166	2.913833	2.884494	2.879869	2.882863	2.899076	2.876256	2.870482	2.857209	2.88288	2.929013	2.870796
AA152997	3.920664	4.09136	3.759627	4.157903	4.003424	3.912996	3.937795	4.020388	3.933231	4.277426	4.339193	3.985035	3.117391	2.789409	3.250701	3.640818	3.126622	3.231214	4.10476	3.160076	3.79351	3.829603	3.655379	3.507406	3.884055	3.681462	3.877059	4.028006	4.03169	3.963605	3.572577	3.214913	3.486155	3.615706	3.323216	3.6375
AA153045	7.024504	6.586328	7.058054	6.971386	6.944465	6.757522	7.104636	6.489539	7.093842	6.774402	6.608419	6.638195	6.19588	6.038991	6.329294	5.941392	6.008994	5.991684	6.128528	5.994654	6.300405	6.026543	6.135574	6.062495	6.853642	6.363492	6.835136	6.860746	6.789722	6.643784	6.93066	6.462418	6.663044	6.720062	6.528428	6.486085
AA153229	2.397408	2.392448	2.391526	2.400948	2.39898	2.396372	2.403745	2.402875	2.412302	2.414775	2.414456	2.432628	2.40456	2.403334	2.407349	2.409518	2.408763	2.402227	2.422422	2.428379	2.428408	2.507319	2.437058	2.42158	2.415448	2.422511	2.422511	2.427063	2.42551	2.422874	2.402459	2.39686	2.54827	2.407102	2.605892	2.403219
AA153477	12.01934	11.98085	11.98912	11.99474	12.0419	11.9708	11.82722	11.48554	11.81665	11.79153	11.73411	11.57893	11.96228	11.778	11.93599	11.81714	11.82077	11.79325	12.11509	11.88487	12.11304	12.05261	11.8842	11.8742	11.69993	11.62009	11.77821	11.76411	11.80395	11.70887	11.72447	11.48429	11.7398	11.69044	11.47464	11.58946
AA153892	11.10248	11.0578	11.07029	11.13299	11.06294	11.03586	10.98992	10.67958	11.00131	10.97848	10.95078	10.85473	11.05443	10.89103	10.997	10.98989	11.09559	10.90513	10.90444	10.77611	10.92857	10.85461	10.80054	10.78622	10.955	10.83338	11.04069	10.93235	10.95531	10.94607	10.97682	10.75465	10.9427	10.91482	10.78015	10.84828
AA162958	3.344703	3.347239	3.32641	3.325359	3.382618	3.34974	3.257963	3.136304	3.185801	3.17035	3.217416	3.196027	3.453626	3.728131	3.473099	3.777561	3.529612	3.554273	3.101865	3.078907	3.099216	3.167721	3.179107	3.097199	3.18746	3.211244	3.131715	3.129338	3.124617	3.133093	3.512919	3.546449	3.492738	3.510104	3.529036	3.551527
AA163908	5.60132	5.421134	5.565445	5.847264	5.678148	5.572017	5.15139	5.232884	5.300218	5.41753	5.60943	5.358969	5.159036	4.686781	5.306363	5.205309	5.208406	4.572561	4.969782	4.852661	5.115857	5.047124	5.237394	5.168734	5.65695	5.608351	5.599969	5.631009	5.791729	5.742664	5.723298	5.239869	5.888138	5.725034	5.602234	5.642856
AA164101	2.636164	2.641433	2.645883	2.626816	2.644696	2.64445	2.644599	2.680351	2.648595	2.649486	2.650534	2.648622	2.682164	2.66705	2.675658	2.754277	2.676641	2.669536	2.665265	2.660032	2.662278	2.668491	2.67198	2.667167	2.647267	2.651647	2.65725	2.651531	2.653585	2.66019	2.651566	2.643307	2.639786	2.64895	2.683272	2.656095
AA165746	2.220452	2.214724	2.216109	2.263224	2.222822	2.218384	2.410619	2.126414	2.196523	2.135952	2.097241	2.147342	2.382666	2.231137	2.210187	2.303724	2.465456	2.23971	2.386145	2.42071	2.34913	2.272976	2.271685	2.283526	2.388232	2.316903	2.255084	2.321928	2.430927	2.243042	2.372279	2.372146	2.375492	2.437596	2.344202	2.365766
AA165749	2.64019	2.648398	2.633024	2.63123	2.64503	2.65469	2.63926	2.630371	2.646255	2.659759	2.647328	2.639992	2.794514	2.672222	2.679846	2.675827	2.668237	2.66637	2.699752	2.66633	2.685009	2.668975	2.666918	2.668687	2.651638	2.669527	2.660278	2.656125	2.660548	2.65464	2.668786	2.651524	2.666245	2.670462	2.654398	2.659967
AA168052	2.725549	2.7338	2.721118	2.731074	2.740155	2.733879	2.737469	2.732044	2.729864	2.742897	2.739253	2.738476	2.340769	2.333827	2.3278	2.361252	2.337944	2.364489	2.758108	2.779718	2.743235	2.747757	2.743618	2.75269	2.805555	2.746499	2.746335	2.843201	2.752407	2.736958	2.737381	2.73922	2.766043	2.739136	2.736417	2.747416
AA169070	2.582786	2.573216	2.584396	2.566518	2.588384	2.577724	2.591005	2.593997	2.600781	2.637178	2.604216	2.605061	2.432722	2.441665	2.437842	2.439107	2.439364	2.445875	2.59259	2.601886	2.595398	2.60505	2.589245	2.600111	2.591682	2.58843	2.598549	2.590952	2.594349	2.599627	2.603938	2.589334	2.605464	2.580206	2.582993	2.624591
AA170322	6.300449	6.69038	6.043472	6.958468	7.01213	6.933366	7.066327	8.849359	7.884985	8.069966	7.963227	7.528383	6.600698	7.16287	7.172213	7.293579	7.323212	6.97795	6.604189	7.113225	6.985512	7.181596	7.327512	7.150519	6.408873	7.646497	6.268493	6.783758	7.081158	7.072873	6.3974	6.812272	6.98119	6.91475	7.192935	6.791972
AA170590	5.925678	5.900216	6.087803	5.694407	6.029903	5.735148	5.98007	5.852497	5.905169	6.072914	6.141234	6.020505	6.263499	6.182238	6.255596	6.005688	6.032127	6.171901	6.448968	6.422173	6.401294	6.372197	6.520046	6.409225	5.782457	6.068957	6.011844	5.968919	5.976318	5.856882	5.895946	6.068062	5.988157	5.890828	5.737674	5.903138
AA172344	8.032716	7.931754	8.071568	8.007681	7.90026	7.888958	8.906081	8.575944	9.117391	8.88338	8.873106	8.900878	8.405132	8.061676	8.404835	8.434568	8.445648	8.063249	8.40313	7.944312	8.424887	8.324798	8.370826	8.24836	8.197904	8.089733	8.19798	8.280641	8.146407	8.12868	8.305675	8.051154	8.152268	8.142598	8.214937	8.12528
AA172714	3.370733	3.360218	3.541929	3.325552	3.29723	3.30324	3.990197	4.24855	4.065188	3.724439	3.549739	3.781025	3.781989	3.709914	4.077976	3.472688	4.188708	3.535216	3.626906	3.354928	3.530771	3.470906	3.40433	3.327343	3.352225	3.204925	3.72286	3.41214	3.446513	3.201133	3.569323	3.211942	3.116658	2.9948	3.026531	3.028926
AA175187	10.85348	10.8252	10.77764	10.75407	10.7533	10.82084	11.26293	11.19288	11.1851	11.20718	11.15647	11.19117	11.19165	11.12712	11.15465	11.18387	11.12851	11.11913	11.11475	10.99666	11.05097	11.10785	11.05855	11.102	11.02401	10.94769	10.94585	10.93746	10.97631	10.87208	11.01972	10.95674	11.05988	11.11979	11.14025	10.99152
AA175473	3.298753	3.037198	3.213223	3.100707	3.052732	3.005772	2.837539	2.80525	3.00626	2.786513	2.794471	2.797262	2.145701	2.15159	2.137474	2.151839	2.140797	2.133224	2.282209	2.388802	2.258717	2.249306	2.243059	2.248051	2.991698	2.995767	2.989713	2.913572	2.938479	3.060333	3.198479	3.044978	3.078864	3.071152	3.056706	3.144664
AA175822	2.389728	2.39111	2.3958	2.393456	2.390784	2.393434	2.326628	2.328753	2.392188	2.327663	2.326214	2.327407	2.409823	2.397955	2.4238	2.398399	2.464334	2.399023	2.349836	2.345324	2.347736	2.347555	2.348461	2.347701	2.552191	2.337814	2.334402	2.334601	2.334459	2.363826	2.33486	2.32409	2.44015	2.332094	2.327922	2.33285
AA175830	3.191567	3.179388	3.176327	3.167928	3.159157	3.16277	3.336703	3.377626	3.332812	3.333947	3.368667	3.396315	3.107411	3.138136	3.09392	3.115155	3.263499	3.149358	3.112615	3.095546	3.095087	3.099641	3.102137	3.151799	3.25148	3.248102	3.226757	3.20758	3.214503	3.216497	3.129072	3.150216	3.140454	3.128959	3.177346	3.116128
AA177484	2.562447	2.562518	2.563276	2.548335	2.556463	2.56439	2.553245	2.555983	2.551955	2.553626	2.558931	2.561707	2.604364	2.559743	2.560916	2.559036	2.558023	2.562069	2.575358	2.573011	2.586273	2.5757	2.580103	2.572226	2.575741	2.659215	2.591721	2.581541	2.578487	2.581859	2.561725	2.554482	2.566616	2.562895	2.55949	2.568732
AA177800	2.085587	2.089763	2.083191	2.106968	2.138226	2.088565	2.373362	2.40577	2.377988	2.584023	2.372129	2.374467	2.244332	2.269414	2.244785	2.239783	2.227554	2.24217	2.103498	2.103411	2.103059	2.097484	2.099685	2.102671	2.247172	2.102593	2.130944	2.104858	2.111288	2.085028	2.47195	2.64167	2.507738	2.46997	2.468465	2.46818
AA177898	2.96053	2.962048	2.954775	2.925016	2.946498	2.953887	2.94394	2.974543	2.9375	2.930397	2.93832	2.952473	2.978781	2.99856	2.985298	3.003634	3.00207	3.032703	2.9756	2.98628	2.976677	2.981188	2.987453	3.008779	2.954159	2.987882	2.959969	2.952406	2.954364	3.00153	2.954684	2.960964	2.946604	2.980335	2.962866	2.952574
AA183047	3.223385	3.22557	3.237387	3.215554	3.236676	3.227572	3.305594	3.288707	3.277746	3.323759	3.327129	3.319424	3.473773	3.446429	3.427177	3.467407	3.414074	3.452623	3.355505	3.351634	3.353805	3.396927	3.403216	3.358521	3.398811	3.400094	3.389309	3.393481	3.402182	3.392073	3.306228	3.295106	3.312986	3.319782	3.307257	3.310464
AA183642	11.06888	11.11016	11.22308	11.06064	11.00138	11.15376	10.98181	11.65594	11.04075	10.97572	11.14138	11.36999	11.80467	11.82191	11.75809	11.79492	11.77183	11.84522	11.69109	11.77985	11.62791	11.66436	11.71101	11.75903	11.14661	11.22772	11.06121	11.06705	11.07553	11.19207	11.36066	11.53164	11.3622	11.31719	11.38043	11.36616
AA185333	2.633376	2.605191	2.576504	2.644136	2.588202	2.589982	2.57565	2.642097	2.580313	2.574756	2.579109	2.576699	2.581722	2.617348	2.582969	2.601276	2.598123	2.590405	2.725344	2.715312	2.778493	2.721249	2.718703	2.720682	2.577759	2.670085	2.589746	2.615407	2.582985	2.579433	2.661126	2.641495	2.658964	2.724011	2.689822	2.656447
AA185687	2.039864	2.039154	2.026975	2.049863	2.037578	2.103377	2.051239	2.048728	2.064454	2.044292	2.049789	2.051088	2.0992	2.102221	2.101576	2.095703	2.096979	2.097545	2.176207	2.216996	2.176769	2.168383	2.166399	2.212938	2.042742	2.034196	2.036419	2.039485	2.044895	2.035684	2.029426	2.031037	2.0295	2.055845	2.032764	2.033008
AA185884	3.31557	3.320909	3.320138	3.292126	3.307206	3.307196	3.308677	3.342871	3.305894	3.299925	3.336403	3.342816	2.960697	2.984573	2.977663	2.99695	3.365819	2.983118	3.377503	3.494659	3.37895	3.402981	3.385603	3.469774	3.34555	3.398581	3.346716	3.344977	3.352693	3.353136	3.317621	3.389648	3.294713	3.324904	3.317666	3.324816
AA185889	2.749424	2.765768	2.74994	2.734859	2.747487	2.757522	2.588533	2.60841	2.582707	2.584748	2.651896	2.59186	2.604974	2.609693	2.598316	2.619743	2.605049	2.606249	2.692702	2.634676	2.682443	2.610036	2.612569	2.733621	2.603934	2.644792	2.615568	2.609519	2.609928	2.624455	2.836214	2.79591	2.825168	2.830237	2.802275	2.811722
AA186144	9.508332	9.370696	9.497049	9.514102	9.510324	9.390176	9.453427	9.208768	9.52237	9.44108	9.448163	9.440883	9.368953	9.188565	9.352724	9.324076	9.310781	9.28625	9.368996	9.124393	9.378449	9.401826	9.350167	9.296848	9.589918	9.396664	9.493227	9.609075	9.557554	9.600652	9.645596	9.639039	9.658043	9.637554	9.741004	9.589094
AA189197	2.702246	2.698993	2.698746	2.694997	2.691708	2.685548	2.668173	2.677083	2.67152	2.667593	2.680932	2.704935	2.589696	2.641804	2.612888	2.629036	2.637731	2.630257	2.703344	2.710088	2.706735	2.720532	2.700967	2.719989	2.563604	2.581499	2.556287	2.566179	2.5615	2.568028	2.707178	2.705746	2.698548	2.7086	2.753076	2.704096
AA189214	2.312163	2.31266	2.306329	2.317683	2.319417	2.313867	2.316893	2.31265	2.317581	2.310716	2.316588	2.312996	2.478266	2.473032	2.478794	2.474533	2.471954	2.474602	2.317493	2.314859	2.318909	2.329656	2.315445	2.319083	2.310356	2.308106	2.306728	2.311836	2.311068	2.305684	2.300284	2.297954	2.301694	2.299544	2.300472	2.298608
AA189256	4.758941	4.727218	4.729002	4.597907	4.700891	4.670062	5.333383	5.521831	5.268825	5.225658	5.243518	5.435147	5.914402	5.99637	5.88551	5.915311	5.870726	5.955599	5.019798	5.20659	4.995697	5.030296	5.051961	5.025541	5.374124	5.308502	5.211913	5.26538	5.231236	5.280442	5.446351	5.52292	5.455256	5.422098	5.55627	5.356285
AA189481	5.513235	6.141764	5.13916	5.177492	5.536286	5.442048	6.606423	6.224122	6.529018	6.673063	7.457745	6.857953	5.743215	5.853492	5.807404	6.059244	6.589976	6.042716	6.178729	6.348978	6.139795	6.185101	7.001932	6.877681	5.534757	6.230634	5.738962	5.683019	5.289144	5.843148	5.415136	5.392392	5.099891	5.386548	5.830367	6.270002
AA189517	2.958325	3.071493	2.945512	2.952715	2.916359	2.963854	2.842614	2.932638	2.866521	2.89461	2.899918	2.947764	2.919669	3.097193	2.991044	3.137951	2.980937	2.998025	2.86237	2.97029	2.888129	2.8603	2.862614	2.884825	2.885485	2.873972	2.919835	2.861215	2.858859	2.877321	3.00382	3.033874	3.00398	3.020053	3.064349	2.986788
AA190297	5.077294	5.512291	5.186778	5.343004	5.074234	5.214023	3.991837	3.892857	4.164542	3.975317	4.032032	3.986256	3.698733	3.748744	3.432524	3.666066	3.557827	3.602302	4.00919	3.894439	3.88459	3.744065	4.139624	4.030523	4.354211	4.293837	4.310546	4.39733	4.339208	4.211845	5.277184	5.042608	5.035291	4.251874	5.053626	4.969958
AA197362	7.260098	7.89885	7.263058	7.331254	7.303387	7.394112	7.557335	7.897348	7.493451	7.506881	7.663129	7.756919	7.420558	7.615744	7.493064	7.507506	8.015977	7.633744	7.625593	7.864842	7.58651	7.73931	7.772004	7.689281	7.618044	7.692893	7.568879	7.568434	7.463214	7.568446	7.710365	7.824544	7.746393	7.713888	7.79296	7.881708
AA198634	4.666157	4.62107	4.298941	4.507422	4.566417	4.288873	4.627283	4.273951	4.388316	4.68851	4.570766	4.13944	3.413501	3.542865	3.457025	3.491657	3.505385	3.573596	4.54631	4.954442	4.469099	4.716192	4.469168	4.523065	4.29379	4.402188	4.33768	4.097752	4.273375	4.332149	3.697248	3.512722	3.527686	3.471948	3.577052	3.378517
AA198774	2.611906	2.470428	2.467643	2.46355	2.46584	2.476719	2.468078	2.467293	2.488287	2.531948	2.489714	2.469189	2.490051	2.578854	2.701252	2.486462	2.490063	2.556421	2.50548	2.501488	2.509575	2.531254	2.502794	2.503048	2.48261	2.490592	2.493992	2.524063	2.49159	2.48228	2.475636	2.545454	2.473758	2.475092	2.473818	2.470103
AA200306	4.565548	6.006632	4.780714	4.793661	4.942938	5.505888	4.046315	8.038293	4.66006	5.944763	6.283303	6.643104	3.873484	3.923329	4.087544	4.651058	4.175825	4.015851	3.651146	4.186145	3.734913	4.914394	5.250911	4.985717	4.183143	8.10665	4.037039	3.964887	4.520006	5.558909	4.523261	5.021237	4.486899	4.712731	5.381586	5.340319
AA200355	2.907024	2.917218	2.914946	2.907736	2.913285	2.913778	3.244767	3.236651	3.239102	3.252244	3.264453	3.248843	3.159191	3.157606	3.15947	3.161418	3.155399	3.162892	2.945456	2.941755	2.948397	2.980422	2.946177	2.945333	2.933199	2.943848	2.950957	2.958715	2.952485	2.938856	3.119034	3.107853	3.127299	3.127222	3.121905	3.164159
AA200442	2.505718	2.506791	2.500102	2.510715	2.498082	2.507861	2.428175	2.422195	2.426268	2.414039	2.423016	2.418342	2.416564	2.431593	2.424822	2.42578	2.424342	2.425145	2.54021	2.536982	2.569281	2.552771	2.528744	2.547472	2.530911	2.528053	2.52808	2.530598	2.56543	2.509734	2.528824	2.527958	2.539474	2.545798	2.504862	2.529068
AA200940	2.833336	2.822742	2.883748	2.880402	2.776329	2.82073	2.479646	2.492485	2.548377	2.445458	2.462849	2.485931	2.424364	2.460931	2.360095	2.394895	2.399871	2.407843	3.024592	3.026071	3.038082	3.020781	3.019126	3.025287	3.510897	3.12583	3.158358	3.215851	3.147086	3.075563	3.292739	3.195841	3.152332	3.15238	3.115934	3.120814
AA201054	8.224453	8.077666	8.209828	8.097952	8.12988	8.149276	8.143421	7.936419	8.191221	8.072523	8.033503	7.923881	7.908852	7.800619	7.751743	7.775575	7.717286	7.848375	8.071313	7.789841	8.005664	7.95148	7.67049	7.750158	8.446374	8.172464	8.434036	8.392803	8.376513	8.274867	8.373874	8.055536	8.279776	8.332945	8.205652	8.146276
AA203925	7.924726	7.851672	7.529412	7.962145	7.823541	7.692819	7.560662	7.367911	7.575217	7.589214	7.709528	7.477899	7.762319	7.696119	7.922729	7.747429	7.876951	7.832531	8.059679	8.104637	7.948071	8.029303	8.066454	8.166385	7.400662	7.642295	7.668318	7.513561	7.493662	7.622678	7.764266	7.580369	7.760085	7.706992	7.60267	7.608362
AA204020	1.797706	1.79898	1.795242	1.800471	1.801302	1.7991	1.790683	1.78751	1.794117	1.79302	1.792334	1.790189	1.802188	1.798445	1.800542	1.799196	1.854722	1.798811	1.803621	1.801653	1.801055	1.801126	1.800671	1.80779	1.799382	1.799108	1.802325	1.800208	1.799848	1.80012	1.7985	1.799772	1.799501	1.799122	1.79816	1.799125
AA204410	3.548076	3.53163	3.510402	3.515179	3.535926	3.542824	2.636092	2.489706	2.612865	2.641545	2.597818	2.505119	2.440928	2.424422	2.436697	2.422229	2.339402	2.432414	2.382698	2.349778	2.320335	2.321836	2.304547	2.307741	3.489592	3.375735	3.514835	3.514605	3.466225	3.534015	3.425037	3.264318	3.350731	3.45517	3.292868	3.35025
AA208652	2.969332	2.927214	2.938926	2.970585	2.97673	2.935042	2.986336	2.918477	2.974865	3.015279	2.951051	2.931351	3.492506	3.469769	3.495002	3.443597	3.475048	3.495735	2.971028	3.023465	2.930056	2.951458	2.976178	2.966325	3.054945	3.004698	3.02966	3.045473	3.051503	2.960555	2.922377	2.927447	2.970158	2.967092	2.954888	2.963292
AA210261	2.800921	2.796341	2.79765	2.785813	2.78395	2.801404	2.781494	2.788295	2.796977	2.78611	2.797081	2.798269	8.866541	8.793534	9.005804	8.883945	9.061025	8.938328	8.971792	9.06229	9.151132	9.020878	9.147044	9.246179	2.800261	2.818702	2.824992	2.808824	2.809929	2.812196	2.796749	2.803664	2.801889	2.794196	2.80804	2.794973
AA210264	7.783932	7.560554	7.827654	7.807127	7.671064	7.771959	7.695502	7.368588	7.712617	7.644902	7.456483	7.336346	7.890778	7.757979	7.972292	7.825976	7.688088	7.769008	8.000011	7.824723	7.935785	7.953775	7.990822	7.922407	7.674507	7.507583	7.586048	7.704574	7.577264	7.771741	7.616214	7.387564	7.555267	7.56218	7.518202	7.540614
AA210377	2.668894	2.66903	2.659778	2.6814	2.663596	2.672013	2.671231	2.662876	2.676288	2.667851	2.67475	2.665317	2.703951	2.70344	2.707825	2.722654	2.69946	2.698713	2.690617	2.695175	2.693868	2.689368	2.699598	2.681328	2.683392	2.694973	2.677737	2.684104	2.713159	2.667506	2.672588	2.667678	2.677361	2.682154	2.662853	2.681292
AA214835	3.367336	3.370843	3.334526	3.240874	3.221051	3.290366	3.24465	3.337517	3.230139	3.307421	3.276756	3.441096	3.380977	3.562236	3.355298	3.475632	3.499194	3.444329	3.324104	3.369791	3.350432	3.405351	3.39186	3.382929	3.298697	3.34908	3.329439	3.283956	3.411277	3.326636	3.360457	3.340802	3.288037	3.330044	3.370218	3.317076
AA214868	8.254825	7.860512	8.068754	8.252751	8.165584	8.300231	8.487148	8.199416	8.404837	8.312322	8.370758	8.372159	8.719384	8.686999	8.822306	8.779814	8.539235	8.632258	8.592252	8.653644	8.698177	8.662731	8.748499	8.740082	8.309624	8.198491	8.377999	8.3122	8.254056	8.458614	8.443457	8.257041	8.308571	8.434668	8.311176	8.418727
AA215024	6.993546	6.597714	6.865808	6.97541	6.933558	6.824652	6.609254	6.424137	6.528262	6.49765	6.422256	6.290849	6.411701	6.246712	6.422652	6.410277	6.281084	6.329378	6.094721	6.286586	6.242293	6.235544	6.359817	6.427331	6.257142	6.294733	6.383721	6.055467	6.252022	6.388049	6.481327	6.52861	6.399982	6.636124	6.46166	6.54212
AA215046	3.012039	3.000914	3.046968	3.019732	3.01335	3.022364	3.193336	3.338599	3.292823	3.208128	3.214801	3.257209	3.593643	3.626243	3.610852	3.66812	3.644223	3.655774	3.240742	3.251478	3.545481	3.399075	3.293786	3.257782	3.260616	3.276854	3.27223	3.288557	3.270727	3.269043	3.242354	3.231294	3.22352	3.232287	3.243706	3.230348
AA215276	2.288748	2.067031	2.059328	2.059632	2.061994	2.060906	2.169597	2.157557	2.196441	2.16726	2.154752	2.154493	2.179592	2.164972	2.168606	2.164203	2.166354	2.165431	2.049373	2.040757	2.044571	2.042709	2.044548	2.055998	2.040739	2.039711	2.038947	2.042044	2.042112	2.041214	2.156282	2.156079	2.15635	2.154639	2.152269	2.167436
AA216889	2.408502	2.411	2.405482	2.417596	2.402495	2.408756	2.385521	2.383353	2.379788	2.379911	2.38087	2.422646	2.475754	2.374123	2.278517	2.288422	2.300666	2.285166	2.060744	2.079709	2.058924	2.055184	2.05742	2.056494	2.158396	2.15941	2.157995	2.15671	2.156715	2.174511	2.381466	2.324226	2.33882	2.330238	2.327395	2.330209
AA216953	7.98342	7.820498	8.153041	8.083328	7.99822	8.093742	7.760173	7.715944	7.848069	7.81433	7.77863	7.69919	7.319555	7.383987	7.506998	7.182966	7.061919	7.307375	7.389955	7.34509	7.419895	7.292509	7.455481	7.410128	7.672384	7.689443	7.726038	7.597049	7.66639	7.709115	7.930634	7.817328	7.904105	7.964976	7.954769	7.835218
AA217054	2.439939	2.446054	2.435773	2.442488	2.518196	2.447886	2.670436	2.732359	2.773429	2.681783	2.708633	2.937224	2.468743	2.458897	2.469872	2.473162	2.478664	2.591789	2.471502	2.533473	2.602381	2.517328	2.517799	2.517471	2.44599	2.659328	2.475963	2.475643	2.452133	2.463729	2.32037	2.671663	2.585331	2.619816	2.610434	2.714754
AA217469	2.838329	2.846769	2.861032	2.862256	2.834624	2.848382	2.750195	2.766582	2.754178	2.748726	2.758665	2.808366	2.775918	2.81199	2.781184	2.788703	2.800271	2.777854	2.793454	2.788359	2.790477	2.79288	2.800616	2.796375	2.766626	2.779692	2.77423	2.769296	2.77027	2.769873	2.860106	2.848226	2.86355	2.856791	2.885135	2.869114
AA219807	2.112114	2.109341	2.116005	2.116477	2.114736	2.113209	2.045196	2.046193	2.046445	2.04736	2.043372	2.0433	2.095935	2.091204	2.092507	2.090497	2.093075	2.092273	2.089693	2.091101	2.088962	2.09066	2.089232	2.089948	2.1168	2.115973	2.119783	2.120945	2.120032	2.118768	1.88139	1.884595	1.88071	1.885813	1.883356	1.906896
AA220626	11.5683	11.43868	11.48274	11.44803	11.45042	11.4644	11.63724	11.53356	11.5989	11.61098	11.47293	11.51701	11.80805	11.77188	11.74246	11.72606	11.67639	11.70593	11.87426	11.9355	11.8999	11.90618	11.80439	11.8339	11.31987	11.33716	11.37134	11.33999	11.35681	11.35468	11.54415	11.57962	11.60608	11.58284	11.5695	11.60563
AA221216	2.457764	2.454538	2.505496	2.460678	2.461772	2.457403	2.481512	2.452985	2.448036	2.468702	2.453943	2.454153	2.528715	2.534393	2.531099	2.53749	2.537298	2.53904	2.474809	2.387516	2.384517	2.377883	2.391298	2.43114	2.465206	2.465369	2.493065	2.459249	2.45092	2.457358	2.460254	2.454423	2.453402	2.461106	2.462902	2.464737
AA222756	2.102669	2.102329	2.103017	2.101604	2.101435	2.105228	2.169752	2.164137	2.167291	2.166011	2.169643	2.167972	2.073122	2.067751	2.066395	2.067758	2.07836	2.065124	2.06406	2.063469	2.067458	2.070198	2.060572	2.061475	2.112781	2.112	2.110525	2.11271	2.111939	2.109277	2.105884	2.106884	2.107285	2.109242	2.104224	2.104388
AA223007	3.323498	3.322253	3.388368	3.295589	3.323784	3.306508	3.332827	3.37891	3.326566	3.341142	3.357928	3.387936	3.465718	3.501581	3.46671	3.517045	3.500333	3.501925	3.360389	3.38786	3.396009	3.432469	3.412801	3.405706	3.276306	3.299932	3.274541	3.270124	3.28149	3.273072	3.32478	3.329976	3.29098	3.314872	3.379292	3.319028
AA231554	2.739313	2.538107	2.539338	2.529125	2.516484	2.535546	2.573934	2.536009	2.551935	2.59231	2.549352	2.544581	2.700226	2.703186	2.698902	2.706447	2.722594	2.713598	2.565956	2.56656	2.565819	2.56504	2.548196	2.597581	2.640591	2.557931	2.54245	2.541	2.550798	2.552859	2.545976	2.537079	2.533572	2.553617	2.560838	2.55172
AA238341	7.593522	7.560489	7.77266	7.361471	7.271171	7.542525	7.403721	7.615231	7.579843	7.307711	7.294467	7.364725	7.667694	7.785203	7.600951	7.72081	7.570002	7.702695	7.392228	7.311495	7.258196	7.399507	7.262486	7.250528	7.641938	7.626811	7.673485	7.635723	7.614355	7.517917	7.637493	7.617808	7.643252	7.488628	7.300713	7.552591
AA239637	11.52502	11.32444	11.49896	11.51888	11.48034	11.52106	11.45137	11.27635	11.43807	11.40311	11.34334	11.29893	11.81442	11.74546	11.70503	11.70271	11.60517	11.72644	11.88096	11.83261	11.88831	11.91569	11.87442	11.77129	11.74367	11.60933	11.7335	11.75862	11.71784	11.66535	11.48183	11.36125	11.49561	11.50278	11.44517	11.44984
AA242096	1.558999	1.558999	1.557237	1.556402	1.564114	1.558012	1.555399	1.557359	1.554769	1.554466	1.554197	1.560713	1.562746	1.561595	1.56419	1.561098	1.560285	1.562249	1.550579	1.549728	1.550679	1.547899	1.55109	1.548878	1.553521	1.554502	1.55542	1.556034	1.555115	1.55542	1.556334	1.5591	1.559043	1.555858	1.557336	1.556878
AA244468	5.88862	5.721409	5.858327	5.878629	5.66703	5.647816	5.313381	5.191519	5.203966	5.366394	5.224908	5.453868	4.570903	4.605543	4.582113	4.692932	4.698653	4.712267	5.342369	5.264973	5.45042	5.42652	5.346854	5.334377	5.925698	5.890424	5.842675	5.932506	5.822713	6.001092	5.822694	5.644572	5.779135	5.835428	6.128047	5.712142
AA245637	5.62319	5.424618	6.067436	5.50072	5.369071	5.541953	6.211125	6.112344	6.348292	6.117029	6.189136	6.285603	6.47108	6.651361	6.489531	6.487702	6.220123	6.39524	6.659532	6.707159	6.693973	6.772534	6.382896	6.528623	6.290059	6.035279	6.280934	5.981874	6.198181	6.169775	6.193074	5.917906	6.232791	6.194808	6.170312	6.269277
AA250510	7.355134	7.266852	7.4783	7.349125	7.316887	7.265718	7.296035	6.848683	7.211184	7.124923	6.939139	6.779383	7.287655	7.246346	7.203395	7.224133	7.150698	7.203817	7.485673	7.441502	7.430356	7.44129	7.307955	7.415643	7.197285	6.8979	7.220134	7.136901	7.077812	7.104	7.16211	6.996938	7.050824	7.080295	7.066094	6.984533
AA254104	6.0219	5.961528	5.814755	5.687278	5.941938	5.590012	6.066946	6.084624	6.219583	5.501645	5.371812	5.6215	5.742526	5.797374	5.634792	5.375799	5.422675	5.73769	6.036584	5.627861	5.983618	5.447558	5.581586	5.452295	5.648884	5.234839	5.861489	5.828792	5.62546	5.632125	6.189782	6.284915	6.467244	5.954028	4.970088	5.760754
AA254866	2.506558	2.519898	2.520009	2.504102	2.508284	2.525788	2.507096	2.515593	2.507909	2.500553	2.508996	2.513854	2.491379	2.499421	2.497879	2.500992	2.499667	2.504776	2.50129	2.500078	2.503711	2.507168	2.495926	2.503388	2.535993	2.532965	2.526512	2.525275	2.523704	2.528436	2.526634	2.510733	2.515696	2.524523	2.521582	2.520404
AA259365	2.66877	2.668967	2.651091	2.676122	2.68026	2.67124	2.971678	2.948588	2.973836	2.984576	2.977366	2.965386	2.705899	2.711431	2.712893	2.694966	2.697766	2.74919	2.684794	2.682444	2.684115	2.677716	2.676413	2.717964	2.688229	2.667767	2.67642	2.679556	2.676118	2.667974	2.678058	2.671384	2.685148	2.677062	2.671664	2.686775
AA260459	11.06948	11.15218	11.07133	11.01757	10.97156	10.9692	10.75702	10.6598	10.74699	10.71726	10.74665	10.76526	10.97502	10.94473	10.91246	10.93795	10.91794	10.93172	11.28662	11.17889	11.38226	11.33749	11.29731	11.31149	10.93559	10.81652	10.94591	10.96721	10.9538	10.84877	11.09328	10.9524	11.14742	11.08845	11.05985	11.01052
AA261399	4.211126	4.309779	4.409475	4.275787	4.053886	4.305057	4.827878	5.103876	4.61527	4.440483	4.687354	4.890585	4.845295	5.13529	5.000901	5.219382	5.103867	5.094116	4.193708	4.159298	4.327116	4.265233	4.440362	4.331834	4.134731	4.218592	4.06809	4.07386	4.125534	4.278774	4.016932	4.036548	3.850493	3.94244	4.032139	3.906958
AA265122	3.23568	3.15886	3.178248	3.099552	3.153438	3.157405	2.814137	2.818379	2.860205	2.82531	2.887772	2.841435	2.860001	2.896788	2.847177	2.864288	2.85782	2.917367	2.981021	3.005768	2.980878	3.056736	2.975072	2.988164	2.864282	2.847258	2.857097	2.827525	2.830762	2.86795	3.17781	3.194992	3.234607	3.2181	3.211947	3.169947
AA266298	1.956267	1.957248	1.955802	1.954439	1.955824	1.956238	1.958719	1.950102	1.955356	1.957118	1.954789	1.954009	1.963811	1.993293	1.963225	1.964013	1.962857	1.961101	1.966853	1.966966	1.965921	1.965213	1.966254	1.963877	1.966858	1.968476	2.021357	1.964344	1.966786	1.962451	1.965151	1.962356	1.969625	1.964872	1.963817	1.96237
AA266367	2.998234	2.796004	2.679018	2.765022	2.837384	2.670683	3.330568	3.372466	3.485869	3.344615	3.396596	3.433379	2.821727	2.876349	2.783968	2.774253	2.868756	2.770923	2.925605	3.04798	2.844844	3.090059	2.880158	2.835782	2.894833	2.982088	2.907121	2.798386	2.798649	3.089768	2.905893	2.797358	2.859534	2.750204	2.714756	2.669176
AA266723	7.09513	8.163069	6.950596	7.046544	7.203334	7.70685	5.821308	7.021831	5.857745	6.513222	6.956909	7.176016	6.743184	8.875864	7.203411	7.240684	6.827508	8.462766	6.580392	8.051466	6.707422	7.014506	7.57551	7.875588	6.666892	8.194479	6.810836	6.693135	7.122577	7.447235	6.175337	8.511215	6.301237	6.664968	7.245548	7.824672
AA267016	2.712288	2.70895	2.6985	2.904544	2.72287	2.714016	2.808677	2.765102	2.813717	2.856357	2.863287	2.781471	2.696977	2.687551	2.67723	2.679861	2.789998	2.703606	2.731531	2.722579	2.726728	2.884204	2.738314	2.744106	2.812107	2.789983	2.75555	2.87094	2.777653	2.820376	3.57883	3.668005	3.378864	3.504473	3.492755	3.688502
AA267307	2.658207	2.659558	2.661733	2.658499	2.63957	2.654367	2.704545	2.713031	2.704669	2.705263	2.714495	2.712783	2.664933	2.672365	2.664929	2.680988	2.674174	2.674139	2.731059	2.772251	2.729868	2.73697	2.732268	2.73376	2.659389	2.673237	2.666927	2.6708	2.662078	2.688351	2.664472	2.651476	2.804845	2.664694	2.659199	2.655513
AA267568	5.123652	5.545036	5.195354	5.131411	5.043294	5.209509	5.825601	5.897553	5.972278	5.858391	5.901044	5.915493	6.339455	6.392007	6.425251	6.254067	6.415265	6.301249	6.492384	6.351861	6.494743	6.577457	6.414157	6.448033	5.482027	5.621079	5.465136	5.300273	5.500632	5.624753	5.883487	5.969958	5.809968	5.875456	5.91081	5.714623
AA267743	2.756509	2.757578	2.759149	2.718412	2.745582	2.757613	2.776899	2.780586	2.787048	2.758565	2.796745	2.776202	2.446052	2.480641	2.460441	2.460544	2.452172	2.443564	2.790678	2.867218	2.798761	2.804154	2.808063	2.786294	2.799895	2.804776	2.792382	2.801904	2.819247	2.829198	2.762844	2.762679	2.761636	2.805366	2.777207	2.753457
AA268474	1.637874	1.635003	1.63436	1.634436	1.635637	1.635637	1.626867	1.62876	1.629274	1.629804	1.62791	1.630728	1.663725	1.661093	1.664034	1.662749	1.661415	1.661362	1.637073	1.637696	1.637457	1.638808	1.640055	1.638547	1.63794	1.639415	1.635414	1.637078	1.638325	1.637078	1.646351	1.646351	1.645626	1.646265	1.645626	1.646265
AA270038	4.254006	4.569614	4.197157	4.831516	4.994889	4.9175	4.267475	3.68512	4.39589	3.982376	3.934429	4.003512	3.887474	3.400996	4.339229	3.37704	3.555935	3.158467	4.539916	3.669191	4.295621	4.040784	4.156392	4.428532	4.332263	4.513051	4.708004	4.945897	4.678936	4.406548	4.898454	4.541046	4.577501	4.883655	4.039002	4.931655
AA270173	7.537515	7.497604	7.557044	7.379256	7.440618	7.505452	8.50945	8.316237	8.564181	8.636971	8.471191	8.403189	9.53768	9.311988	9.407703	9.423447	9.423296	9.381208	8.646271	8.567547	8.642656	8.761163	8.64501	8.700696	8.205916	7.865593	8.164007	8.13339	8.038496	8.093242	7.708887	7.461687	7.651614	7.596896	7.617043	7.599864
AA271358	12.0267	11.86628	12.04771	11.96744	11.89592	11.89418	12.09984	11.91158	12.05476	12.03727	11.89258	12.00019	12.15176	12.17218	12.0821	12.14528	12.11841	12.16868	12.1697	12.09045	12.16621	12.21571	12.09325	12.0973	12.22352	11.90186	12.05415	12.13251	12.09433	12.01161	12.03446	11.86336	11.9411	11.9319	12.0354	11.83726
AA275039	1.974256	1.972962	1.970829	1.978238	1.97943	1.974103	2.007759	1.992297	2.054968	1.996574	2.142881	1.994973	1.987711	1.997323	2.036762	1.984158	1.980789	2.065883	2.072164	2.001608	2.004348	2.001614	2.125381	1.998363	2.080203	1.991313	1.993955	1.993429	1.994772	1.89935	2.375811	2.377016	2.38096	2.377142	2.329496	2.38055
AA275278	3.573084	3.507208	3.240206	3.558067	3.552581	3.564236	3.918361	4.019556	3.979727	4.161126	4.007446	4.046791	5.044503	5.051783	5.083794	5.091537	4.883117	5.038893	3.883338	4.794209	4.612168	4.318155	4.49056	4.232743	2.968091	3.096079	3.050852	2.967888	3.08084	3.187069	3.646631	3.589154	3.648838	3.712507	3.69613	3.836588
AA276202	2.709203	2.716894	2.757186	2.693581	2.681751	2.717101	2.939179	2.971504	2.933984	2.930752	2.949385	2.955107	2.9878	2.995985	3.050766	3.003227	2.991289	2.990508	2.984119	2.982901	2.997753	3.087515	2.99609	2.994888	2.717449	2.750629	2.72955	2.717026	2.717611	2.759316	2.733758	2.725993	2.710045	2.730299	2.74328	2.738093
AA276770	3.252081	3.262504	3.262152	3.231598	3.240819	3.258098	3.235406	3.443199	3.224281	3.235789	3.250855	3.262351	3.331679	3.383859	3.351576	3.405542	3.354187	3.397603	3.295833	3.293596	3.288391	3.318777	3.307372	3.366773	3.268451	3.294443	3.263083	3.242462	3.244472	3.291625	3.213744	3.211393	3.194438	3.205841	3.236064	3.187346
AA285490	2.572257	2.525378	2.563969	2.506152	2.56763	2.650419	2.512146	2.344717	2.35209	2.350808	2.346435	2.346794	2.527009	2.529385	2.528151	2.534458	2.687754	2.523057	2.663453	2.710824	2.638866	2.531915	2.526822	2.501285	3.382525	3.334769	3.287044	3.376067	3.304792	3.304552	2.520154	2.545093	2.503642	2.585802	2.763943	2.580737
AA289490	6.911216	6.544894	6.649252	6.863886	6.767992	6.862395	7.287889	7.145375	7.349852	7.427553	7.185107	7.038171	6.935583	6.764452	6.881785	6.909705	6.802849	6.800127	6.627325	7.038427	6.885241	7.07457	6.847484	7.054118	6.376853	6.709962	6.486538	6.34491	6.388718	6.679893	6.586883	6.530494	6.707208	6.747968	6.692348	6.895038
AA290200	6.732537	6.751256	6.757857	6.666254	6.75747	6.758762	7.191983	7.163818	7.060224	6.985586	7.044527	7.029539	7.063127	7.132764	7.104248	7.150743	7.046351	7.164056	7.033007	6.972384	7.000649	7.005682	7.012752	6.998374	6.889395	6.881956	6.824098	6.897107	6.879714	6.802147	7.102463	7.129377	7.097954	7.088173	7.155886	7.110941
AA386586	2.563014	2.568038	2.561333	2.561994	2.568117	2.566424	2.810843	2.815085	2.811378	2.830171	2.858781	2.81582	2.777581	2.652744	2.625651	2.622894	2.629779	2.743366	2.662438	2.928717	2.655463	2.696266	2.655762	2.744611	2.652475	2.600938	2.60534	2.607573	2.609494	2.665968	2.598872	2.601374	2.604266	2.603007	2.597362	2.607296
AA388313	2.828344	2.798245	2.787429	2.811399	2.80539	2.806667	2.916593	2.893437	2.926203	2.929324	2.921634	2.912586	2.893582	2.873496	2.896215	2.875731	2.889387	2.887976	2.862851	2.858779	2.86303	2.861173	2.856064	2.857375	2.8438	2.83498	2.843201	2.846932	2.847774	2.852207	2.884416	2.8716	2.900491	2.885714	2.87439	2.885666
AA389937	8.042861	8.207515	8.051903	7.980891	7.97669	7.968659	8.006695	8.07213	7.962764	7.96834	7.886005	7.934761	8.244512	8.445999	8.264441	8.111262	8.16182	8.292038	8.433755	8.697628	8.422824	8.419335	8.443526	8.526645	7.906642	8.001897	7.913826	7.972827	7.866042	7.978694	8.223019	8.271663	8.127402	8.2208	8.161123	8.160985
AA396586	5.790135	5.534734	5.862178	5.648426	5.650371	5.596569	5.740265	5.57732	5.35195	5.485932	5.372776	5.559462	4.213599	4.201285	4.259156	4.23457	4.183347	4.228005	4.258003	4.100349	4.116851	4.204091	4.232154	4.258485	5.900085	5.411961	5.748111	5.769888	5.629517	5.473171	5.655218	5.344914	5.421755	5.442368	5.623658	5.357885
AA406997	2.753578	2.97884	2.755095	2.880964	2.965447	3.060812	2.316115	2.218637	2.218667	2.217807	2.323683	2.236518	2.248863	2.242449	2.241853	2.242697	2.243787	2.241938	2.703893	2.73363	2.983785	2.777046	2.748703	2.797608	3.392442	3.609859	3.526588	3.543654	3.314418	3.403225	3.358066	3.303556	3.559702	3.43935	3.264982	3.4114
AA407331	3.854054	3.915485	4.212712	3.94976	3.928506	3.898511	2.789293	3.140545	2.982676	2.740177	2.679629	3.0283	2.452106	2.722439	2.458664	2.438219	2.466249	2.583579	3.211818	3.075045	3.092737	3.021851	3.014734	3.037545	3.510231	3.264277	3.54107	3.499827	3.539332	3.502272	3.15057	3.115586	2.966022	2.920938	2.864513	2.870989
AA407555	3.14653	3.26283	3.155554	3.1381	3.146304	3.138273	3.03862	3.092047	3.054413	3.036014	3.101258	3.106366	3.295937	3.895027	3.161897	3.336231	3.311168	3.593939	3.219169	3.276519	3.216368	3.175326	3.209444	3.227181	3.129241	3.167109	3.17355	3.152639	3.122936	3.147841	3.13167	3.147817	3.266363	3.342118	3.151222	3.144854
AA407595	2.282312	2.335118	2.295644	2.346616	2.283475	2.378005	2.308585	2.284713	2.312181	2.316981	2.307759	2.315477	2.369317	2.352227	2.381219	2.449294	2.362518	2.344488	2.659895	2.768027	2.649881	2.683753	2.684961	2.674572	2.28197	2.273704	2.277612	2.28203	2.295845	2.287859	2.27024	2.265789	2.278169	2.269412	2.264896	2.26778
AA407769	10.0472	10.05588	9.930505	10.04292	10.05869	10.08731	10.32884	10.22681	10.25685	10.14208	10.14959	10.15567	10.35918	10.35001	10.33495	10.37149	10.28851	10.30022	10.38535	10.46427	10.48569	10.29749	10.41566	10.46692	10.22841	10.10589	10.18065	10.20318	10.14772	10.19456	10.24652	10.17399	10.21995	10.1937	10.11132	10.16867
AA407778	2.807367	2.788608	2.79372	2.784162	2.799076	2.791892	2.650914	2.654484	2.658653	2.651085	2.657005	2.654275	2.668229	2.673753	2.674359	2.674026	2.675968	2.672516	2.741797	2.7435	2.741955	2.759474	2.753683	2.753346	2.916866	2.94844	2.941498	2.920924	2.923498	2.92561	2.663239	2.679986	2.647151	2.662206	2.670368	2.654932
AA408356	2.773988	2.76616	2.915834	2.777238	2.786416	2.769472	2.771062	2.9384	2.772649	2.707237	2.774177	2.916283	2.817041	2.908095	2.954937	3.000339	2.844864	2.86547	2.793025	2.82174	2.772837	2.924926	2.895077	2.873156	2.430908	2.448218	2.433808	2.465937	2.440909	2.574866	2.781736	2.824495	2.764818	2.776776	2.775151	2.972229
AA408371	6.182084	6.975444	6.498475	6.29997	6.478388	6.427147	5.841229	7.102124	5.662985	6.001185	6.163795	6.545602	6.092608	6.753143	6.31126	6.304315	6.540138	6.566211	6.608267	7.138048	6.403479	6.526769	6.887482	6.861886	6.390018	7.002105	6.53864	6.435206	6.46673	6.397401	6.475441	7.332373	6.624434	6.611077	6.640403	7.148597
AA408425	2.281012	2.27829	2.279238	2.279293	2.278056	2.279704	2.273791	2.273312	2.274599	2.276923	2.279738	2.272457	2.335448	2.286168	2.293039	2.298085	2.286654	2.286385	2.306789	2.294668	2.297775	2.292277	2.295077	2.296129	2.167221	2.161228	2.163192	2.165224	2.166076	2.163764	2.281213	2.276106	2.282684	2.281012	2.279207	2.28267
AA408768	2.131092	2.135022	2.141948	2.133722	2.125636	2.13281	2.134829	2.135863	2.136286	2.130711	2.139196	2.140921	2.188406	2.189283	2.182703	2.18848	2.185529	2.184261	2.153397	2.15977	2.155961	2.160843	2.155686	2.160446	2.151758	2.156067	2.153625	2.155797	2.155993	2.159294	2.13091	2.128126	2.127348	2.132087	2.131682	2.131326
AA408781	2.349296	2.351904	2.346096	2.35156	2.351886	2.350578	2.674742	2.672512	2.679502	2.684694	2.681807	2.68024	2.207345	2.208775	2.207892	2.210788	2.208637	2.207995	2.701293	2.698409	2.701213	2.697045	2.695339	2.69578	2.202557	2.203662	2.202937	2.20222	2.203572	2.204003	2.683792	2.684238	2.685643	2.685972	2.688657	2.687448
AA408787	8.883942	8.778089	8.821246	8.809462	8.79092	8.653356	8.818251	8.591499	8.848833	8.792935	8.772387	8.703128	9.582457	9.307733	9.318943	9.402941	9.23454	9.356926	9.383178	9.194039	9.345202	9.354799	9.294781	9.227859	8.558287	8.448501	8.554294	8.623292	8.590035	8.4613	8.776356	8.70881	8.786742	8.69514	8.768956	8.668812
AA408954	2.347142	2.349289	2.350292	2.344884	2.346679	2.352366	2.3475	2.353417	2.349148	2.349113	2.351637	2.35239	2.359832	2.364615	2.359375	2.365622	2.365495	2.359784	2.365972	2.366501	2.366845	2.394368	2.396688	2.369508	2.347588	2.365368	2.353734	2.354069	2.353748	2.355228	2.352469	2.346697	2.350187	2.35296	2.35161	2.352166
AA409309	12.71501	12.63214	12.68896	12.74105	12.73813	12.79385	12.85828	12.8646	12.91988	12.84221	12.74499	12.76223	13.05607	12.99101	13.04078	13.06868	12.9977	12.96579	12.91392	12.89037	12.95347	12.92682	12.91674	12.90671	12.68135	12.6201	12.6884	12.68291	12.63703	12.66931	12.6978	12.7627	12.74646	12.6708	12.71112	12.65164
AA409325	3.15214	3.15548	3.165653	3.09309	3.175913	3.155998	2.846536	2.868182	2.846353	2.859558	2.853952	2.867679	2.880845	3.047914	3.066165	2.890608	2.888984	3.039811	3.073541	3.00413	2.996043	3.079111	3.046798	2.958612	2.747501	2.760385	2.758199	2.859349	2.759389	2.764118	2.980309	2.96237	3.071306	2.994738	2.97626	3.041348
AA409371	4.464012	4.448685	4.43373	4.431652	4.670151	4.514134	5.371102	4.21217	5.826605	5.528003	5.315619	5.067992	4.635429	4.541909	5.342046	4.817633	4.634	4.303371	5.544022	4.4927	5.713876	5.483998	4.950985	4.629796	5.170256	4.565214	5.185139	5.458287	5.267927	4.810739	5.055295	4.151274	5.322436	5.381761	4.769108	4.671065
AA409396	12.80939	12.71822	12.82924	12.81871	12.78658	12.79874	12.60105	12.39873	12.60556	12.55857	12.45712	12.45491	12.75169	12.76958	12.73886	12.77075	12.65455	12.75765	12.72593	12.70301	12.78702	12.73028	12.67761	12.73848	12.85941	12.69827	12.77511	12.80889	12.78881	12.78703	12.87868	12.66113	12.80767	12.75714	12.75814	12.64018
AA409545	3.237874	3.241918	3.228956	3.238388	3.279774	3.365924	3.155307	3.14254	3.259617	3.149227	3.280017	3.195604	3.430955	3.471776	3.465022	3.455972	3.351903	3.423057	3.206998	3.453291	3.363467	3.323942	3.288184	3.391493	2.222405	2.192247	2.182877	2.225288	2.213467	2.192526	3.049764	3.155982	3.093463	3.095049	3.077216	3.05938
AA409562	9.188608	9.104446	9.218126	9.166807	9.058347	9.094282	9.593122	9.266542	9.431756	9.453518	9.310653	9.366464	9.754486	9.675689	9.668889	9.608233	9.462764	9.674358	9.861982	9.668851	9.886222	9.929775	9.825255	9.742691	9.523139	9.188298	9.367435	9.448072	9.270346	9.285767	9.356002	9.177424	9.282128	9.286176	9.245511	9.163145
AA409749	2.854191	2.881699	2.863347	2.960684	2.916414	2.823221	2.998474	2.873473	2.907372	2.87564	2.920908	2.940541	2.66351	2.682422	2.631463	2.643418	2.614406	2.650731	2.925455	2.913408	2.924873	2.898995	2.910724	2.967243	2.671212	2.667655	2.675673	2.676266	2.689235	2.661705	2.869302	2.904232	2.883479	2.783998	2.852625	2.87852
AA409923	6.271671	6.03255	6.095867	6.09444	6.09522	6.029994	7.118986	7.235268	6.958292	6.845595	6.914705	6.762339	6.571773	6.884419	6.664441	6.681298	6.648522	6.503234	7.202482	7.467859	7.213783	7.431143	7.103454	7.118508	6.281462	6.265338	6.395347	6.293701	6.253901	6.268094	6.284845	6.476679	6.346996	6.255093	6.220733	6.319211
AA410148	3.435897	3.394972	3.458406	3.312222	3.396008	3.358258	3.387565	3.310122	3.241186	3.257527	3.340814	3.398418	3.29608	3.424311	3.540933	3.467531	3.446661	3.463509	3.417603	3.513716	3.502832	3.438271	3.710738	3.437181	3.382228	3.451074	3.378293	3.381486	3.540508	3.41137	3.370774	3.43701	3.303484	3.437222	3.410348	3.419258
AA413531	3.367183	3.426864	3.376933	3.374074	3.365567	3.358984	3.774456	4.044912	3.692305	3.767176	3.798003	3.85081	4.045929	4.147404	4.132936	4.372245	4.111605	4.155316	3.600105	3.411736	3.417807	3.788037	3.59814	3.407586	3.39976	3.477788	3.414143	3.407105	3.414653	3.49462	3.36183	3.405821	3.439418	3.356893	3.418718	3.397002
AA414485	4.881124	5.550894	4.633701	4.770456	4.823918	4.95701	4.369426	6.77271	4.535726	5.035234	5.54599	5.850663	5.501073	6.874491	5.477767	5.697456	5.821417	6.164694	5.449478	6.961272	5.336987	5.694187	6.060744	6.201761	5.419025	5.945676	5.236544	5.42007	5.57571	5.645464	4.612569	6.043268	4.70447	4.971422	5.389505	5.884338
AA414903	2.389256	2.381207	2.453998	2.387738	2.3882	2.38207	2.254034	2.273886	2.267629	2.267652	2.321858	2.263735	2.41104	2.40219	2.401709	2.445465	2.401441	2.399713	2.3935	2.395577	2.408061	2.413799	2.406338	2.421958	2.405466	2.40439	2.393178	2.395146	2.50083	2.414547	2.412387	2.384715	2.488719	2.394022	2.506084	2.395323
AA414954	2.171295	2.17256	2.222721	2.210618	2.187723	2.176476	2.175707	2.161513	2.160394	2.164713	2.161974	2.164333	2.230452	2.172465	2.250262	2.238899	2.221937	2.170038	2.213241	2.236905	2.215325	2.209632	2.216267	2.210101	2.166942	2.174335	2.179539	2.174258	2.166657	2.165654	2.209928	2.210617	2.206982	2.21125	2.209517	2.235006
AA414957	2.27362	2.273289	2.27376	2.267864	2.260757	2.274432	2.270102	2.271724	2.269711	2.267228	2.271727	2.271331	2.275839	2.28802	2.279226	2.289346	2.28244	2.280542	2.289882	2.288733	2.289657	2.290917	2.298362	2.295522	2.289143	2.301435	2.292352	2.294591	2.292975	2.303859	2.336668	2.334343	2.322006	2.337864	2.336219	2.328862
AA414992	2.690306	2.698136	2.714223	2.68587	2.686317	2.698981	2.840884	2.864979	2.838871	2.844401	2.85477	2.859945	2.857374	2.859351	2.865885	2.86539	2.863296	2.868097	2.71382	2.716388	2.713929	2.722494	2.721948	2.71885	2.698331	2.722898	2.702698	2.702657	2.704763	2.71367	2.70457	2.69972	2.694511	2.709164	2.702232	2.696463
AA414993	2.897436	2.90482	2.905958	2.87026	2.886452	2.901242	2.891619	2.910476	2.889612	2.885389	2.90439	2.907506	2.924659	2.951315	2.924292	2.957616	2.945952	2.948762	2.91704	2.924749	2.925525	2.931621	2.946775	2.927769	2.908542	2.931397	2.914843	2.910487	2.948175	2.916101	2.907012	2.896911	2.945813	2.902566	2.904833	2.89814
AA415004	3.24022	3.448314	3.35793	3.346852	3.368048	3.396255	3.0398	3.042339	2.993983	3.345255	2.955495	3.096896	3.521783	3.423891	3.675067	4.142129	3.611226	3.57453	3.441206	3.713152	3.648425	3.460504	3.583442	3.701718	2.950811	3.147007	3.010796	3.052611	3.019453	3.159144	3.234172	3.23434	3.324774	3.310906	3.238961	3.251332
AA415022	6.349084	6.496914	6.711028	6.475609	6.632797	6.470007	6.013786	6.529544	6.196246	5.96638	5.969824	6.0278	6.333561	6.625135	6.246977	6.225881	6.29443	6.32957	6.046248	6.539358	6.009053	5.873901	5.871425	5.811547	6.772021	6.558134	6.69381	6.74147	6.681293	6.764137	6.468995	6.47711	6.48956	6.56917	6.409254	6.465878
AA415783	2.302132	2.299116	2.319941	2.295615	2.290273	2.299184	2.295036	2.292881	2.295665	2.294529	2.297472	2.295342	2.311483	2.312069	2.315148	2.313328	2.312259	2.321719	2.315068	2.313121	2.313168	2.31321	2.314179	2.314213	2.298405	2.31588	2.303633	2.302682	2.303983	2.302954	2.30259	2.295208	2.302024	2.3015	2.299565	2.301882
AA416453	3.992698	3.933184	4.097804	3.944165	3.908983	3.968967	3.871325	4.221276	3.892528	3.849067	3.896345	3.985891	4.188705	4.278672	4.181147	4.248887	4.27398	4.346046	4.000434	4.003673	4.148823	4.054703	4.079241	4.035893	3.880247	3.857409	3.814347	3.766351	3.772431	3.979123	3.866185	3.885374	3.804569	3.882494	3.923571	3.828868
AA419672	13.75099	13.74995	13.69897	13.75827	13.7394	13.7019	13.51304	13.31858	13.45778	13.48275	13.44035	13.44147	13.54564	13.48095	13.51765	13.46587	13.50516	13.50203	13.54292	13.47541	13.55169	13.52514	13.52171	13.57913	13.2927	13.28042	13.26539	13.25154	13.29295	13.2775	13.60042	13.61494	13.60746	13.62948	13.60144	13.55348
AA419994	2.931672	2.932173	2.906164	2.94266	3.005086	2.934881	2.530476	2.506432	2.515239	2.704186	2.565635	2.609914	2.525391	2.523615	2.533562	2.5294	2.533064	2.532361	2.535504	2.52853	2.531766	2.661346	2.531301	2.535168	2.53458	2.606069	2.54209	2.537124	2.545468	2.605261	2.531758	2.52813	2.540338	2.534037	2.528494	2.528886
AA420337	3.134064	3.089468	3.082636	3.085944	3.092295	3.087354	3.287757	3.318482	3.323179	3.261548	3.268757	3.538666	3.660964	3.981528	3.818897	4.066057	3.894734	3.908862	3.377296	3.297763	3.329044	3.320127	3.321219	3.337558	3.115167	3.168861	3.133277	3.106537	3.10872	3.194651	3.287408	3.34395	3.297567	3.30193	3.322081	3.295544
AA420381	2.163091	2.159642	2.156897	2.270643	2.161632	2.160632	2.457498	2.453355	2.459034	2.458202	2.457324	2.458559	2.177702	2.237583	2.179856	2.18551	2.198642	2.180887	2.185131	2.177881	2.212213	2.244417	2.179992	2.174093	2.160351	2.155054	2.167305	2.164073	2.161822	2.151854	2.180962	2.174469	2.19181	2.180415	2.25725	2.187731
AA437924	6.873024	6.908469	6.900854	6.782158	6.802281	6.832444	6.3559	6.367519	6.317718	6.372443	6.27404	6.275817	6.205828	6.21442	6.250844	6.229703	6.196471	6.2291	6.545279	6.562914	6.637155	6.570724	6.602254	6.586636	6.217255	6.234943	6.166282	6.163947	6.142109	6.231623	6.765327	6.676104	6.833372	6.810377	6.917977	6.815013
AA438081	2.159562	2.158766	2.181998	2.157188	2.157974	2.159455	2.244935	2.24285	2.244042	2.245589	2.244686	2.245515	2.248746	2.251535	2.25298	2.253918	2.253996	2.252249	2.175889	2.175963	2.175254	2.179257	2.180702	2.174049	2.163855	2.167788	2.163181	2.164207	2.163323	2.163948	2.15948	2.157382	2.158582	2.159593	2.158281	2.160791
AA472735	5.629594	8.338312	5.673505	6.042348	6.208511	6.74426	6.411065	9.438977	6.491824	7.624258	8.633346	9.144416	7.580347	8.820604	7.691364	8.193437	8.502761	8.470537	7.753128	9.308252	7.829435	8.29524	8.777933	8.880915	6.337972	8.357543	6.05646	6.439602	6.68866	7.03112	6.491392	8.416704	6.677357	7.134326	7.69499	7.875041
AA472919	4.76155	4.58506	4.625098	4.676365	4.616242	4.607463	4.874415	4.896026	4.804519	4.825669	4.812252	4.780113	3.968171	3.665597	3.785894	3.692727	3.703592	3.7796	4.578923	4.473827	4.562878	4.621661	4.669943	4.66753	4.740247	4.683597	4.742431	4.764925	4.787774	4.713658	5.228388	5.207325	5.126992	5.13234	5.226415	5.074452
AA499047	2.900162	2.893622	2.914504	2.87288	2.881898	2.905154	2.865084	2.903236	2.876494	2.86131	2.88537	2.878863	2.824443	2.848645	2.833207	2.849992	2.837871	2.852798	2.824593	2.839024	2.8396	2.849297	2.850437	2.845738	2.813686	2.842478	2.828671	2.8147	2.81693	2.836709	2.877006	2.870804	2.865366	2.881102	2.875096	2.875973
AA500897	4.847358	4.141356	5.603062	5.349107	5.137464	4.940927	4.459971	4.265117	4.623896	4.528733	4.615729	4.618415	4.492123	4.353122	4.374066	4.879134	4.207668	4.413413	4.371724	4.291873	4.511584	4.297803	4.362116	4.447366	5.377313	5.202048	5.099399	5.253284	5.185682	5.193487	4.522388	4.445361	4.593315	4.642289	4.259784	4.416852
AA509870	8.764934	9.460155	8.824558	8.929716	8.866633	8.913418	8.47718	9.9737	8.582642	8.661873	9.067238	9.221181	8.25064	9.281025	8.467039	8.651702	9.366008	8.994363	8.370176	9.385754	8.296782	8.378046	8.891995	9.043773	8.753694	9.273098	8.795271	8.808977	8.772991	9.09054	8.765304	9.4515	8.805289	8.768048	8.995073	8.99882
AA510713	6.764601	6.865404	6.607818	7.110873	6.817103	6.751162	6.837413	7.523197	7.010875	7.247093	7.243804	7.145553	5.366153	5.880385	5.66612	5.643782	6.609011	5.570467	6.207134	6.880531	6.285166	6.360384	6.264414	6.573174	5.935648	6.324033	5.902624	5.9415	5.93146	6.049766	7.010346	7.09424	6.760268	6.954952	6.992691	7.070814
AA511245	3.334345	3.342204	3.404832	3.301152	3.342952	3.335748	3.410544	3.431452	3.491818	3.384596	3.49789	3.402429	3.4369	3.466062	3.663596	3.538381	3.43954	3.673149	2.890057	2.904944	2.902733	2.921318	2.895707	2.901261	3.396738	3.423529	3.391614	3.368798	3.385612	3.38186	3.363238	3.37891	3.380435	3.391378	3.382882	3.349478
AA511261	2.70925	2.708697	2.708652	2.701315	2.693688	2.713303	2.694643	2.703555	2.697843	2.697405	2.706874	2.706478	2.491017	2.50328	2.490844	2.508954	2.506289	2.50411	2.503825	2.50532	2.510634	2.509302	2.507885	2.511771	2.712719	2.728872	2.709997	2.714199	2.715081	2.725264	2.714755	2.7055	2.717397	2.719238	2.706302	2.712902
AA511281	2.374926	2.377064	2.377663	2.374904	2.375096	2.379386	2.376124	2.375963	2.381206	2.372725	2.377013	2.374928	2.390893	2.392957	2.398882	2.397542	2.450652	2.392691	2.400833	2.399666	2.401428	2.401723	2.396658	2.398821	2.377131	2.385281	2.383486	2.380991	2.382952	2.387199	2.381496	2.376001	2.376733	2.383258	2.375353	2.38102
AA516600	2.754062	2.756571	2.833233	2.727854	2.740172	2.772756	2.765366	2.773399	2.754778	2.763015	2.770281	2.785872	2.884128	2.908024	2.911046	2.935041	2.914599	2.923506	2.401489	2.413968	2.41285	2.431479	2.429018	2.443238	2.761592	2.769373	2.760266	2.763313	2.763659	2.795208	2.767875	2.764137	2.750696	2.775189	2.771924	2.779342
AA516617	3.05158	2.988735	3.040123	3.179581	3.31353	3.237463	2.863694	2.966733	2.970097	2.870291	2.873857	2.909746	2.761375	2.776039	2.784691	2.780565	2.77203	2.770664	2.772221	2.778776	2.821543	2.780418	2.787901	2.771583	2.984127	3.009044	2.927066	2.863935	2.908675	2.876073	2.883116	2.922978	2.873905	2.86931	2.874546	2.887136
AA516748	1.668464	1.667166	1.667562	1.667216	1.666728	1.665764	1.662717	1.804209	1.661093	1.68228	1.659353	1.662749	1.656753	1.663873	1.660007	1.670146	1.659387	1.672552	1.663126	1.663788	1.666442	1.664043	1.668322	1.67104	1.666617	1.669844	1.667597	1.667385	1.66763	1.668436	1.673116	1.672267	1.676024	1.672267	1.672684	1.673141
AA516829	2.470058	2.473502	2.479312	2.467221	2.466735	2.473108	2.464132	2.461835	2.466045	2.472249	2.471757	2.469933	2.509434	2.501997	2.49664	2.506277	2.505365	2.496496	2.491908	2.487796	2.490294	2.493051	2.490981	2.492021	2.477743	2.484228	2.475722	2.480011	2.478119	2.476131	2.478865	2.471126	2.47349	2.477872	2.475694	2.473776
AA516835	2.416056	2.418257	2.434798	2.428113	2.415688	2.42011	2.413744	2.419666	2.420289	2.430995	2.420753	2.416386	2.518353	2.510014	2.517787	2.511826	2.513085	2.516835	2.443902	2.436572	2.438908	2.439604	2.443475	2.446165	2.432898	2.443021	2.43504	2.438408	2.437291	2.498979	2.422724	2.416808	2.428886	2.4307	2.41663	2.431216
AA516934	2.016006	2.01516	2.013601	2.03376	2.01433	2.0172	2.012063	2.010358	2.01506	2.01303	2.012664	2.011375	2.026598	2.026902	2.030817	2.028129	2.028569	2.027854	2.028291	2.026071	2.027269	2.023599	2.023508	2.025957	2.020065	2.024007	2.022554	2.022283	2.021429	2.02167	2.018085	2.015113	2.018052	2.018388	2.016671	2.017091
AA516937	2.988058	3.002983	2.997903	2.97654	2.968732	3.260562	2.954428	2.956778	2.958367	2.973126	2.962463	2.967032	2.983201	3.015549	3.046681	3.056549	3.127689	3.054504	2.97496	2.997776	2.973486	2.989962	2.990476	3.023919	2.957164	2.990898	2.962024	2.957752	2.958566	2.99336	2.99605	3.008342	2.971156	3.065986	3.003299	2.987058
AA517021	2.19689	2.192043	2.188795	2.196666	2.18295	2.192879	2.191263	2.195642	2.194849	2.194883	2.187983	2.189249	2.21884	2.220477	2.224657	2.220056	2.22129	2.220644	2.208667	2.206275	2.21127	2.207257	2.204356	2.207833	2.202362	2.206544	2.201743	2.20578	2.204064	2.20208	2.193946	2.193958	2.194179	2.192881	2.193209	2.214844
AA517023	2.76043	2.763363	2.770809	2.740451	2.74612	2.764341	2.755355	2.838646	2.752107	2.75674	2.760731	2.764891	2.787838	2.789897	2.773154	2.795991	2.803161	2.791508	2.780774	2.787842	2.78941	2.797621	2.803355	2.803594	2.770977	2.786431	2.779967	2.767631	2.766834	2.775342	2.769788	2.767224	2.76863	2.773091	2.770822	2.761539
AA517032	2.616204	2.620523	2.624296	2.607084	2.606252	2.622704	2.607992	2.617939	2.608402	2.609968	2.616583	2.618949	2.629487	2.636324	2.628967	2.638662	2.637026	2.638007	2.634454	2.637897	2.637825	2.639327	2.6391	2.635726	2.622132	2.637104	2.6278	2.626664	2.625495	2.631024	2.625642	2.617182	2.611725	2.62602	2.632287	2.62476
AA517134	2.186167	2.186832	2.186596	2.184165	2.190303	2.188886	2.38495	2.382184	2.389127	2.389189	2.383863	2.392106	2.221798	2.217153	2.212873	2.221601	2.216959	2.213974	2.225599	2.224791	2.229768	2.271296	2.227893	2.222591	2.190282	2.192873	2.190875	2.191335	2.191445	2.191918	2.213564	2.208544	2.208738	2.212891	2.207692	2.213552
AA517650	2.664284	2.662128	2.714412	2.665775	2.658698	2.658693	2.748289	2.795162	2.638254	2.635617	2.652153	2.64052	2.715652	2.730295	2.720925	2.759429	2.727427	2.762438	2.702622	2.728785	2.661159	2.760637	2.706113	2.809591	2.659612	2.660622	2.652337	2.661945	2.661582	2.677022	2.803662	2.801088	2.808356	2.787506	3.11761	2.766213
AA517724	2.619595	2.563178	2.56066	2.56428	2.565596	2.571712	2.340331	2.355711	2.339207	2.337187	2.341709	2.347274	2.71806	2.70519	2.707759	2.707022	2.714262	2.717832	2.326938	2.330119	2.328927	2.324604	2.331284	2.335937	2.314173	2.323214	2.303753	2.312097	2.310125	2.327999	2.351309	2.367778	2.344386	2.337927	2.350044	2.329268
AA517747	2.68228	2.67547	2.687598	2.669062	2.667542	2.681108	2.679976	2.678225	2.671281	2.669034	2.678932	2.677287	2.662698	2.675661	2.66207	2.679557	2.670329	2.668685	2.693072	2.72	2.693557	2.697084	2.701766	2.70668	2.684751	2.707526	2.699593	2.688265	2.689312	2.694198	2.684483	2.680365	2.676914	2.681116	2.686161	2.677918
AA517841	2.45572	2.454622	2.45421	2.450041	2.453219	2.455872	2.447073	2.459674	2.447532	2.448166	2.451097	2.453412	2.466112	2.466782	2.464981	2.580046	2.47756	2.466562	2.476948	2.480697	2.478049	2.475195	2.472282	2.473749	2.462087	2.475633	2.460245	2.459905	2.464743	2.483878	2.461602	2.453011	2.451729	2.460321	2.468822	2.456189
AA517858	3.199534	3.205117	3.247828	3.142099	3.197304	3.199059	3.197462	3.269906	3.202162	3.205856	3.22715	3.233788	3.211708	3.285262	3.207595	3.287298	3.263589	3.280277	3.210245	3.225953	3.216631	3.24523	3.248135	3.222639	3.236053	3.275005	3.239987	3.223059	3.228368	3.263649	3.212816	3.219401	3.170129	3.214576	3.25557	3.227273
AA517864	2.589164	2.599681	2.598673	2.579938	2.584168	2.59287	2.585683	2.599212	2.584963	2.589557	2.593402	2.588515	2.606063	2.613991	2.612956	2.615234	2.614457	2.609073	2.612147	2.613958	2.618387	2.617475	2.618284	2.620557	2.599928	2.617141	2.602827	2.606079	2.604094	2.622954	2.599957	2.593248	2.589642	2.601454	2.594216	2.599936
AA518255	3.409436	3.402826	3.447928	3.4342	3.589908	3.410235	2.696683	2.658861	2.803521	2.704582	2.718986	2.688229	2.69042	2.646061	2.647545	2.739888	2.675923	2.805094	3.342218	3.30289	3.389607	3.471832	3.326293	3.194036	2.973555	2.885743	2.913366	3.005302	2.997676	2.910078	3.189422	3.157587	3.176396	3.170962	3.082084	3.197508
AA522015	3.487844	3.468276	3.581476	3.439816	3.400254	3.493008	3.479241	3.629357	3.465893	3.484104	3.506029	3.591226	3.604084	3.715548	3.636789	3.761963	3.695265	3.75047	3.502888	3.551004	3.511453	3.609956	3.587616	3.569487	3.523824	3.54737	3.532378	3.504551	3.506009	3.562169	3.473444	3.505098	3.458782	3.472754	3.567894	3.483004
AA522017	2.789282	2.785675	2.818132	2.763648	2.783492	2.788854	2.784585	2.789421	2.78321	2.785916	2.789607	2.793223	2.812338	2.820741	2.824836	2.823709	2.818981	2.824282	2.807238	2.82425	2.812025	2.821367	2.822408	2.816741	2.79324	2.81712	2.808533	2.794315	2.7948	2.805104	2.786896	2.789096	2.7807	2.79103	2.797899	2.784349
AA522020	3.37297	3.370807	3.417226	3.280047	3.338116	3.37303	3.332163	3.422554	3.291313	3.291131	3.333698	3.376602	3.463753	3.509325	3.443763	3.498761	3.490066	3.540174	3.349212	3.354924	3.340074	3.3845	3.380946	3.395019	3.360579	3.381184	3.353986	3.341408	3.332532	3.389505	3.36922	3.38618	3.317424	3.385448	3.415836	3.373689
AA530749	1.679554	1.679106	1.681122	1.678725	1.679475	1.68802	1.677995	1.690821	1.67921	1.678676	1.683818	1.691657	1.678388	1.675912	1.677629	1.677299	1.676533	1.673898	1.681066	1.680867	1.684157	1.682929	1.686449	1.693563	1.680315	1.682784	1.683857	1.682712	1.682887	1.680501	1.68669	1.708807	1.685076	1.683234	1.684312	1.685076
AA536727	2.237615	2.238919	2.236701	2.239083	2.237032	2.240085	2.237527	2.238301	2.237129	2.236313	2.237844	2.236095	2.285871	2.289794	2.316795	2.290907	2.29134	2.288886	2.256488	2.253699	2.255237	2.251472	2.253569	2.253231	2.237432	2.246953	2.244183	2.242919	2.242844	2.244339	2.240614	2.23849	2.242162	2.241104	2.238636	2.239849
AA536748	3.142079	3.155376	3.148396	3.14664	3.129498	3.157107	3.232628	3.228399	3.222968	3.226176	3.245365	3.245409	3.595458	3.665504	3.584087	3.619436	3.573252	3.805113	3.498013	3.49435	3.488696	3.523688	3.537777	3.499765	3.186186	3.236084	3.201156	3.184342	3.190859	3.254754	3.152395	3.176654	3.14514	3.161579	3.161499	3.140404
AA537359	2.923082	2.917186	2.990688	2.90355	2.931343	2.922911	2.911867	2.932744	2.914812	2.910794	2.928849	2.956918	2.962978	2.969226	2.965485	2.98179	2.969569	2.975845	2.943529	2.949058	2.951444	2.960037	2.962892	2.955711	2.930658	2.944549	2.933355	2.933317	2.936974	2.938992	2.926802	2.921708	2.918134	2.928125	2.934252	2.921628
AA538289	2.80685	2.850785	2.774268	2.80318	2.873057	2.791011	2.860456	2.838356	2.865005	2.873278	2.866585	2.858733	3.158412	3.134702	3.160765	3.135472	3.183855	3.151216	2.829411	2.82038	2.827095	2.822031	2.844633	2.814936	2.902616	2.869421	2.878044	2.880832	2.850677	2.872005	2.808967	2.814452	2.981786	2.805034	2.794404	2.819042
AA538567	7.364471	7.183394	7.460206	7.529235	7.530467	7.406212	6.988531	5.879233	7.02416	6.836043	6.630893	6.541881	6.877233	6.431562	6.9693	6.766263	6.476295	6.577984	6.899629	6.206071	6.835006	6.589992	6.629551	6.536137	7.071543	6.940907	7.043951	7.054836	6.996137	6.977748	7.56057	6.911376	7.473344	7.358683	7.244447	7.338842
AA543171	3.119811	3.015724	2.992995	2.968705	3.014574	3.016714	3.076376	3.0829	3.07145	3.087934	3.084058	3.080608	3.209802	3.412035	3.207313	3.23478	3.226052	3.524159	3.074537	3.073745	3.080681	3.127216	3.116484	3.068652	3.048812	3.062685	3.04978	3.087477	3.050662	3.048339	3.098406	3.138705	3.04256	3.051878	3.070224	3.030858
AA543265	2.64344	2.638858	2.624926	2.654178	2.628906	2.642973	2.936573	2.958319	2.939279	2.946024	2.937807	2.939978	2.728234	2.663755	2.670726	2.660097	2.665342	2.653665	2.95656	3.193233	2.959239	2.951927	2.98149	2.941391	3.074442	3.083662	3.088605	3.096626	3.092738	3.079475	3.077218	3.084118	3.055092	3.046388	3.045953	3.040475
AA543385	5.949673	5.967152	6.072606	5.973518	6.070168	6.169998	5.997875	5.629427	6.318921	6.132615	6.037514	5.963932	6.132361	5.755782	6.123242	6.141741	5.847085	5.882137	6.039237	5.492729	6.196518	6.061827	5.912903	6.121964	6.030021	6.117423	6.109104	5.899837	6.16038	6.155084	6.083588	5.817352	6.24036	6.179802	6.136549	6.325537
AA543734	2.381236	2.382676	2.37853	2.377406	2.388324	2.386016	2.378948	2.37998	2.386262	2.37896	2.37924	2.376557	2.391369	2.387133	2.388901	2.407031	2.389728	2.398158	2.398042	2.400285	2.402072	2.402987	2.402656	2.407354	2.88643	2.89192	2.902325	2.891668	2.896194	2.906152	2.387028	2.385237	2.3859	2.386158	2.382042	2.386046
AA544511	2.176492	2.177616	2.173366	2.179192	2.175206	2.175073	2.18681	2.185717	2.191649	2.192542	2.19269	2.18762	2.189357	2.193164	2.197276	2.193822	2.192816	2.192479	2.201439	2.200584	2.198985	2.19911	2.202664	2.19876	2.185623	2.196026	2.193929	2.189634	2.192865	2.188648	2.073452	2.069032	2.070014	2.074857	2.073992	2.073112
AA545222	1.782729	1.78262	1.783241	1.782478	1.78234	1.781413	1.776782	1.776976	1.777375	1.776909	1.776776	1.778147	1.783928	1.784012	1.784831	1.785251	1.78489	1.783616	1.785895	1.785758	1.786384	1.785031	1.78505	1.785883	1.783716	1.786041	1.783508	1.784035	1.781983	1.783821	1.78563	1.78293	1.782812	1.784489	1.782419	1.783727
AA546727	2.350717	2.355736	2.353479	2.349684	2.3515	2.357128	2.294358	2.298157	2.293956	2.293303	2.296553	2.296704	2.338971	2.348387	2.340074	2.345176	2.346899	2.352425	2.358843	2.355886	2.356214	2.357276	2.355547	2.359289	2.333309	2.342947	2.338915	2.339114	2.338423	2.339589	2.358785	2.350918	2.35363	2.35818	2.351366	2.357226
AA555873	2.335871	2.336791	2.336833	2.332268	2.340212	2.336298	2.353047	2.351608	2.357656	2.355239	2.357143	2.354884	2.306505	2.298317	2.306066	2.299394	2.300776	2.30118	2.337621	2.338856	2.339619	2.335839	2.339352	2.342938	2.293946	2.296616	2.296734	2.296809	2.2944	2.294666	2.339174	2.338699	2.342288	2.339401	2.335736	2.342543
AA560280	2.4467	2.478142	2.480463	2.457672	2.449521	2.453525	2.462495	2.43072	2.434522	2.594138	2.431468	2.431899	2.220299	2.226182	2.363102	2.231844	2.222281	2.307707	2.129943	2.120878	2.124766	2.124563	2.161269	2.132167	2.53513	2.457973	2.457754	2.465983	2.473761	2.455652	2.552726	2.544538	2.556853	2.555852	2.581403	2.55758
AA561726	8.391196	8.431077	8.502046	8.413743	8.350352	8.241996	7.768745	7.655994	7.753549	7.593854	7.485842	7.725022	8.399238	8.464926	8.356225	8.207899	8.421418	8.282843	8.400662	8.387502	8.394713	8.404256	8.194499	8.226863	8.761172	8.256912	8.473795	8.582137	8.532454	8.432247	8.721957	8.577576	8.667122	8.579822	8.667131	8.482188
AA561825	9.249295	9.438846	9.100337	9.196266	9.250074	9.17724	8.823938	9.132459	8.914794	8.944397	9.116487	9.123565	8.426031	8.567521	8.505669	8.534308	8.616642	8.647766	8.405607	8.705393	8.397591	8.437086	8.688832	8.753364	8.925055	9.116152	8.943729	8.871299	8.936025	8.97718	9.363914	9.587308	9.47588	9.314021	9.408212	9.442515
AA571017	2.55784	2.555092	2.59465	2.568948	2.566194	2.562886	2.833511	2.864453	2.826244	2.828683	2.84438	2.869983	2.888356	2.88059	2.915827	2.903251	2.915785	2.877085	2.755579	2.758135	2.775076	2.796711	2.774109	2.77661	2.301199	2.298499	2.302054	2.294519	2.303207	2.303352	2.47775	2.479656	2.476206	2.476475	2.469171	2.462627
AA571276	2.663513	2.655432	2.652242	2.664683	2.66148	2.667712	2.443586	2.461273	2.434789	2.433129	2.432769	2.436646	2.780255	2.682647	2.69717	2.68542	2.686597	2.685212	2.690541	2.653366	2.661504	2.663496	2.768607	2.655378	2.507519	2.491313	2.492255	2.498468	2.492353	2.490842	2.30478	2.295912	2.307356	2.306085	2.315479	2.31072
AA572504	2.46815	2.481072	2.464612	2.468468	2.467662	2.471308	2.457844	2.450422	2.458248	2.46	2.461323	2.457892	2.47551	2.471263	2.474504	2.474322	2.475901	2.474791	2.482525	2.477641	2.480884	2.482038	2.485387	2.47562	2.470479	2.475016	2.470864	2.46983	2.470752	2.470794	2.468156	2.457882	2.464684	2.46896	2.464226	2.463894
AA589282	6.906159	6.843402	6.8944	6.781799	6.826135	6.891492	6.835212	6.878886	6.819227	6.769487	6.584197	6.748676	6.904677	6.904518	6.888685	7.026272	6.913382	7.039918	6.704143	6.623375	6.652985	6.651462	6.624908	6.685541	6.489757	6.447515	6.393262	6.435142	6.434563	6.482215	6.451788	6.596194	6.497512	6.409671	6.54886	6.420694
AA589418	2.160117	2.168161	2.18047	2.156997	2.155603	2.16294	2.390429	2.416369	2.392732	2.391251	2.397479	2.407094	2.416644	2.414723	2.400795	2.418221	2.412452	2.434712	2.174989	2.185814	2.176587	2.186836	2.184211	2.186498	2.166895	2.171343	2.1847	2.166832	2.161817	2.166387	2.241562	2.24574	2.244194	2.248978	2.265111	2.249826
AA589431	4.139511	4.145001	4.137222	4.021476	4.073208	4.126444	3.690525	3.674359	3.597974	3.601171	3.607748	3.628941	4.146156	4.394498	4.079864	4.1441	4.072042	4.247093	3.930842	3.94042	3.926121	3.976369	3.966069	3.958608	3.017026	2.970116	2.967364	2.954131	2.973088	2.966896	3.711067	3.74429	3.702101	3.728271	3.758684	3.720799
AA589629	6.81364	6.551003	7.116748	7.281304	7.121987	7.235524	8.324237	8.029745	8.043376	8.377465	8.145092	7.377372	7.452396	7.53775	7.49462	7.836032	7.656074	7.347372	7.395852	7.636081	7.673212	7.654083	7.379585	7.443388	6.630918	6.051491	6.663468	6.444377	6.364217	6.038548	6.479425	7.053084	6.686883	6.701452	6.459498	6.79432
AA590213	2.609395	2.683308	2.717781	2.938949	2.685874	2.744666	3.996058	4.081682	3.904407	3.926407	3.94043	4.088333	4.56731	4.331616	4.300723	4.374462	4.346159	4.369863	4.165189	4.193671	4.272466	4.381744	4.239605	4.12261	2.871725	2.869415	2.837112	2.990264	2.803556	2.898707	3.587073	3.591467	3.651325	3.559266	3.697328	3.615074
AA590970	2.345562	2.340355	2.349282	2.346512	2.351414	2.346809	2.338812	2.344743	2.344819	2.345636	2.345131	2.341332	2.404957	2.354499	2.357776	2.356369	2.357521	2.383113	2.380967	2.360581	2.350167	2.365769	2.409772	2.361771	2.355464	2.348112	2.326559	2.355195	2.355002	2.349742	2.345176	2.339988	2.34838	2.352112	2.371699	2.349347
AA591039	2.18182	2.181902	2.187819	2.181254	2.179642	2.185738	2.183994	2.196474	2.180788	2.18149	2.182837	2.184533	2.189639	2.213986	2.19003	2.193766	2.191062	2.19349	2.2037	2.204651	2.201742	2.201477	2.200754	2.212074	2.190411	2.195778	2.192211	2.190908	2.190369	2.19498	2.183936	2.182844	2.184796	2.184232	2.182444	2.188433
AA591863	5.922306	6.623454	6.03497	5.980986	5.808662	5.91561	6.551171	7.855622	6.644417	6.645407	7.001004	7.162316	6.640362	7.370627	6.707173	6.788152	6.83368	7.116459	6.116136	6.78572	6.184689	6.34509	6.313685	6.399352	5.892575	6.856863	5.943809	6.038431	6.089305	6.068398	5.968228	6.908638	5.890149	6.203446	6.180138	6.39645
AA596846	9.820712	9.75157	9.709093	9.705122	9.737354	9.742354	9.714761	9.54072	9.645591	9.641646	9.508845	9.529775	9.704373	9.70294	9.618899	9.662347	9.666043	9.592427	9.736186	9.632521	9.610093	9.70048	9.579049	9.572404	9.756237	9.426435	9.610489	9.68728	9.610131	9.543478	9.824724	9.714545	9.775315	9.788123	9.816032	9.619842
AA597087	3.501516	3.537532	3.599761	3.406381	3.468778	3.481962	3.755221	3.834926	3.690093	3.719048	3.74497	3.815338	4.071548	4.214741	4.06936	4.23175	4.208123	4.274316	3.597311	3.612196	3.601877	3.653701	3.651203	3.669059	3.611414	3.650284	3.60822	3.595931	3.597925	3.656896	3.797848	3.855946	3.642518	3.717943	3.850948	3.703178
AA607476	2.748329	2.750252	2.825213	2.730294	2.742347	2.752887	2.739178	2.768	2.740717	2.738387	2.752016	2.760647	2.757723	2.775906	2.761261	2.784168	2.782727	2.773424	2.889753	2.900776	2.895298	2.912469	2.908239	2.895616	2.870935	2.892514	2.926102	2.875789	2.876279	2.899611	2.756568	2.75121	2.738845	2.770909	2.76427	2.752374
AA611589	2.176376	2.143094	2.137384	2.141636	2.145237	2.142753	2.155157	2.223983	2.138584	2.138528	2.137653	2.136844	2.16921	2.149067	2.151245	2.169992	2.148782	2.151047	2.166241	2.237604	2.1533	2.152493	2.272256	2.154643	2.145175	2.151352	2.178579	2.148855	2.143354	2.14443	2.15221	2.138994	2.144775	2.142518	2.142567	2.140301
AA617392	7.955924	7.957238	8.082718	7.895536	7.895144	7.978416	7.115312	6.698987	7.764934	7.42042	7.223995	7.005134	7.878937	7.005937	7.801801	7.484829	7.543475	7.196387	7.556809	7.496762	7.767095	7.587958	7.509857	7.609666	7.553602	7.833302	7.820191	7.818283	7.877221	7.862942	7.50163	7.211218	7.461614	7.282706	7.664768	7.288718
AA619999	2.078189	2.078894	2.078091	2.077347	2.080884	2.079624	2.075132	2.135348	2.07603	2.074319	2.077989	2.074589	2.096208	2.090216	2.092961	2.089894	2.184694	2.089047	2.092596	2.092933	2.091668	2.098358	2.091358	2.088854	2.08216	2.081133	2.080554	2.083755	2.083939	2.080314	2.080008	2.074888	2.079718	2.080043	2.077293	2.079144
AA666504	12.47968	12.34678	12.36796	12.5308	12.45409	12.42515	12.26523	12.41899	12.15603	12.26577	12.15585	12.33043	11.64039	11.71119	11.65663	11.652	11.68125	11.68675	11.82155	11.91335	11.8224	11.89577	11.85077	11.87626	12.38153	12.4224	12.38601	12.38194	12.34087	12.398	12.20596	12.37232	12.22118	12.28166	12.33794	12.25531
AA672641	2.837792	2.844133	2.837441	2.82965	2.846668	2.839452	2.854266	2.856439	2.851518	2.865088	2.863557	2.857665	2.77624	2.787629	2.773465	2.802036	2.791008	2.790093	2.784153	2.782083	2.792725	2.789053	2.794641	2.784407	2.788126	2.807426	2.80757	2.793515	2.792416	2.791908	2.786774	2.777843	2.773422	2.786298	2.783442	2.778692
AA672901	3.519084	3.49979	3.622631	3.421606	3.424232	3.486588	3.488085	3.644785	3.459878	3.463995	3.52409	3.586898	3.619123	3.758115	3.600298	3.78716	3.717524	3.754301	3.515227	3.591547	3.544893	3.629082	3.61291	3.609726	3.548274	3.6071	3.560235	3.529782	3.522516	3.604323	3.494356	3.535361	3.447972	3.509365	3.599446	3.474836
AA672926	7.277212	7.265014	7.263856	7.197886	7.289149	7.19128	7.277103	7.330892	7.376599	7.323971	7.348155	7.36032	7.056114	7.092363	7.168701	7.052833	6.925782	7.093977	7.608494	7.548567	7.626889	7.612282	7.541565	7.614654	6.858345	6.878047	6.978139	6.812748	6.964047	6.913404	7.27969	7.049584	7.215974	7.256616	7.29082	7.163978
AA672939	2.839768	2.858049	2.860919	2.831948	2.929652	2.835921	2.754564	2.762298	2.760111	2.769391	2.76218	2.777814	2.550342	2.566613	2.561018	2.551284	2.560748	2.560813	2.831917	2.83753	2.828721	2.815721	2.848666	2.834754	2.859185	2.861036	2.874018	2.862065	2.862837	2.862642	2.756086	2.750471	2.739315	2.75548	2.762705	2.757319
AA673177	4.254052	5.334045	4.415034	4.140624	4.27589	4.4955	4.257142	6.104407	4.180713	4.586833	4.97146	5.725072	5.23415	6.093193	4.905275	5.03398	5.428804	5.732062	5.057382	6.096078	5.305525	5.103345	5.791826	5.835727	4.18623	5.3294	4.061747	4.230588	4.382078	3.942313	3.975336	4.972011	4.191726	4.161036	4.301442	4.669002
AA673192	12.0132	11.99114	12.07814	12.13338	12.11266	12.10202	12.09969	11.76938	12.0748	11.99453	12.00522	11.8864	11.87337	11.78588	11.8484	11.85931	11.75678	11.80513	12.01515	11.90059	12.02318	11.95711	11.96212	11.96544	11.71044	11.75487	11.79107	11.79276	11.79055	11.74413	12.10812	11.92252	12.12316	12.1047	11.93392	12.069
AA673371	10.14918	9.227873	10.16808	10.12674	9.972385	9.712301	9.799525	8.252287	9.766897	9.26079	8.993525	8.594836	9.132929	8.126965	8.94826	8.333667	8.494615	8.244092	9.261178	8.102717	9.022159	8.746635	8.419216	8.292474	10.03398	9.039576	10.02779	10.0186	9.952501	9.767144	10.0933	8.658733	9.83521	9.585462	9.375675	9.073684
AA673515	3.155128	3.173425	3.157308	3.09756	3.152225	3.114644	3.036586	3.090085	3.040972	3.07354	3.071923	3.096798	3.444501	3.493272	3.453617	3.736519	3.476587	3.516141	3.058171	3.086891	3.077638	3.111437	3.107308	3.107433	3.088368	3.108546	3.072317	3.061844	3.05676	3.077264	3.057502	3.058864	3.04388	3.069684	3.106422	3.051418
AA681807	7.728338	7.612955	7.589358	7.741384	7.831244	7.758086	7.459676	7.116338	7.615358	7.387694	7.489343	7.302167	7.039825	7.036806	7.336711	7.260189	7.239498	7.018154	7.365999	6.956344	7.355353	7.351069	7.250227	7.215268	7.630876	7.687027	7.699193	7.515008	7.633398	7.601577	7.685128	7.40476	7.58568	7.664922	7.596521	7.504336
AA682050	2.386279	2.402262	2.386876	2.38378	2.386761	2.391298	2.385298	2.393378	2.385604	2.3854	2.389188	2.386538	2.468887	2.406321	2.375577	2.402114	2.406053	2.420517	2.409463	2.430025	2.407417	2.41448	2.4077	2.408778	2.389615	2.414756	2.394722	2.395129	2.394344	2.395118	2.395639	2.449894	2.389193	2.394717	2.38921	2.394756
AA688828	2.723838	2.717765	2.694574	2.84167	2.882184	2.72512	2.645044	2.63842	2.654565	2.655245	2.659397	2.62322	2.485216	2.470166	2.489768	2.536079	2.690574	2.471708	2.601401	2.524458	2.606968	2.681287	2.574753	2.819199	2.754945	2.614602	2.766497	2.715618	2.616672	2.61216	2.637152	2.630448	2.789536	2.637516	2.626834	2.667136
AA690074	2.557654	2.553054	2.55191	2.740548	2.574762	2.595304	2.451502	2.458602	2.451834	2.583074	2.528277	2.452832	2.6969	2.707401	2.686449	2.675193	2.674303	2.713894	2.822713	2.783606	2.850129	2.876084	2.772046	2.811482	2.477298	2.474872	2.480983	2.478636	2.471594	2.550816	2.655819	2.706712	2.678526	2.722906	2.649266	2.760052
AA690806	5.708975	5.907585	6.006219	6.047458	5.913566	6.052002	6.130928	5.971329	5.775303	5.819325	5.960663	5.978902	5.437597	5.321321	5.28958	5.102231	5.258353	5.759942	5.525188	5.290657	5.128111	5.465701	5.512038	5.52097	5.522253	5.784134	5.41033	5.369794	5.374949	5.612939	5.58059	5.300469	5.53284	5.704039	5.29652	5.569961
AA690930	12.79846	12.66664	12.82599	12.69546	12.71358	12.68552	12.85764	12.72278	12.76563	12.74449	12.64395	12.71575	13.04335	13.01644	12.95488	12.96761	12.9356	13.00718	13.00013	13.00331	12.96936	13.02887	12.94827	12.93135	12.83186	12.57142	12.73692	12.76228	12.70911	12.66832	12.72768	12.79117	12.76504	12.76667	12.89576	12.67236
AA692147	3.753059	3.489727	3.485392	3.644568	3.502362	3.529875	3.049896	2.929279	3.030552	3.004855	3.151393	2.975854	4.305927	4.016355	4.65563	4.401787	4.400021	4.433455	4.888879	4.877654	4.597079	4.776136	4.804006	4.784462	3.118927	3.297235	3.310603	3.285536	3.282498	3.311162	3.32428	3.238892	3.280734	3.28716	3.100902	3.24719
AA693052	6.263969	6.1053	6.178721	6.38489	6.088583	6.428642	6.200469	6.213374	6.140094	6.041399	6.08005	5.771642	6.353472	6.902524	6.500101	6.541814	6.515662	7.058851	6.20991	6.515677	6.310351	6.127097	6.333592	6.371358	5.375532	5.902039	5.918008	5.624435	5.430453	5.809905	5.430497	6.064738	5.806848	5.56641	5.711901	5.676498
AA709668	3.46618	3.273911	3.476617	3.734982	3.420526	3.329606	3.347146	3.215497	3.721413	3.235594	3.091259	3.199845	2.732941	2.855784	2.712676	2.745361	2.732194	2.834096	3.525064	3.557175	3.444511	3.395588	3.225764	3.379572	3.575148	3.382435	3.731245	3.623415	3.454028	3.367339	3.384756	3.449431	3.340079	3.33257	3.236976	3.282142
AA709993	5.232088	5.18639	5.129974	5.135025	5.269421	5.318118	5.859232	5.823445	5.760172	5.84766	5.652427	5.704912	6.179419	6.10076	5.976447	6.130991	6.083259	6.168059	5.990797	5.863304	5.905004	5.983652	6.016675	5.853944	5.582938	5.416541	5.465966	5.277474	5.424198	5.5654	5.530114	5.511562	5.508246	5.2886	5.723695	5.316016
AA711038	2.943562	2.948172	2.963892	2.911077	2.925086	2.945594	2.931893	2.961052	2.925756	2.924421	2.948242	2.962244	2.961205	2.994095	2.96042	3.00312	2.984807	2.992665	2.96189	2.979865	2.981976	2.9929	2.989181	2.98233	2.948615	2.979221	2.964739	2.950179	2.950873	2.978161	2.950609	2.952711	2.924251	2.949192	2.971344	2.943359
AA717142	9.045008	8.846638	9.093456	9.102422	9.042019	8.912211	8.410087	8.005249	8.350243	8.178408	8.183826	8.186619	7.927853	7.691707	7.902847	7.772983	7.933915	7.813332	7.935637	7.782564	7.936119	7.782206	7.785347	7.750569	8.93535	8.704971	9.024613	9.017743	8.978527	8.792275	8.573434	8.467974	8.690776	8.59443	8.513253	8.579252
AA717264	4.655518	5.116952	4.582151	4.781483	4.796379	5.131825	5.52809	5.33091	5.6421	5.419777	5.918628	5.827856	4.729549	4.310274	4.634343	5.278245	5.448402	4.940537	4.680308	4.206183	4.784546	4.782995	4.935171	4.888758	4.996414	5.469122	5.12096	5.347657	5.313992	5.180875	4.955522	5.022356	4.832298	4.95573	5.24553	5.1408
AA717838	8.226844	7.862103	8.191656	8.285411	8.301222	8.220282	7.896313	7.20325	7.783279	7.705477	7.829824	7.371293	7.189422	7.095221	7.453861	7.251893	7.416852	7.206579	7.119629	6.882548	7.240778	7.112301	7.252054	7.196045	7.793255	7.610425	7.864439	7.619695	7.753908	7.758002	8.015282	7.701209	7.921267	7.96823	7.865719	7.953798
AA727386	2.047609	2.049684	2.051322	2.046684	2.051179	2.048628	2.044057	2.042786	2.04515	2.046457	2.045213	2.046151	2.058186	2.059156	2.05855	2.060187	2.060177	2.059391	2.061408	2.059097	2.061119	2.058699	2.059267	2.059482	2.053537	2.057835	2.054765	2.054234	2.05365	2.052915	2.051956	2.04737	2.048673	2.050418	2.048011	2.049406
AA739023	2.78454	2.788667	2.787078	2.785483	2.784586	2.789965	2.775568	2.770107	2.7765	2.779953	2.783899	2.775545	2.846997	2.80563	2.843012	2.813368	2.810464	2.807585	2.808328	2.808039	2.806185	2.896346	2.80562	2.803339	2.821149	2.832165	2.829788	2.827966	2.828924	2.828082	2.778899	2.76545	2.771699	2.775516	2.765567	2.779474
AA739053	1.964764	1.963378	1.972728	1.962216	1.968446	1.963673	2.348507	2.339109	2.353149	2.353276	2.349227	2.348929	1.970172	1.971845	1.975307	1.972566	1.971103	1.97288	1.975604	1.973448	1.975091	1.971988	1.972394	1.971213	2.000227	2.009481	1.995876	1.994967	1.997746	1.995379	1.96889	1.969349	1.966257	1.967487	1.973695	1.964804
AA739217	3.80205	3.854521	3.6679	4.037442	4.066471	3.76875	4.124058	4.2618	4.216722	4.076246	4.036487	3.992426	3.475164	3.925693	3.345075	3.356473	3.345593	3.17437	4.471577	4.635801	4.641291	4.331461	4.374102	4.297412	3.904266	3.782242	4.004386	3.84947	3.963114	3.826897	4.165664	4.226631	4.352224	4.228231	4.255745	4.129045
AA739402	5.08384	4.740946	5.014075	4.85179	4.633601	4.896329	5.020042	3.390813	5.002241	4.988321	4.777608	4.000405	4.800963	3.817609	4.817393	4.523473	4.240098	3.948352	4.975168	4.255763	5.321878	4.827278	4.683049	4.612733	4.496424	3.998133	4.504439	4.474811	4.493673	4.368385	4.84676	4.091638	5.000266	4.6164	4.963434	4.632699
AA756810	10.6662	10.6106	10.6972	10.72259	10.70762	10.66471	10.84257	10.62979	10.84457	10.83441	10.74976	10.70056	10.86796	10.81463	10.82314	10.85708	10.71991	10.84753	10.69879	10.61861	10.68123	10.65742	10.68122	10.69155	10.63369	10.68818	10.6689	10.54476	10.59995	10.68576	10.56646	10.59737	10.56222	10.62071	10.5698	10.61681
AA762498	13.42819	13.57264	13.32131	13.42058	13.48734	13.53322	13.46847	13.36315	13.44132	13.43824	13.51771	13.33615	13.48727	13.42593	13.44386	13.34019	13.49022	13.41902	13.56229	13.39834	13.43936	13.24839	13.36408	13.35597	13.38142	13.52175	13.47547	13.40833	13.43424	13.47016	13.70528	13.4578	13.63386	13.49726	13.41267	13.59267
AA763224	2.421622	2.421485	2.419963	2.419748	2.421433	2.423196	2.414097	2.493938	2.421701	2.417112	2.420925	2.417296	2.426862	2.433825	2.449524	2.45484	2.439209	2.433288	2.439284	2.43821	2.439246	2.438708	2.465493	2.432815	2.422739	2.426977	2.425895	2.425266	2.424398	2.425688	2.469439	2.465676	2.46896	2.465989	2.47103	2.467409
AA763521	2.892803	2.893193	2.907199	2.865722	2.87893	2.906885	2.896093	2.924585	2.901846	2.901341	2.907156	2.910081	2.924905	2.944257	2.927651	2.952878	2.945689	2.944701	2.931621	2.933639	2.931743	2.935785	2.944212	2.921625	2.90676	2.930528	2.920141	2.910622	2.912036	2.918982	2.902788	2.900987	2.887508	2.904542	2.908365	2.900866
AA764430	7.200298	7.28755	7.268333	7.286709	7.107774	7.20172	7.767061	7.72659	7.604039	7.709579	7.56281	7.617272	7.746751	7.674687	7.682404	7.628902	7.551725	7.733502	7.818643	7.632549	7.713802	7.708866	7.623953	7.570943	7.228133	7.205196	7.250198	7.182511	7.194	7.095146	7.248352	7.138103	7.337558	7.497683	7.368126	7.280522
AA770704	6.837374	6.395945	6.803408	6.824912	6.630604	6.851398	7.143775	6.742952	6.909623	6.875587	6.957551	6.311343	6.813141	6.73599	6.764208	7.029146	6.81178	7.071419	6.496797	6.774973	6.798563	6.667939	7.041986	6.888649	5.789439	6.093078	6.021695	5.220069	5.877521	5.97144	5.689266	6.553711	6.038799	6.270277	6.19098	6.103381
AA789425	6.270574	6.175078	6.270416	6.151077	6.306004	6.206271	5.742722	5.6915	5.61623	5.363969	5.637562	5.783028	5.281492	5.356841	5.146078	5.402139	5.336681	5.308509	5.562724	5.633916	5.581474	5.490939	5.406172	5.506467	6.151712	6.090895	6.081348	6.133261	6.096978	6.014659	5.907958	6.021256	5.650132	5.850062	5.8499	5.785367
AA790871	7.016238	6.879582	6.94142	6.870282	6.916701	6.959777	7.25512	6.466204	7.160771	7.208014	6.947894	6.871396	7.015209	6.777651	7.128924	6.898669	6.728796	6.947749	7.565428	7.272755	7.593042	7.434206	7.35039	7.400751	6.773551	6.450114	6.640384	6.747702	6.770674	6.752427	6.988923	6.812176	7.020152	6.971059	6.834656	6.865108
AA791107	2.216142	2.267061	2.21675	2.227024	2.217966	2.21578	2.217963	2.214958	2.218331	2.21756	2.213306	2.215983	2.405142	2.232209	2.239048	2.226276	2.225572	2.225804	2.235103	2.233332	2.23256	2.231878	2.233786	2.237954	2.220246	2.221275	2.22323	2.223416	2.224168	2.222284	2.219571	2.218486	2.220784	2.221695	2.216959	2.217376
AA792094	8.855333	8.471104	8.909248	8.836342	8.755868	8.821209	8.583019	8.074549	8.480566	8.417961	8.327039	8.25472	8.89223	8.684889	8.881248	8.787546	8.678973	8.788626	8.737976	8.597504	8.822902	8.788993	8.691092	8.699058	8.959053	8.681778	8.929382	8.899509	8.820557	8.815677	8.886239	8.856184	8.847517	8.962228	8.834599	8.76555
AA792870	2.628295	2.611034	2.610656	2.598213	2.616556	2.606624	2.671414	2.686655	2.710809	2.711642	2.711799	2.707214	3.004903	2.978066	3.005049	2.992466	2.978751	2.982568	2.636643	2.631112	2.632419	2.663353	2.6272	2.633931	2.629492	2.627498	2.631975	2.626623	2.634339	2.627952	2.62414	2.615174	2.618014	2.621171	2.631622	2.603274
AA792902	1.747602	1.747056	1.74486	1.74659	1.745566	1.744877	1.742983	1.743343	1.743746	1.744481	1.742469	1.744415	1.750878	1.748213	1.748798	1.749634	1.74978	1.749469	1.749288	1.750154	1.751043	1.748722	1.747255	1.750871	1.749794	1.751594	1.749638	1.749616	1.749634	1.75122	1.752272	1.751478	1.749158	1.750688	1.750428	1.750182
AA794479	2.961274	2.972354	2.941607	2.990673	2.950202	2.965167	2.967917	3.055818	2.959651	2.961023	2.98298	2.992794	3.022479	3.045347	2.999369	3.08727	3.051856	3.046013	3.013458	3.176866	3.012808	3.02163	3.026537	3.006464	2.986887	3.0167	2.992881	2.98882	2.990313	3.02591	2.984026	2.992715	2.95308	2.976844	3.001671	2.992842
AA796766	9.677958	10.02916	9.751287	9.57698	9.762553	9.776339	9.077108	10.14716	9.228848	9.421966	9.442262	9.61124	9.796334	9.701413	9.818357	9.758032	9.744273	9.658642	9.600039	9.382595	9.513775	9.532271	9.546309	9.607813	9.538969	9.6014	9.480712	9.4588	9.506785	9.599568	9.52047	10.01564	9.597782	9.693986	9.797051	9.859032
AA796998	2.37996	2.380476	2.373839	2.39074	2.389174	2.383143	2.095642	2.094735	2.095875	2.095946	2.094082	2.124965	2.110132	2.109594	2.111286	2.108019	2.107823	2.104522	2.284893	2.279305	2.282926	2.278657	2.28298	2.279843	2.299259	2.29297	2.284332	2.300037	2.299264	2.300221	2.270474	2.27351	2.269214	2.272109	2.272192	2.273281
AA798563	2.826475	2.808726	2.805062	2.83013	2.817572	2.81284	2.7923	2.802301	2.790054	2.792582	2.801546	2.79883	2.841784	2.827062	2.834831	2.826429	2.830928	2.836293	2.92354	2.922077	2.926341	2.942711	2.922463	2.920683	2.814489	2.805051	2.833161	2.815759	2.817672	2.80561	2.79428	2.793192	2.803644	2.796735	2.811158	2.799074
AA798732	2.231494	2.211186	2.206764	2.22326	2.217299	2.213288	2.211048	2.21689	2.211335	2.216271	2.2114	2.210415	2.223473	2.216638	2.223232	2.218807	2.218285	2.252688	2.414182	2.413152	2.41808	2.518399	2.414738	2.411988	3.014319	3.065454	3.01725	3.018662	3.025642	3.128741	2.209195	2.21376	2.215936	2.210413	2.209579	2.214718
AA798895	7.608372	7.428326	7.553164	7.489142	7.493565	7.503139	7.88162	7.689508	8.002761	7.581618	7.376319	7.545337	7.532419	7.397002	7.433075	7.180689	7.45013	7.621862	7.747855	7.792639	7.679699	7.563885	7.768535	7.741829	7.393727	6.861247	7.314481	7.362574	7.194152	7.207215	7.58273	7.446034	7.426096	7.437118	7.223265	7.225764
AA816099	2.818016	2.863034	2.825663	2.836071	2.820203	2.91471	2.771927	2.834603	2.777471	2.746972	2.776561	2.765703	3.098156	2.797961	2.78342	2.688231	2.702025	2.69278	2.82949	2.862015	2.800228	2.780629	2.984511	2.8197	3.20384	2.80694	3.030592	3.049621	2.735751	2.725697	2.888853	2.746219	2.647504	2.619918	2.626919	2.642103
AA821862	3.169846	3.170391	3.15908	3.253187	3.200626	3.19251	3.620393	3.391424	3.392726	3.574088	3.430753	3.412607	4.866379	4.9523	4.846868	4.918502	4.872517	4.899922	4.517887	4.683057	4.655262	4.717237	4.618212	4.701019	2.89772	2.943433	3.051199	2.934464	2.945467	2.928563	3.813441	3.832512	3.7901	3.816765	3.855602	3.847816
AA822260	2.408548	2.410554	2.417262	2.410576	2.404607	2.413232	2.307235	2.313096	2.302737	2.303518	2.308295	2.303325	2.429506	2.427588	2.430525	2.481759	2.428666	2.434238	2.399808	2.405898	2.402391	2.398375	2.396718	2.402246	2.333622	2.341195	2.335258	2.335912	2.335181	2.343396	2.414685	2.411466	2.414696	2.416936	2.41178	2.415391
AA823938	11.68932	11.35795	11.78472	11.65512	11.57668	11.58978	11.62414	11.35449	11.57505	11.54467	11.37873	11.42523	11.89762	11.76264	11.84269	11.81664	11.63797	11.77216	12.02551	11.94722	12.06216	12.1077	11.98318	11.98994	11.8569	11.49688	11.66954	11.73351	11.71307	11.71941	11.79606	11.82411	11.80392	11.838	11.88302	11.71483
AA833146	7.91153	7.763501	7.797066	7.919358	7.969026	7.924349	5.483058	5.419514	5.236171	5.332468	5.40437	5.488067	5.592134	5.524871	5.544745	5.589406	5.650932	5.422171	5.885002	5.576369	5.74505	5.753994	5.88363	5.740537	7.915177	7.723035	7.929246	7.93516	7.887626	7.92089	8.168674	7.764719	7.963644	7.978572	7.926819	7.840876
AA833196	2.663312	2.640136	2.620326	2.641679	2.64445	2.633378	2.554705	2.545981	2.556619	2.566634	2.560943	2.556094	2.5664	2.559279	2.562579	2.559466	2.560982	2.577615	2.659438	2.675063	2.652429	2.68465	2.642216	2.680744	2.689286	2.738849	2.69493	2.662048	2.654858	2.653831	2.645918	2.64066	2.636452	2.685344	2.653441	2.656116
AA839814	7.64369	7.902468	7.783634	7.766204	7.687912	7.70314	7.554665	7.499103	7.575744	7.577158	7.451199	7.484432	7.31196	7.301101	7.285015	7.328007	7.311281	7.479735	7.046371	7.619136	7.118583	7.035089	7.200235	7.279587	7.571088	7.683297	7.578009	7.593713	7.628038	7.64912	7.766586	7.820517	7.844848	7.801518	7.710318	7.833868
AA855988	3.27687	3.364294	3.24095	3.437186	3.446976	3.294028	2.633593	2.632294	2.798451	2.648499	2.598018	2.562985	3.216893	3.171885	3.316203	3.18699	3.121903	3.272512	3.374627	3.507449	3.580599	3.338141	3.193534	3.302107	3.185861	3.283007	3.616727	3.419915	3.771669	3.363015	3.458419	3.495866	3.519086	3.651795	3.453852	3.716096
AA863600	2.489521	2.475307	2.467608	2.465122	2.474159	2.473876	2.476097	2.473736	2.479723	2.470772	2.477111	2.4737	2.486262	2.484703	2.491363	2.48541	2.497322	2.48475	2.407405	2.405862	2.407717	2.40834	2.440876	2.406644	2.485342	2.490142	2.528318	2.489058	2.488513	2.498844	2.366256	2.334283	2.343641	2.337336	2.336676	2.344614
AA866997	7.233978	7.313992	7.05793	7.296722	7.340672	7.190801	7.167441	7.18946	6.99034	7.140451	7.029292	7.031951	7.347274	7.32607	7.313935	7.258715	7.337784	7.307748	7.378687	7.492458	7.32225	7.261034	7.470467	7.408259	6.890688	6.784957	6.892033	6.880758	6.797899	6.75559	7.079756	7.098586	7.277167	7.10739	7.044799	7.03732
AA867167	2.548718	2.536946	2.531695	2.536668	2.54497	2.541476	2.351774	2.501734	2.434794	2.354251	2.359987	2.4043	2.366238	2.384079	2.416285	2.371669	2.354043	2.367732	2.611844	2.597561	2.594761	2.601342	2.608763	2.591432	2.573993	2.555553	2.547997	2.549477	2.533263	2.546207	2.715144	2.714719	2.725443	2.7171	2.734325	2.703915
AA867746	8.980822	8.940413	9.028262	9.011179	8.951824	8.995178	8.880311	8.617767	8.950907	8.776901	8.868925	8.746418	8.480681	8.24982	8.588893	8.610118	8.743638	8.45237	8.349123	8.121958	8.304367	8.380447	8.472405	8.383209	8.910148	8.886024	8.864631	9.008192	8.973252	8.939754	8.941014	8.934963	9.00432	8.951222	9.108918	8.955652
AA867818	2.354047	2.538686	2.358304	2.568593	2.377286	2.371632	2.427558	2.515502	2.425478	2.436215	2.457177	2.573674	2.345684	2.341652	2.34853	2.315734	2.360267	2.620202	2.451391	2.477029	2.450705	2.459145	2.619969	2.456192	2.223428	2.216916	2.220593	2.222595	2.237336	2.219267	2.409465	2.41208	2.41247	2.411148	2.406202	2.524837
AA874645	4.11271	3.933576	4.108731	4.376078	4.009246	4.151826	3.260313	2.706972	3.422824	2.797452	3.041494	3.408995	3.519987	3.425616	3.488371	3.428874	3.423474	3.422439	3.694147	3.331727	3.456594	3.395212	3.570535	3.226083	4.438442	4.309758	4.458622	4.44167	4.582353	4.423297	4.388398	3.586841	3.841346	3.967754	3.77944	3.921876
AA879840	4.377206	4.163743	4.10002	4.434522	4.48891	4.151084	5.164165	5.597835	4.79467	5.293948	4.97663	5.189638	4.689345	4.748123	4.338003	4.223371	4.310618	4.604043	4.797786	4.962378	4.950537	4.693915	4.492928	4.917353	4.81845	4.686311	4.766644	4.564949	4.628528	4.762299	4.793722	4.899194	4.532524	4.747422	4.498802	4.521435
AA880220	4.56453	6.489834	4.82825	4.584292	4.678546	5.010402	4.688607	7.236002	4.837403	5.200064	5.836687	6.486188	5.591707	7.07236	5.921559	6.057632	7.147577	7.154929	4.47142	7.005649	5.058133	5.228033	6.301918	6.652435	4.403106	6.029509	4.491801	4.265311	4.422906	5.101318	4.275484	6.75771	4.278271	4.61339	5.342997	6.03657
AA880527	3.392242	4.477823	3.444624	3.44174	3.412438	3.501969	2.606568	3.787568	2.963594	2.755099	3.928778	4.313799	3.275917	4.00104	3.265656	4.096183	4.876432	4.190304	3.164302	3.959969	3.278344	3.49396	4.282407	4.27692	3.452031	4.088549	3.447009	3.498832	3.411587	3.521264	3.385276	4.154136	3.342758	3.357425	3.662609	4.189246
AA881383	9.540389	9.567942	9.621588	9.644209	9.611064	9.663717	9.398811	9.402379	9.407859	9.435553	9.370684	9.303519	9.063018	9.212461	9.108078	9.000366	8.96848	9.106892	9.053584	9.237933	9.092932	8.989126	9.051835	9.105493	9.227	9.304661	9.23848	9.133518	9.197975	9.276695	9.410507	9.567504	9.45044	9.487448	9.408196	9.471532
AA881623	2.163894	2.166053	2.169181	2.167309	2.167042	2.163872	2.167547	2.159791	2.169425	2.171698	2.168051	2.167499	2.212269	2.17574	2.175856	2.172737	2.174835	2.173661	2.183575	2.180887	2.185086	2.183476	2.183371	2.182314	2.17398	2.171666	2.173007	2.171053	2.411366	2.167097	2.16519	2.164066	2.165185	2.163118	2.160496	2.161549
AA920031	2.95024	3.126523	3.208877	2.976056	3.094779	3.12807	3.690558	3.176893	3.669561	3.569147	3.576492	3.208821	4.510784	4.050189	3.989579	4.241277	4.070897	4.022962	5.155021	4.801544	5.059774	4.940755	4.83667	4.878123	3.051942	2.92337	3.173678	3.378391	3.226621	3.043523	3.59743	3.495348	3.615822	3.66795	3.376969	3.696594
AA921444	7.392707	7.166128	7.209324	7.319953	7.2646	7.242746	6.135587	6.256683	6.123953	6.117504	6.084165	6.140879	6.471187	6.541078	6.420005	6.423952	6.433917	6.362173	6.796282	6.715384	6.71986	6.708486	6.650459	6.69643	7.449353	7.392935	7.430111	7.407216	7.364707	7.357894	7.108761	7.04013	7.0976	6.97023	6.976831	6.904612
AA929323	3.928408	3.904731	3.935867	3.83533	3.876228	3.907369	3.900039	3.810907	3.71417	3.687218	3.789228	3.836755	3.547515	3.528116	3.54153	3.533799	3.765038	3.407705	4.020323	4.087454	4.032848	4.078445	4.052307	4.033578	2.999877	3.02455	2.976767	2.963689	2.985649	2.970144	2.998688	2.967685	2.989586	2.984435	2.984611	2.984028
AA930693	5.174226	4.95378	5.154387	5.16281	5.097117	5.131984	5.401582	5.038381	5.112373	5.326221	5.298679	4.971586	5.310153	5.167435	5.112641	5.318775	5.153467	5.127055	4.771314	4.702605	4.854224	4.874656	4.992584	4.767652	5.118419	5.167273	4.970689	4.837483	4.843066	4.864039	4.458792	4.649392	4.584809	4.728859	4.71048	4.627534
AA930779	2.443426	2.445673	2.443086	2.443168	2.443112	2.44575	2.439856	2.444345	2.438655	2.43909	2.442781	2.440866	2.407967	2.415614	2.406806	2.413132	2.412013	2.414367	2.462974	2.46286	2.461848	2.464248	2.464661	2.464071	2.444172	2.455038	2.450746	2.448378	2.44863	2.449536	2.450559	2.442294	2.443543	2.452044	2.443147	2.45046
AA939619	8.801434	8.437006	8.870405	8.589288	8.54873	8.64409	8.368796	7.300114	8.425442	8.21493	8.07442	7.936209	7.979008	7.772877	7.844101	7.659662	7.386724	7.78574	8.000929	7.78169	8.03386	7.614293	7.781766	7.714802	8.714524	8.054546	8.486948	8.527808	8.350665	8.23975	8.73261	8.398154	8.703907	8.594372	8.633968	8.478722
AA939659	2.331378	2.30354	2.306187	2.29968	2.384936	2.29873	2.304154	2.31822	2.305259	2.306693	2.304077	2.301067	2.61616	2.625536	2.621091	2.622159	2.620364	2.622504	2.315897	2.320254	2.427707	2.325256	2.332094	2.317204	2.30443	2.303799	2.313099	2.302547	2.317672	2.308901	2.303284	2.30148	2.303631	2.307675	2.30319	2.30886
AA940256	7.336456	7.624714	7.608316	7.008198	7.464832	7.476691	7.311612	7.199596	7.141526	7.073124	7.304841	6.992217	6.853765	6.902195	6.825781	6.779365	6.855959	6.825598	6.82538	6.249792	6.418607	6.244973	6.40221	6.270952	7.41655	7.898189	7.722962	7.621373	7.650969	7.678519	7.958928	7.282787	7.919834	7.61173	7.434236	7.412518
AA940303	3.62915	3.366483	3.900471	3.414025	3.478006	3.465144	3.122879	2.993424	3.035987	2.93369	2.804581	2.799119	4.05729	3.856994	3.762989	3.719364	4.036857	4.029874	3.996545	3.569139	3.879164	3.551324	3.579204	3.774121	2.926241	2.726752	2.927571	2.828495	3.179737	2.793921	3.190378	3.072117	3.102636	2.972938	2.902758	2.884364
AA940525	2.099624	2.10123	2.094634	2.118486	2.112562	2.100864	2.009781	2.003725	2.012374	2.013012	2.010852	2.006621	2.046092	2.042696	2.091476	2.042696	2.044032	2.011713	2.116724	2.092384	2.148347	2.082004	2.086525	2.089959	2.035582	2.010681	2.015886	2.016227	2.017206	2.012023	2.015932	2.013382	2.021129	2.01542	2.013728	2.016524
AA958820	2.761136	2.772196	2.772055	2.752886	2.767732	2.770104	2.785204	2.727054	2.720208	2.723759	2.72625	2.729505	2.717374	2.725006	2.725041	2.725694	2.724707	2.719671	2.716049	2.715174	2.716745	2.7203	2.722267	2.719061	2.705209	2.71836	2.716796	2.709355	2.707651	2.813433	2.780099	2.770354	2.772027	2.783237	2.766017	2.766644
AA958845	2.244662	2.246931	2.238602	2.252103	2.243783	2.248073	2.174731	2.179115	2.175545	2.175356	2.178297	2.176389	2.19245	2.185733	2.190734	2.187799	2.18807	2.185112	2.19513	2.194515	2.196513	2.193269	2.19546	2.196435	2.180184	2.184177	2.184878	2.185661	2.18568	2.184371	2.180815	2.177496	2.181976	2.18117	2.181412	2.186382
AA958965	10.18705	10.56262	10.21694	10.16795	10.36458	10.49044	10.54659	10.42717	10.55621	10.44728	10.56966	10.39957	10.11976	9.942701	10.18563	10.06718	10.10541	10.03092	10.09823	9.704691	9.938472	9.712254	9.839046	9.82467	10.43668	10.6992	10.57344	10.50615	10.53161	10.47197	10.40994	10.50038	10.4728	10.44985	10.25304	10.51592
AA960125	8.360706	8.158859	8.267618	8.268089	8.212982	8.295272	8.537886	8.370435	8.52185	8.52796	8.297258	8.457353	8.013197	8.098624	8.054787	7.992066	8.107683	8.041979	8.220222	8.236911	8.180718	8.213791	8.1226	8.115316	8.224507	8.03092	8.134467	8.201755	8.094154	8.189504	8.452362	8.358394	8.380048	8.504731	8.444421	8.307671
AA960166	10.68924	10.18345	10.64786	10.7269	10.60544	10.5861	10.17722	10.37694	10.32602	10.11689	10.10498	10.23154	10.37339	10.06656	10.31147	10.23789	9.797508	10.12251	10.24907	9.793452	10.25444	10.26509	10.02939	10.00167	10.57984	10.55594	10.55228	10.53807	10.52119	10.61432	10.70152	10.44524	10.6642	10.53808	10.42624	10.40818
AA960248	4.20644	4.253616	4.37608	4.517784	4.187088	4.226022	4.018563	4.106361	3.971383	4.124584	4.152298	3.925643	3.079889	3.031853	3.117069	3.040373	3.117119	3.036737	4.40605	4.177474	4.231919	4.240817	4.14339	4.328849	4.515239	4.491172	4.361104	4.653956	4.507734	4.487923	4.350179	4.285066	4.27895	4.258208	4.415166	4.301944
AA960310	8.721396	8.699483	8.790701	8.795634	8.785158	8.787265	9.065039	9.034987	8.954425	8.989563	8.891618	8.965579	8.553026	8.615058	8.589144	8.564652	8.64085	8.590317	8.624682	8.675219	8.569523	8.564073	8.537025	8.72283	8.491351	8.601978	8.551436	8.49397	8.530127	8.584865	8.616804	8.608299	8.621326	8.67585	8.649018	8.713238
AA960638	12.14355	12.00146	12.13127	12.0535	12.04751	12.05712	12.41134	12.18846	12.26795	12.30131	12.11986	12.18029	12.43093	12.42339	12.41319	12.42639	12.37011	12.44112	12.2951	12.30193	12.28673	12.35037	12.25471	12.27563	12.2031	11.97767	12.08758	12.13301	12.05165	12.1689	12.17554	12.02218	12.10018	12.07782	12.08918	11.97625
AA967305	7.411103	7.341358	7.224051	7.399082	7.33547	7.410422	7.92084	8.019807	7.844257	7.999762	7.907897	7.964361	7.958667	8.333171	8.053622	8.205409	8.149549	8.388435	7.679562	8.172934	7.887035	7.907982	7.847966	7.960229	7.218238	7.246356	7.18401	7.123419	7.156915	7.1992	7.356058	7.705534	7.404769	7.557136	7.474536	7.625817
AA982064	6.200908	6.403968	6.11858	6.213728	6.310624	6.318004	5.785782	6.355509	5.717191	5.820749	5.660301	5.916366	5.685209	6.174903	5.845438	5.767237	5.846746	6.030219	5.902789	6.641194	6.183935	6.02036	6.264338	6.293852	5.938985	6.226622	5.867021	6.1098	6.057962	6.279128	5.944869	6.19294	5.876508	6.19957	6.159296	5.942303
AA985754	10.29646	10.43537	10.37018	10.12813	10.2254	10.31246	10.26439	10.26628	10.18592	10.09738	10.18226	10.16958	10.74853	10.88369	10.76968	10.80147	10.75644	10.86039	10.83783	10.77774	10.70277	10.59194	10.66325	10.69797	10.23923	10.28643	10.23004	10.20264	10.24899	10.25024	10.21148	10.20296	10.15808	10.13215	10.13212	10.12782
AA985897	2.96873	2.967721	3.000594	2.941808	2.93264	2.958139	2.947523	2.972917	2.965106	2.951973	2.971343	2.983988	2.975721	3.008631	2.991954	3.019055	3.004795	3.003573	2.974199	2.981062	2.982951	2.997496	2.989191	2.985046	3.030262	3.063671	3.043872	3.03257	3.03428	3.063826	3.099525	3.098575	3.090306	3.099086	3.11091	3.095828
AA986082	6.563594	7.132244	6.202665	6.529344	6.716256	6.5406	6.946722	7.233486	6.866303	6.885257	7.021003	6.988115	6.831014	7.01965	6.810265	6.77559	6.976931	6.781011	7.02085	7.257181	6.994527	6.85673	6.791231	6.94883	6.646362	7.022143	6.819522	6.699575	6.828989	6.694267	6.594721	6.946812	6.828018	6.683086	6.529735	6.877012
AA986099	3.685837	3.714172	3.798852	3.722123	3.700012	3.740861	4.804361	4.934813	4.72518	4.735376	4.652701	4.840951	4.203113	3.868653	4.060023	3.895319	3.840564	3.860315	3.73476	3.786931	3.768356	3.76125	3.777628	3.720339	4.309328	4.09262	3.924124	4.049876	4.118173	4.030991	3.894205	3.890498	3.854199	3.91269	3.835606	3.858146
AA986379	2.469696	2.474798	2.468466	2.470509	2.46627	2.494759	2.463627	2.469017	2.46246	2.465315	2.466645	2.465661	2.481616	2.48347	2.484435	2.488278	2.486293	2.484081	2.487162	2.483289	2.484369	2.486437	2.494894	2.484416	2.469438	2.480356	2.475479	2.476992	2.473714	2.47688	2.474289	2.466761	2.465108	2.473657	2.47111	2.472936
AA986441	4.879175	4.099266	4.389709	4.340117	4.31262	4.337696	4.845321	5.263753	4.822153	4.619055	4.684388	5.195792	4.893696	5.052619	4.950635	5.032503	4.93507	4.898864	4.050901	4.117307	4.140777	3.921181	4.076901	4.01534	4.664957	4.574705	4.553016	4.500501	4.731064	4.551366	3.984696	3.935741	4.001366	4.116132	4.031114	3.980318
AA986695	2.345514	2.267151	2.235666	2.267072	2.272606	2.268084	2.383375	2.257558	2.267215	2.269536	2.368933	2.262681	2.270049	2.269501	2.27817	2.261589	2.26939	2.267403	2.190493	2.188255	2.275567	2.188591	2.21564	2.188605	2.35382	2.351322	2.357071	2.358865	2.35853	2.467649	2.252226	2.255901	2.244277	2.240406	2.245468	2.3616
AA987127	5.484608	5.193645	5.49745	5.69856	5.635048	5.396499	5.689451	4.955552	5.801068	5.897932	5.450745	4.318933	5.607735	5.12909	5.597235	5.07286	4.743572	5.006442	5.540878	4.59179	5.339553	5.227087	4.394253	4.545055	5.792574	4.809883	5.890221	5.771056	5.894397	5.801513	6.092113	5.346892	6.212516	6.303162	5.880976	5.653868
AA987131	1.982512	1.984413	1.981938	1.98542	1.983596	1.985138	1.983297	1.991912	1.984962	1.982803	1.982577	2.02689	1.979563	1.981149	1.980346	1.979783	1.979751	1.979656	1.934359	1.931267	1.934469	1.934207	1.9325	1.931507	1.99134	1.99112	1.992084	1.991379	1.990878	1.990012	1.990588	1.987484	1.988758	1.989396	1.987842	1.990134
AA987147	10.98074	10.79962	10.8806	10.9867	10.95366	10.91768	10.77533	10.46362	10.86794	10.81178	10.71039	10.69306	10.34904	10.26347	10.43587	10.36819	10.31654	10.24239	10.57029	10.34085	10.56397	10.44618	10.41679	10.40831	10.80944	10.80834	10.89539	10.89241	10.8838	10.9003	11.01824	10.96506	11.04282	10.94268	10.9253	10.96543
AA987181	2.507094	2.510692	2.509794	2.50519	2.509997	2.516105	2.480321	2.476103	2.478585	2.472567	2.481348	2.482474	2.61699	2.615658	2.62403	2.620211	2.621144	2.617432	2.66432	2.674598	2.663053	2.667385	2.667828	2.695968	2.470592	2.477173	2.521036	2.478462	2.473145	2.480259	2.476104	2.475348	2.466571	2.476028	2.469015	2.4718
AA990557	2.91841	2.651118	2.643099	2.651237	2.664072	2.648668	2.581926	2.573408	2.592036	2.5894	2.600066	2.583129	2.445054	2.414653	2.409311	2.410418	2.408371	2.408654	2.615046	2.653149	2.611621	2.69599	2.616426	2.621545	2.623342	2.620479	2.616292	2.675091	2.623685	2.619663	2.648048	2.644248	2.70707	2.757677	2.644327	2.682024
AA990586	2.51421	2.515141	2.51999	2.508723	2.503145	2.519938	2.638118	2.685691	2.637155	2.649012	2.650271	2.668414	2.520808	2.535725	2.561473	2.536027	2.537093	2.539042	2.535183	2.540178	2.533636	2.538281	2.538915	2.530823	2.522617	2.530031	2.519281	2.519981	2.519242	2.521658	2.743762	2.741033	2.743094	2.759332	2.742057	2.732653
AB000121	5.887463	5.711786	5.841132	5.847399	5.799131	5.914238	6.912307	6.137926	6.618376	6.745675	6.810942	6.593445	7.604257	7.265664	7.533482	7.447774	7.303483	7.381914	7.624713	7.423864	7.585193	7.572364	7.450223	7.485903	6.399984	6.15299	6.274684	6.300605	6.211936	6.319404	6.089002	5.800737	6.24933	6.235171	6.229091	6.076274
AB000490	1.991206	1.997317	1.987982	1.997177	1.993698	1.995545	2.383574	2.375575	2.387671	2.389276	2.382932	2.380395	2.33954	2.333291	2.342979	2.333849	2.336554	2.329865	2.40238	2.399618	2.400287	2.40828	2.398662	2.396149	2.3919	2.381751	2.390929	2.391113	2.391431	2.384607	2.372742	2.37495	2.378645	2.374562	2.371877	2.374664
AB000497	2.831938	2.838898	2.843077	2.843832	2.832146	2.845803	2.837884	2.843392	2.846136	2.853367	2.852835	2.845404	2.700725	2.699429	2.70105	2.697221	2.702438	2.70747	2.707096	2.703615	2.704738	2.708212	2.696354	2.695871	2.786172	2.806243	2.794929	2.789631	2.795745	2.775672	2.732127	2.725674	2.723774	2.730494	2.7227	2.736275
AB000499	2.366229	2.367864	2.363517	2.373	2.373432	2.368578	2.174041	2.1693	2.175702	2.178912	2.172723	2.176156	2.169776	2.168702	2.17333	2.170867	2.18488	2.169901	2.180483	2.178406	2.182216	2.184189	2.183147	2.178536	2.189564	2.169785	2.170383	2.170246	2.172004	2.168763	2.161855	2.163004	2.160879	2.163214	2.159039	2.160836
AB000500	2.132148	2.132278	2.102216	2.097704	2.097327	2.10534	2.145169	2.096893	2.096122	2.098445	2.129547	2.096903	2.108211	2.109168	2.204789	2.129014	2.110752	2.109664	2.115924	2.113537	2.117342	2.111171	2.113885	2.130083	2.105343	2.100755	2.103944	2.110631	2.101448	2.100942	2.10045	2.097651	2.100228	2.099515	2.097696	2.10043
AB000502	2.430904	2.436182	2.377172	2.398584	2.39451	2.390675	2.258863	2.248944	2.259647	2.259419	2.258731	2.254587	2.264339	2.261843	2.265303	2.259723	2.260229	2.260117	2.381053	2.341239	2.34437	2.340083	2.347302	2.337216	2.249885	2.262545	2.263773	2.2527	2.251225	2.255593	2.247328	2.246812	2.250268	2.247832	2.247036	2.348798
AB000682	2.947363	3.039192	3.227494	2.950566	2.935236	3.037316	2.863448	2.993509	2.866737	2.868324	2.881132	2.900783	3.158082	3.24798	3.181591	3.222015	3.175489	3.301858	3.173056	3.162392	3.195544	3.193385	3.276234	3.173797	2.932381	2.970719	2.965515	2.961218	3.020604	2.916494	2.879134	2.878512	2.861754	2.912804	2.873976	2.87658
AB000710	1.679106	1.676246	1.676592	1.675812	1.677974	1.67399	1.672204	1.70208	1.676195	1.671304	1.674742	1.673271	1.675092	1.672142	1.674752	1.673838	1.673882	1.674468	1.676664	1.680573	1.680081	1.678729	1.678121	1.678404	1.677052	1.705474	1.679774	1.678923	1.678676	1.675923	1.68241	1.68247	1.685454	1.681933	1.681933	1.68241
AB000828	2.249548	2.248413	2.242416	2.255677	2.250057	2.261826	2.36156	2.350401	2.364608	2.488715	2.360161	2.527538	2.379693	2.373983	2.50895	2.368378	2.37909	2.539709	2.693337	2.376959	2.379708	2.365543	2.489407	2.376573	2.367588	2.386994	2.367396	2.371521	2.370664	2.364458	2.36836	2.366534	2.36966	2.359792	2.366092	2.368856
AB001737	2.564616	2.55336	2.577252	2.54795	2.564006	2.556314	2.55098	2.561936	2.552153	2.553333	2.559228	2.562155	2.57154	2.580503	2.570581	2.577569	2.581392	2.579882	2.57476	2.580763	2.576866	2.580059	2.574128	2.585299	2.56611	2.578036	2.572909	2.569342	2.570895	2.578702	2.563428	2.570283	2.565544	2.569214	2.567928	2.57186
AB003040	2.725324	2.723421	2.71891	2.702305	2.715744	2.722803	2.732928	2.7571	2.741092	2.734487	2.74844	2.746023	2.821674	2.827115	2.82732	2.825611	2.820356	2.828575	2.898876	2.869969	2.865912	2.871393	2.87218	2.870704	2.776786	2.805032	2.782674	2.782676	2.778905	2.775052	2.842887	2.83319	2.832592	2.846646	2.846366	2.832485
AB003502	9.827069	9.878627	9.870811	9.784722	9.783466	9.781477	10.17322	10.33909	10.14228	10.07451	10.09678	10.07979	10.70248	10.84618	10.59901	10.60791	10.58431	10.67414	10.68639	10.7514	10.77233	10.71272	10.67955	10.63179	10.17716	10.21784	10.20959	10.14053	10.18045	10.17986	9.978172	10.1302	10.08827	9.945832	9.917981	9.881354
AB004879	2.633708	2.63698	2.93416	2.687156	2.659574	2.640765	2.931845	2.961969	2.801076	2.878775	2.808485	2.818991	2.782262	2.666084	2.882158	2.677885	2.795442	2.764359	2.587573	2.485419	2.48642	2.498983	2.5167	2.490845	2.859447	2.860266	2.868601	2.863597	3.042652	2.999081	2.659366	2.659677	2.660947	2.65461	2.706315	2.662688
AB006320	2.437766	2.441583	2.438248	2.441742	2.436381	2.441122	2.793558	2.788257	2.798498	2.79538	2.798543	2.791337	2.738053	2.735889	2.744334	2.736859	2.738797	2.741495	2.455657	2.45363	2.456898	2.457598	2.456007	2.454785	2.450108	2.466733	2.487408	2.45697	2.472559	2.451137	2.801868	2.794888	2.805576	2.805814	2.7946	2.804107
AB006361	2.812151	2.814253	2.827221	2.826076	2.823447	2.818953	2.813313	2.797711	2.815076	2.822108	2.818121	2.865178	2.865943	2.858279	2.873929	2.859399	2.862089	2.858744	2.849233	2.845584	2.847071	2.842898	2.859296	2.856375	2.826927	2.819091	2.816213	2.828981	2.829642	2.818947	2.821703	2.808456	2.80132	2.82092	2.80722	2.826418
AB006714	1.973228	1.97364	2.052184	1.969048	1.975506	1.974137	2.055468	2.036876	2.03688	2.040868	2.036366	2.036916	2.130109	2.129841	2.130646	2.129853	2.131716	2.132304	1.971672	1.969418	1.975082	2.05511	1.972418	1.977759	1.999625	1.997421	1.998657	1.999195	1.999942	1.998725	2.192656	2.193597	2.192928	2.190945	2.190918	2.192056
AB007986	2.333007	2.335622	2.332325	2.347858	2.33571	2.3373	2.317918	2.320656	2.316697	2.317097	2.320761	2.317895	2.325224	2.329403	2.327349	2.331747	2.332137	2.327654	2.339129	2.337777	2.337754	2.338614	2.338659	2.358071	2.318501	2.327706	2.324464	2.325131	2.323755	2.325042	2.337973	2.330681	2.333946	2.381709	2.332352	2.336226
AB008174	2.32964	2.331753	2.32354	2.332224	2.334018	2.323789	2.313152	2.304733	2.312702	2.314005	2.312873	2.308914	2.106693	2.101884	2.164394	2.102122	2.106998	2.197413	2.139649	2.131571	2.132043	2.131869	2.135944	2.131079	2.099135	2.100055	2.10415	2.100876	2.100348	2.099141	2.139554	2.14095	2.145531	2.13877	2.137444	2.136914
AB008178	2.795746	2.792718	2.777349	2.777312	2.791629	2.79576	3.00597	2.99756	2.999717	2.998018	3.0098	3.013012	3.073208	3.119884	3.066523	3.079437	3.091553	3.063565	2.710785	2.707857	2.70879	2.733191	2.704538	2.942916	2.661924	2.686874	2.664421	2.66647	2.676419	2.669159	2.775625	2.779398	2.776122	2.839306	2.784831	2.791263
AB008453	1.821392	1.821747	1.819882	1.823834	1.823516	1.823231	1.724103	1.723438	1.725534	1.723343	1.72268	1.724297	1.722891	1.720366	1.722384	1.722964	1.722414	1.720619	1.723131	1.723103	1.722595	1.723672	1.721877	1.722336	1.728141	1.730373	1.729717	1.728931	1.728256	1.729712	1.730313	1.729031	1.727137	1.729112	1.727404	1.728135
AB008867	2.289626	2.281937	2.27535	2.296803	2.29398	2.285842	1.847145	1.857843	1.853594	1.854585	1.854086	1.854643	1.840721	1.839763	1.840788	1.839579	1.838621	1.839607	2.102884	2.1086	2.105851	2.105794	2.102918	2.108052	1.755161	1.773556	1.756472	1.756961	1.756286	1.763207	2.244176	2.251914	2.253034	2.258317	2.255844	2.240915
AB009661	2.523546	2.525386	2.538924	2.525502	2.52722	2.526648	2.608584	2.637005	2.61405	2.614049	2.618317	2.618072	2.640432	2.632317	2.631982	2.637693	2.640289	2.642871	2.554948	2.557377	2.551161	2.55339	2.549461	2.559767	2.532256	2.547384	2.545863	2.541481	2.544074	2.542458	2.532502	2.530459	2.531908	2.534766	2.528054	2.537236
AB009674	2.49386	2.497099	2.487552	2.506536	2.503399	2.49688	2.391169	2.346917	2.358672	2.35492	2.356057	2.360009	2.372919	2.371036	2.372985	2.368093	2.372977	2.419588	2.374423	2.370581	2.374876	2.414344	2.373253	2.369583	2.380516	2.436747	2.439396	2.442867	2.4436	2.435402	2.653689	2.651393	2.661167	2.654321	2.651891	2.657436
AB010088	2.32287	2.233046	2.22867	2.230477	2.233142	2.231527	2.274453	2.273227	2.275457	2.274157	2.274423	2.27428	2.280202	2.281237	2.282837	2.294131	2.286009	2.280675	2.274378	2.269118	2.275198	2.273266	2.272431	2.276898	2.278519	2.283461	2.280873	2.282926	2.281054	2.281671	2.220033	2.216691	2.219208	2.219894	2.216697	2.221146
AB012273	5.951598	5.987102	5.982242	6.02843	5.903922	5.996475	5.791306	5.468098	5.680783	5.60601	5.677684	5.579127	5.665901	5.773165	5.814717	5.990167	6.371787	5.922626	6.105624	6.36135	6.266065	6.222362	6.338434	6.360055	5.033366	5.051606	4.981659	5.053587	4.954789	4.962952	5.584828	5.910849	5.715762	5.751877	5.803729	5.752528
AB012278	8.123348	9.522858	8.233102	8.332715	8.526038	8.843398	7.800787	9.796583	8.038157	8.620622	9.171216	9.335033	8.059694	9.700996	8.176398	8.632613	9.157495	9.327667	7.753243	9.376053	7.818465	8.277948	8.574845	8.657109	8.834397	9.389603	8.612083	8.942424	9.075983	9.056536	7.98517	9.90118	8.233883	8.543978	8.91708	9.17257
AB013097	2.424703	2.362866	2.363512	2.355643	2.370597	2.363427	2.352956	2.349179	2.355294	2.353664	2.353277	2.348955	2.368653	2.362806	2.370477	2.380609	2.365661	2.367155	2.482146	2.37119	2.37445	2.375031	2.37275	2.36943	2.355899	2.354031	2.361886	2.360962	2.361659	2.354863	2.354602	2.357096	2.362068	2.357003	2.364556	2.362011
AB013440	2.495488	2.49442	2.485163	2.504633	2.501094	2.495458	2.524397	2.507286	2.523458	2.565113	2.526327	2.520791	2.529303	2.51717	2.529717	2.518417	2.52099	2.521035	2.550384	2.545008	2.545755	2.576357	2.540112	2.54792	2.505672	2.507375	2.508205	2.509325	2.509732	2.515197	2.509424	2.50313	2.51675	2.511112	2.500083	2.508468
AB013464	5.769925	5.911052	6.142916	6.620855	6.268238	6.077725	6.06711	6.43849	5.781194	6.170044	5.941361	5.642571	5.952857	6.212404	5.701361	5.794426	5.567336	5.88239	5.606189	6.014852	5.840184	5.929218	5.688968	5.869914	5.769757	5.681878	5.69581	5.501807	5.617662	5.64698	5.725013	5.756239	5.683674	5.680491	5.538932	5.758016
AB013898	3.18817	3.185522	3.23048	3.153894	3.137098	3.1857	3.227413	3.341212	3.194543	3.217269	3.247734	3.274522	3.226285	3.283869	3.235358	3.302585	3.270883	3.275122	3.182779	3.221253	3.195242	3.240169	3.229395	3.219316	3.240675	3.30116	3.246247	3.238702	3.23585	3.277606	3.177921	3.250624	3.137755	3.180752	3.204966	3.162709
AB015422	2.063504	2.062548	2.061819	2.062558	2.071655	2.086198	2.239359	2.243686	2.242053	2.24241	2.242161	2.237892	2.108323	2.107341	2.107327	2.107147	2.109587	2.119195	1.949356	1.948756	1.947255	1.949474	1.96348	1.947251	2.212538	2.204256	2.230635	2.208661	2.21042	2.219807	2.243658	2.240673	2.243106	2.243094	2.23871	2.249086
AB015595	6.043466	6.096214	6.0285	6.153912	6.233462	6.311442	6.620191	7.623176	6.633809	6.483876	6.386189	6.676737	7.186547	7.361444	7.275455	7.299927	7.417295	7.439239	6.582322	7.475217	7.211173	7.10355	7.149476	7.303896	5.465387	5.853491	5.579902	5.370329	5.698137	5.905569	5.798164	6.30658	6.053968	6.255676	6.207273	6.283119
AB015978	2.164202	2.164616	2.164078	2.166877	2.165012	2.164514	2.253455	2.251327	2.256095	2.256266	2.255035	2.256093	2.269597	2.26686	2.266861	2.265846	2.267345	2.265323	2.17987	2.179859	2.179587	2.178788	2.178109	2.176819	2.170048	2.172305	2.16955	2.17013	2.168756	2.17122	2.166984	2.163206	2.163514	2.16482	2.159803	2.163283
AB016248	9.419991	9.204669	9.46438	9.357394	9.305249	9.324018	9.387398	8.970873	9.307507	9.230147	9.160756	9.029141	9.237891	9.091134	9.107288	9.176082	9.632569	9.272774	9.168997	9.297672	9.236313	9.246904	9.304609	9.261185	9.233524	9.180213	9.286462	9.167076	9.213654	9.272874	9.448672	9.396978	9.337668	9.348326	9.313562	9.259975
AB016516	2.01224	2.011734	2.013835	2.012003	2.012486	2.012313	2.0073	2.01107	2.008575	2.008979	2.013417	2.007504	2.026471	2.022953	2.022166	2.022719	2.022792	2.022336	2.024733	2.022609	2.024312	2.023685	2.02356	2.022092	2.016867	2.026479	2.0185	2.017709	2.01743	2.020291	2.016398	2.015192	2.01453	2.015512	2.016598	2.016386
AB016602	2.134037	2.140059	2.136177	2.145264	2.322864	2.138458	2.133009	2.134219	2.136643	2.131566	2.138191	2.141593	2.143639	2.142147	2.149226	2.141657	2.142523	2.145553	2.158571	2.156998	2.154578	2.146802	2.161047	2.157951	2.1376	2.13931	2.145145	2.142976	2.142468	2.140424	2.132916	2.133839	2.132664	2.135881	2.133176	2.137046
AB017105	5.532758	5.507507	5.558018	5.371033	5.385882	5.448282	5.937282	5.570258	5.784507	5.874368	5.8877	5.885741	6.23732	6.272626	6.272871	6.326805	6.194573	6.29756	5.908911	5.822552	5.883743	5.813415	5.81661	5.848524	5.189506	5.302079	5.111606	5.078039	5.161506	5.254241	5.619449	5.650172	5.509472	5.604388	5.697662	5.657554
AB017136	2.207248	2.210483	2.209714	2.209952	2.208173	2.212284	2.267961	2.270404	2.267496	2.268051	2.270674	2.269116	2.265851	2.267848	2.268733	2.269823	2.270966	2.266567	2.22266	2.220486	2.222855	2.221449	2.221351	2.221197	2.202434	2.210903	2.207058	2.209713	2.206884	2.207768	2.27244	2.267715	2.270054	2.273639	2.266406	2.271238
AB018194	11.55029	11.14955	11.58554	11.50262	11.43246	11.35404	11.46127	11.39592	11.43617	11.29573	11.36575	11.2659	11.35199	11.40142	11.25381	11.31241	11.36083	11.32135	10.89827	10.98895	11.06608	11.04549	11.0548	10.92313	11.43158	11.32395	11.49865	11.46718	11.4588	11.42157	11.24278	11.23668	11.2575	11.2057	11.22919	11.22378
AB018574	5.365808	4.824468	5.260821	4.98305	5.356556	5.051971	5.449783	3.966993	5.446164	5.365061	5.329882	4.898706	6.561589	6.197301	6.780888	6.407478	6.382424	6.239952	7.015503	6.388369	7.065174	6.788569	6.654137	6.578141	5.164341	4.615408	5.198216	5.269792	5.244166	4.936503	5.831209	5.052806	5.854712	5.973054	5.342336	5.510986
AB018576	3.38613	3.451404	3.443176	3.635038	3.405271	3.380127	3.539473	3.509796	3.737881	3.686908	3.724013	3.556484	4.160821	3.862558	4.040212	4.319049	4.40487	4.166043	4.268264	3.968569	4.260821	4.447326	4.34539	4.263451	3.379988	3.579658	3.386209	3.306175	3.296556	3.423254	3.570526	3.11767	3.395182	3.36293	3.17209	3.630939
AB019028	5.246472	5.43555	5.460894	5.01362	5.224939	5.197011	5.223724	5.615709	5.004392	5.429195	5.313173	5.472736	6.191774	6.039238	6.029351	6.064312	5.827681	5.951412	5.870568	5.98898	5.935487	5.838774	5.823119	5.831893	5.629977	5.646135	5.586603	5.509792	5.509382	5.488735	5.059347	5.067443	5.122628	5.305702	4.886344	5.057576
AB019212	10.85156	10.7085	10.8578	10.87792	10.85738	10.76526	10.87693	10.70746	10.88058	10.88446	10.80889	10.73572	10.827	10.68947	10.84553	10.8062	10.72602	10.75317	10.74145	10.70462	10.78684	10.75219	10.74278	10.69126	10.53464	10.52823	10.65726	10.54166	10.62187	10.63163	10.76612	10.73756	10.80993	10.81032	10.76591	10.75559
AB019479	2.435335	2.434396	2.431557	2.442244	2.441844	2.435272	3.042457	3.041417	3.004501	3.024604	3.074852	3.041755	2.56908	2.461672	2.718515	2.594487	2.830333	2.559409	2.597518	2.666692	2.892372	2.709832	2.610219	2.640375	2.630333	2.620396	2.684258	2.64345	2.719829	2.620775	2.570215	2.564744	2.574983	2.570283	2.560936	2.58579
AB019601	5.71022	5.562222	5.7725	5.672772	5.624027	5.620352	5.970255	5.833945	5.653777	5.891359	5.617936	5.520812	6.142657	5.781498	5.995617	5.997446	5.725665	6.00979	5.24655	5.115358	5.304645	5.207309	5.018766	5.119343	5.573643	5.370891	5.676316	5.355646	5.617039	5.533139	5.010528	4.895616	4.905018	5.080726	5.000268	4.865329
AB019618	2.89865	2.628968	2.619054	2.580057	2.537336	2.63333	2.443008	2.441779	2.445987	2.443696	2.448037	2.449252	2.402743	2.43868	2.423129	2.407613	2.409954	2.474702	2.451271	2.447482	2.447002	2.496418	2.455842	2.524926	2.495225	2.48705	2.5278	2.498393	2.511973	2.477823	2.522904	2.634738	2.519748	2.52138	2.52229	2.517442
AB021226	2.483145	2.53882	2.435744	2.444716	2.425576	2.394238	2.360421	2.345291	2.376639	2.36054	2.357806	2.355403	2.367228	2.361279	2.367731	2.630225	2.372518	2.383073	2.316607	2.306571	2.398965	2.307384	2.309296	2.352151	2.403631	2.43564	2.408389	2.40582	2.405451	2.399531	2.323124	2.329844	2.331965	2.32961	2.488052	2.329964
AB021291	2.440125	2.439731	2.427158	2.433105	2.442535	2.437885	2.4181	2.405369	2.417868	2.420055	2.42477	2.416327	2.440448	2.4341	2.443356	2.432525	2.434219	2.438897	2.44039	2.441669	2.437119	2.438301	2.433478	2.467281	2.422999	2.422429	2.426447	2.422927	2.425496	2.42909	2.423015	2.427167	2.429057	2.424276	2.419522	2.427038
AB021860	6.894408	7.023019	7.008408	6.937126	7.02817	7.054956	7.297464	7.291144	7.345372	7.255423	7.075104	6.884867	7.336347	7.55016	7.437032	7.385178	7.486012	7.40805	7.513297	7.592822	7.467023	7.552383	7.375817	7.546739	6.932383	6.871322	6.926776	6.970435	6.974353	6.946088	6.882478	6.962384	7.00826	6.903382	6.650848	6.768718
AB022340	2.491181	2.487512	2.491198	2.477702	2.495474	2.492506	2.579346	2.579931	2.577697	2.657643	2.58739	2.610325	2.723929	2.61546	2.630936	2.615265	2.648518	2.62567	2.612921	2.610588	2.614567	2.610797	2.610515	2.606222	2.490887	2.488849	2.487144	2.488134	2.491319	2.483948	2.465369	2.459508	2.466618	2.464692	2.461966	2.463368
AB023132	2.444032	2.446374	2.449741	2.445844	2.448282	2.444808	2.446146	2.444559	2.443837	2.443255	2.441373	2.446011	2.459989	2.465338	2.460704	2.464521	2.464426	2.461641	2.466542	2.461282	2.463974	2.465158	2.463349	2.460677	2.453167	2.450901	2.454729	2.453371	2.452466	2.453232	2.449002	2.44827	2.473464	2.449474	2.443612	2.452045
AB023401	3.057188	3.022413	3.057659	3.176964	3.075483	3.064113	3.126722	3.077636	3.208047	3.231073	3.303881	3.124791	2.685712	2.796117	2.635404	2.605271	2.673862	2.599253	2.771251	2.705103	2.978488	2.769378	2.851716	2.686571	2.936291	2.813618	3.180242	2.98351	2.959754	2.813287	2.640018	2.57447	2.742224	2.66479	2.630026	2.667202
AB023656	2.815838	2.78321	2.719469	3.44241	2.85784	2.789003	2.813883	2.821507	2.914542	3.035417	2.845169	2.774995	2.760172	2.743682	2.821478	2.744939	2.753478	2.757563	2.598954	2.59621	2.743638	2.616899	2.703242	2.845933	2.987014	2.956607	2.990446	2.989296	3.016267	3.156441	2.314638	2.347499	2.752226	2.314563	2.311573	2.398884
AB024521	2.068854	2.071441	2.068838	2.065215	2.090782	2.067454	2.063459	2.064852	2.070369	2.067184	2.063268	2.083665	2.003441	2.002209	2.001601	2.000068	2.001514	2.003282	2.076144	2.123751	2.077977	2.081396	2.078776	2.081155	2.073098	2.076943	2.074907	2.075539	2.084583	2.071356	2.065234	2.064979	2.089776	2.070196	2.068916	2.0669
AB025413	2.167074	2.169266	2.17543	2.16203	2.165602	2.167891	2.167118	2.167078	2.164605	2.165218	2.163076	2.167149	2.362725	2.360684	2.363942	2.361366	2.364084	2.360227	2.185491	2.179474	2.182533	2.180673	2.176369	2.180184	2.183258	2.190487	2.187604	2.183356	2.184881	2.252794	2.181042	2.17985	2.183554	2.178587	2.179808	2.177648
AB026497	6.877489	6.966917	7.1846	6.88736	6.866418	6.853626	6.525178	6.645042	6.61588	6.435483	6.595223	6.726832	7.216521	7.183942	7.043475	7.027799	6.895831	6.936803	7.228928	6.960838	7.116638	7.135878	7.102958	7.013469	7.10751	6.984487	7.132639	7.164207	7.15286	7.016506	6.853854	6.807002	6.850778	6.914034	6.887961	6.79938
AB026551	2.686021	11.92482	2.363009	5.963154	8.615482	10.33166	2.551003	12.43798	5.063694	10.74226	11.96482	12.43331	2.021023	11.19724	6.923255	10.56383	11.65444	11.42893	2.222453	11.66785	4.449708	10.26524	11.60909	11.64285	2.299185	9.202443	2.29422	3.182327	6.749032	8.651192	2.433218	11.93103	4.53863	9.090311	10.85992	11.212
AB026810	2.042342	2.029988	2.149596	2.075986	2.044395	2.031976	2.470966	2.459436	2.542096	2.502597	2.473235	2.468181	2.111206	2.108772	2.110626	2.109529	2.19098	2.107861	2.080773	2.125208	2.106875	2.075055	2.074657	2.078665	2.049206	2.048021	2.255489	2.047198	2.051189	2.079777	2.075665	2.112563	2.16761	2.358694	2.101331	2.076277
AB026997	9.865699	9.606346	9.820908	9.944498	9.857941	9.878829	9.624387	9.497394	9.605235	9.531263	9.60702	9.482064	9.651611	9.644093	9.697962	9.706394	9.714978	9.582211	9.361033	9.208511	9.380145	9.28544	9.3852	9.301054	9.754399	9.719296	9.913801	9.909736	9.816296	9.834157	9.989011	9.647491	9.939132	9.896396	9.832156	9.889089
AB028050	1.864858	1.864543	1.864962	1.866978	1.865283	1.865531	1.865297	1.862655	1.86515	1.866202	1.865022	1.86467	1.871499	1.868881	1.872383	1.870284	1.869963	1.868625	1.872132	1.872723	1.873367	1.871554	1.872654	1.872019	1.870372	1.868686	1.869282	1.870602	1.870089	1.868956	1.8684	1.867531	1.86878	1.869287	1.868028	1.868875
AB028499	2.345333	2.341957	2.338884	2.351484	2.381946	2.343814	2.263294	2.254153	2.262078	2.390358	2.265594	2.26253	2.283695	2.27471	2.308637	2.277448	2.277358	2.28002	2.322723	2.363326	2.299002	2.298622	2.298812	2.293641	2.402844	2.305605	2.332283	2.307833	2.306276	2.295286	2.299809	2.269639	2.272304	2.266246	2.26188	2.274658
AB028625	2.192714	2.196268	2.19515	2.190955	2.192116	2.195454	2.199986	2.201683	2.201196	2.199298	2.197504	2.274557	2.200125	2.208441	2.207134	2.209054	2.204281	2.20606	2.2158	2.21149	2.213553	2.215242	2.217763	2.213901	2.201672	2.205086	2.202408	2.206127	2.205298	2.208543	2.196051	2.191839	2.19232	2.196262	2.196536	2.192108
AB028868	2.153624	2.154323	2.154243	2.148069	2.149346	2.154328	2.151878	2.155001	2.148326	2.150057	2.151546	2.152813	2.159457	2.160588	2.159413	2.162125	2.162209	2.157929	2.168137	2.166522	2.166855	2.166552	2.164545	2.166156	2.157032	2.164578	2.163715	2.157202	2.156704	2.162847	2.155323	2.149775	2.15134	2.15404	2.150388	2.151182
AB029145	2.888622	2.7996	2.780976	2.851687	2.85969	2.801185	2.786223	2.82723	2.759285	2.777566	2.778663	2.819508	2.903073	2.860718	3.1076	2.86528	3.041748	2.941154	3.119263	3.222752	3.034553	3.104762	3.151213	3.093459	2.897979	2.813701	2.856262	2.817862	2.958197	2.813211	3.411693	3.39512	3.22754	3.263308	3.255208	3.248373
AB029146	9.344107	9.180122	9.302623	9.304654	9.269796	9.22602	9.638029	9.482161	9.563161	9.64985	9.49077	9.403875	9.83989	9.87454	9.865586	9.819738	9.819713	9.894267	9.593872	9.753312	9.779436	9.650056	9.650882	9.695826	8.914414	9.001159	9.196456	9.059699	9.12651	9.11148	9.199601	9.216931	9.236817	9.267329	9.281069	9.207837
AB029502	2.718851	2.717146	2.711176	2.704874	2.70605	2.720408	2.492077	2.515158	2.493071	2.503518	2.493437	2.492331	2.506895	2.513008	2.512854	2.515832	2.513871	2.518854	2.742578	2.741877	2.736475	2.744437	2.77014	2.759187	2.736443	2.738307	2.768129	2.73592	2.731677	2.738693	2.721886	2.726954	2.707672	2.737796	2.741018	2.724296
AB029929	4.871986	5.365962	4.540045	4.579854	4.843804	4.886878	2.768919	7.227533	2.491259	2.837075	3.012371	4.287365	3.846235	5.601495	4.135075	3.977969	4.695175	4.903404	3.71677	6.450615	3.830022	4.029001	4.344744	4.839647	4.70655	6.418097	4.63954	4.772842	4.584285	4.743471	4.119542	6.624554	4.133784	4.324226	4.10969	4.618126
AB030038	5.896806	5.710988	5.973356	5.742565	5.873981	5.807683	6.188765	6.275233	6.172988	6.130802	6.113942	6.140076	6.110323	6.20498	6.146036	6.264639	6.099864	6.020592	6.181469	6.10528	6.113534	6.198882	6.167349	6.124018	5.792137	5.712355	5.685157	5.662066	5.719548	5.804483	5.78909	5.74486	5.857731	5.711552	5.751224	5.712268
AB030185	9.418658	9.323387	9.423186	9.336478	9.303185	9.330986	9.680268	9.558306	9.727978	9.757225	9.663972	9.535452	9.919383	9.911913	9.83143	9.803316	9.782971	9.812644	9.86306	9.813272	9.843772	9.784496	9.717269	9.654991	9.606701	9.523648	9.620683	9.643648	9.590393	9.559533	9.520878	9.468099	9.501274	9.539479	9.490078	9.478938
AB030194	2.386604	2.38687	2.390059	2.380781	2.383614	2.395961	2.39616	2.443829	2.384013	2.384245	2.388001	2.408021	2.545374	2.545628	2.551542	2.707218	2.547943	2.545294	2.301963	2.303598	2.306518	2.304737	2.327387	2.303147	2.289357	2.292761	2.293801	2.292083	2.294988	2.29382	2.392468	2.393418	2.389396	2.392304	2.391806	2.391242
AB030202	2.553557	2.564183	2.560008	2.553391	2.572502	2.565295	2.55412	2.55552	2.559623	2.565008	2.557105	2.556749	2.570764	2.575278	2.583849	2.577604	2.581398	2.574421	2.581475	2.581117	2.650122	2.586563	2.58531	2.581149	2.566398	2.565173	2.571944	2.569394	2.572331	2.566893	2.568216	2.572439	2.566116	2.56994	2.567804	2.562554
AB030280	2.22044	1.982609	2.160608	2.480476	2.416842	2.287508	3.046001	2.552068	2.740639	2.816943	2.607852	2.870621	2.569314	2.50211	2.483666	2.461597	2.510553	2.53036	3.421346	3.872772	3.738653	3.810886	3.513296	3.627	2.079128	2.113359	2.096267	2.072564	2.077573	2.076975	2.351526	2.317505	2.181278	2.196073	2.192276	2.208222
AB030503	8.343332	8.196284	8.368955	8.398438	8.376746	8.37937	8.675082	8.551021	8.604278	8.63797	8.530715	8.359767	8.038432	8.277655	8.009147	8.088305	8.447084	8.111187	8.091028	8.355414	8.089005	8.055244	8.107222	8.119187	8.155517	8.211295	8.285405	8.066488	8.241561	8.114949	8.047743	8.181431	8.083156	8.074084	8.01925	8.082714
AB030734	2.12777	2.192104	2.110484	2.167175	2.111463	2.107768	2.119723	2.293095	2.112167	2.106452	2.256381	2.255591	2.11824	2.304688	2.114819	2.148924	2.118465	2.281284	2.143736	2.143212	2.144302	2.167214	2.173901	2.149444	2.033538	2.051517	2.033586	2.034095	2.03157	2.076612	2.11224	2.15335	2.108097	2.110047	2.318996	2.126579
AB030906	4.84742	4.962929	4.924017	4.676817	4.773293	4.842612	4.301459	4.324656	4.559517	4.224304	4.690219	4.68234	4.517698	4.405595	4.276294	4.656413	4.516965	4.700835	4.48238	4.243537	4.499802	4.475707	4.314491	4.170802	4.814583	4.844453	4.82241	4.863431	4.850926	4.668914	4.779524	4.810272	4.860964	4.783584	4.85349	4.85805
AB031037	2.526567	2.527965	2.521192	2.508754	2.523446	2.532054	2.50096	2.513086	2.504719	2.497049	2.503412	2.500177	2.65502	2.65561	2.651823	2.663268	2.648535	2.645787	2.550017	2.547341	2.549856	2.546784	2.555651	2.547871	2.511599	2.511458	2.51118	2.512086	2.511815	2.510826	2.537546	2.59256	2.540258	2.519863	2.528962	2.550192
AB031040	2.561351	2.558342	2.595544	2.548109	2.575625	2.555183	2.641613	2.635347	2.649416	2.713228	2.648439	2.648129	2.655524	2.648533	2.660359	2.649482	2.713568	2.644581	2.484676	2.52975	2.510928	2.493561	2.482999	2.487134	2.707036	2.577575	2.579168	2.58876	2.587268	2.589328	2.747914	2.734061	2.748182	2.751774	2.98501	2.737449
AB031049	6.470026	6.86816	6.704972	6.694703	6.7154	6.815664	7.332702	7.025773	7.419112	7.316245	7.427318	7.565254	7.545527	7.20129	7.606115	7.624802	7.517089	7.511823	6.98784	6.847027	7.003137	6.898397	7.257839	7.24176	6.695172	6.720966	6.62414	6.672712	6.589229	6.786307	6.949669	6.864462	6.860232	6.932564	7.074531	7.224742
AB031813	2.868794	2.87475	2.870162	2.880538	2.886041	2.87852	2.930867	2.915207	2.933571	2.990345	2.937582	3.073665	3.252701	3.303848	3.227155	3.239309	3.246436	3.245909	3.032494	2.88145	2.866021	2.874021	2.901086	2.868477	2.836382	2.907965	2.846806	2.846027	2.840534	2.84014	2.831381	2.833182	2.829611	2.825042	2.839768	2.83519
AB032010	2.269122	2.267041	2.262283	2.274828	2.269864	2.270238	2.265186	2.26675	2.269565	2.270754	2.266141	2.265023	2.279872	2.272231	2.278763	2.272993	2.274848	2.275024	2.28322	2.281643	2.282911	2.284708	2.277972	2.27894	2.272017	2.267532	2.268267	2.271694	2.272504	2.26697	2.271354	2.269609	2.272331	2.268967	2.267485	2.265948
AB032200	2.487356	2.48771	2.480238	2.497051	2.49579	2.488634	2.502646	2.487691	2.490837	2.491503	2.493348	2.489004	2.28664	2.285677	2.291052	2.286378	2.286742	2.286761	2.513554	2.509116	2.511744	2.509213	2.507542	2.514009	2.510329	2.505398	2.510771	2.510419	2.510339	2.507253	2.498866	2.496008	2.505464	2.499844	2.493452	2.501064
AB032770	2.129806	2.128165	2.127691	2.134521	2.13228	2.130559	2.128666	2.119915	2.127994	2.132187	2.128071	2.126892	2.141943	2.136117	2.141025	2.139231	2.138642	2.138586	2.143453	2.142229	2.144615	2.139781	2.139096	2.146561	2.136981	2.137057	2.134995	2.136732	2.140782	2.135976	2.128638	2.128402	2.130636	2.131398	2.129434	2.129745
AB032771	2.2468	2.24557	2.245842	2.246808	2.249672	2.246383	2.24275	2.24484	2.242642	2.245978	2.241451	2.242777	2.2428	2.243369	2.240645	2.243411	2.243806	2.243431	2.257499	2.251901	2.315671	2.31741	2.288127	2.261211	2.317906	2.326645	2.322407	2.323489	2.390472	2.323843	2.248986	2.243059	2.24902	2.247024	2.240382	2.244396
AB033128	2.372922	2.375789	2.371717	2.377159	2.382208	2.379438	2.691417	2.682917	2.706535	2.702117	2.696538	2.689972	2.390677	2.387059	2.510202	2.386888	2.389349	2.382977	2.369618	2.366207	2.366759	2.363204	2.365264	2.366393	2.38556	2.383525	2.384684	2.383914	2.382607	2.379781	2.384106	2.38359	2.385122	2.384196	2.381212	2.378208
AB033168	6.982058	7.244474	7.044451	7.189778	6.81891	7.027035	6.811733	6.850232	7.027548	6.928261	7.143556	7.223321	6.728468	6.888033	6.848809	6.817398	6.781038	6.839699	7.28103	7.001747	7.086478	7.214994	7.261021	7.20158	7.490715	7.467804	7.541865	7.481473	7.427429	7.339548	7.447086	7.473387	7.481104	7.401127	7.417974	7.448014
AB033370	9.425473	9.346515	9.435556	9.370746	9.347989	9.418637	9.724079	9.478686	9.753832	9.704968	9.610898	9.572139	9.817722	9.779932	9.839554	9.733157	9.78252	9.711938	10.19352	10.03053	10.09217	10.05117	10.05789	10.04715	9.383224	9.244991	9.302439	9.340143	9.359276	9.287577	9.470121	9.353308	9.483368	9.511875	9.451887	9.356295
AB033769	2.408876	2.411714	2.407031	2.406772	2.408392	2.412844	2.407144	2.413248	2.407005	2.406552	2.411935	2.411656	2.351952	2.35704	2.351461	2.360231	2.358027	2.357414	2.363807	2.362947	2.365043	2.366233	2.363448	2.360986	2.410654	2.421178	2.416453	2.416167	2.416655	2.416863	2.414914	2.407284	2.409156	2.414157	2.40896	2.413258
AB033886	8.133849	8.327694	8.236846	8.372274	8.284288	8.313981	7.975998	8.128064	8.018156	7.979108	7.941569	7.905038	7.981903	7.956062	7.927422	7.908342	7.941119	8.05653	7.617897	8.098672	7.989791	7.932449	8.098518	8.166826	7.758673	8.191243	7.898476	7.801456	8.002245	8.058988	7.69585	8.07542	7.807102	7.726818	7.770916	8.051423
AB034693	2.429353	2.430434	2.44169	2.426642	2.42512	2.434048	2.56467	2.56324	2.562898	2.603469	2.5674	2.569473	2.721295	2.585529	2.58755	2.585807	2.58356	2.635081	2.708166	2.584224	2.585414	2.585582	2.583403	2.583685	2.577354	2.575192	2.571674	2.584464	2.574458	2.573728	2.437439	2.427921	2.432619	2.43761	2.430827	2.434034
AB034914	8.008357	7.695663	8.006008	7.83232	7.814774	7.8655	8.280198	8.096833	8.225164	8.259473	8.165241	8.022006	8.300458	8.233576	8.11756	8.302925	8.269825	8.114858	8.019581	7.990902	8.010594	8.099276	8.000893	7.938116	8.132637	8.024954	8.136042	8.150776	8.120748	8.123977	8.038771	7.751487	8.032459	8.070153	7.912116	7.918218
AB035383	8.82087	8.52543	8.819672	8.683884	8.662546	8.654132	9.149953	8.657803	9.027759	9.03004	8.865472	8.865585	9.068567	8.917624	8.973906	8.891923	8.941676	8.930023	9.114384	8.897023	9.087723	9.021958	8.970762	8.92971	8.908256	8.454642	8.756315	8.832089	8.73308	8.762141	8.840898	8.517131	8.701332	8.706623	8.75573	8.549996
AB035701	2.400935	2.401409	2.389115	2.408202	2.406919	2.402284	2.244691	2.242408	2.248828	2.244254	2.247477	2.244509	2.262346	2.254061	2.261486	2.254857	2.256589	2.252776	2.318266	2.316622	2.320087	2.319649	2.317688	2.315356	2.407676	2.402101	2.404386	2.405295	2.407433	2.3993	2.248266	2.250892	2.246813	2.250434	2.248835	2.24551
AB036341	3.045372	3.156148	3.065192	3.01398	3.028726	3.037046	3.039759	2.910736	2.901785	2.899505	2.927009	2.904496	2.930494	2.947302	2.941663	2.955989	2.957101	2.951154	2.941451	2.926525	2.925836	2.926684	2.926589	2.92261	2.909993	2.937341	2.916122	2.908753	2.907452	2.945887	2.906226	2.93443	2.879614	2.911655	2.910991	2.902358
AB036749	2.397565	2.394886	2.393374	2.397347	2.405652	2.397794	2.388659	2.367425	2.461822	2.394089	2.393286	2.387006	2.530531	2.40374	2.493774	2.40457	2.403762	2.397724	2.505254	2.536291	2.59079	2.446098	2.47989	2.445431	2.478853	2.390547	2.397287	2.478591	2.450051	2.41895	2.582357	2.583316	2.666204	2.582655	2.623924	2.609401
AB037111	3.729772	3.670128	4.063026	3.964846	4.051681	3.897747	2.965228	3.129666	3.079668	3.11022	3.106093	3.092641	2.56558	2.616335	2.660291	2.547585	2.568539	2.552687	3.01203	3.062981	3.054097	3.071591	3.154454	3.006859	3.645466	3.869801	3.815924	4.111482	3.944465	3.740316	3.347089	3.428267	3.457018	3.321134	3.497242	3.448647
AB037192	2.412572	2.415624	2.418266	2.422576	2.410021	2.414514	2.421141	2.41307	2.426412	2.422316	2.427541	2.424726	2.433238	2.432288	2.440255	2.432266	2.433887	2.435291	2.433481	2.431217	2.434275	2.434453	2.43037	2.427464	2.432588	2.442826	2.435501	2.4381	2.436484	2.431389	2.41714	2.413448	2.421382	2.415903	2.418302	2.41514
AB037596	2.293805	2.293361	2.29364	2.295642	2.291162	2.294469	2.345237	2.343963	2.345911	2.345287	2.346514	2.343516	2.357177	2.358005	2.358117	2.35796	2.357722	2.357438	2.367479	2.361601	2.365186	2.366571	2.36545	2.366379	2.294213	2.299005	2.299367	2.296971	2.296565	2.297204	2.297198	2.289294	2.295992	2.296636	2.291462	2.295614
AB037923	3.670924	3.6283	3.615468	3.595609	3.609016	3.59397	3.464803	3.434416	3.561064	3.650497	3.794639	3.937945	2.68697	2.748903	2.758624	2.705048	2.707491	2.666072	4.098181	4.046881	4.116364	4.146357	4.23324	4.278415	4.759113	4.604305	4.506568	4.54575	4.586025	4.588343	3.806462	3.807617	3.824342	3.958351	4.017218	3.958935
AB038696	1.888174	1.88818	1.886736	1.890282	1.88777	1.889298	1.890304	1.894055	1.891014	1.890013	1.892928	1.892903	1.894424	1.892741	1.895047	1.897529	1.894307	1.898362	2.026648	2.027277	2.027255	2.026918	2.027023	2.030736	1.891014	1.895196	1.893389	1.894458	1.892675	1.894479	1.892514	1.891216	1.893248	1.893235	1.890363	1.891339
AB038697	2.870438	2.871637	2.878046	2.865742	2.88461	2.880147	2.84753	2.886996	2.851739	2.850153	2.865055	2.865374	2.891795	2.896295	2.88474	2.903233	2.898622	2.917697	2.978418	2.992961	2.985563	2.986659	2.999726	2.990747	2.869868	2.888058	2.887206	2.871437	2.878526	2.879825	2.869444	2.865351	2.854044	2.876054	2.867831	2.877458
AB039276	3.986348	3.847264	3.953903	3.729337	3.801142	3.772055	3.736906	3.856404	3.723486	3.814787	3.829723	3.935349	4.47857	4.624339	4.381532	4.610657	4.503591	4.581651	3.859149	3.918357	3.894527	3.956032	4.038073	3.959699	4.000069	3.991158	4.014305	3.904285	3.938239	3.964783	3.801861	3.89422	3.770922	3.817468	3.876328	3.849446
AB039380	3.591373	3.56607	3.622382	3.447206	3.470565	3.530716	3.504849	3.708776	3.47348	3.507894	3.53925	3.593528	3.732781	3.825582	3.734908	3.867293	3.809556	3.858405	3.580925	3.586238	3.571314	3.640501	3.639057	3.624154	3.566225	3.648833	3.557648	3.547371	3.561328	3.641276	3.524597	3.55654	3.534377	3.500812	3.57903	3.523237
AB040489	8.163425	7.99652	8.201484	8.264463	8.018702	8.269372	8.085587	7.753388	8.191006	8.143217	8.014552	7.993683	7.941061	7.958061	8.069833	8.203824	7.885649	7.940098	7.926152	7.958907	8.141592	8.073541	8.00718	7.952053	7.811496	7.804847	7.802416	7.699733	7.721585	7.8036	7.982192	7.910758	7.949286	7.957316	7.933987	7.914943
AB040491	2.397132	2.400612	2.39978	2.395297	2.404211	2.401159	2.398082	2.406565	2.398288	2.401005	2.402954	2.397769	2.430383	2.411817	2.413015	2.41255	2.412986	2.412978	2.418608	2.418789	2.420246	2.423796	2.416968	2.418671	2.407388	2.410328	2.407949	2.411802	2.442941	2.40812	2.406726	2.399577	2.408253	2.405918	2.398802	2.404911
AB041034	2.4011	2.403886	2.419134	2.398794	2.390912	2.400172	2.317517	2.325836	2.316875	2.315389	2.318277	2.317835	2.326061	2.329126	2.325536	2.400285	2.326591	2.33283	2.340757	2.372571	2.34135	2.349575	2.340691	2.350838	2.341396	2.351851	2.350062	2.375891	2.34824	2.360409	2.360554	2.365712	2.355206	2.359057	2.364737	2.364099
AB041538	2.436122	2.436933	2.454892	2.452972	2.432548	2.435926	2.614409	2.620551	2.616668	2.632808	2.623633	2.669702	2.278248	2.290184	2.362019	2.284298	2.32949	2.271629	2.595604	2.605925	2.599667	2.691812	2.591737	2.594273	2.629647	2.637397	2.634605	2.632743	2.635886	2.641202	2.630109	2.625305	2.625712	2.632772	2.625164	2.629835
AB041554	2.38833	2.394348	2.404484	2.402548	2.4025	2.399472	2.393016	2.438949	2.390302	2.391179	2.402458	2.469109	2.523295	2.514087	2.623624	2.520042	2.517964	2.516987	2.505971	2.414015	2.415327	2.424193	2.424944	2.412671	2.399583	2.406913	2.400067	2.400204	2.400364	2.395148	2.402153	2.398849	2.39868	2.398566	2.43083	2.406602
AB041613	5.501885	5.452394	5.933446	5.689018	5.767672	5.75158	5.65608	5.530001	5.656307	5.997801	5.891911	5.646538	5.729029	5.676287	5.94401	5.850696	5.734165	5.412476	5.473047	5.306132	5.62722	5.340346	5.423727	5.209711	5.384307	5.670605	5.656165	5.243588	5.718959	5.415803	5.685478	5.731924	5.690546	5.541394	5.772744	5.655257
AB041650	6.080116	6.218376	6.013725	6.038624	5.826591	5.517376	6.364338	5.969168	6.289545	5.339716	5.994626	5.462754	5.398927	5.364066	5.264731	4.688494	5.947847	5.329403	5.89746	5.763242	5.688375	4.800634	5.525627	5.569774	6.147468	5.853152	6.208787	6.09534	5.811202	5.395276	5.851824	5.63954	6.07751	5.157996	5.146766	5.802456
AB041801	2.278724	2.282208	2.287992	2.27806	2.279433	2.28595	2.149515	2.154648	2.148287	2.148911	2.149393	2.152023	2.154504	2.164687	2.155328	2.160922	2.159174	2.156709	2.166003	2.164545	2.165242	2.16554	2.16981	2.164233	2.280464	2.287639	2.285874	2.284032	2.284506	2.288332	2.209022	2.206651	2.204317	2.210108	2.209641	2.208212
AB041802	2.51862	2.512276	2.538412	2.52026	2.527119	2.520368	2.648873	2.650809	2.648283	2.643938	2.657063	2.657075	2.725753	2.720168	2.732637	2.727327	2.732687	2.727115	2.433706	2.432768	2.435615	2.430523	2.429359	2.436462	2.526091	2.495022	2.49356	2.618864	2.521976	2.508306	2.805602	2.793046	2.810196	2.80969	2.792708	2.810046
AB041803	2.490824	2.450466	2.445461	2.510052	2.577696	2.45156	2.601644	2.379636	2.449786	2.579171	2.381054	2.376664	2.421857	2.393384	2.39287	2.444199	2.41251	2.596297	2.588677	2.453284	2.414506	2.436812	2.40613	2.402533	2.533187	2.402814	2.42959	2.387983	2.402693	2.513588	2.340063	2.329217	2.333364	2.337064	2.33167	2.338594
AB041855	4.285378	4.250534	4.28464	4.173147	4.088876	4.225654	5.229746	5.152855	5.031434	5.210413	5.442482	4.985507	5.951069	5.992635	5.801334	6.006911	5.897074	5.858332	6.115272	5.934995	5.960505	5.979032	5.91632	5.838782	5.114812	5.008581	4.991466	4.988923	4.905106	5.046677	5.05551	4.727849	5.081761	4.931783	5.13482	4.875211
AB042155	2.516334	2.52316	2.523674	2.509978	2.515427	2.522134	2.51529	2.553567	2.513994	2.51329	2.521446	2.526662	2.618383	2.618566	2.753114	2.622079	2.623984	2.624035	2.616445	2.622771	2.621755	2.724542	2.646136	2.655177	2.527339	2.545793	2.535667	2.529733	2.53585	2.530471	2.612132	2.601592	2.610642	2.617458	2.612771	2.618744
AB043953	5.903122	5.429718	5.907322	5.77417	5.952823	5.688458	5.342292	4.807198	5.061946	5.313798	5.064705	5.085661	4.68124	4.446604	4.908515	4.732648	4.425247	4.534712	4.503264	3.501442	4.673184	4.696814	4.489107	4.433122	6.294277	5.597234	6.29057	6.186086	6.131465	5.791667	5.528558	4.935538	5.574196	5.633672	5.485067	5.349682
AB045132	7.542382	7.467677	7.457217	7.53537	7.423316	7.51081	7.78126	7.650585	7.779861	7.841853	7.778574	7.689956	7.334752	7.26365	7.203428	7.173077	7.309247	7.256002	7.442867	7.444659	7.416638	7.40309	7.327911	7.341251	7.431537	7.374418	7.432753	7.478079	7.470024	7.584789	7.471497	7.299218	7.239339	7.455184	7.390684	7.306709
AB045382	4.113396	4.086888	4.210323	4.008876	4.042424	4.074488	2.917758	2.980655	3.069209	2.940141	2.9997	2.916509	2.891892	2.910221	2.69133	2.703253	2.857567	2.783468	2.899303	2.932053	2.971839	2.938621	2.926552	2.94391	3.904672	3.827742	3.836052	3.752767	3.789932	3.863403	3.22223	3.461636	3.21291	3.228296	3.2175	3.228755
AB045709	8.919853	8.727642	8.949199	8.953362	8.91326	8.94347	9.32236	9.204341	9.312325	9.306072	9.274716	9.311415	9.115511	8.979156	9.153174	9.182491	8.999353	9.096976	8.942773	9.048888	9.05989	9.048621	9.060077	9.061981	8.885557	8.906536	8.843781	8.81729	8.88262	8.879014	8.926171	8.858626	8.98563	9.022309	8.930916	8.940522
AB046114	10.34498	10.1441	10.26098	10.30147	10.27862	10.28529	10.43685	10.28796	10.45116	10.40449	10.36341	10.19014	10.21621	10.12864	10.11898	10.18372	10.16114	10.10344	10.1339	9.995945	10.09326	10.08553	10.00536	9.973817	10.45154	10.33953	10.47802	10.43049	10.46257	10.4519	10.22108	10.14478	10.21484	10.22588	10.18515	10.20532
AB046537	1.989838	1.992948	1.990908	1.988706	1.989457	1.990399	1.989626	2.006617	1.989133	1.988816	1.990574	1.989912	2.001148	2.001697	2.002187	2.003299	2.003047	2.00671	2.003967	2.005559	2.005881	2.004392	2.004288	2.003145	1.998143	2.001466	1.999226	1.998784	1.997354	1.999804	1.995636	1.995778	1.99469	1.995242	1.999326	1.9942
AB046693	1.915112	1.915094	1.91516	1.915868	1.912961	1.915324	1.918581	1.912362	1.914845	1.916229	1.926783	1.916057	1.92187	1.921004	1.922757	1.921867	1.921672	1.92038	1.975497	1.974049	1.977463	1.974367	1.969434	1.977854	1.990836	1.919281	1.918692	1.918876	1.919838	1.923533	1.918938	1.91886	1.918148	1.929782	1.917608	1.915768
AB046929	4.410164	4.390197	4.300644	4.137855	4.20521	4.413944	3.704821	3.797409	3.698209	3.602714	3.769362	3.781113	5.459387	6.180193	5.357308	5.533946	5.349231	5.605828	5.059427	5.615225	4.92285	5.100882	5.156001	4.962918	5.010237	5.068704	5.039531	5.012049	5.080199	5.066179	4.087497	4.178548	4.171844	4.11848	4.194579	4.127332
AB046930	2.462348	2.460671	2.461138	2.456912	2.46646	2.461922	2.455307	2.454179	2.46149	2.463485	2.458571	2.459397	2.480356	2.475629	2.480731	2.478941	2.477369	2.475747	2.474312	2.477571	2.471986	2.502692	2.47863	2.473275	2.470103	2.468033	2.469898	2.467761	2.467473	2.463229	2.464964	2.472117	2.466176	2.466287	2.457383	2.471635
AB047758	2.603608	2.607542	2.604415	2.612025	2.619024	2.606261	2.515615	2.512188	2.51173	2.503183	2.511	2.513487	2.477557	2.716072	2.459331	2.438782	2.472357	2.525037	2.631095	2.622135	2.687165	2.617476	2.61373	2.627544	2.612356	2.613622	2.616964	2.614883	2.612918	2.620226	2.611703	2.601122	2.64789	2.611678	2.607406	2.573784
AB047759	1.786258	1.78548	1.784029	1.785164	1.784172	1.785003	1.794525	1.793747	1.797251	1.795618	1.796119	1.795817	1.802945	1.801465	1.80497	1.802966	1.802724	1.802238	1.787846	1.788865	1.789983	1.788222	1.79348	1.78759	1.786594	1.78747	1.786183	1.786104	1.786131	1.786037	1.787666	1.786934	1.786004	1.786894	1.78564	1.786534
AB048834	2.24825	2.250472	2.248018	2.244716	2.247247	2.251858	2.24467	2.253637	2.245755	2.24543	2.264823	2.2472	2.248668	2.255236	2.253704	2.250256	2.251627	2.250988	2.257493	2.255165	2.256727	2.254841	2.25187	2.260229	2.247969	2.258141	2.252245	2.254043	2.251858	2.254534	2.556642	2.550298	2.558064	2.558389	2.54868	2.560025
AB049137	5.539512	5.676115	5.812566	5.704762	5.584442	5.752947	5.584828	5.395942	5.829857	5.859484	5.812245	5.752596	5.304465	5.228001	5.374927	5.414994	5.00405	5.442964	6.071611	5.838888	5.894561	5.996245	6.051673	6.085225	6.10333	6.121003	6.010772	5.999589	6.03859	6.109073	5.911446	5.924651	5.806135	5.977218	5.845246	5.952279
AB049454	2.768069	2.779395	2.783156	2.756392	2.761417	2.771793	2.762024	2.757374	2.767008	2.765118	2.772158	2.778242	2.790755	2.800428	2.799407	2.807391	2.802472	2.802012	2.788445	2.794786	2.790213	2.797301	2.797354	2.793673	2.772404	2.794865	2.78447	2.780355	2.77973	2.781669	2.775923	2.97467	2.774074	2.77554	2.795056	2.772856
AB049605	3.973405	3.89351	3.926025	3.83861	3.867753	3.686162	2.517127	2.50353	2.520554	2.520985	2.519604	2.515422	2.032154	2.04484	2.030565	2.029425	2.037989	2.045263	2.205762	2.202762	2.20683	2.206541	2.201214	2.252421	3.308931	3.305829	3.394979	3.305161	3.391683	3.273509	3.169175	3.159408	3.187113	3.175037	3.265772	3.18012
AB049633	9.61268	9.666012	9.546882	9.619545	9.673264	9.575394	9.37332	9.339182	9.405019	9.443604	9.319907	9.265249	9.305112	9.243795	9.247735	9.248499	9.257156	9.237977	9.451999	9.463874	9.502584	9.467725	9.420573	9.450248	9.371686	9.267336	9.332144	9.300813	9.329625	9.341289	9.54917	9.442213	9.59905	9.455525	9.505148	9.398835
AB049641	9.620526	9.714578	9.498394	9.42018	9.577935	9.548156	9.44907	9.159712	9.338624	9.40269	9.457704	9.239147	9.268498	9.066271	9.283328	9.036186	9.091408	9.213883	9.552121	9.309854	9.318322	9.316764	9.328399	9.369824	9.295266	9.340135	9.339879	9.314508	9.350133	9.282835	9.503836	9.363562	9.536957	9.475902	9.416621	9.389923
AB049655	7.700294	7.713131	7.59072	7.561388	7.725684	7.615033	7.72226	7.480118	7.800294	7.740365	7.593714	7.479523	7.829391	7.518748	7.757335	7.589424	7.557605	7.686651	7.873186	7.735978	7.716538	7.80677	7.576575	7.654258	7.710067	7.683059	7.787347	7.748797	7.706243	7.677456	7.616902	7.533004	7.776309	7.590886	7.618954	7.536822
AB049732	5.006894	4.963836	4.97483	5.060602	4.774605	4.933643	5.54535	5.761351	5.182775	5.83147	5.401024	5.273315	5.341158	5.617555	5.422399	5.482174	5.499818	5.750421	4.655239	5.195718	4.963694	4.89217	4.826045	5.103753	4.473163	4.770971	4.875329	4.345311	4.547069	4.832471	4.468908	4.811786	4.396596	4.492482	4.741017	4.749574
AB049755	2.285264	2.267138	2.260675	2.260933	2.264082	2.262337	2.273551	2.269337	2.348634	2.306323	2.29669	2.277085	2.279247	2.290298	2.381314	2.371429	2.26971	2.345655	2.277431	2.270495	2.403948	2.311536	2.278028	2.273796	2.275227	2.266953	2.292596	2.266554	2.305495	2.280875	2.351567	2.27849	2.267237	2.273511	2.310478	2.289408
AB050008	2.207399	2.208932	2.2124	2.206761	2.207663	2.21043	2.205467	2.212307	2.203796	2.205241	2.209034	2.228525	2.253419	2.257607	2.253986	2.259273	2.256727	2.256255	2.223453	2.225021	2.224284	2.223778	2.224093	2.227747	2.210765	2.222527	2.212571	2.211114	2.210495	2.216739	2.210333	2.204194	2.207191	2.210372	2.217158	2.209578
AB050203	2.329907	2.29273	2.360616	2.296959	2.29424	2.282595	2.303062	2.524063	2.294403	2.315773	2.299968	2.295579	2.314239	2.313433	2.313225	2.346662	2.308563	2.339596	2.295163	2.292993	2.296352	2.307361	2.293292	2.291722	2.425997	2.409091	2.501556	2.500012	2.426802	2.417613	2.459721	2.455683	2.45847	2.460166	2.497964	2.519176
AB050743	2.443592	2.445393	2.434872	2.433944	2.444452	2.44951	2.429719	2.435673	2.430453	2.428996	2.429515	2.427438	2.451513	2.450503	2.449669	2.447298	2.444239	2.458966	2.462357	2.459473	2.454665	2.465907	2.458949	2.471921	2.655879	2.653723	2.654821	2.658417	2.656541	2.655737	2.660402	2.639737	2.661762	2.654762	2.652897	2.661078
AB051409	2.332966	2.335402	2.333152	2.332891	2.334416	2.33422	2.332006	2.331317	2.332616	2.333708	2.334404	2.333876	2.343244	2.342774	2.345557	2.346179	2.346351	2.341315	2.352408	2.350126	2.35099	2.357258	2.350837	2.349087	2.335344	2.339774	2.336	2.337363	2.335497	2.34001	2.337545	2.332196	2.332454	2.338799	2.35772	2.337883
AB052292	1.955472	1.956646	1.95885	1.959732	1.958895	1.956907	1.580527	1.585034	1.581701	1.580527	1.581131	1.58321	1.590745	1.588143	1.591395	1.586943	1.588963	1.591395	1.574614	1.57403	1.57346	1.576882	1.57403	1.575146	1.964542	1.963933	1.964381	1.965811	1.966092	1.965288	1.962342	1.962204	1.961633	1.962609	1.961806	1.963838
AB052399	2.26638	2.268031	2.266673	2.273997	2.26786	2.268242	2.261722	2.26182	2.263174	2.264364	2.264364	2.264489	2.278496	2.273446	2.276817	2.275926	2.276073	2.274555	2.271475	2.275583	2.271831	2.267482	2.270018	2.304254	2.095834	2.098942	2.096383	2.094155	2.093579	2.103996	2.064144	2.059884	2.061609	2.064263	2.0605	2.060062
AB052828	4.519683	4.239898	4.45665	4.415979	4.389568	4.02607	3.816638	3.509846	3.892326	3.726772	3.885972	3.761167	3.411616	2.994131	3.218769	2.866316	2.996283	3.151862	3.702561	3.566496	4.024679	3.594046	3.666228	3.751967	4.219291	3.895889	4.395775	4.244093	4.367922	4.213141	3.802753	3.397045	3.734191	3.81948	3.535595	3.949116
AB052834	4.553672	4.469904	4.700191	4.520381	4.527118	4.617252	4.637439	4.379433	4.367733	4.763488	4.264043	4.305709	4.03147	3.96113	4.239994	4.240377	3.926901	3.78939	4.20782	3.93089	4.438102	4.449922	4.183414	4.329465	4.746591	4.583941	4.961748	4.805735	4.66086	4.868081	3.955673	3.610853	3.825906	3.946544	3.940604	4.044772
AB053181	2.47864	2.489197	2.488086	2.477094	2.478852	2.490114	2.46674	2.472971	2.469362	2.473982	2.476537	2.4751	2.484719	2.489915	2.488913	2.488963	2.490667	2.486228	2.485276	2.494296	2.494516	2.516511	2.497419	2.494296	2.488853	2.503259	2.488589	2.493801	2.494266	2.496976	2.639731	2.63358	2.635637	2.641342	2.637187	2.640614
AB053307	2.955247	2.841136	2.855461	2.854863	2.910588	2.849815	2.540095	2.48295	2.484323	2.568866	2.473119	2.482708	2.880204	2.865052	2.953632	2.886947	2.884704	2.906136	2.641457	2.651986	2.661914	2.649116	2.659868	2.662464	2.599175	2.55106	2.554369	2.562219	2.567007	2.570684	2.73411	2.719375	2.699771	2.727892	2.72298	2.879923
AB054000	2.19655	2.196846	2.190837	2.193091	2.20078	2.195859	2.191245	2.192033	2.196082	2.20257	2.201043	2.204534	2.207206	2.267901	2.209584	2.20891	2.209615	2.255734	2.211851	2.213346	2.207943	2.216792	2.214714	2.212642	2.204122	2.201668	2.202195	2.202962	2.204029	2.205112	2.261096	2.275083	2.269788	2.265372	2.317753	2.267254
AB055854	2.526641	2.534018	2.538614	2.524716	2.524971	2.534719	2.494539	2.499037	2.492608	2.493772	2.496135	2.496201	2.505095	2.51194	2.508707	2.518324	2.5126	2.516887	2.517747	2.513117	2.516067	2.517269	2.516853	2.51512	2.500278	2.512188	2.506973	2.506134	2.503589	2.514826	2.542962	2.539934	2.535636	2.544114	2.535171	2.542734
AB056091	3.295765	3.296078	3.349724	3.270201	3.241696	3.307318	3.271952	3.370536	3.255043	3.268815	3.310848	3.36476	3.377956	3.459304	3.372157	3.457162	3.424311	3.453742	3.302804	3.350748	3.333232	3.383459	3.375124	3.373244	3.315627	3.382624	3.330581	3.297567	3.303544	3.349507	3.298725	3.311748	3.289135	3.315327	3.344403	3.282714
AB056443	2.3617	2.364972	2.366792	2.360393	2.355275	2.363134	2.358655	2.361015	2.358037	2.355139	2.357127	2.376422	2.364339	2.375212	2.365184	2.370894	2.369796	2.376253	2.38253	2.385079	2.386583	2.394999	2.380785	2.381298	2.369676	2.369058	2.366295	2.361692	2.362852	2.394633	2.363312	2.373374	2.360292	2.363391	2.361668	2.361548
AB056479	11.15324	11.00185	11.05642	11.2028	11.10665	11.0638	10.7672	10.533	10.64149	10.68435	10.55213	10.58866	10.83883	10.72991	10.79593	10.81041	10.7656	10.81764	11.09731	11.03375	11.08876	11.08269	11.0251	11.05075	11.02818	10.84483	10.94267	11.00488	10.91856	10.90747	11.0234	10.94014	11.04076	10.97708	10.99404	10.97491
AB057663	8.742858	8.666415	8.705668	8.857874	8.837274	8.74887	8.717329	8.308399	8.666064	8.66678	8.726746	8.653475	8.408496	8.34616	8.517176	8.523002	8.35273	8.341829	8.506489	8.302392	8.459257	8.518864	8.371708	8.305703	8.986784	8.810286	8.947313	9.001239	9.065775	8.843639	8.773152	8.574554	8.843773	8.811507	8.84055	8.750553
AB059357	2.539142	2.540094	2.540938	2.5392	2.54223	2.57098	2.543163	2.544136	2.54198	2.545983	2.543594	2.551466	2.594267	2.564503	2.567656	2.568286	2.5696	2.576748	2.570438	2.566901	2.56836	2.621873	2.597033	2.577477	2.56042	2.561209	2.558866	2.557359	2.555177	2.562623	2.561516	2.55376	2.555231	2.559536	2.55519	2.559434
AB059633	2.869332	2.86732	2.951765	2.9334	2.948207	2.82817	2.41706	2.26846	2.436463	2.510526	2.431044	2.508824	2.284421	2.289137	2.37158	2.334631	2.284762	2.404602	1.949926	1.948854	1.948562	2.056168	1.951232	1.95192	2.445902	2.15873	2.281528	2.108904	2.239502	2.094139	3.068408	3.076794	3.176723	3.110806	3.073047	3.137107
AB059644	2.473388	2.478804	2.469479	2.465172	2.469705	2.469099	2.470423	2.427385	2.439222	2.493427	2.443328	2.449297	2.456729	2.452573	2.473073	2.453657	2.450566	2.492093	2.465259	2.474455	2.489725	2.456093	2.451286	2.472435	2.477796	2.482057	2.474144	2.668758	2.474839	2.493738	2.474208	2.464204	2.472007	2.474554	2.468962	2.4742
AB060081	1.996268	2.000744	2.002317	2.000792	1.997857	1.998822	1.914427	1.915258	1.912261	1.912316	1.915394	1.915648	1.925717	1.921165	1.918651	1.921593	1.919035	1.933014	1.922565	1.922187	1.924682	1.924579	1.922089	1.92219	1.915783	1.915445	1.915253	1.918402	1.915816	1.938121	1.915094	1.915868	1.915623	1.916835	1.913733	1.912946
AB060155	7.886022	7.593106	7.876649	7.85774	7.751001	7.715949	8.254016	8.027646	8.166463	8.166559	8.016853	7.847936	8.407317	8.344161	8.203552	8.407701	8.184136	8.294478	7.816096	7.811531	8.021083	8.081246	8.006534	7.804365	7.632442	7.637478	7.943957	7.666011	7.756905	7.784917	7.711478	7.500532	7.62649	7.58307	7.4929	7.666393
AB060589	2.982464	2.966704	2.979914	2.939349	2.95716	2.977937	2.964094	2.963091	3.08116	2.991513	2.973502	3.010338	3.010417	3.034729	3.013043	3.042284	3.033398	3.031387	3.000084	3.003661	3.011895	3.020239	3.013105	3.021142	2.986708	3.002899	2.986375	2.98397	2.977818	3.025515	2.982215	2.98002	2.957822	2.990278	2.997824	2.982181
AB061276	3.449797	3.059276	3.439083	3.34946	3.34859	3.447811	3.788137	3.510678	3.591954	3.831733	3.651342	3.624858	2.699759	2.541888	2.53707	2.528998	2.528522	2.670507	2.726764	2.846889	2.737118	2.771484	2.721146	2.806878	3.990869	4.08666	3.870388	3.960879	4.138243	4.027019	2.53809	2.394915	2.642195	2.439607	2.515814	2.431162
AB061305	5.21529	5.478382	5.512118	5.168301	5.173196	5.248055	5.963464	5.662304	5.953869	5.874881	5.935326	5.839614	6.586984	6.368013	6.250267	6.414573	6.162756	6.352701	5.944934	6.031899	5.943106	5.9437	5.875191	5.999896	5.894526	5.29795	5.58595	5.170945	5.405862	5.165428	5.78961	5.757531	5.708438	5.856982	5.457023	5.66199
AB062122	1.913266	1.913976	1.91165	1.91719	1.915086	1.914088	1.912796	1.916514	1.9174	1.918054	1.917379	1.91437	1.916127	1.916913	1.919947	1.919876	1.918042	1.991936	1.918266	1.920523	1.918508	1.922663	1.919333	1.923327	1.915841	1.919135	1.916174	1.917687	1.918029	1.916487	1.922036	1.934039	1.924278	1.923924	2.012062	1.92475
AB062282	3.288511	3.273916	3.327372	3.20803	3.223989	3.265178	3.194008	3.262116	3.178728	3.172794	3.216488	3.257442	3.355788	3.439001	3.358255	3.44564	3.415417	3.438841	3.221377	3.253295	3.236379	3.270163	3.266813	3.265384	3.23171	3.280495	3.235864	3.214982	3.224171	3.259689	3.223802	3.218092	3.172338	3.223678	3.249102	3.202031
AB063578	5.162438	5.087434	5.26113	5.166134	5.288767	5.289022	6.036452	5.932344	5.986745	5.834826	5.944124	5.984916	6.384317	6.330205	6.516458	6.435216	6.416263	6.352692	5.706967	5.372924	5.392465	5.406429	5.592472	5.2902	6.073068	5.858165	5.941102	5.994123	5.853553	5.799788	5.509114	5.515576	5.43808	5.533402	5.697731	5.356595
AB064321	2.341799	2.344496	2.344559	2.342873	2.344319	2.342669	2.359227	2.359582	2.361289	2.361751	2.362194	2.363566	2.239314	2.244325	2.245829	2.244418	2.25293	2.240279	2.385073	2.396654	2.383956	2.401809	2.38374	2.383748	2.364761	2.374414	2.368001	2.368738	2.367418	2.37037	2.254234	2.248402	2.253519	2.254003	2.252579	2.252334
AB064543	9.253898	9.25852	9.329756	9.313978	9.23913	9.240498	8.663514	8.519332	8.766157	8.755219	8.688388	8.702251	8.510984	8.362856	8.622703	8.627104	8.391578	8.429779	8.717232	8.541631	8.783561	8.742575	8.68646	8.711583	9.24093	9.13191	9.212982	9.325158	9.259849	9.336362	9.366038	9.289608	9.334097	9.429455	9.330429	9.322277
AB065134	2.233341	2.230569	2.268433	2.225486	2.234214	2.229971	2.233215	2.235573	2.230943	2.30244	2.23138	2.23828	2.239923	2.239498	2.248984	2.243137	2.241433	2.241507	2.246718	2.244355	2.250508	2.243786	2.25659	2.247009	2.235031	2.233384	2.240101	2.236777	2.237442	2.23738	2.231222	2.230137	2.22524	2.231594	2.226671	2.226858
AB066227	3.000938	3.068656	3.036612	3.141873	3.081435	3.18439	2.854934	2.82315	2.907801	2.861088	2.853126	2.84375	2.937426	2.887476	3.120148	2.909002	2.982151	2.986093	3.666385	3.764529	3.760045	3.763024	3.69869	3.655556	3.367984	3.281918	3.40995	3.45643	3.352157	3.347112	3.701673	3.592645	3.628812	3.694948	3.709769	3.718751
AB066608	4.461633	4.798691	4.62028	4.46449	4.478232	4.63329	3.068543	3.006203	3.459079	3.304967	3.233798	3.513609	3.342165	3.334181	3.219582	3.189787	3.272211	2.915789	3.816457	3.616348	3.658614	3.620956	3.885364	3.709393	5.233947	5.092281	4.956994	4.958983	4.973578	5.110713	4.560276	4.693564	4.392895	4.490823	4.79816	4.483751
AB067530	3.02346	3.027456	3.017238	3.025438	3.034004	3.030638	2.674943	2.759071	2.611456	2.599679	2.631224	2.6547	3.067646	3.062515	2.965987	3.069307	3.065317	3.063143	2.613243	2.627255	2.562612	2.657989	2.590196	2.612889	2.861561	2.866525	2.831439	2.824147	2.838623	2.828482	2.382867	2.439793	2.379554	2.38663	2.380363	2.410846
AB067531	2.47599	2.1849	2.661122	2.195086	2.191332	2.213927	2.378194	2.305413	2.388736	2.325006	2.319227	2.334422	2.083631	2.048094	2.256381	2.09057	2.14125	2.128015	2.104014	2.118872	2.068735	2.075642	2.069359	2.145548	2.28629	2.239349	2.23704	2.239068	2.241029	2.307639	2.37976	2.509491	2.386554	2.381791	2.426557	2.399331
AB067533	5.171137	4.95867	5.227368	5.048634	4.959302	5.018927	4.315663	10.08006	4.123351	4.352765	5.377815	7.368994	4.388379	3.719741	3.977858	4.368149	3.454824	3.645796	4.52392	4.141185	4.615742	4.612683	4.431615	4.171393	5.023757	8.787656	4.597728	4.953211	4.545294	5.304425	4.662367	4.782338	4.970556	4.816636	4.551598	4.396165
AB067534	6.885736	6.057367	7.019027	6.591007	6.490838	6.4551	5.278879	5.73396	5.650041	5.646825	5.681694	5.855951	7.277184	6.97292	7.047623	7.299731	7.003527	7.041554	6.784982	6.617072	6.64942	6.81793	6.75075	6.310442	7.93712	7.335506	7.449675	7.803831	7.528391	7.535895	6.240891	6.372034	6.61454	6.052739	6.150553	6.072572
AB067535	7.866822	7.464675	7.706053	7.890782	7.545572	7.506826	7.139808	7.048562	7.349312	7.185838	7.022446	7.296913	7.350535	7.224281	7.267573	7.156397	7.274064	7.114943	6.956519	6.849799	6.944699	6.878485	7.032663	6.897578	7.847732	7.657832	7.872271	7.869529	7.579558	7.773488	7.863998	7.592193	8.029788	7.712936	7.72294	7.521864
AB067574	4.397596	4.573984	4.003308	4.26672	4.39022	4.67626	4.348897	3.883857	4.57023	4.386247	4.165915	3.663762	4.724779	4.669255	4.525914	4.715003	4.428434	4.543089	5.120884	4.77301	5.026475	5.245919	4.971057	5.122088	4.710209	4.545865	4.698589	4.517985	4.656197	4.658112	4.491685	3.613212	4.49536	4.21248	4.093012	4.11848
AB070896	2.582897	2.579089	2.605246	2.566291	2.582485	2.577112	2.574772	2.557095	2.573734	2.573404	2.579148	2.568601	2.599367	2.589726	2.590849	2.592026	2.589183	2.602741	2.59212	2.592428	2.594342	2.590275	2.589993	2.592907	2.57767	2.588821	2.582077	2.58248	2.582507	2.583281	2.57968	2.568847	2.577966	2.581186	2.57493	2.579348
AB072269	2.364834	2.359856	2.406644	2.357189	2.363892	2.367141	2.361114	2.363624	2.369426	2.361294	2.361816	2.361945	2.377482	2.380863	2.376917	2.382286	2.383383	2.370553	2.384835	2.421787	2.38205	2.381087	2.38371	2.377848	2.365438	2.372401	2.376792	2.374652	2.372515	2.369975	2.373606	2.363972	2.369463	2.370168	2.366588	2.369382
AB072311	2.255916	2.251305	2.249196	2.247146	2.254776	2.332819	2.24808	2.251847	2.244523	2.241061	2.245667	2.340929	2.254149	2.274596	2.256546	2.308175	2.260183	2.262148	2.271782	2.299598	2.277586	2.279246	2.273073	2.272902	2.277272	2.260151	2.259316	2.258523	2.258616	2.259855	2.251504	2.257895	2.249677	2.258865	2.249988	2.251309
AB072336	5.726255	5.84628	6.053707	5.737391	5.606906	5.709156	5.639888	5.574029	5.484167	5.186001	5.152521	5.78167	4.722066	4.87045	4.691866	4.665503	4.88316	4.966912	4.951002	4.782809	4.935956	5.001946	4.666036	4.555299	6.393132	6.399834	6.226641	6.283973	6.165148	6.216128	5.537148	5.766714	5.615179	5.719362	5.863186	5.234574
AB072498	4.58551	4.606957	4.552262	4.442427	4.417131	4.742868	3.993052	4.385906	3.922128	4.273414	4.254848	4.208637	4.215956	4.781308	4.54646	4.519316	4.82914	4.229345	4.804125	5.101274	4.652795	4.686192	4.727191	4.776663	4.168717	4.304004	4.201834	4.337487	4.05036	4.348002	4.203797	4.385642	4.002664	4.039263	4.141832	4.245734
AB073079	2.389914	2.396868	2.382282	2.39865	2.39543	2.389584	2.137256	2.167844	2.139977	2.133514	2.137761	2.143475	2.153285	2.146836	2.148155	2.146055	2.14819	2.156323	2.154385	2.153119	2.155035	2.154963	2.183535	2.178138	2.22845	2.228176	2.227529	2.22931	2.230577	2.226217	2.296754	2.292472	2.297828	2.296252	2.291628	2.298416
AB073819	2.313441	2.315269	2.316249	2.316191	2.320168	2.31713	2.313233	2.315359	2.315936	2.313677	2.313184	2.311912	2.342643	2.323422	2.326439	2.32374	2.324218	2.321319	2.512877	2.50927	2.479395	2.506947	2.505173	2.51732	2.315023	2.320696	2.317563	2.320705	2.319268	2.31705	2.391521	2.387104	2.392402	2.388564	2.384238	2.386362
AB074008	2.103323	2.101603	2.103268	2.101192	2.101046	2.103069	2.101228	2.098561	2.100669	2.101	2.100937	2.099287	2.112398	2.112938	2.115056	2.113415	2.114236	2.11105	2.115942	2.113563	2.116231	2.113156	2.113441	2.114249	2.107127	2.108082	2.106827	2.108941	2.10715	2.107301	2.104737	2.104363	2.104816	2.104248	2.1013	2.106456
AB074017	2.841978	2.86877	3.13564	2.816942	2.885052	2.879121	3.044171	3.168703	3.155364	2.957744	2.984513	2.960548	3.93803	3.954522	3.939772	4.013021	3.978891	3.931115	3.187907	3.049696	3.149102	3.151027	3.071013	3.05418	3.192651	3.168101	3.431035	3.33363	3.277	3.164517	3.742428	3.413465	3.471929	3.475969	3.606812	3.57929
AB074438	2.125521	2.126502	2.126309	2.12589	2.127904	2.126228	2.121368	2.124738	2.121273	2.124154	2.121203	2.12307	2.158901	2.168546	2.16124	2.164431	2.170925	2.521181	2.137019	2.136713	2.139955	2.137016	2.137098	2.137186	2.126735	2.131788	2.128858	2.128763	2.129441	2.129392	2.124254	2.120598	2.123878	2.12334	2.121806	2.121618
AB074494	2.257368	2.53082	2.255825	2.335874	2.313152	2.272502	1.937079	1.939113	1.938381	1.938855	1.936111	1.948893	1.932891	1.942248	1.982144	1.947398	2.017665	2.058475	2.127642	2.062597	2.111182	2.048253	2.081072	2.249503	1.937438	2.028733	1.98141	1.938459	1.992823	1.940216	1.989807	2.006742	1.994916	2.010366	2.015241	2.042623
AB076245	2.508841	2.518354	2.510531	2.501172	2.503184	2.51568	2.509069	2.532634	2.50781	2.506547	2.511944	2.509445	2.51736	2.529298	2.522519	2.52786	2.525012	2.524492	2.524824	2.525807	2.524666	2.527398	2.527688	2.524323	2.51102	2.528449	2.532587	2.517944	2.515636	2.518335	2.516416	2.512072	2.510491	2.51513	2.51593	2.514797
AB076722	9.938284	9.770724	10.04564	9.923883	9.930273	9.821531	10.38165	10.11607	10.32185	10.34996	10.23341	10.1387	9.88636	9.749191	9.897229	9.868412	9.848534	9.840714	9.827825	9.87806	9.927149	9.960458	9.852913	9.893696	9.947436	9.909936	9.979435	9.944517	9.945154	9.935904	9.94146	9.900944	9.994334	10.08895	9.984108	9.897894
AB077383	3.087346	3.081544	3.072979	3.09343	3.07864	3.088118	3.171208	3.167639	3.165877	3.189652	3.187379	3.202086	3.082767	3.061755	3.087788	3.063367	3.042967	3.066736	2.441999	2.438558	2.440786	2.436525	2.434957	2.43641	2.909792	2.897899	2.905212	2.910834	2.914499	2.899934	2.667339	2.665267	2.675617	2.667726	2.65961	2.672447
AB077384	2.475849	2.476196	2.479546	2.491428	2.475382	2.477156	2.343086	2.368264	2.340127	2.322715	2.341107	2.340158	2.51844	2.524301	2.522138	2.528259	2.516549	2.589902	2.403124	2.408277	2.400662	2.401005	2.414035	2.395723	2.284639	2.317781	2.316721	2.294997	2.298431	2.297041	2.564446	2.631538	2.56211	2.565288	2.559181	2.573045
AB077991	4.120416	4.114938	4.130831	4.176632	3.886408	4.470187	4.731106	4.876484	4.643894	4.52641	4.531774	4.333805	5.357165	5.691497	5.727671	5.508061	5.150737	5.557142	4.687224	5.270882	4.93977	5.100059	4.715288	5.077444	4.055351	4.171588	3.951685	4.167119	4.031135	4.153541	4.138942	4.171162	4.11109	4.163564	4.079352	4.254479
AB078618	2.326048	2.328651	2.324646	2.322972	2.332105	2.329356	2.325144	2.348301	2.328878	2.326124	2.327494	2.322793	2.341783	2.340308	2.341211	2.339539	2.316147	2.339965	2.656773	2.652199	2.653486	2.792678	2.650137	2.651965	2.333056	2.331584	2.332098	2.329355	2.328357	2.332993	2.325463	2.322438	2.337406	2.330662	2.3244	2.329114
AB083111	2.163475	2.165422	2.212603	2.158726	2.167246	2.164148	2.146072	2.144065	2.147576	2.14185	2.143622	2.14537	2.170225	2.168965	2.172092	2.169348	2.171364	2.169627	2.162026	2.160888	2.162265	2.157359	2.161824	2.161764	2.164745	2.165627	2.166611	2.168469	2.169611	2.166983	2.329032	2.32779	2.330822	2.329103	2.328834	2.325504
AF000304	6.276211	6.01932	6.418534	6.26337	6.206471	6.149404	6.94063	6.903435	6.709042	6.817597	6.682301	6.445539	5.994476	5.994795	5.807979	5.73246	5.627712	5.804073	6.223113	5.863266	5.97385	6.081751	5.726572	5.898863	6.764029	6.506534	6.819506	6.739739	6.810511	6.628972	6.36098	6.188896	6.372408	6.397548	6.325875	6.342767
AF000582	2.7895	2.798157	2.790788	2.848839	2.804381	2.950104	3.168842	3.029396	3.188499	3.212579	3.227055	3.349965	4.362931	4.44077	4.380148	4.423449	4.151842	4.51102	3.550302	3.71212	3.575893	3.637948	3.668677	3.567639	2.566706	2.608762	2.639846	2.548342	2.528286	2.546404	3.169262	3.18029	3.225906	3.193968	3.591927	3.199532
AF000968	4.16292	4.168605	4.181369	4.22781	4.229274	4.528271	3.610785	4.097392	3.886439	4.049077	4.169456	4.135764	3.270069	3.479301	3.315961	3.091527	3.566463	3.287772	3.782519	4.482764	3.900544	4.08955	3.879827	3.861898	3.74576	4.436511	3.918687	3.808738	4.043239	4.116939	4.176615	4.2245	4.070544	4.308104	4.20664	4.335828
AF000969	2.66953	2.671496	2.66043	2.674026	2.674364	2.675996	2.665295	2.667366	2.668482	2.669161	2.670278	2.663689	2.69318	2.689269	2.697007	2.695855	2.692176	2.695846	2.440247	2.441692	2.446842	2.449343	2.441292	2.445819	2.586261	2.59766	2.595177	2.590954	2.599745	2.58729	2.681209	2.670114	2.6817	2.68096	2.671312	2.683015
AF001286	2.100322	2.101628	2.102297	2.095338	2.098034	2.100193	2.097268	2.105487	2.097346	2.094789	2.097107	2.100131	2.10881	2.113019	2.10805	2.110608	2.108312	2.10812	2.111455	2.109717	2.111521	2.109368	2.113882	2.112496	2.101108	2.109863	2.104979	2.103395	2.102866	2.10399	2.129924	2.124622	2.125897	2.129668	2.133676	2.127552
AF001287	2.38559	2.394907	2.409949	2.381036	2.388532	2.386312	2.385484	2.401427	2.38045	2.387496	2.383614	2.393332	2.389377	2.415627	2.391743	2.401543	2.391904	2.40219	2.398312	2.397681	2.396833	2.403924	2.426725	2.396774	2.407068	2.402344	2.399845	2.400934	2.400788	2.39997	2.382486	2.380736	2.378816	2.382336	2.477506	2.379644
AF002823	9.203975	9.565081	9.230373	9.274858	9.284819	9.268172	9.448241	9.346938	9.526427	9.491248	9.612142	9.561764	9.429709	9.2011	9.487944	9.418612	9.509523	9.357929	9.781134	9.630941	9.764621	9.683249	9.672225	9.720555	9.334352	9.425222	9.417235	9.298205	9.407305	9.3456	9.654854	9.625694	9.697702	9.704516	9.57602	9.785834
AF003823	2.676122	2.676456	2.728711	3.197732	2.662754	2.675826	2.659424	2.662074	2.669154	2.679881	2.715497	2.604949	2.770098	2.685012	2.699855	2.679676	2.684148	2.679467	2.678466	2.826058	2.719629	2.69769	2.900354	2.740456	2.697688	2.709437	2.730203	2.719645	2.720163	2.816219	2.673962	2.663866	2.678881	2.79119	2.666976	2.72234
AF004023	2.421258	2.431173	2.463619	2.491458	2.428734	2.515469	2.989082	3.572441	3.008192	3.192997	3.197357	3.16117	2.398689	2.57143	2.413821	2.398995	2.396146	2.389523	2.678366	2.914414	2.730855	2.677058	2.775171	2.678526	2.38537	2.44184	2.388157	2.383198	2.395443	2.411307	2.385492	2.54743	2.414895	2.391239	2.399367	2.365558
AF004833	6.814262	6.913734	6.97544	6.787939	6.860872	6.88896	7.055889	7.014612	6.951332	6.961832	6.995106	7.045465	6.290315	6.333535	6.351096	6.481653	6.341638	6.488688	6.796086	6.89517	6.865029	6.923627	6.911875	6.9448	6.401572	6.530656	6.429547	6.390442	6.508618	6.431902	6.814822	6.741306	6.810824	6.736886	6.828256	6.712158
AF004858	2.398776	2.413773	2.405291	2.416122	2.392853	2.406955	2.231048	2.289131	2.239856	2.246201	2.245309	2.265292	2.412882	2.420891	2.417248	2.42141	2.419278	2.418571	2.188888	2.198216	2.192053	2.209535	2.1918	2.205428	2.23895	2.263225	2.24275	2.240784	2.24269	2.244731	2.174795	2.178228	2.183802	2.178948	2.16903	2.178006
AF005936	2.54072	2.534778	2.527012	2.524572	2.522444	2.539994	2.752921	3.119185	2.751548	2.762832	2.753925	2.777098	2.79472	2.780886	2.804898	2.785021	2.778058	2.780812	2.553184	2.556234	2.587495	2.569406	2.564061	2.582797	2.777512	2.76154	2.75532	2.766628	2.760115	2.768097	2.760705	2.752828	2.76229	2.7662	2.761404	2.753598
AF006467	5.574869	5.281687	5.573218	5.2227	5.324743	5.221398	4.743004	4.785628	4.625142	4.63352	4.703579	4.808735	4.396094	4.638005	4.34692	4.430984	4.489732	4.37529	4.645677	4.618062	4.663859	4.846837	4.777776	4.774592	6.371213	5.804883	5.987939	6.250127	6.009639	5.717093	5.681202	5.368986	5.222931	5.420328	5.280712	5.379876
AF007248	2.282163	2.277659	2.276648	2.286668	2.277568	2.283216	2.276511	2.278247	2.27865	2.278735	2.278887	2.30924	2.281419	2.301097	2.289604	2.296323	2.287507	2.283783	2.296222	2.338182	2.526852	2.319038	2.297244	2.296609	2.280103	2.286487	2.284824	2.252676	2.285433	2.300078	2.29843	2.27431	2.27776	2.291411	2.359568	2.280256
AF008649	2.019253	2.022895	2.020498	2.016512	2.023934	2.022647	2.023196	2.022485	2.023717	2.021056	2.024664	2.023042	2.028085	2.028516	2.030997	2.029133	2.029216	2.029273	2.028642	2.02839	2.02954	2.028192	2.027469	2.026621	2.026465	2.02695	2.024406	2.026527	2.026063	2.024913	2.019092	2.020047	2.019992	2.019916	2.017648	2.020784
AF009328	2.134498	2.136433	2.134824	2.131456	2.134438	2.137574	2.074857	2.07586	2.075513	2.074228	2.074519	2.076265	2.083805	2.089518	2.08693	2.090294	2.090065	2.0866	2.089974	2.090205	2.089274	2.089864	2.08823	2.09655	2.08004	2.088006	2.083321	2.082491	2.082452	2.083684	2.20917	2.210172	2.208976	2.211721	2.207242	2.208778
AF010133	2.062016	2.060219	2.058507	2.08285	2.063913	2.061613	2.060327	2.053173	2.064533	2.065363	2.061696	2.057631	2.495897	2.076526	2.137415	2.766247	2.075945	2.127673	3.049842	3.017182	3.180047	3.558654	3.014462	3.417691	2.072466	2.066308	2.067583	2.070215	2.069529	2.066881	2.05913	2.060744	2.061132	2.061942	2.06035	2.064434
AF010586	2.714921	2.70185	2.687644	2.687935	2.701326	2.70536	2.697732	2.726031	2.713065	2.696507	2.706475	2.691346	2.724947	2.811409	2.734834	2.798563	2.729685	2.764276	2.71852	2.753903	2.729447	2.724462	2.723069	2.734551	2.948219	2.88783	2.907806	2.901136	2.896495	2.895656	2.709942	2.746208	2.698918	2.715319	2.697782	2.751374
AF010600	3.419596	3.283034	3.873738	3.507	3.901792	3.672228	2.892322	2.74706	3.668817	2.86301	2.73446	2.749272	2.640298	2.548539	2.722434	2.556935	2.553299	2.535694	2.906911	2.472382	2.960708	2.585263	2.430502	2.457035	3.011885	2.800518	3.241137	3.170664	3.15841	2.961657	3.315618	2.764628	3.147673	2.983496	2.887682	2.86946
AF011336	2.38715	2.39069	2.430151	2.402947	2.394932	2.420249	2.427984	2.374926	2.385905	2.386008	2.407142	2.375646	2.593395	2.480143	2.487267	2.476093	2.483715	2.479208	2.683326	2.697445	2.633375	2.679166	2.675634	2.69198	2.55809	2.709808	2.581581	2.558976	2.559039	2.548649	2.58442	2.583878	2.573368	2.687944	2.536276	2.72683
AF011358	2.318342	2.319054	2.316096	2.319577	2.320877	2.320258	2.315985	2.309796	2.316167	2.325715	2.317542	2.313727	2.254707	2.250646	2.254289	2.273847	2.252927	2.250768	2.33847	2.405248	2.336242	2.335908	2.334946	2.335652	2.325173	2.323019	2.319969	2.328752	2.325173	2.324915	2.321842	2.314742	2.318424	2.32054	2.319284	2.318782
AF011413	2.233963	2.241841	2.254009	2.230136	2.233889	2.240296	2.233706	2.236428	2.228682	2.233425	2.239325	2.237608	2.24069	2.246114	2.240039	2.246821	2.245213	2.250651	2.240044	2.253495	2.248224	2.244857	2.282763	2.301779	2.234692	2.252234	2.240334	2.239031	2.236176	2.253985	2.238696	2.237641	2.232587	2.236706	2.236992	2.236508
AF011423	2.096486	2.097918	2.096003	2.09167	2.09497	2.096387	2.099338	2.10049	2.099523	2.098073	2.099475	2.099482	2.116872	2.12033	2.118887	2.122277	2.120893	2.119101	2.108817	2.107589	2.108445	2.105734	2.106901	2.10775	2.100585	2.105685	2.103196	2.102078	2.101208	2.101377	2.0975	2.092278	2.093976	2.097744	2.095114	2.095174
AF011450	1.92782	1.933628	1.903936	2.111826	1.934724	2.095808	1.926719	1.925735	1.926275	1.994665	1.928079	1.962402	2.08733	2.103244	2.108445	2.145177	2.096203	2.245212	1.937072	1.935362	2.005886	1.935103	2.002753	1.937289	1.932598	1.936012	1.925255	1.975217	1.936251	1.931708	1.931316	1.933597	1.932168	1.932496	1.93581	1.933457
AF012104	2.745655	2.743426	2.752298	2.723734	2.734912	2.743455	2.728049	2.887402	2.756298	2.736713	2.739214	2.746225	2.748369	2.767196	2.768051	2.767231	2.770839	2.942959	2.828968	2.761271	2.765326	2.764775	2.768808	2.852839	2.747188	2.760773	2.760193	2.774745	2.755359	2.764831	2.747156	2.741983	2.740277	2.75113	2.74656	2.847768
AF012324	1.98755	1.989496	1.98937	1.992688	1.989981	1.988656	1.843327	1.840111	1.844621	1.844887	1.844145	1.845687	1.842687	1.841605	1.843869	1.842708	1.842126	1.842218	1.844762	1.842559	1.843669	1.843472	1.843042	1.844147	1.996439	1.995146	2.000659	1.996838	1.998753	1.997555	1.998298	1.995426	1.992806	1.994608	2.000348	1.996459
AF013486	10.06855	10.0472	10.16298	10.0744	10.09516	10.06653	10.31432	10.10037	10.20988	10.21841	10.13173	10.05623	10.15352	10.13314	10.11741	10.07532	10.0484	10.02486	10.02271	10.02219	9.992918	10.01859	9.938985	9.843848	10.27527	10.13512	10.28661	10.24257	10.21142	10.25385	10.28712	10.10352	10.25871	10.24132	10.23944	10.20707
AF014010	6.088111	5.80081	6.179565	6.077502	6.033656	6.065482	6.013115	6.122197	6.232904	5.950574	6.059026	6.105426	6.509462	6.730941	6.530524	6.562195	6.727711	6.552898	5.797033	6.04128	5.613727	5.885567	5.933863	5.826104	6.239833	6.102913	6.056929	6.15452	6.171549	5.955849	6.020542	5.971621	5.949286	5.813605	6.079591	5.825906
AF014454	2.613766	2.621396	2.643519	2.635012	2.612981	2.619421	2.611754	2.610083	2.608787	2.615387	2.61637	2.612525	2.621238	2.632786	2.621497	2.628386	2.643446	2.637025	2.635613	2.630183	2.632845	2.634335	2.638878	2.62606	2.62459	2.621173	2.651293	2.646084	2.619364	2.622165	2.622355	2.611996	2.622629	2.612791	2.626526	2.604913
AF015887	7.272082	7.309614	7.29171	7.237863	7.20427	7.259338	6.96707	7.057435	7.013274	7.057054	6.905921	6.862707	7.437333	7.325148	7.254749	7.361242	7.20799	7.32036	7.269539	7.215336	7.340983	7.273734	7.270506	7.207507	7.540369	7.506362	7.603985	7.548735	7.564564	7.51829	7.190528	7.215139	7.149002	7.232178	7.270463	7.163386
AF016040	2.882117	2.691466	2.667371	2.682625	2.69387	2.692386	2.678445	2.687347	2.740289	2.680874	2.679515	2.677176	2.557786	2.558933	2.564582	2.584903	2.646285	2.651271	2.513308	2.510484	2.57021	2.523771	2.507832	2.51215	2.74421	2.71115	2.762765	2.690981	2.678471	2.678785	2.48185	2.480909	2.486256	2.482656	2.490316	2.482066
AF016630	2.446316	2.44992	2.450186	2.444432	2.444912	2.452479	2.443789	2.456856	2.443723	2.444447	2.449838	2.451704	2.458156	2.463076	2.462667	2.466493	2.463952	2.459964	2.468372	2.465286	2.467926	2.470112	2.472766	2.466847	2.450027	2.460356	2.456095	2.455485	2.454064	2.45591	2.454809	2.447606	2.448658	2.453996	2.45419	2.452455
AF016631	1.842606	1.841976	1.841532	1.842028	1.842098	1.841811	1.839002	1.836796	1.839063	1.839259	1.839606	1.839236	1.844073	1.843176	1.843934	1.844349	1.843729	1.843119	1.844753	1.842271	1.844547	1.843857	1.843317	1.843774	1.841921	1.842206	1.840737	1.841558	1.841329	1.841364	1.84427	1.842843	1.842726	1.84314	1.84196	1.842129
AF017174	2.187658	2.18423	2.19123	2.184558	2.183458	2.194526	2.215337	2.213622	2.219648	2.21904	2.221093	2.225288	2.203676	2.196769	2.199672	2.203175	2.20033	2.196242	2.207508	2.204045	2.204572	2.206192	2.202965	2.203987	2.237156	2.221455	2.219423	2.220753	2.218033	2.221958	2.28652	2.245437	2.365752	2.256984	2.247902	2.249278
AF017639	2.541012	2.538834	2.530315	2.650627	2.547851	2.545208	2.439286	2.437046	2.435932	2.441918	2.439647	2.435973	2.458729	2.457894	2.458775	2.457859	2.455061	2.454951	2.459683	2.458106	2.466656	2.459294	2.474431	2.45582	2.449543	2.448902	2.449744	2.451619	2.451805	2.453582	2.440651	2.438926	2.438272	2.442875	2.44182	2.444067
AF020737	2.039342	2.038592	2.039624	2.060004	2.041215	2.040316	2.039084	2.033831	2.03737	2.040406	2.03706	2.037671	2.098252	2.050673	2.051457	2.318749	2.050593	2.05269	2.05555	2.054967	2.058424	2.0578	2.05416	2.060832	2.046035	2.046053	2.047174	2.049532	2.04685	2.051236	2.043125	2.042657	2.043872	2.044624	2.040244	2.04182
AF020738	2.167672	2.170082	2.168415	2.16634	2.166733	2.170338	2.165669	2.170772	2.167072	2.166621	2.166944	2.168366	2.122041	2.11677	2.114626	2.226085	2.136791	2.125351	2.184767	2.182719	2.184551	2.181055	2.182308	2.193873	2.170106	2.177164	2.173552	2.172826	2.17191	2.172951	2.171849	2.166974	2.168416	2.169914	2.167554	2.170882
AF021031	6.417434	6.505026	6.654103	6.5132	6.415178	6.542074	6.989809	6.651466	6.940211	6.833082	6.842727	6.812054	6.308099	6.344492	6.286988	6.150864	6.326878	6.001254	6.658647	6.478087	6.572936	6.583765	6.408137	6.345951	6.938994	6.529041	6.613186	6.757062	6.797454	6.748373	6.633486	6.385166	6.538612	6.522788	6.619792	6.53282
AF022072	2.313778	2.291128	2.431728	2.299696	2.29842	2.294825	2.360571	2.370019	2.431174	2.387524	2.490855	2.361236	2.481676	2.632566	2.477125	2.465159	2.4659	2.495936	2.216808	2.215141	2.218067	2.219719	2.363921	2.218281	2.259945	2.255961	2.255029	2.255109	2.252373	2.259838	2.291124	2.293344	2.297253	2.293368	2.292778	2.296857
AF022078	2.206084	2.209452	2.207485	2.209737	2.206711	2.212954	2.211912	2.213884	2.210892	2.214247	2.212721	2.211497	2.515331	2.524412	2.509151	2.50962	2.51224	2.508832	2.22931	2.225517	2.22744	2.412219	2.229782	2.226059	2.213654	2.218022	2.215455	2.215234	2.213738	2.214062	2.21355	2.208082	2.213316	2.211666	2.210369	2.21179
AF022811	10.85132	10.76645	10.94282	10.76845	10.76989	10.78388	11.16292	10.81004	11.15812	11.05229	10.91154	10.89842	11.48297	11.3023	11.40723	11.39922	11.22679	11.28616	11.4727	11.20642	11.48623	11.4294	11.25765	11.25098	11.29501	11.04873	11.32622	11.31802	11.23175	11.25814	11.02333	10.71204	10.94114	10.97223	10.92223	10.82622
AF022856	2.770144	2.761492	2.777975	2.737972	2.750868	2.773683	2.931371	2.917586	2.892873	2.911145	2.914667	2.922514	2.922869	2.960761	2.93774	2.962821	3.073803	2.970641	2.890211	2.883076	2.885003	2.892078	2.897524	2.887058	2.78063	2.801758	2.780702	2.781541	2.780384	2.823581	2.775918	2.777469	2.758478	2.770048	2.773926	2.76867
AF022889	2.81572	2.813024	2.82544	2.818972	2.818817	2.818874	3.017127	3.058391	3.025351	3.028965	3.035401	3.063102	3.090137	3.092644	3.101591	3.092551	3.102376	3.069929	2.829384	2.909233	2.839134	2.860036	2.847994	2.846452	2.824774	2.845919	2.821521	2.832374	2.82896	2.838966	2.8225	2.825232	2.813312	2.825005	2.834606	2.829187
AF022957	8.87922	7.856076	8.702414	8.501452	8.336092	8.255572	9.080994	9.187989	8.561571	8.476991	8.684457	8.421257	8.771385	9.57317	8.812496	8.931028	8.870616	9.149157	8.076565	8.664366	7.8232	8.084204	8.052108	8.316666	8.053393	8.83729	9.352865	9.312818	8.705252	9.034577	8.043498	7.472444	7.949528	7.931108	7.633878	7.62223
AF022992	3.148874	3.55127	3.11772	3.282347	3.304154	3.607174	3.135729	3.128568	3.233515	3.335834	3.99512	4.104426	3.241061	3.21127	3.251693	3.465421	3.246283	3.43468	3.183862	3.089938	3.185222	3.347658	3.620095	3.590297	4.684868	4.94932	4.533091	4.57391	4.898989	5.010439	3.996578	4.048509	3.860233	4.080192	4.824673	4.319091
AF023098	5.544678	5.488309	5.517063	5.695516	5.562039	5.53949	5.612157	5.514326	5.740489	5.287865	5.780481	5.646948	4.875205	4.808893	5.14666	4.883578	5.093661	5.019325	4.909173	4.614535	4.840943	4.884574	5.053695	4.910989	5.27944	5.366479	5.249544	5.308334	5.48424	5.352968	5.357746	5.380724	5.350312	5.336393	5.406325	5.304846
AF024621	2.225294	2.227255	2.225174	2.221928	2.22534	2.227582	2.225115	2.225317	2.224794	2.224594	2.226349	2.224439	2.232246	2.234894	2.232603	2.236582	2.236471	2.231799	2.242698	2.239613	2.240758	2.240456	2.24058	2.241998	2.23005	2.233308	2.231888	2.230862	2.229848	2.230988	2.227703	2.223686	2.226503	2.228454	2.225116	2.227326
AF024638	2.09099	2.087492	2.091926	2.10322	2.099204	2.096658	2.04054	2.226903	2.041567	2.042761	2.041501	2.116615	2.199532	2.05758	2.062304	2.058352	2.059261	2.153128	2.060818	2.059212	2.059703	2.057207	2.120711	2.081906	2.202975	2.197089	2.20132	2.202154	2.203133	2.199327	2.047346	2.048149	2.04843	2.046392	2.045557	2.04878
AF026489	2.360027	2.384094	2.355394	2.343112	2.371414	2.3639	2.797737	2.84145	2.735534	2.735744	2.735281	2.725505	2.766584	2.851093	2.760305	2.748352	2.753779	2.752463	2.88821	2.88697	2.890708	2.885526	2.879373	2.885276	2.734779	2.721997	2.727199	2.736372	2.739344	2.748041	2.742038	2.955571	2.751916	2.731712	2.733994	2.749911
AF026524	7.287111	6.921171	7.055845	7.038887	7.163308	6.913284	6.9771	7.129393	7.079275	6.943445	6.845859	6.871406	7.162612	7.411825	7.11432	7.086965	7.121626	7.304944	6.786399	6.978337	6.726199	6.848616	6.880148	6.725212	6.818176	6.775634	6.824855	6.728876	6.856553	6.647407	6.882858	6.827581	6.848092	6.638637	6.56225	6.635143
AF026537	2.950442	2.914586	2.92435	2.892173	2.896172	2.906027	2.897761	2.927844	2.908076	2.911923	2.908557	2.900211	2.977453	2.966284	2.959861	2.96869	2.953869	2.97135	2.9255	2.92229	2.914505	2.927396	2.935687	2.934977	2.939228	2.932464	2.933382	2.941062	2.937943	2.928113	2.915265	2.913386	2.921653	2.905748	2.914975	2.923793
AF026565	2.15655	2.332032	2.159821	2.160978	2.162427	2.158514	2.168598	2.224589	2.167851	2.165528	2.164123	2.169704	2.165735	2.318625	2.169985	2.168164	2.172676	2.169759	2.176422	2.177707	2.177273	2.180307	2.179476	2.188485	2.294848	2.302093	2.318632	2.327342	2.30111	2.307064	2.217013	2.382676	2.222033	2.214804	2.215301	2.223737
AF026794	2.173499	2.175976	2.174234	2.171687	2.171618	2.175506	2.17474	2.174525	2.17462	2.173039	2.17509	2.174166	2.179499	2.184007	2.182355	2.183386	2.182869	2.197603	2.191829	2.191506	2.191611	2.199279	2.190716	2.190039	2.177849	2.183012	2.182312	2.181827	2.181908	2.180274	2.178134	2.171893	2.172392	2.176618	2.174683	2.174349
AF027131	2.402774	2.365802	2.364264	2.362803	2.363046	2.367079	2.376362	2.380084	2.377326	2.37575	2.378341	2.448208	2.390511	2.391464	2.390589	2.392903	2.392805	2.395233	2.404658	2.399068	2.484446	2.398666	2.403663	2.397496	2.378391	2.377679	2.37424	2.370623	2.370478	2.374374	2.382674	2.361637	2.362279	2.369235	2.369566	2.367838
AF027503	2.734235	2.729282	2.73028	2.751537	2.745004	2.741656	2.614317	2.615661	2.608502	2.612864	2.747912	2.621959	2.616432	2.645351	2.627181	2.637556	2.629109	2.646585	2.640237	2.632821	2.634619	2.642155	2.654975	2.629627	2.88055	2.898646	2.882783	2.88694	2.884595	2.879064	2.893682	2.912457	2.885202	2.888574	2.883636	2.89609
AF027505	2.910565	2.855972	2.89425	2.82092	2.867783	2.859827	2.842857	2.84164	2.846465	2.841485	2.851081	2.867771	2.59459	2.626849	2.622524	2.628948	2.715107	2.63457	2.642773	2.760176	2.629405	2.615459	2.629903	2.669897	2.779286	2.752558	2.748316	2.750869	2.747388	2.758738	2.772176	2.759951	2.7418	2.7599	2.76003	2.764195
AF029983	2.163732	2.16575	2.160064	2.160658	2.167771	2.164193	2.143956	2.137962	2.144424	2.146856	2.143311	2.14399	1.904949	1.904991	1.903419	1.905719	1.906742	1.904703	2.161475	2.159569	2.161738	2.160482	2.157465	2.158941	2.145822	2.149448	2.147267	2.149242	2.149473	2.14759	2.149346	2.149216	2.14994	2.147146	2.144059	2.15113
AF030178	2.15543	2.155178	2.151184	2.159198	2.15167	2.165408	2.115469	2.114447	2.115633	2.117768	2.115461	2.116999	2.131661	2.126929	2.131633	2.126802	2.12868	2.126467	2.131528	2.131287	2.131035	2.13184	2.131248	2.130482	2.122839	2.12005	2.119786	2.121957	2.120195	2.120749	2.144557	2.139721	2.139341	2.144418	2.141673	2.14874
AF030333	6.374242	6.149659	6.761627	6.428527	6.316254	6.133673	6.619123	6.388281	6.741061	6.459758	6.469724	6.43325	6.83815	6.689475	6.833992	6.736516	6.629346	6.589002	6.859723	6.520309	6.775264	6.813737	6.575994	6.422385	7.072789	6.516972	6.875355	7.062152	6.917962	6.625974	6.930908	6.430996	6.754617	6.609741	6.532291	6.544353
AF030636	2.240386	2.240152	2.239506	2.239878	2.244751	2.242422	2.408678	2.40451	2.413104	2.415786	2.408755	2.407705	2.204406	2.225286	2.193503	2.198841	2.196017	2.21203	2.207129	2.203522	2.203681	2.205932	2.408593	2.205766	2.12964	2.117499	2.116422	2.113995	2.114229	2.125061	2.105116	2.112208	2.101982	2.105482	2.11871	2.112976
AF031035	1.993675	1.99515	1.993768	1.993104	1.99178	1.99383	1.994266	1.994756	1.993182	1.995331	1.995002	1.994014	2.005931	2.004813	2.003402	2.005489	2.005909	2.006276	2.006688	2.00523	2.007039	2.006561	2.013328	2.004624	2.000684	2.003178	2.002998	2.001663	2.001217	2.001136	1.999718	1.995879	1.997054	1.999324	1.996492	2.000121
AF031150	2.5575	2.350967	2.359283	2.35981	2.355151	2.35389	2.620867	2.613952	2.639402	2.602162	2.608875	2.700736	2.804272	2.792628	2.808004	2.796654	2.797775	2.885309	2.322291	2.403152	2.291574	2.31368	2.356759	2.322787	2.493855	2.491276	2.498115	2.510774	2.639394	2.489209	2.367557	2.395416	2.351548	2.353308	2.430082	2.355511
AF031164	5.124422	5.202254	5.335646	5.168427	5.467983	5.24628	6.217956	5.830091	6.391798	6.410794	6.326265	6.266696	6.113731	5.534714	6.17876	6.265144	5.925838	6.097453	6.110741	5.806362	6.077057	6.117341	6.186206	5.914445	5.488817	5.342233	5.50859	5.610512	5.595055	5.530917	5.978337	5.608192	5.911658	6.004718	5.877802	5.986288
AF031467	6.583125	6.34189	6.962516	6.595646	6.690684	6.548693	6.438075	6.238263	6.425855	6.270154	6.427704	6.315703	6.465403	6.63996	6.279027	6.493306	6.24481	6.325734	6.13273	5.928998	6.058778	6.269145	5.743904	5.86215	7.256598	6.687153	7.246435	7.568857	7.132715	6.758818	6.577679	6.462236	6.66933	6.55075	6.446173	6.566273
AF031524	3.807312	3.608784	3.722004	3.633736	3.677709	3.866781	2.907549	2.679096	2.886403	2.890349	2.945187	2.90605	2.687198	2.847126	2.700396	2.664028	2.733071	2.67252	3.207766	3.222305	3.144705	3.309803	3.290837	3.223191	2.672566	2.751472	2.762834	2.877871	2.827145	2.776048	3.446316	3.502608	3.612967	3.590619	3.265891	3.523492
AF031525	2.663558	2.673454	2.665142	2.664144	2.655828	2.666542	2.65629	2.661701	2.659843	2.666049	2.668094	2.659949	2.671354	2.670233	2.668007	2.673915	2.672439	2.677806	2.675743	2.672521	2.675421	2.677834	2.676108	2.677054	2.688149	2.676478	2.681118	2.667518	2.67232	2.70433	2.671689	2.665775	2.676549	2.674436	2.71237	2.676006
AF032460	7.093669	7.803092	6.769728	6.841246	6.95013	7.269906	6.738996	9.681344	6.634981	7.199696	8.056741	8.159606	6.510116	8.716558	6.318121	7.357372	8.911578	8.567762	6.122172	9.11892	6.562646	6.888642	8.153706	8.38147	5.668081	7.076269	6.091349	5.633632	5.789013	6.230785	5.693006	7.972082	5.944104	6.157178	6.566357	6.984144
AF032969	2.440136	2.443637	2.442602	2.436417	2.437312	2.444124	2.435933	2.438727	2.436347	2.436621	2.440438	2.438499	2.451634	2.454439	2.45182	2.456796	2.456058	2.450698	2.460962	2.457208	2.458043	2.46366	2.458387	2.460227	2.441182	2.453369	2.447472	2.447469	2.446409	2.44929	2.445805	2.44025	2.441725	2.446382	2.442092	2.446128
AF033003	2.576529	2.582674	2.570327	2.580092	2.588455	2.57846	2.361896	2.356762	2.371595	2.367098	2.365955	2.361059	2.218018	2.215308	2.251174	2.217636	2.217903	2.220358	2.464724	2.466227	2.466792	2.468403	2.468711	2.469085	2.465253	2.462807	2.470375	2.468985	2.468357	2.460174	2.588242	2.586487	2.590706	2.589516	2.589236	2.594622
AF033112	6.779986	6.76171	6.924486	6.723912	6.78176	6.74318	7.677416	7.097803	7.528537	7.532382	7.243515	7.335461	8.534278	8.18682	8.506037	8.476574	8.101465	8.226547	8.391953	7.952435	8.393392	8.379286	8.058563	8.109811	7.409723	6.896333	7.181862	7.306671	7.169103	7.113938	7.315668	6.8671	7.334403	7.260326	7.242198	7.108062
AF033350	2.262897	2.264688	2.282626	2.357823	2.260763	2.264776	2.310091	2.304803	2.286554	2.311367	2.28585	2.357043	2.35717	2.305729	2.418734	2.470202	2.299186	2.351875	2.321169	2.556399	2.428847	2.30618	2.303533	2.340286	2.368668	2.305342	2.309991	2.345355	2.298136	2.431767	2.300103	2.264006	2.289508	2.266524	2.454077	2.33734
AF033565	8.319464	8.406672	8.21334	8.265788	8.241652	8.204276	7.83638	8.307326	7.894684	7.825397	7.921789	8.161738	7.871593	8.122199	7.792002	7.966605	8.213325	7.932716	7.74121	7.965631	7.714133	7.845195	7.93482	7.844807	8.389063	8.399147	8.35167	8.413826	8.384684	8.290493	8.201569	8.264303	8.109076	8.242718	8.301243	8.135732
AF034568	7.239756	7.22259	7.040226	7.235758	7.168343	7.211517	7.781603	7.668313	7.785923	7.87121	7.878256	7.786379	8.032703	7.854272	8.028892	8.002043	7.922914	7.984161	7.911264	7.933651	7.993184	7.862159	7.972331	8.07937	7.139422	7.21743	7.134468	7.09258	7.149796	7.256916	7.299402	7.371644	7.423202	7.362436	7.366561	7.483732
AF034744	2.743893	2.749083	2.800327	2.724506	2.749899	2.753616	2.895216	2.891403	2.898702	2.905384	2.904518	2.910221	2.946453	2.953024	2.955493	2.950071	2.941994	2.975662	2.942061	2.93615	2.92884	2.967298	2.948472	2.940777	2.921269	2.924742	2.923893	2.928723	2.929598	2.935599	2.919103	2.918501	2.915706	2.91876	2.919186	2.904052
AF035399	2.357232	2.344278	2.367324	2.335158	2.33937	2.343143	2.321059	2.319877	2.320367	2.321625	2.31854	2.322964	2.348906	2.360924	2.36433	2.379787	2.361634	2.367535	2.328293	2.330347	2.332174	2.332148	2.329732	2.334159	2.456493	2.452402	2.453174	2.455622	2.456849	2.449351	2.316814	2.317958	2.314613	2.317252	2.311008	2.316588
AF035579	2.419109	2.447112	2.432875	2.427986	2.423133	2.423205	2.457313	2.471955	2.462827	2.446337	2.462997	2.466035	2.412276	2.481571	2.415394	2.415819	2.415369	2.415857	2.429165	2.422536	2.42939	2.42825	2.424	2.426718	2.403721	2.40831	2.404619	2.403534	2.405543	2.403093	2.439997	2.431082	2.435492	2.440794	2.432856	2.418582
AF035830	2.107805	2.110406	2.106994	2.104749	2.113123	2.108918	2.106223	2.107912	2.105108	2.107539	2.105663	2.105131	2.119989	2.117868	2.12287	2.118164	2.123681	2.119957	2.120316	2.118065	2.119565	2.120787	2.189284	2.11651	2.115162	2.114172	2.138573	2.11528	2.115599	2.133262	2.112769	2.111773	2.114765	2.112636	2.110012	2.116454
AF036898	7.039355	7.152066	6.88697	6.945155	6.930728	6.993286	7.20123	6.858447	7.115956	7.382091	7.181092	7.115386	7.815951	7.518128	7.877212	7.83756	7.850644	7.818099	8.245747	8.179238	8.276253	8.411664	8.214315	8.372828	6.40451	6.611667	6.469536	6.212024	6.488442	6.553977	6.941472	6.845608	7.114308	6.974903	7.176436	7.065778
AF036907	3.208222	3.170045	2.872112	3.205495	3.11907	3.106867	2.591974	2.523472	2.538636	2.583034	2.728263	2.61347	2.48896	2.555405	2.478871	2.486855	2.491661	2.489805	2.581578	2.622166	2.571553	2.625754	2.74817	2.560569	2.876585	3.049387	2.990222	2.946565	3.106479	2.906386	2.612408	2.662597	2.67186	2.730312	2.729422	2.577082
AF037046	2.648738	2.587223	2.583991	2.586901	2.592698	2.590511	2.772899	2.783424	2.774684	2.778238	2.775396	2.785506	2.598933	2.609868	2.601671	2.607016	2.617396	2.668331	2.618007	2.615494	2.614498	2.634574	2.639725	2.628221	2.586198	2.599443	2.589697	2.594077	2.593753	2.589637	2.595007	2.59064	2.591258	2.592135	2.589174	2.588172
AF037205	11.23636	11.13982	11.2498	11.31776	11.3107	11.24583	11.22965	11.10094	11.3243	11.23702	11.20034	11.10684	10.8669	10.7623	10.88371	10.87291	10.94852	10.80738	10.96619	10.87862	10.94887	10.84311	10.8228	10.86848	11.1537	11.24913	11.29096	11.22769	11.28599	11.21857	11.30252	11.112	11.25921	11.27832	11.10217	11.24627
AF037370	5.86772	6.017058	5.861506	5.769814	5.980754	5.760486	5.984167	5.773626	5.621858	6.025019	5.891981	5.879778	5.983532	6.001983	5.906469	5.842009	5.774742	5.731942	6.482577	6.330561	6.200265	6.135419	6.127366	6.279929	6.160899	6.132012	5.841252	6.134399	6.166424	5.787865	6.203015	6.25156	6.179444	6.347884	6.40725	6.121937
AF038538	2.140996	2.142611	2.142323	2.148199	2.142793	2.144545	2.27135	2.324743	2.273927	2.277704	2.276381	2.295622	2.38165	2.377231	2.384092	2.379743	2.382401	2.359566	2.06749	2.070532	2.064334	2.067341	2.07555	2.061296	2.061257	2.063439	2.059321	2.062986	2.063747	2.06144	2.051883	2.05182	2.05113	2.050646	2.048908	2.050836
AF038562	3.021546	3.039746	3.050031	3.029616	3.049455	3.050984	3.02724	3.037276	3.049604	3.02216	3.155586	3.032687	2.93486	2.916153	2.935109	3.020935	2.987861	2.927373	2.807371	2.834721	2.785799	2.815084	2.8034	2.841723	2.69893	2.697912	2.698719	2.699071	2.696378	2.704506	2.74449	2.852641	2.746842	2.77188	2.728755	2.771286
AF038848	9.843783	9.702186	9.879423	9.841986	9.797658	9.821666	10.02951	9.896166	9.954356	10.03914	9.912659	9.881144	9.693143	9.695108	9.695857	9.667999	9.648248	9.74027	9.664034	9.737125	9.732762	9.667504	9.636613	9.682771	9.828478	9.733134	9.792152	9.781927	9.822098	9.748043	9.846165	9.910414	9.815739	9.84767	9.880052	9.827074
AF039026	2.166082	2.165021	2.164489	2.164406	2.165034	2.164462	2.177209	2.178213	2.179202	2.181472	2.180965	2.180306	2.172956	2.17331	2.174028	2.174063	2.174399	2.169742	2.178284	2.176811	2.177503	2.179396	2.200754	2.178596	2.288658	2.289228	2.288527	2.289461	2.287722	2.288133	2.29218	2.286177	2.288373	2.29142	2.289279	2.291546
AF039601	2.190025	2.190707	2.189165	2.188603	2.176642	2.192375	2.300469	2.295542	2.302852	2.30092	2.300495	2.299933	2.209165	2.21085	2.228142	2.231307	2.207874	2.236556	2.212946	2.212685	2.213828	2.224631	2.216329	2.21106	2.242291	2.218405	2.213778	2.216128	2.215789	2.212089	2.195064	2.19075	2.195107	2.193146	2.192386	2.193291
AF039839	2.399569	2.399693	2.391244	2.42536	2.404635	2.402795	2.401198	2.397274	2.397811	2.400233	2.440823	2.399918	2.414555	2.417838	2.430006	2.417674	2.414904	2.409898	2.423927	2.449449	2.432457	2.424721	2.41757	2.421843	2.401396	2.410233	2.424386	2.503732	2.404548	2.410936	2.399269	2.401179	2.411652	2.413218	2.526118	2.413692
AF040748	7.196791	7.267226	7.417636	7.178973	7.172192	7.174711	7.290527	7.092159	7.318463	7.264473	7.289364	7.192071	7.704708	7.196036	7.34582	7.505222	7.396745	7.436873	7.429558	7.017143	7.31315	7.24427	7.159089	7.102971	7.960149	7.728317	7.798801	7.968023	7.910224	7.740286	7.518691	7.239432	7.525288	7.471296	7.457597	7.339289
AF040749	4.800344	4.809245	5.168609	4.979394	5.160246	4.903522	5.719908	5.855114	5.724772	5.629735	5.756353	5.706192	5.731692	5.291145	5.741623	5.670944	5.51207	5.47932	5.553336	5.333887	5.518607	5.490232	5.386205	5.221389	5.456668	5.379034	5.566953	5.399121	5.375823	5.290263	5.303006	5.204418	5.233594	5.101023	4.647153	5.073368
AF041858	5.574978	5.4438	5.574634	5.568023	5.404655	5.548244	5.751313	5.969972	5.773413	5.862869	5.958456	5.997858	5.761408	5.559882	5.781942	5.838768	5.862448	6.020286	5.715237	5.495776	5.740773	5.858238	5.76403	5.768222	6.05824	5.925474	5.99696	6.212646	6.11432	5.846621	6.000463	5.859274	5.925718	5.917889	5.854484	5.948394
AF041861	2.365394	2.359448	2.352096	2.369726	2.439064	2.360366	2.369443	2.355882	2.396701	2.456541	2.395645	2.40843	2.830224	2.771553	2.967342	2.818319	3.03208	2.821726	2.427282	2.427061	2.428597	2.432176	2.539743	2.429845	2.362348	2.404317	2.37752	2.367813	2.366445	2.378571	2.356128	2.355258	2.382898	2.355471	2.350076	2.354278
AF041862	2.758702	2.760865	2.750012	2.761745	2.767524	2.768098	2.756422	2.777201	2.740667	2.757508	2.766137	2.758716	2.488893	2.485578	2.485379	2.491122	2.494211	2.49236	2.543633	2.554855	2.584346	2.536908	2.559362	2.557956	2.475131	2.488507	2.485433	2.490335	2.475358	2.499252	2.764733	2.763689	2.901334	2.778086	2.76597	2.7775
AF042158	2.725832	2.724929	2.710408	2.738918	2.739474	2.737351	2.13536	2.135814	2.135853	2.121871	2.134849	2.135221	2.020009	2.018823	2.021399	2.018322	2.021862	2.025367	2.024786	2.02441	2.025858	2.02414	2.022284	2.023975	2.773016	2.790348	2.787016	2.775784	2.78042	2.794689	2.613142	2.624726	2.620217	2.620588	2.607411	2.63168
AF042180	7.509762	7.280807	7.604796	7.368662	7.383382	7.381094	7.266731	7.323636	7.137167	7.21726	7.146426	6.939308	7.26982	7.021551	6.976343	7.212803	7.049233	7.284402	5.983051	6.70133	6.564718	6.728218	6.459666	6.684932	7.41797	7.363156	7.458623	7.363862	7.464856	7.347852	6.94792	7.044076	7.001521	7.053336	6.921726	6.956011
AF042317	1.981652	1.980917	1.982929	1.985187	1.982658	1.979848	1.978151	2.016826	1.980729	1.980064	1.979776	1.977164	2.155208	1.987448	1.990824	1.985859	1.988758	1.986081	1.960154	1.959184	1.956513	1.954712	1.955273	1.959525	2.268432	2.267226	2.289397	2.269338	2.367321	2.262614	1.986756	1.99002	1.99983	1.988196	1.9862	1.987372
AF042856	5.222674	4.562998	5.118432	5.49747	5.16242	5.28109	4.919764	4.080927	4.352583	4.663685	4.368249	4.222872	4.400686	4.138514	4.308789	4.16051	3.953882	4.003281	3.705619	3.627424	3.958281	3.67679	3.701941	3.773546	3.90185	3.766157	4.213156	3.890195	4.199563	4.299718	4.57613	4.722028	4.797619	4.741426	4.520364	4.57919
AF043219	7.392385	6.808589	7.278727	7.303526	7.251302	7.292407	7.105242	6.912521	7.078809	7.01624	7.117305	7.053019	6.867636	6.966195	7.016844	6.925544	6.827568	7.075748	7.044025	6.8407	7.196744	6.969069	6.849262	6.897328	7.127086	7.090563	7.180084	7.141015	7.088694	7.087244	7.042852	6.910694	7.006238	6.960532	6.828803	6.780612
AF043220	8.170206	7.820568	8.142116	8.12763	8.124264	8.154528	8.233548	8.094779	8.349839	8.271196	8.242215	8.271376	8.422707	8.327655	8.454385	8.440746	8.327665	8.333201	8.403383	8.110355	8.299974	8.288632	8.250883	8.211711	8.201724	8.01752	8.162034	8.144099	8.115955	8.040295	8.115964	7.946766	8.001244	8.013289	7.965676	7.964507
AF043276	3.125244	3.128306	3.21645	3.094309	3.10807	3.12513	3.005461	3.044406	2.994065	3.013022	3.013365	3.023522	2.996199	3.044785	2.992105	3.047474	3.014641	3.015421	3.149653	3.155376	3.159955	3.25374	3.17118	3.150628	3.130091	3.153346	3.15786	3.134182	3.132856	3.152718	3.130412	3.131114	3.11223	3.145267	3.158933	3.131266
AF043943	8.67069	8.368513	8.724681	8.536552	8.572722	8.480452	8.066641	8.309152	8.083003	8.176294	8.006051	7.847627	8.005247	8.198222	7.929209	7.984393	7.981988	8.007854	7.299685	7.647481	7.64601	7.752925	7.525144	7.606731	8.414567	8.456875	8.4747	8.368169	8.450406	8.298515	7.948273	8.073966	8.07241	7.83303	7.85603	7.904948
AF045150	1.926818	1.936448	1.96316	1.935242	1.941678	1.93319	1.928226	1.905849	1.900434	1.896796	1.928952	1.905116	1.99285	1.980797	2.093444	1.942089	1.948016	2.111311	2.00005	2.000897	1.998458	2.045383	2.226911	2.001536	1.958146	1.948044	1.960861	1.945867	1.937464	1.940726	1.923872	1.928363	1.927806	1.927458	2.041724	1.93065
AF045766	2.420878	2.529121	2.414259	2.432708	2.422481	2.422524	2.414891	2.41952	2.421162	2.412122	2.422997	2.419146	2.241452	2.247328	2.322223	2.244867	2.245829	2.243885	2.412411	2.407212	2.409218	2.405812	2.407386	2.415743	2.413893	2.407355	2.417996	2.414008	2.496207	2.410365	2.415732	2.410338	2.408881	2.416054	2.425818	2.413928
AF047377	2.214296	2.21729	2.21089	2.229562	2.225874	2.218	2.216968	2.203515	2.222062	2.215884	2.220031	2.210895	1.482213	1.47729	1.476885	1.475297	1.475297	1.478231	2.021004	2.020686	2.015838	2.016079	2.015531	2.020605	2.106477	2.101267	2.114735	2.109196	2.108514	2.105097	1.960799	1.96396	1.969534	1.962544	1.961958	1.967136
AF047716	2.282428	2.282426	2.277901	2.283441	2.286648	2.282522	2.175255	2.175006	2.176427	2.178397	2.178235	2.173214	2.135075	2.199496	2.135955	2.134916	2.134819	2.130933	2.138217	2.138419	2.138119	2.141777	2.13741	2.134616	2.130386	2.125408	2.127605	2.128301	2.127009	2.125612	2.124958	2.120262	2.124707	2.122341	2.122641	2.12418
AF047725	1.985638	1.989517	1.98194	1.99065	1.98815	1.987735	2.6087	2.606229	2.617538	2.618344	2.615736	2.603595	2.655895	2.640642	2.660295	2.643475	2.650445	2.644722	2.00856	2.009262	2.005724	2.007098	2.007347	2.008719	2.102217	2.104598	2.106121	2.105733	2.10817	2.102556	2.165512	2.170961	2.172958	2.168914	2.172327	2.172162
AF047838	2.24751	2.257263	2.265567	2.243956	2.24606	2.251163	2.246111	2.254317	2.245953	2.245251	2.249287	2.249917	2.254124	2.256371	2.254651	2.259097	2.256591	2.254555	2.264843	2.264421	2.266821	2.284446	2.263637	2.26532	2.249939	2.254994	2.250856	2.251185	2.25021	2.253129	2.251741	2.247418	2.245903	2.256182	2.248444	2.249131
AF050130	2.287879	2.288116	2.292716	2.287741	2.28583	2.289094	2.28714	2.288856	2.2868	2.289027	2.292222	2.286696	2.303607	2.302921	2.289438	2.296506	2.295711	2.296857	2.306267	2.304731	2.299696	2.303165	2.301457	2.306143	2.292735	2.299882	2.299022	2.294135	2.294239	2.298988	2.284488	2.336102	2.290148	2.286666	2.283976	2.284708
AF051348	3.02683	3.031505	3.042647	2.989782	3.00317	3.032018	3.075169	2.998127	3.005438	3.012605	3.022953	3.032808	3.070839	3.078157	3.060681	3.084325	3.084469	3.110629	3.048747	3.05877	3.045355	3.06303	3.08142	3.075283	3.029373	3.05935	3.036979	3.025185	3.037382	3.071629	3.02035	3.022214	3.012823	3.03001	3.047636	3.027192
AF052492	2.607792	2.615868	2.598172	2.615635	2.607035	2.609239	2.349842	2.455602	2.350895	2.364239	2.353684	2.361538	2.627803	2.625058	2.629422	2.626841	2.645161	2.627325	2.369608	2.377481	2.364798	2.359344	2.367347	2.367996	2.615881	2.624434	2.619299	2.61986	2.620002	2.624387	2.616438	2.615189	2.621052	2.620568	2.629759	2.617695
AF053352	2.582996	2.586392	2.581641	2.587293	2.589998	2.58354	2.280032	2.279094	2.274346	2.27859	2.280715	2.277973	2.463873	2.462741	2.470749	2.465017	2.467133	2.468553	2.473195	2.466474	2.650474	2.471433	2.468367	2.555077	2.453542	2.459601	2.459672	2.459932	2.458115	2.465063	2.457348	2.4512	2.457622	2.458365	2.45493	2.4531
AF054581	2.096774	2.098437	2.094396	2.101714	2.095028	2.097592	2.092607	2.09213	2.09285	2.091605	2.094379	2.09271	2.103394	2.105309	2.103646	2.107253	2.105816	2.108261	2.108908	2.106014	2.107776	2.106683	2.105986	2.107749	2.098432	2.102174	2.100525	2.099933	2.099634	2.101215	2.096104	2.091296	2.093972	2.094667	2.092722	2.091836
AF055573	2.775889	3.061654	2.649096	3.213278	3.059956	3.105	3.165139	3.218487	3.188268	3.436081	3.217579	3.11146	3.174785	2.97532	3.245058	2.964984	2.915072	2.842185	2.878305	2.902349	2.967752	2.982615	2.882192	3.196685	3.103943	3.177808	3.131918	3.12582	3.125978	3.186197	3.305738	3.303186	3.385276	3.264959	3.353395	3.30891
AF057285	7.384572	7.042582	7.4297	7.01467	7.175572	7.034736	6.847834	6.841521	7.153371	6.903464	6.840843	7.035676	7.976027	7.652691	7.759341	7.906156	7.679037	7.593612	7.27812	6.620747	7.02154	6.94654	6.841189	6.67657	7.986313	7.481844	7.792095	7.975969	7.859016	7.445726	7.303927	7.250648	7.221661	7.265618	7.296677	7.138464
AF057286	3.260876	3.222437	3.200363	3.351071	3.23442	3.224218	2.531494	2.495784	2.773227	2.542021	2.569216	2.687459	2.672139	2.514868	2.530197	2.545634	2.56183	2.513133	2.745261	2.598234	2.650494	2.571612	2.627887	2.714794	3.524694	3.291514	3.527938	3.388019	3.687443	3.356815	3.736117	3.488076	3.602326	3.662969	3.571707	3.544227
AF059029	8.22335	8.192476	8.178236	8.117471	8.050756	8.195264	8.591263	8.508672	8.424023	8.48624	8.379418	8.412971	8.604789	8.669325	8.53449	8.838027	8.505674	8.660504	8.319377	8.339656	8.448386	8.384083	8.410612	8.236926	8.607629	8.440663	8.558841	8.521457	8.550708	8.605625	7.941154	8.103449	8.046394	8.028304	7.963306	8.152725
AF059177	3.394265	3.39192	3.497173	3.43335	3.319356	3.411574	3.341492	3.440594	3.354025	3.403517	3.395263	3.502812	3.538164	3.674602	3.50478	3.779544	3.586014	3.715265	3.209113	3.27842	3.298566	3.460749	3.341131	3.298591	3.480328	3.484446	3.419514	3.432717	3.396752	3.49907	3.379997	3.434764	3.360429	3.388004	3.428804	3.388194
AF059486	2.375217	2.373232	2.373668	2.372935	2.375553	2.375473	2.405931	2.43872	2.406979	2.410634	2.409081	2.40323	2.541785	2.512659	2.529696	2.525384	2.523251	2.619159	2.399757	2.394925	2.397974	2.398043	2.397052	2.397729	2.476964	2.473908	2.472167	2.479119	2.477394	2.499092	2.923686	2.917694	2.930348	2.926381	2.917444	2.893765
AF059567	5.468808	5.801069	5.236944	4.859819	5.025778	4.98619	4.11863	5.227836	4.141537	4.612359	4.58648	4.965662	5.092197	6.034738	4.946893	5.358772	5.813775	5.807838	5.043231	6.518549	4.891427	5.606968	5.882563	6.03536	5.450088	5.96695	5.403424	5.105922	5.196402	5.505271	5.086984	5.727048	5.172006	5.206097	5.571682	5.486266
AF060490	8.191242	8.351566	8.183874	8.259678	8.308948	8.118404	8.548056	8.436685	8.582429	8.560481	8.615639	8.410568	8.550991	8.597481	8.911698	8.441367	8.482698	8.653915	8.898409	8.778181	8.914571	8.750891	8.799948	8.77103	7.968874	8.162458	8.191218	8.127703	8.239582	8.078527	8.666898	8.398405	8.580154	8.547246	8.312252	8.41064
AF061179	2.347502	2.343258	2.340372	2.350993	2.350334	2.345838	2.213909	2.205765	2.213924	2.217171	2.21283	2.214035	2.238166	2.228258	2.227611	2.224779	2.222406	2.221892	2.225723	2.224504	2.226014	2.220548	2.229505	2.226713	2.131859	2.157572	2.131571	2.129389	2.130895	2.127595	2.544154	2.577524	2.54897	2.541545	2.545189	2.549958
AF061531	2.128219	2.148962	2.128952	2.125498	2.128114	2.13033	2.126861	2.129227	2.153292	2.12673	2.126569	2.127937	2.137918	2.137033	2.135408	2.138907	2.137843	2.136743	2.14391	2.141186	2.145429	2.141522	2.146228	2.141907	2.138493	2.136123	2.134631	2.134077	2.132793	2.146163	2.13061	2.126346	2.126954	2.127312	2.145988	2.125429
AF061532	2.671941	2.687407	2.747935	2.686904	2.687844	2.68308	3.14516	3.119736	3.179085	3.16376	3.194209	3.380995	2.853648	2.80312	3.104247	2.855245	2.799191	2.818786	2.773154	2.777384	2.777374	2.788558	2.846471	2.950743	2.790335	2.83218	2.841641	2.828615	2.806592	2.854339	2.83248	2.805116	2.79217	2.810012	2.818618	2.889817
AF061972	9.460434	9.327364	9.562628	9.445778	9.418977	9.412622	9.431501	8.840248	9.426401	9.402799	9.23292	9.1655	9.501514	9.309915	9.522802	9.394771	9.359421	9.3672	9.530625	9.383862	9.461324	9.495518	9.37745	9.386538	9.5587	9.328957	9.557022	9.535983	9.547977	9.420116	9.587844	9.426973	9.595548	9.609979	9.601998	9.474847
AF062076	5.171355	4.98836	4.986596	5.172956	5.051945	4.901987	5.601702	5.379795	5.575573	5.710316	5.416267	5.521503	5.313713	5.107284	5.052438	5.27925	5.171572	5.143164	5.14045	5.202652	5.286095	5.198143	5.147851	5.084637	5.197263	5.14001	5.10296	5.217725	5.101351	5.168786	5.288865	4.900697	5.397288	5.346106	5.177914	5.239015
AF064749	1.835036	1.835595	1.83518	1.834532	1.83451	1.83438	1.828806	1.830471	1.83193	1.827964	1.831751	1.950879	1.837549	1.842103	1.8368	1.836644	1.837081	1.836129	1.838669	1.835731	1.837457	1.836973	1.841768	1.892991	2.047873	2.046898	2.050618	2.049608	2.048535	2.05717	1.95149	1.950157	1.950902	1.953768	1.94951	1.947862
AF065162	2.230525	2.232183	2.245729	2.234265	2.231642	2.232183	2.506145	2.428836	2.406604	2.406232	2.389241	2.405203	2.433326	2.445557	2.418799	2.481615	2.426619	2.579868	2.42829	2.441653	2.428645	2.441293	2.425213	2.422865	2.228097	2.250775	2.233358	2.230774	2.231099	2.274263	2.416011	2.412998	2.4166	2.416695	2.411786	2.41834
AF065324	3.37366	3.586745	3.377229	3.295738	3.312048	3.37503	2.513263	2.57572	2.562413	2.530747	2.566689	2.58201	2.348047	2.330121	2.318882	2.308296	2.395069	2.393469	3.058045	2.945431	2.936475	3.117735	2.921631	2.994756	3.092002	3.088151	3.059885	3.044946	3.061157	3.262187	3.157528	3.157443	3.186898	3.168308	3.388617	3.183813
AF065325	1.85196	1.853492	1.851226	1.85198	1.850816	1.851798	1.846636	1.855	1.847253	1.847365	1.847193	1.84814	1.851031	1.851139	1.851639	1.853241	1.850273	1.94844	1.855112	1.850279	1.851382	1.851514	1.853105	1.852706	1.852679	1.852969	1.851641	1.851724	1.851921	1.851802	1.854306	1.853614	1.852317	1.854502	1.85661	1.853346
AF065902	2.192503	2.190232	2.191688	2.199296	2.193972	2.195242	2.192827	2.19795	2.200726	2.202129	2.20279	2.205595	2.229535	2.21963	2.308048	2.217144	2.220147	2.221924	2.546548	2.641909	2.554701	2.713426	2.422641	2.485215	2.202977	2.269572	2.198989	2.20261	2.396246	2.199342	2.197363	2.194886	2.192961	2.194553	2.190895	2.199428
AF065914	2.53742	2.539005	2.562692	2.537363	2.532038	2.536001	2.556148	2.615747	2.557186	2.565045	2.561721	2.562826	2.554229	2.60342	2.551308	2.638963	2.528224	2.603161	2.509764	2.523117	2.508154	2.508901	2.535742	2.507197	2.497378	2.505191	2.501104	2.496521	2.49655	2.514192	2.507285	2.50475	2.487699	2.49476	2.486112	2.492627
AF065917	2.323178	2.321563	2.335678	2.316713	2.320647	2.322183	2.318956	2.325971	2.320907	2.317323	2.320262	2.316543	2.334898	2.323765	2.332181	2.326697	2.327788	2.325965	2.33912	2.344319	2.338242	2.337309	2.342506	2.342713	2.300906	2.301404	2.307267	2.305126	2.304878	2.299971	2.321584	2.313611	2.319648	2.319929	2.313642	2.31708
AF065921	2.036961	2.037932	2.038279	2.037222	2.038838	2.037594	2.034793	2.033539	2.037707	2.037982	2.035854	2.035028	2.047109	2.048461	2.047573	2.047507	2.048759	2.047887	2.049659	2.047516	2.050686	2.046901	2.047953	2.047847	2.045083	2.0412	2.043589	2.045332	2.044247	2.042292	2.040632	2.039416	2.038404	2.041364	2.036322	2.039564
AF065933	10.41581	13.0864	10.54351	10.86944	11.59566	12.35688	11.92027	14.10912	12.08869	12.93069	13.49282	13.86217	12.40234	12.37395	12.56305	13.02743	12.89161	12.97866	12.58043	12.98201	12.67457	13.04723	13.34665	13.32979	11.41277	13.76211	11.49478	11.62206	12.20176	12.78211	11.67915	12.90633	11.98262	12.55957	13.1496	13.22884
AF067058	3.116084	3.097219	3.158772	3.07049	3.099008	3.122906	3.210073	3.251748	3.206278	3.209054	3.242116	3.245176	3.477072	3.523348	3.520209	3.548994	3.524062	3.538727	3.083603	3.143529	3.093306	3.123603	3.113639	3.111898	3.187896	3.188751	3.214044	3.16924	3.193642	3.262393	3.067772	3.082212	3.05032	3.078913	3.071863	3.072927
AF067059	2.533341	2.539486	2.534365	2.5245	2.525921	2.538494	2.531007	2.535573	2.53015	2.529088	2.535209	2.537628	2.544308	2.551123	2.546868	2.553126	2.551945	2.551966	2.556345	2.556238	2.557814	2.558167	2.556734	2.558405	2.541593	2.551664	2.547793	2.547098	2.545813	2.546238	2.438153	2.431284	2.432794	2.438722	2.431343	2.437947
AF067060	2.232646	2.235054	2.231979	2.232131	2.229671	2.233483	2.231174	2.230073	2.233255	2.233027	2.232762	2.232066	2.230567	2.234979	2.233421	2.237199	2.236883	2.233287	2.248247	2.245845	2.245956	2.245687	2.24596	2.248147	2.231132	2.239403	2.235024	2.236013	2.235831	2.238414	2.232423	2.228296	2.229542	2.232971	2.22883	2.231054
AF067062	2.788712	2.758555	2.839028	2.732396	2.749482	2.751205	2.842568	2.930814	2.966009	2.878471	2.936911	2.884084	3.040389	3.135816	2.881544	3.304532	3.176258	3.209645	2.662225	2.667526	2.75768	2.713611	2.694781	2.936105	2.892437	2.897482	2.860039	2.878912	2.877792	2.987101	2.698622	2.75486	2.681354	2.64885	2.689539	2.678036
AF067063	2.729682	2.72966	2.732584	2.726429	2.725142	2.733302	2.721165	2.786383	2.748568	2.744317	2.737399	2.772457	2.76768	2.758726	2.773553	2.763864	2.755662	2.784351	2.706928	2.752931	2.890096	2.766006	2.707347	2.719407	2.674777	2.675692	2.674268	2.677923	2.674401	2.683313	2.75477	2.952994	2.745907	2.745222	2.730975	2.749194
AF068182	10.60452	10.36357	10.63344	10.71052	10.63498	10.68122	10.49679	10.50113	10.51798	10.52327	10.46634	10.54197	9.884558	10.07034	9.95319	10.02959	9.924749	10.00122	9.818388	9.860361	9.789766	9.953966	9.94496	9.867581	10.54461	10.57823	10.57933	10.58975	10.54327	10.61448	10.3916	10.46801	10.33467	10.3347	10.42963	10.39294
AF068749	2.65504	2.716486	2.649076	2.684281	2.665261	2.655446	2.649396	2.740823	2.590884	2.592359	2.597862	2.598174	2.619722	2.625576	2.621683	2.620208	2.616552	2.62545	2.662019	2.641058	2.650086	2.652917	2.643673	2.653087	2.668869	2.650808	2.659882	2.661153	2.739587	2.648647	2.621228	2.818093	2.64282	2.614924	2.612928	2.616752
AF069051	8.596428	8.534181	8.569308	8.602369	8.632344	8.671032	8.962661	8.981861	8.935629	9.000124	8.832629	8.836297	8.738747	8.773574	8.663191	8.690636	8.806126	8.708564	8.680051	8.784233	8.64409	8.574211	8.652005	8.584347	8.577225	8.582658	8.451028	8.483773	8.58955	8.551883	8.680894	8.54756	8.671122	8.698028	8.618331	8.564836
AF069311	2.3764	2.376232	2.3667	2.380922	2.383264	2.376856	1.867219	1.86183	1.867676	1.868058	1.869087	1.868422	1.883889	1.872711	1.873166	1.873199	1.872597	1.872906	2.143614	2.141519	2.145082	2.141615	2.139773	2.141319	1.999831	1.99773	1.999294	1.999345	2.000955	1.997899	1.870699	1.870791	1.87072	1.871262	1.87072	1.870793
AF069744	2.120822	2.122348	2.12384	2.118796	2.119717	2.120916	2.381679	2.352215	2.362347	2.385611	2.360927	2.359036	2.20092	2.245029	2.185243	2.181422	2.129804	2.201736	2.13091	2.134383	2.13124	2.17396	2.13485	2.131098	2.296353	2.295978	2.297624	2.295141	2.295471	2.310325	2.170317	2.297532	2.169892	2.168434	2.165652	2.17349
AF069954	7.006095	6.826144	6.979862	6.910324	6.912681	6.788898	7.360131	7.153971	7.237183	7.136459	7.129735	7.189018	7.508956	7.217954	7.316134	7.282392	7.19366	7.318173	7.244415	7.188346	7.247172	7.226766	7.082284	7.134503	7.153271	6.964776	7.040967	7.072836	7.078746	7.045118	7.335232	7.263286	7.224268	7.222694	7.274954	7.282559
AF070066	3.357113	3.381172	3.35823	3.357086	3.401741	3.413307	2.489357	2.482613	2.574378	2.507073	2.499508	2.486326	2.640655	2.650609	2.650342	2.641572	2.643353	2.63902	2.950803	2.835129	2.785192	2.770519	2.861236	2.779669	3.268986	3.282573	3.258201	3.263542	3.269587	3.255433	3.374047	3.534862	3.404174	3.411964	3.434898	3.410728
AF071068	2.475764	2.483418	2.458732	2.470424	2.455882	2.474865	2.472346	2.462735	2.495183	2.456531	2.481675	2.469291	2.466534	2.489023	2.466197	2.476789	2.474155	2.488654	2.483273	2.496882	2.490242	2.488978	2.507006	2.500919	2.46224	2.473217	2.462832	2.463631	2.46343	2.462173	2.464223	2.461028	2.45631	2.465943	2.457172	2.461941
AF071070	8.26672	8.563952	8.324565	8.317106	8.112092	8.179787	8.068197	9.091008	8.146279	8.021049	8.287348	8.826481	8.210638	9.014199	8.427837	8.353951	8.829537	8.864117	8.314486	9.069402	8.316334	8.361495	8.691522	8.74993	8.415381	8.723183	8.372415	8.558996	8.469955	8.430789	8.461634	8.984296	8.348577	8.367177	8.424902	8.517766
AF071071	3.576826	4.11322	3.662507	3.982887	3.83472	3.926104	4.456997	5.383422	4.408194	4.495911	4.617928	4.661037	5.156275	6.132017	5.401322	5.750395	5.709242	5.787314	4.106128	5.220068	4.331114	4.300776	4.490828	4.908298	3.913198	4.368308	3.88923	3.880983	3.984149	4.053202	3.808695	4.355896	3.933755	3.813378	3.850688	4.193448
AF071310	6.846652	7.046374	6.927629	6.979766	6.828888	6.777576	6.640935	7.10334	6.937408	6.755416	6.968317	7.04064	6.294416	6.494753	6.262955	6.338106	6.553983	6.347029	6.643355	6.776541	6.48526	6.573008	6.734431	6.586621	7.037475	6.963922	6.893961	6.958738	6.895556	6.952752	6.790664	6.999117	6.789254	6.810273	6.972938	6.904486
AF071431	2.294447	2.297266	2.303574	2.291771	2.286696	2.297401	2.33684	2.346452	2.334433	2.33585	2.337734	2.342848	2.448007	2.45071	2.446907	2.452035	2.45009	2.44787	2.45964	2.461095	2.461052	2.460875	2.45722	2.459913	2.288355	2.294903	2.290563	2.290239	2.289207	2.294269	2.299926	2.29659	2.291864	2.300088	2.298844	2.298095
AF071754	3.123555	3.108544	3.175622	3.065156	3.071503	3.116178	3.092282	3.188637	3.077826	3.078232	3.117728	3.125404	3.186866	3.233273	3.196583	3.250742	3.211453	3.234414	3.124403	3.162822	3.128394	3.172681	3.170031	3.162191	3.130925	3.160401	3.119628	3.119142	3.116927	3.192258	3.108128	3.137132	3.075063	3.110784	3.131246	3.091145
AF072245	8.990762	8.703638	8.745147	8.825712	8.824207	8.837562	9.059499	9.017597	9.061532	9.040188	8.962192	8.768938	9.320595	9.226032	9.312854	9.39319	9.251379	9.295069	9.194969	9.19716	9.321696	9.285074	9.182638	9.203276	8.687827	8.818971	8.89294	8.73862	8.829989	8.843145	8.481369	8.507097	8.577654	8.483397	8.339229	8.520258
AF072249	2.617264	2.600504	2.507076	2.893808	2.620059	2.609792	3.551807	2.988138	3.348885	3.50591	3.167336	3.151364	2.69304	2.323604	3.068805	2.419176	2.587289	2.421688	3.163292	2.745877	3.354345	3.082884	3.005311	3.048931	2.659615	2.524883	2.671293	2.622006	2.624459	2.610729	3.309894	2.856273	3.155266	3.265662	3.191416	3.07543
AF072370	6.180228	6.266997	6.403102	6.232308	6.074298	6.111047	5.892175	6.159872	6.053571	6.080241	6.409992	6.443189	5.1193	5.267251	5.201568	5.190447	5.527436	5.413625	5.571077	5.486278	5.687072	5.76948	5.616368	5.632952	6.999297	6.87378	6.926124	7.099377	7.009565	6.837923	6.386254	6.50288	6.079426	6.279198	6.375084	6.22921
AF072403	10.36189	11.77564	10.25673	10.54583	10.95665	11.36067	10.33439	11.66459	10.44802	11.58227	12.10142	11.83006	9.822988	10.70149	10.20914	11.31141	11.35087	11.35492	9.735605	10.77254	9.856496	10.95172	11.39749	11.38749	10.17735	11.89766	10.22948	10.19709	10.53404	11.18926	9.295866	11.12122	9.631682	10.41648	11.15875	11.1945
AF072521	7.386054	7.241584	7.453214	7.370243	7.493776	7.477022	7.862553	7.576163	7.872012	7.785778	7.669056	7.698095	7.959633	7.565917	7.8609	7.662008	7.73303	7.731436	8.064476	7.905672	7.998229	7.994026	7.931438	7.910853	7.409411	7.316973	7.393782	7.404	7.390438	7.526386	7.467487	7.372986	7.618609	7.66588	7.500294	7.508368
AF074489	1.91768	1.917926	1.918574	1.91677	1.918936	1.91764	2.007824	2.005035	2.006674	2.010128	2.007432	2.006124	2.019395	2.01948	2.018101	2.019853	2.019736	2.019856	1.927108	1.925559	1.927584	1.925483	1.927277	1.924317	1.923102	1.922614	1.921739	1.921596	1.921169	1.921444	1.922053	1.921682	1.920383	1.921716	1.920298	1.919662
AF074926	3.360715	2.841086	3.384077	3.369956	3.313371	3.546927	2.727235	2.765509	3.484508	2.730309	2.84013	2.733163	2.573621	2.549754	2.544606	2.558543	2.597789	2.556021	2.669288	2.588486	2.959348	2.680047	2.829025	2.716154	2.95483	3.053186	2.950573	2.884103	3.093924	2.812304	2.748118	2.733116	2.749588	2.743815	2.780108	2.594023
AF075266	2.682217	2.702085	2.686185	2.670201	2.69386	2.687578	2.739369	2.730126	2.728547	2.789252	2.72793	2.725641	3.125853	3.186762	3.138793	3.341474	3.123171	3.133382	2.809912	2.800902	2.916903	2.808788	2.821077	2.822548	2.690265	2.696778	2.693418	2.690376	2.690726	2.695059	2.822758	2.822107	2.916489	2.824955	2.818294	2.81495
AF075434	2.906049	2.907156	2.912229	2.896245	2.903417	2.9156	2.90532	2.909565	2.902286	2.909059	2.913723	2.901522	2.934631	2.950879	2.958857	2.965102	2.955143	2.961299	2.776464	2.785029	2.792524	2.791587	2.780019	2.790414	2.920056	2.93108	2.934541	2.922897	2.922393	2.946981	2.921375	2.908922	2.910414	2.928169	2.923201	2.921517
AF075436	2.122676	2.117706	2.121991	2.112552	2.111236	2.118569	2.114374	2.128761	2.117804	2.114017	2.113908	2.125303	2.122096	2.131278	2.122191	2.136022	2.123294	2.135078	2.418811	2.415852	2.419434	2.469978	2.416028	2.420908	2.3664	2.367328	2.367108	2.367395	2.366102	2.367917	2.117032	2.110789	2.113726	2.11627	2.110304	2.114923
AF075717	2.675132	2.49743	2.706894	2.619068	2.495709	2.500867	2.804228	2.792097	2.812934	2.825387	2.814073	2.803262	2.648658	2.643188	2.797263	2.642763	2.6469	2.650307	2.611244	2.741407	2.588502	2.587194	2.601844	2.581836	2.519156	2.509808	2.747413	2.521437	2.51841	2.514123	2.501036	2.495048	2.489374	2.502115	2.496804	2.481858
AF076845	2.292809	2.290288	2.28253	2.301936	2.298296	2.292772	2.520528	2.341447	2.401746	2.40823	2.359839	2.353423	2.617616	2.371754	2.51223	2.375659	2.362148	2.506138	3.585647	3.727284	3.716633	3.80348	3.602421	3.575739	2.305261	2.304271	2.306358	2.306696	2.325976	2.305156	2.389892	2.402224	2.452669	2.403707	2.397836	2.404552
AF078667	2.274305	2.274884	2.287808	2.278585	2.277893	2.277702	2.28189	2.276397	2.287133	2.297676	2.28751	2.337785	2.471262	2.411343	2.543989	2.45958	2.461892	2.464362	2.474173	2.492426	2.534358	2.469801	2.478264	2.475273	2.207943	2.099667	2.104997	2.09878	2.102708	2.15104	2.096103	2.083204	2.19238	2.150684	2.113442	2.090174
AF079222	7.23243	6.995988	6.752508	7.228289	7.176376	7.284169	7.43961	7.360361	7.269431	7.325957	7.434565	7.15549	6.504143	6.605996	6.702028	6.741582	7.162693	6.653488	6.860699	7.060468	6.980678	7.083909	7.143657	7.087666	6.617709	7.053786	7.093635	6.729445	7.052371	7.080336	7.26975	7.25591	7.349736	7.438927	7.377192	7.422242
AF080090	2.082327	2.08181	2.082844	2.084062	2.085308	2.081338	2.080318	2.078196	2.082408	2.083695	2.07975	2.080379	2.094973	2.094162	2.092845	2.096138	2.094753	2.134247	2.099668	2.097389	2.097617	2.095188	2.096654	2.095358	2.087789	2.08663	2.085069	2.087927	2.088098	2.088364	2.084749	2.080678	2.084045	2.085656	2.082114	2.088124
AF081260	3.93371	3.956762	3.872667	3.968186	3.941134	4.022598	5.512563	5.506845	5.38488	5.631025	5.783836	5.477792	5.469181	5.533546	5.391122	5.796565	5.453513	5.516925	5.253809	5.17747	5.507585	5.552022	5.443145	5.270913	4.636926	4.770057	4.589165	4.60411	4.634521	4.605466	4.764555	4.769545	4.798714	5.020898	4.934932	5.125599
AF081556	2.51131	2.52172	2.512064	2.501478	2.52735	2.522679	2.639091	2.672549	2.633434	2.640502	2.641598	2.639936	2.660262	2.664022	2.650054	2.659306	2.656396	2.650162	2.646617	2.663552	2.643008	2.658922	2.641565	2.641283	2.515015	2.516976	2.518305	2.51154	2.510757	2.505059	2.497775	2.485904	2.48394	2.502388	2.492768	2.511431
AF082568	2.085024	2.085822	2.080854	2.085821	2.08516	2.08582	2.085278	2.080525	2.08707	2.087515	2.083526	2.081037	2.104982	2.102333	2.103627	2.099633	2.099615	2.097231	2.100556	2.10082	2.101079	2.102913	2.102358	2.09846	2.093731	2.09186	2.094521	2.094506	2.092984	2.09252	2.08992	2.09076	2.089124	2.090969	2.089346	2.087239
AF082803	3.257995	3.21325	3.379198	3.211692	3.225782	3.213585	3.014143	2.88867	2.944537	2.943336	2.945789	2.933827	3.127493	2.99423	3.261792	3.016934	3.036411	3.131513	2.95941	3.167981	3.039108	3.228482	2.971582	3.030391	3.018772	3.000127	3.114582	3.119126	3.137013	3.009845	3.202028	3.171943	3.405452	3.210022	3.185702	3.269473
AF083465	1.920924	1.921571	1.913802	1.925208	1.921531	1.920092	1.918409	1.913336	1.925467	1.923631	1.923821	1.916111	1.92799	1.926846	1.926586	1.921877	1.922774	1.924224	1.924749	1.926538	1.926839	1.928487	1.92501	1.926681	1.893861	1.892744	1.891608	1.897427	1.892659	1.892604	1.90502	1.885003	1.89631	1.88953	1.89007	1.887371
AF083876	6.690079	6.676625	6.845742	6.642859	6.656252	6.615044	5.825151	5.318117	5.512863	5.489	5.700537	5.345837	6.955317	6.93148	6.83017	6.833674	6.688591	6.751882	6.787426	6.974893	7.004384	7.06522	6.893743	6.912708	6.486747	6.533662	6.582497	6.40767	6.604949	6.611882	6.85102	6.626093	6.864286	6.84719	6.765602	6.766312
AF084459	6.867002	6.520755	7.022163	6.919686	6.823612	6.824083	5.85268	6.006424	5.951231	5.913437	5.880617	5.466192	6.329877	5.951304	6.087839	6.08361	5.872161	5.839716	6.143335	5.899651	5.996706	6.136953	5.679407	5.539269	7.408753	6.87144	7.372393	7.572175	7.382033	6.965663	6.507482	6.092993	6.611233	6.447061	6.012818	6.393045
AF086823	3.052186	3.057794	3.074038	3.115175	3.093556	3.06755	2.822632	2.833559	2.801692	2.80003	2.733232	2.761428	3.385109	3.323832	3.373822	3.387715	3.304453	3.303829	2.855617	2.797877	2.812816	2.812667	2.835503	2.87947	2.85068	2.784573	3.016084	2.964959	2.82215	2.796983	2.977111	2.906135	2.979512	3.03787	2.948124	2.936368
AF087470	2.03995	2.040461	2.040631	2.043011	2.036644	2.039447	2.034977	2.031737	2.032765	2.034185	2.03491	2.034885	2.052549	2.050231	2.047902	2.050085	2.051612	2.04957	1.895714	1.8944	1.895381	1.896137	1.897991	1.896422	2.043549	2.042162	2.042215	2.043108	2.043458	2.044068	2.038552	2.038122	2.03816	2.038413	2.037316	2.036218
AF087578	2.061486	2.065318	2.066708	2.056968	2.055806	2.063244	2.06089	2.058009	2.060813	2.063082	2.061732	2.059803	2.077051	2.075206	2.077405	2.075877	2.074917	2.074143	2.073277	2.074143	2.075373	2.078483	2.074049	2.073128	2.070693	2.066938	2.068247	2.070417	2.136098	2.065862	2.067101	2.06515	2.063267	2.064828	2.064924	2.062612
AF087680	5.690098	5.541484	5.849413	5.700732	5.596384	5.574653	5.048843	5.123768	5.360454	5.36239	5.502556	5.342357	6.812751	6.738776	6.528065	6.639055	6.418065	6.439249	6.874003	6.554483	6.940335	6.804689	6.602011	6.697219	6.228988	5.704448	6.085493	6.359629	6.178294	5.69025	5.580207	5.503522	5.78509	5.749229	5.273715	5.465372
AF087821	2.134473	2.130455	2.155838	2.119072	2.132105	2.13677	2.193635	2.214562	2.194967	2.198799	2.198254	2.20688	2.74047	2.753167	2.761102	2.759202	2.757796	2.760754	2.181975	2.17646	2.175	2.177983	2.202997	2.166544	2.137395	2.137744	2.141106	2.139537	2.139724	2.156611	2.131994	2.132964	2.13286	2.132361	2.140292	2.133597
AF088862	6.52936	5.275024	6.591608	6.438213	6.138246	5.765312	6.104527	5.351492	6.285764	5.551279	5.284593	5.051231	6.362795	5.750295	5.825233	5.77577	6.147021	5.588941	6.318943	5.288152	6.160353	5.667876	5.585334	5.572565	6.728911	5.74269	6.48571	6.415105	6.179963	6.222423	6.420584	4.914679	6.368548	5.780492	5.256801	5.550843
AF088910	9.553421	9.486874	9.68219	9.564243	9.490316	9.529133	9.548569	9.731152	9.618141	9.531561	9.514388	9.692164	9.7436	9.850368	9.75307	9.700916	9.819338	9.787228	9.705116	9.684983	9.632338	9.602275	9.571247	9.552073	10.0643	9.767867	9.904594	9.988588	9.960071	9.837845	9.744344	9.619245	9.671514	9.749094	9.670644	9.659602
AF089751	10.08853	9.699206	10.11095	10.09345	9.990999	9.941834	9.83201	9.643014	9.824458	9.815204	9.779626	9.772639	9.385258	9.406517	9.266925	9.320166	9.291311	9.25769	9.273144	9.173486	9.213088	9.315094	9.192621	9.113291	9.913922	9.723371	9.854426	9.961485	9.867085	9.848994	9.898294	9.863378	9.917458	9.886409	9.886978	9.777774
AF090403	11.29413	11.31004	11.31511	11.32066	11.34574	11.41236	11.15462	11.33052	11.17928	11.18019	11.2322	11.22681	11.32984	11.29731	11.42815	11.29479	11.22712	11.32872	11.48842	11.31919	11.45367	11.33975	11.46218	11.43292	11.43138	11.52213	11.41228	11.45394	11.44215	11.45088	11.61198	11.59868	11.65188	11.59503	11.49247	11.6422
AF090691	2.779181	2.816422	2.795316	2.761092	2.770003	2.786643	2.775736	2.765257	2.780777	2.782574	2.786096	2.777237	2.865615	2.952461	2.872972	2.894933	2.863882	2.879819	2.520591	2.51225	2.518827	2.526958	2.52564	2.623811	2.792092	2.796643	2.880942	2.800907	2.818292	2.770464	2.804188	2.772272	2.80223	2.791718	2.774647	2.795044
AF091101	7.516091	7.676047	7.590209	7.518227	7.493085	7.471474	8.09225	7.671849	8.003819	8.085038	7.916214	7.830244	8.867476	8.579306	8.716933	8.682112	8.584113	8.635973	9.016016	8.741251	8.90083	8.80634	8.705229	8.719081	7.672181	7.318775	7.638379	7.561793	7.593174	7.379352	7.901842	7.67829	7.760977	7.862674	7.735265	7.720446
AF091432	8.637363	9.022818	8.499019	8.49941	8.717087	8.800366	9.462633	8.956572	9.510802	9.48824	9.553336	9.264308	9.886626	9.590011	9.996554	9.864378	9.889688	9.884449	9.935691	9.748395	9.980248	9.836966	9.90628	9.969762	8.610857	8.775706	8.651609	8.521948	8.655654	8.815832	9.035778	8.715343	9.230307	9.036935	8.880314	8.980819
AF091846	2.444863	2.449908	2.446356	2.449354	2.450894	2.449461	2.756109	2.753457	2.764648	2.766099	2.768252	2.759407	2.944778	2.933823	2.946185	2.943179	2.941336	2.944697	2.441183	2.563079	2.467764	2.502735	2.465502	2.467245	2.473456	2.487188	2.487183	2.599029	2.459432	2.457835	2.54969	2.549977	2.544092	2.553235	2.544696	2.549884
AF092507	1.859778	1.858996	1.860541	1.859415	1.858445	1.859844	1.857717	1.855901	1.860652	1.859387	1.858962	1.859565	1.863211	1.863757	1.863075	1.865518	1.86272	1.863137	1.866327	1.866581	1.867402	1.86963	1.868364	1.866004	1.934912	1.933782	1.935378	1.935351	1.936106	1.933843	1.863221	1.861562	1.862408	1.863092	1.862076	1.859944
AF092734	2.946102	2.949016	2.930178	2.957629	2.963196	3.042833	2.415161	2.348466	2.339782	2.332759	2.331405	2.334921	2.247779	2.316901	2.333836	2.312285	2.252994	2.250979	2.45266	2.495715	2.448426	2.379668	2.451209	2.450449	2.833533	2.823173	2.828053	2.837632	2.836218	2.846178	2.324933	2.325996	2.32038	2.325382	2.340016	2.320564
AF093257	2.465292	2.472334	2.472804	2.467608	2.462141	2.472444	2.462529	2.476466	2.463458	2.462676	2.469949	2.469078	2.519197	2.536198	2.521141	2.530077	2.697834	2.523953	2.5268	2.528666	2.528094	2.537197	2.531212	2.542198	2.496138	2.483966	2.479202	2.469903	2.475414	2.479484	2.47012	2.466686	2.472611	2.472702	2.468866	2.471768
AF093620	9.311491	8.893502	9.390597	9.329465	9.223715	9.214139	8.997751	9.074125	8.876841	8.86248	8.603305	8.463644	8.886554	9.038349	8.758006	8.928519	8.903681	8.914049	8.319923	8.922778	8.624294	8.659749	8.614209	8.564969	9.136248	9.093641	9.236834	8.827463	9.128566	9.204656	8.788288	8.924424	8.950296	8.966422	8.932915	8.946102
AF095460	2.554875	2.480144	2.480038	2.454158	2.533807	2.55771	2.791571	2.677775	2.68886	2.773445	2.679962	2.68401	2.631389	2.654166	2.473386	2.490037	2.481597	2.480652	2.694874	2.791274	2.710711	2.689758	2.704521	2.72953	2.576759	2.548327	2.482574	2.480951	2.480394	2.494339	2.479884	2.55462	2.472182	2.56403	2.492184	2.479247
AF096898	5.633076	5.853269	5.900842	5.621341	5.657887	5.813018	5.613835	6.410975	5.756636	5.587882	5.753555	5.963279	6.327292	6.752764	6.456236	6.49653	6.528138	6.674571	5.975046	6.261701	6.208255	6.062815	6.244733	6.234045	6.034112	5.908972	5.87372	6.0438	6.027222	5.997339	5.415429	6.016971	5.331854	5.211879	5.69948	5.381111
AF098460	2.996648	3.003225	3.020426	2.96078	2.993534	2.997906	2.949708	2.974018	2.939622	2.949061	2.967982	2.970116	2.998825	3.024355	3.017322	3.031838	3.019071	3.029434	2.981847	2.994186	2.992404	3.000173	2.997266	2.993548	3.015459	3.040109	3.021926	3.017855	3.018846	3.042244	3.004006	3.004721	2.981106	3.006276	3.020822	3.011034
AF098949	8.098069	8.141578	8.141286	8.147209	8.180968	8.150061	8.609569	8.267964	8.563896	8.620533	8.521103	8.547421	8.787427	8.788518	8.76643	8.721242	8.766259	8.766872	8.682581	8.68259	8.636525	8.558463	8.573825	8.652037	8.264752	8.136337	8.198466	8.124643	8.268888	8.214555	8.435025	8.438313	8.425408	8.514329	8.515648	8.374486
AF099020	1.98545	1.985912	1.983523	1.98996	1.987697	1.987131	1.979069	1.975099	1.979309	1.985162	1.979088	1.978704	1.990496	1.990644	1.991389	1.994615	1.989461	1.990916	2.022986	1.990893	1.993186	2.075641	2.001999	1.99174	1.986745	1.988508	1.984113	1.986797	2.039432	1.986312	1.98303	1.986282	1.984887	1.984362	1.982636	1.98715
AF099052	2.15562	2.152025	2.152038	2.148981	2.149476	2.15937	1.973619	1.974214	1.973772	1.974112	1.977291	1.984265	2.166723	2.161216	2.162411	2.164621	2.165041	2.167351	2.1025	2.102155	2.101473	2.102888	2.103299	2.102038	1.981654	1.993203	1.983229	1.982408	1.982978	1.980723	2.156674	2.165106	2.152494	2.156935	2.155928	2.161244
AF099975	2.787805	2.758959	2.814087	2.773774	2.696802	2.674879	4.487282	4.655062	4.597104	4.514208	4.548538	4.732395	2.973288	2.935243	2.932485	2.961543	2.942124	2.910328	3.390908	3.574463	3.400239	3.552159	3.518731	3.259184	3.329752	2.996806	3.116739	3.027851	3.089754	3.084848	3.315167	3.366334	3.235768	3.303673	3.308024	3.309196
AF100171	3.370566	3.472419	3.516831	3.282898	3.348354	3.386768	3.846558	3.591739	3.717114	3.733474	3.799642	3.673134	3.582291	3.610928	3.829781	3.761552	3.636035	3.594838	4.650764	4.597093	4.497571	4.457158	4.361402	4.479461	3.608486	3.634057	3.607592	3.586213	3.59221	3.626092	4.152766	4.182568	4.235666	4.171495	4.230728	4.15559
AF100339	9.025202	9.5071	9.00925	9.082327	9.153909	9.262828	9.210847	10.44186	9.199354	9.532539	9.801895	9.922921	8.976248	9.908763	8.930123	9.212265	9.560786	9.638753	8.801573	9.90219	8.985266	9.173296	9.486134	9.513022	8.996229	9.63908	9.003369	8.958161	9.136832	9.316871	8.951333	9.931744	8.993397	9.197852	9.46536	9.563286
AF100423	3.119888	3.166526	3.14775	3.128477	3.13247	3.144343	3.649692	3.745022	3.633638	3.661937	3.803193	3.700668	4.373762	4.414339	4.362154	4.42327	4.382319	4.343435	3.454066	3.474381	3.461476	3.498052	3.464207	3.453986	3.263351	3.277959	3.221199	3.23443	3.228159	3.248475	3.171507	3.174243	3.192475	3.189877	3.233282	3.192374
AF102134	2.28315	2.282488	2.280574	2.282524	2.283994	2.283669	2.350749	2.337392	2.352957	2.354667	2.349049	2.366409	2.268854	2.269636	2.264071	2.266896	2.265819	2.25945	2.391003	2.394933	2.417058	2.393254	2.409303	2.410993	2.261302	2.255549	2.262225	2.260546	2.261167	2.258993	2.253718	2.249156	2.250484	2.253601	2.250031	2.250816
AF104414	4.532608	4.744052	4.68958	4.726692	4.793298	5.151447	5.105512	5.676783	5.436898	5.413761	5.49048	4.875713	5.960012	5.950524	5.651541	5.799101	5.924785	5.94539	4.208319	4.913804	4.832293	4.392721	4.557343	4.958408	4.026747	4.597921	4.06925	3.708499	4.096139	4.398575	4.357888	4.48397	4.308294	4.557579	4.265033	4.667718
AF104416	3.168924	3.17635	3.17571	3.132068	3.172022	3.169364	3.133721	3.116325	3.076716	3.179138	3.097997	3.099217	3.257066	3.268903	3.195199	3.199645	3.166646	3.192197	3.005227	2.941183	3.002339	2.959671	3.090387	2.966865	2.938883	2.968779	2.949826	2.947293	2.94533	2.950107	3.141031	3.016772	3.067984	3.031602	3.039736	3.027991
AF104984	2.162527	2.163268	2.162223	2.158932	2.161114	2.163296	2.161915	2.162632	2.16249	2.162937	2.163956	2.161418	2.169151	2.176216	2.169681	2.17568	2.17471	2.170347	2.178882	2.176197	2.178418	2.175491	2.176574	2.176879	2.162629	2.170991	2.168586	2.167475	2.167303	2.167758	2.162388	2.159089	2.159107	2.164154	2.16129	2.163301
AF105217	7.939491	7.409363	7.875285	7.967928	7.85676	7.7337	7.836891	6.534258	7.846125	7.711894	7.592772	7.369097	7.00859	6.338269	6.934419	6.837095	6.43084	6.668268	7.200698	6.712541	7.133037	7.057195	6.847701	6.721069	7.742149	7.483456	7.903519	7.878765	7.79563	7.731745	7.950624	7.282918	7.9967	7.833699	7.75722	7.683583
AF105711	2.64921	2.72111	3.04599	2.72545	2.719173	2.744752	2.666721	2.635677	2.859604	2.732367	2.668508	2.824323	2.783362	2.775979	2.87555	2.779514	2.782717	2.777684	2.680506	2.699649	2.716985	2.703756	2.725776	2.698222	2.681048	2.675327	2.670567	2.676313	2.673685	2.704736	2.662616	2.723699	2.673094	2.67546	2.833984	2.67126
AF106008	2.702303	2.716172	2.704528	2.680019	2.702367	2.712463	2.674947	2.749092	2.674614	2.677803	2.68785	2.695196	2.69307	2.729514	2.693522	2.734132	2.714036	2.708126	2.708386	2.704947	2.715768	2.707909	2.709063	2.706176	2.696283	2.703577	2.697664	2.69288	2.691438	2.753045	2.695232	2.767658	2.687754	2.698454	2.707944	2.695884
AF106009	2.402805	2.403699	2.406684	2.40558	2.408774	2.404622	2.401451	2.392114	2.402741	2.403558	2.40132	2.397489	2.41292	2.414928	2.418467	2.416821	2.414981	2.414531	2.422926	2.527999	2.419889	2.417475	2.417163	2.417966	2.410816	2.415026	2.415732	2.414595	2.411897	2.409285	2.411537	2.410751	2.404116	2.408372	2.404888	2.413655
AF106279	2.980633	3.107942	3.01661	2.984486	2.99465	2.982442	2.970551	3.010642	3.012121	2.997168	2.981402	3.00884	3.05962	3.043583	3.06643	3.049815	3.043439	3.038162	3.111638	2.845291	2.84584	2.857243	2.872681	2.841304	3.002316	3.012373	2.996453	3.003098	2.994507	3.144667	2.805185	2.794107	2.80348	2.813245	2.839438	3.032862
AF106620	9.470054	9.677649	9.525231	9.447861	9.445677	9.441396	9.727586	9.643794	9.682726	9.698232	9.5543	9.553019	10.06976	10.06681	10.06896	10.04977	9.951386	10.07575	10.15064	10.31692	10.20238	10.17327	10.17401	10.22413	9.34893	9.278426	9.33709	9.318724	9.433353	9.330152	9.661417	9.658802	9.66513	9.698878	9.673461	9.598772
AF106621	6.769618	6.9674	7.044202	7.005928	6.931019	6.881749	6.808472	6.963905	6.545036	6.861717	6.70025	6.807419	6.627156	6.498925	6.674354	6.45398	6.496599	6.642535	7.011607	6.939975	6.990656	6.998427	6.783813	6.924456	7.025971	6.855962	6.867094	6.871594	6.797446	6.717936	7.129912	7.027817	6.982874	7.01694	7.033546	6.877425
AF107298	3.127138	3.134792	3.108314	3.140639	3.147139	3.137061	3.271035	3.260572	3.271615	3.28876	3.324886	3.273751	3.230992	3.205718	3.231793	3.263326	3.20974	3.211328	3.288771	3.274496	3.27805	3.281126	3.276183	3.278311	3.1662	3.161037	3.165906	3.171468	3.176919	3.172604	3.148273	3.153338	3.159944	3.158546	3.142373	3.162598
AF107782	2.515764	2.521724	2.571339	2.511714	2.523081	2.52009	2.408504	2.403321	2.378298	2.360317	2.374126	2.393991	2.368329	2.371076	2.370192	2.372312	2.374992	2.490259	2.375058	2.383133	2.3832	2.391695	2.391902	2.475651	2.448583	2.385895	2.384613	2.379349	2.382725	2.41287	2.531092	2.531616	2.537573	2.529221	2.539481	2.52706
AF108215	5.328579	4.912458	5.231366	5.258196	5.062616	5.141998	6.299706	5.009714	6.184055	6.027911	5.709086	5.300717	6.627064	5.955068	6.046345	6.25122	5.836419	5.930181	5.981706	5.437013	5.864522	5.945341	5.365692	5.428006	5.215683	5.038169	5.293062	5.413477	5.335911	5.116831	5.835698	5.465942	5.97509	5.811368	5.569066	5.549764
AF108501	2.493237	2.502334	2.506277	2.488854	2.487193	2.500412	2.491323	2.499916	2.493296	2.491105	2.499304	2.547679	2.504859	2.51413	2.506276	2.516885	2.514254	2.520743	2.517892	2.516887	2.518206	2.51807	2.519416	2.519075	2.503086	2.517621	2.508577	2.507503	2.506671	2.510205	2.506818	2.501137	2.497406	2.506936	2.509434	2.501742
AF109137	2.429267	2.421482	2.431012	2.415429	2.467181	2.42333	2.649207	2.752706	2.646977	2.643194	2.661572	2.672181	2.724728	2.669995	2.719633	2.695068	2.695127	2.684328	2.471692	2.478801	2.564802	2.468218	2.479773	2.465208	2.739279	2.656941	2.666015	2.66466	2.667286	2.661844	2.425278	2.426953	2.428788	2.427633	2.458878	2.422271
AF109769	2.560223	2.569633	2.569089	2.55412	2.573382	2.559382	2.594746	2.658338	2.567522	2.560817	2.557568	2.60837	2.581821	2.6195	2.586019	2.577573	2.581751	2.661514	2.583124	2.568222	2.629787	2.587991	2.56743	2.566638	2.575408	2.577234	2.62758	2.579413	2.577947	2.570252	2.576289	2.567163	2.562975	2.578268	2.616153	2.71822
AF109918	8.02559	7.968191	8.12231	7.878916	7.92267	7.950156	8.102814	7.918142	8.049602	8.084877	7.914991	7.95063	8.453905	8.331424	8.173644	8.136578	8.277257	8.28212	8.737248	8.427926	8.57885	8.590501	8.416827	8.321754	8.523024	8.17408	8.422621	8.454557	8.38054	8.219623	8.063804	8.046889	8.033198	8.041061	8.062066	7.930716
AF110396	6.437501	6.311998	6.449558	6.438768	6.219484	6.142702	6.564803	6.420507	6.490802	6.35089	6.530292	6.445857	6.060825	6.030818	6.077521	6.103276	5.902585	6.160873	6.235925	6.119025	6.044546	6.294268	6.282232	6.137684	6.455517	6.320869	6.350916	6.528037	6.374639	6.264824	5.950626	6.114026	5.765218	6.059083	6.170116	5.97956
AF110506	3.280892	3.256329	3.243244	3.224152	3.268244	3.338121	3.220345	3.108492	2.966416	3.143708	2.974573	3.091736	2.639561	2.691449	2.665953	2.667154	2.779584	2.667373	2.914975	2.965404	2.95196	3.154407	2.947804	3.028506	3.064521	3.172918	3.072446	3.00492	3.072548	3.14397	3.116138	3.11558	3.119671	3.122484	3.109262	3.074332
AF110803	4.755672	4.628672	4.70549	4.641332	4.898143	4.764842	3.636335	3.742635	3.475013	3.426382	3.533224	3.472204	2.796473	3.014116	2.719339	2.851981	2.859507	2.774897	3.5403	3.574625	3.453973	3.560378	3.878532	3.528592	3.987387	3.974951	4.006095	3.910045	3.886566	4.0726	4.40179	4.884478	4.360368	4.527082	4.595792	4.420746
AF112185	1.881863	1.88092	1.881738	1.883862	1.880822	1.881494	1.942597	1.94145	1.94695	1.942323	1.942314	2.061876	1.888857	1.895024	1.889754	1.889475	1.889301	1.887557	1.892357	1.890646	1.892999	1.891474	1.891352	1.890269	1.888566	1.887695	1.887554	1.887811	1.887529	1.886938	1.885821	1.884776	1.884185	1.885068	1.88313	1.884256
AF112855	8.390334	8.121526	8.098278	8.405663	8.357698	8.318452	8.457787	8.303327	8.500356	8.370051	8.447794	8.343712	8.419886	8.455976	8.543598	8.437802	8.346669	8.31514	8.387884	8.332996	8.556646	8.531228	8.437353	8.400828	7.986978	8.138937	8.157562	8.065835	8.102907	8.266942	8.453415	8.213753	8.391562	8.398404	8.340948	8.427725
AF112983	2.873265	2.870714	2.857236	2.894381	2.945016	2.877436	2.55919	2.590118	2.565333	2.622547	2.565775	2.559964	2.31729	2.310577	2.316324	2.31	2.331332	2.316105	2.761919	2.754163	2.755846	2.7543	2.746536	2.761256	3.017403	3.026965	3.015363	3.017137	3.023763	3.010313	2.878533	2.873993	2.891039	2.87397	2.873698	2.885744
AF113001	4.21363	3.93535	4.081738	3.883654	3.781774	3.991474	3.938157	4.053422	4.345539	3.93491	4.053582	4.269493	4.160081	3.980462	4.157588	4.040224	3.780883	4.049396	5.288035	4.92877	5.083648	5.063349	4.893584	4.739577	5.080694	4.839215	4.817687	5.158812	4.966312	4.424091	4.810206	4.71863	4.70128	4.632753	4.782032	4.591102
AF113520	2.166414	2.167766	2.158862	2.174839	2.174991	2.167176	2.062187	2.053901	2.061909	2.065008	2.060966	2.05798	2.012419	2.007967	2.011479	2.008578	2.012194	2.008367	2.034361	2.030873	2.036657	2.115091	2.029791	2.030791	2.167235	2.163724	2.167108	2.193769	2.168621	2.163419	1.924636	1.950442	1.91786	1.926761	1.924386	1.934684
AF113598	2.6706	2.729612	2.667699	2.640268	2.672766	2.673824	3.034867	2.905504	3.003471	2.888224	2.901253	3.214897	2.848046	2.707195	2.736371	2.702476	2.717052	2.799791	2.859677	2.446101	2.426666	2.43224	3.339926	2.589479	2.96512	2.915093	2.923301	2.926322	2.944111	2.919308	2.951126	2.908332	2.970348	2.921659	2.966895	2.902756
AF114266	5.548619	6.782412	5.721638	5.671993	5.562074	6.045111	5.386955	7.268617	4.917219	5.364088	6.265491	6.879292	5.664371	7.000348	5.685484	5.766188	6.219804	6.747296	5.629752	7.108051	5.574625	5.936692	6.711202	6.561984	5.919808	7.020325	5.662355	5.849929	5.858884	6.297077	5.917436	7.677159	5.758974	5.959198	6.715276	7.075684
AF114378	2.370251	2.37586	2.36679	2.426454	2.372496	2.378366	2.456332	2.480719	2.465624	2.465718	2.459331	2.455652	2.363411	2.359025	2.360879	2.361396	2.361644	2.359679	2.368245	2.369845	2.361271	2.371172	2.372449	2.369334	2.350237	2.35558	2.350138	2.35336	2.389995	2.35401	2.470619	2.465222	2.4725	2.468301	2.460169	2.472488
AF114437	8.724079	8.703723	8.76405	8.635028	8.68379	8.724586	9.077434	8.746185	9.042877	9.115946	9.053035	8.941445	8.903097	8.80167	8.774617	8.832859	8.700303	8.819999	9.248553	9.003385	9.188575	9.234414	9.136773	9.108069	8.440864	8.441408	8.588771	8.475755	8.603785	8.507228	8.840412	8.72371	8.78461	8.828089	8.759006	8.838904
AF117613	8.277395	8.086561	8.336364	8.189202	8.220878	8.206491	8.035723	7.905215	7.873672	7.950126	7.826245	7.890836	7.681899	7.68889	7.659635	7.602132	7.64277	7.677867	7.67277	7.652285	7.625326	7.689374	7.564995	7.637375	8.396339	8.179939	8.319054	8.34531	8.25552	8.253957	8.43394	8.361655	8.38786	8.395258	8.424563	8.324154
AF117951	2.419772	2.424275	2.425054	2.41721	2.417999	2.42614	2.424747	2.422006	2.418075	2.418966	2.422976	2.434768	2.430505	2.437396	2.430772	2.524278	2.445902	2.432923	2.438932	2.439528	2.437312	2.439474	2.442347	2.444483	2.42348	2.433908	2.427843	2.429114	2.427144	2.431073	2.430768	2.430748	2.421914	2.430432	2.424734	2.436012
AF118272	2.451364	2.459383	2.450937	2.463034	2.463856	2.48038	2.457322	2.449634	2.460044	2.463515	2.455151	2.451923	2.466037	2.47237	2.471644	2.477094	2.475805	2.479866	2.478628	2.497584	2.477318	2.474836	2.478958	2.49225	2.466452	2.464628	2.467941	2.487648	2.473597	2.463792	2.467133	2.45892	2.467359	2.460932	2.45698	2.458102
AF119253	4.954241	4.731177	5.095254	5.142601	5.087325	5.258524	3.183899	3.242782	3.208096	3.380922	3.2715	3.165573	3.557004	3.945665	3.965446	3.544271	3.620994	3.878299	3.406461	4.365329	3.729829	3.932894	3.853981	3.93389	5.182796	5.547731	5.18443	5.359886	5.325092	5.516431	4.554222	5.127411	4.493814	4.81156	4.674946	5.061094
AF120206	7.152491	8.338265	7.000238	7.306918	7.211381	7.644403	7.33296	8.693462	7.20401	7.412312	8.124743	8.56051	6.646863	7.538616	6.675305	7.018357	7.64352	7.836534	6.571681	8.145206	6.5824	6.617895	7.625564	7.702483	6.532848	7.646542	6.390617	6.458861	6.635167	6.904295	7.167412	8.647534	7.153172	7.256884	7.811023	8.329068
AF124142	2.35904	2.346674	2.351617	2.350179	2.405941	2.681659	2.216733	2.312956	2.214861	2.332673	2.334949	2.217227	2.295982	2.346264	2.72491	2.305639	2.564867	2.415152	2.868907	2.850359	2.793109	2.882419	2.960044	2.935517	2.180837	2.20248	2.225159	2.333755	2.187133	2.316935	2.282091	2.17649	2.237448	2.284306	2.16631	2.329968
AF125307	10.29742	9.9471	10.17496	10.32475	10.29312	10.30898	10.01894	9.624675	10.00583	10.07368	10.01152	9.686663	9.760032	9.331222	9.706311	9.724584	9.186909	9.585341	9.442193	9.018416	9.581076	9.511768	9.342561	9.339197	9.947795	9.990059	10.11033	10.04374	10.10327	10.05321	9.784966	9.719688	9.864245	9.83923	9.63052	9.787873
AF125996	8.075596	7.804931	8.040367	8.027992	7.905495	7.861668	8.386313	8.244209	8.302104	8.21013	8.284986	8.284213	8.457268	8.226774	8.287207	8.392724	8.194556	8.406428	8.357795	8.112693	8.274803	8.454629	8.419946	8.281778	8.083674	7.99783	8.062502	8.053871	7.996406	7.953917	7.878284	7.808166	7.899355	7.861957	7.831098	7.828584
AF126717	8.777329	8.596768	8.745445	8.805317	8.813945	8.665874	8.771223	8.576908	8.791799	8.784162	8.753995	8.584966	9.288416	9.095566	9.259108	9.203237	9.115791	9.105736	9.351045	8.918519	9.200632	9.219181	9.171642	9.013485	8.532771	8.576949	8.757708	8.670381	8.715643	8.61079	8.751298	8.497099	8.832331	8.710876	8.557596	8.616512
AF126746	6.87953	6.841668	7.030844	6.905324	6.878858	6.819234	6.096688	6.039096	6.142531	6.181961	5.839373	5.798534	6.514057	6.463392	6.53653	6.490373	6.439865	6.477311	6.527603	6.338492	6.324805	6.441694	6.060663	6.084134	6.955838	6.667297	6.836526	6.94939	6.797523	6.728476	6.805234	6.731861	6.741781	6.637028	6.739257	6.641726
AF126834	2.292778	2.291575	2.295523	2.292084	2.297841	2.291824	2.117497	2.127167	2.120619	2.211804	2.124744	2.137557	2.190171	2.185056	2.193385	2.190305	2.190629	2.188505	2.128873	2.125134	2.126908	2.126533	2.170329	2.12491	2.117533	2.123026	2.119565	2.122068	2.120873	2.124724	2.293144	2.294834	2.29048	2.294979	2.299755	2.294352
AF127033	7.937014	7.834065	7.78998	7.894613	7.834666	7.764643	7.64071	7.687839	7.727231	7.689098	7.770902	7.789842	8.074684	7.959678	7.880089	7.9483	8.068304	7.837932	8.271846	8.030199	8.137384	8.124217	8.103196	8.054513	8.209755	8.017573	8.07498	8.248791	8.173275	8.058988	8.231278	8.192166	8.140283	8.115769	8.074664	8.08121
AF127140	2.66388	2.675287	2.666939	2.684405	2.677834	2.676242	2.824758	2.816141	2.820937	2.823858	2.837411	2.822658	2.866471	3.081112	2.884817	2.864405	2.868966	2.864597	2.849148	2.85874	2.860747	2.886469	2.869564	2.859523	2.631706	2.630027	2.624928	2.633387	2.631511	2.628798	2.625825	2.689762	2.613058	2.615892	2.627077	2.626664
AF127141	2.065735	2.074017	2.073896	2.068448	2.069405	2.068039	2.060185	2.058321	2.061548	2.060594	2.061153	2.058692	2.068738	2.073983	2.065634	2.072182	2.071119	2.072154	2.07474	2.077904	2.075693	2.082904	2.073671	2.071919	2.073816	2.074041	2.078969	2.074765	2.074652	2.073172	2.063928	2.059894	2.068453	2.063827	2.063212	2.061594
AF127244	2.426328	2.428616	2.434198	2.419282	2.419417	2.42764	2.420875	2.42739	2.422126	2.421359	2.42516	2.423854	6.639573	6.5667	6.780399	6.569883	6.474962	6.5488	6.795896	6.656454	6.886858	6.866265	6.587741	6.625473	2.4245	2.436439	2.430014	2.428036	2.426845	2.434763	2.428592	2.425972	2.428852	2.42819	2.427053	2.430381
AF127766	2.007342	2.008439	2.00894	2.005577	2.00715	2.007987	2.006594	2.004287	2.004781	2.002525	2.005305	2.002786	2.019542	2.018913	2.018288	2.019048	2.020598	2.018777	2.020016	2.019682	2.019388	2.021673	2.018724	2.018141	2.046415	2.049179	2.047405	2.047878	2.047463	2.050636	2.014122	2.008963	2.010111	2.00982	2.008854	2.009138
AF128193	9.141758	12.39205	9.459034	9.834723	10.54946	11.389	10.83306	13.53917	11.30624	12.21813	12.63459	13.07839	11.6049	11.72477	11.92721	12.35023	11.75324	12.36746	11.32171	12.09702	11.56825	12.10853	12.32253	12.40374	9.585878	12.76148	9.756428	9.833139	10.67034	11.50013	10.25708	12.09594	10.83644	11.49358	12.00812	12.10382
AF128196	13.15167	13.25223	13.1747	13.12594	13.17758	13.23264	12.84437	13.55937	12.79664	12.90583	13.0183	13.1326	13.2876	13.74791	13.33828	13.35306	13.51801	13.5638	12.9665	13.50057	13.04132	13.11086	13.20714	13.27364	12.97737	13.2316	13.01555	12.94722	13.03014	13.14819	13.1518	13.59797	13.19409	13.21668	13.32706	13.31887
AF128210	2.437666	2.443134	2.46204	2.436782	2.433868	2.440359	2.439819	2.446441	2.434581	2.439797	2.440926	2.479228	2.438912	2.468533	2.43775	2.459211	2.505443	2.460586	2.461672	2.462272	2.473916	2.460413	2.462795	2.583404	2.448981	2.452807	2.482099	2.451333	2.458936	2.445958	2.448436	2.440245	2.449784	2.471558	2.443064	2.445487
AF128214	2.376578	4.435959	2.37539	2.376822	2.391288	2.375814	2.38034	8.871258	2.395816	2.36099	2.449818	4.744933	2.385148	2.505242	2.388352	2.392186	2.40104	2.427725	2.396891	5.638806	2.398015	2.393741	2.567659	2.727673	2.378482	3.922114	2.381557	2.382136	2.381298	2.380272	2.385492	3.839312	2.382062	2.382226	2.379173	2.392818
AF128218	8.923836	11.91789	9.044952	9.563556	10.22242	10.85948	9.033734	13.11731	9.905564	11.41088	12.29597	12.83004	8.790341	11.08551	9.877448	10.99109	11.4175	11.38173	8.631579	11.25068	9.093027	10.6835	11.2569	11.3423	9.377491	12.98726	9.242641	9.764287	10.7603	11.7255	9.021488	11.87258	9.904101	10.87214	11.76422	11.75561
AF128842	2.637843	2.696386	2.646986	2.634986	2.618216	2.762898	2.863344	2.92369	2.803507	2.806137	2.799	2.982724	3.411335	3.570253	3.705711	3.568027	3.574646	3.710537	2.71233	2.820304	2.740999	2.701129	2.739918	2.685922	2.662063	2.747706	2.676242	2.669783	2.679306	2.676029	2.663674	2.66354	2.666725	2.773035	2.719069	2.651533
AF128849	2.757536	2.730745	2.718066	2.715184	2.731639	2.720892	2.730859	2.731459	2.72755	2.759686	2.821294	2.826551	2.641043	2.649748	2.616376	2.638092	2.780507	2.64568	2.691703	2.694673	2.703241	2.726739	2.722977	2.67952	2.891992	2.706799	2.772254	2.703498	2.763911	2.7929	2.722068	2.707561	2.708198	2.77122	3.129224	2.715314
AF128892	7.020184	6.649292	6.912214	7.130022	7.068576	6.945692	6.944172	6.934848	7.00768	7.095049	7.115121	6.591428	7.094202	6.905167	7.045573	6.967255	6.825621	7.020446	6.851293	6.861748	6.991335	6.956439	7.01161	6.946826	6.558969	6.678143	6.864805	6.693055	6.83198	6.767341	6.72291	6.692522	6.768419	6.895471	6.711651	6.830079
AF129509	2.405452	2.406355	2.402765	2.39994	2.412122	2.405912	2.402197	2.400925	2.401426	2.404688	2.402195	2.402725	2.414582	2.418477	2.414637	2.418072	2.4185	2.432823	2.424287	2.419838	2.422704	2.428268	2.423164	2.42347	2.412078	2.412049	2.416394	2.410802	2.410577	2.415949	2.382706	2.373939	2.377104	2.379852	2.389562	2.381766
AF130860	2.264184	2.26537	2.263623	2.260505	2.263834	2.266501	2.262489	2.265197	2.266378	2.259946	2.264322	2.26423	2.282513	2.282457	2.283833	2.309081	2.287813	2.281524	2.288461	2.287522	2.288212	2.290962	2.289248	2.287825	2.281206	2.286969	2.281649	2.282984	2.281541	2.282067	2.2686	2.261676	2.264596	2.269866	2.262378	2.271633
AF131102	5.604316	4.745745	5.117783	5.802123	5.648369	5.654386	5.088172	4.398365	5.199764	5.35382	4.991024	4.351952	5.08626	4.860544	5.140221	5.121172	4.876014	5.007894	4.907164	4.781724	5.319274	5.124326	4.894466	5.321594	4.67127	4.665412	4.551172	4.695864	4.698846	4.778886	4.354748	4.170463	4.604002	4.970455	4.266974	4.502024
AF132478	9.258397	9.164298	9.29925	9.290404	9.192334	9.21274	10.16611	9.990733	10.13848	10.02097	10.1055	10.06107	9.639744	9.486707	9.527633	9.752952	9.649041	9.640659	9.530033	9.362138	9.484319	9.57356	9.693783	9.617309	9.349282	9.425811	9.495452	9.381868	9.404401	9.419943	9.374212	9.212254	9.355757	9.332194	9.420804	9.369066
AF133669	10.97238	10.66845	10.99203	10.9608	10.84162	10.8919	11.43575	11.00738	11.31264	11.35186	11.11835	10.94778	10.98616	10.83479	10.95961	10.96872	11.09328	10.85191	10.77578	10.76978	10.93172	10.97985	10.8089	10.82076	10.51904	10.42445	10.56384	10.39387	10.46407	10.60994	10.65496	10.6702	10.70662	10.73163	10.75288	10.62643
AF133910	3.484956	3.460102	3.4202	3.444187	3.418472	3.636374	2.951879	2.748298	2.820956	2.96213	2.81911	2.90154	2.940842	2.951987	2.91293	2.934535	3.110654	2.926218	3.506572	3.490227	3.471766	3.519178	3.526758	3.448729	3.265124	3.053813	3.2644	3.262145	3.131012	3.172938	3.428342	3.273995	3.199002	3.525761	3.062481	3.354839
AF135491	2.882393	2.894378	2.947004	2.888894	2.885641	2.888526	2.923536	2.932522	3.150978	3.029379	2.931876	2.943318	3.000629	3.050515	3.047006	2.990888	3.078474	3.09245	2.973945	2.949562	2.946561	3.079775	2.952984	2.971972	2.944454	2.958437	2.971091	2.945842	2.985873	2.999666	2.937294	2.930287	2.93696	2.945062	2.945283	2.940934
AF136571	3.46715	3.584352	3.203575	3.648266	3.809921	3.690474	4.178271	3.984061	4.394286	4.41666	4.087301	4.188057	3.549971	3.494218	3.691493	3.605412	3.46212	3.530797	4.271787	4.675167	4.505331	4.433836	4.934917	4.528341	3.197279	3.302857	3.454527	3.136418	3.093402	3.075002	4.269466	4.441249	4.378683	4.435696	4.53697	4.522091
AF138745	2.226836	2.226965	2.229898	2.222492	2.225208	2.225256	2.211238	2.213411	2.210056	2.212158	2.211843	2.211299	2.218902	2.220598	2.219666	2.222474	2.221471	2.218865	2.229638	2.228868	2.228982	2.228425	2.226965	2.227071	2.213874	2.219662	2.21836	2.217209	2.216815	2.218648	2.213176	2.209791	2.211153	2.214372	2.21114	2.21361
AF140709	3.470447	3.641579	3.429626	3.644368	3.593626	3.579668	2.793333	2.846345	2.906683	2.904203	2.940108	2.695034	2.535247	2.81821	2.619228	2.547832	2.394336	2.480115	3.368785	3.368421	3.371386	3.331865	3.242566	3.219931	3.10136	3.468329	3.240075	3.349655	3.357382	3.505951	3.526653	3.573944	3.501818	3.636054	3.498215	3.589136
AF142673	2.987683	3.240664	2.683752	2.9586	2.972148	3.002605	2.928536	3.268076	3.007522	3.113785	3.013981	3.296934	3.898239	3.949908	3.92676	4.008817	3.743288	4.12947	2.314469	2.395032	2.326443	2.542166	2.422366	2.924055	2.957728	3.487932	3.249822	2.974574	3.07726	3.063442	2.472536	2.625797	2.730626	2.543976	2.48043	2.566117
AF143181	10.27691	10.0178	10.1793	10.26138	10.18684	10.17894	10.17846	9.961584	10.23065	10.17027	10.00036	10.05282	10.85405	10.60463	10.71361	10.7634	10.60193	10.80928	10.86997	10.82249	10.93412	11.03776	10.96289	10.83063	10.22503	10.07449	10.14788	10.03287	10.07932	10.10958	10.24491	10.25831	10.46344	10.3029	10.25236	10.28942
AF143542	2.134308	2.134849	2.132889	2.132246	2.132538	2.133542	2.134175	2.128836	2.132313	2.13247	2.131022	2.130747	2.137616	2.13736	2.141626	2.1399	2.139486	2.137714	2.145783	2.145667	2.145539	2.143499	2.145482	2.149213	2.13548	2.134513	2.139618	2.135688	2.135288	2.134891	2.132926	2.129601	2.13153	2.130658	2.136022	2.134309
AF143543	2.923817	2.900398	2.87767	2.910108	2.917328	2.90414	2.883691	2.868064	2.884661	2.897609	2.893147	2.880931	2.30308	2.300192	2.292314	2.30179	2.302039	2.32556	2.4648	2.467174	2.465181	2.461539	2.463304	2.491072	2.302959	2.322064	2.297867	2.299817	2.300508	2.286076	2.90034	2.887458	2.901886	2.898972	2.889736	2.902648
AF143544	2.872386	2.868564	2.935336	2.839231	2.882253	2.85768	2.987148	2.899586	2.889184	2.913011	2.72429	2.973627	3.342792	3.089286	3.283604	3.065812	2.996601	3.026599	2.896771	2.94614	2.963115	3.012606	2.906888	2.907273	2.903473	2.898257	2.890755	2.94862	2.896516	2.898879	2.89615	2.867731	2.889649	2.87795	2.890106	2.890306
AF144627	2.232554	2.234828	2.22826	2.243678	2.241987	2.235722	2.239039	2.230037	2.244383	2.239339	2.236789	2.233409	2.249111	2.247571	2.256037	2.24593	2.24993	2.249327	2.254143	2.252857	2.257087	2.247413	2.255772	2.25414	2.246463	2.23819	2.244256	2.247338	2.246679	2.241159	2.239904	2.242694	2.24797	2.240668	2.239293	2.245123
AF145287	8.088778	7.833153	8.155532	8.048513	7.958232	7.95726	8.138128	7.916794	8.095601	8.126407	8.0388	8.00085	8.495838	8.368575	8.364297	8.434683	8.209336	8.267033	8.076543	8.042415	8.139085	8.171255	8.025026	7.90596	8.444499	8.136066	8.311278	8.419897	8.332821	8.235502	8.127713	8.008269	8.101134	8.185064	8.096682	7.98545
AF146523	10.46326	10.70764	10.24198	10.42243	10.62788	10.49056	10.8355	10.89636	11.19259	10.88606	10.86361	10.63052	10.53906	10.11154	10.50666	10.13456	10.53253	9.984803	9.927717	9.340268	9.627699	9.504812	9.701216	9.571856	10.3294	10.40656	10.40378	10.24782	9.994969	10.3687	9.217736	9.429138	9.239065	9.320294	9.261066	9.25416
AF147785	3.737964	5.095964	3.84252	3.775736	3.939326	4.237177	3.800492	8.719759	4.359308	4.655196	5.29427	6.627199	4.266415	5.712061	4.231732	4.209683	4.665238	5.396811	5.088773	6.064324	4.987542	4.929669	5.69936	5.908609	3.422637	7.016523	3.612023	3.588661	3.266536	3.665896	4.059378	6.169236	4.293612	4.273124	4.587451	5.275408
AF148511	2.94431	2.92859	2.966908	2.924896	2.921405	2.940047	2.921044	2.963854	2.919597	2.917583	3.075591	2.979167	2.967956	3.00256	2.972319	3.008535	3.089093	3.010794	2.965916	3.063901	2.964665	3.005225	2.987733	2.987031	3.050232	2.974731	2.969152	2.949355	2.999794	2.992149	3.055523	2.942736	2.923044	2.939828	2.953677	2.949629
AF149094	1.615024	1.61516	1.614586	1.613866	1.615554	1.613418	1.611615	1.609725	1.612263	1.611817	1.611783	1.612263	1.615352	1.611817	1.615741	1.614489	1.612646	1.614191	1.612521	1.610967	1.613626	1.612297	1.612465	1.613626	1.613626	1.614878	1.614106	1.615352	1.614106	1.614489	1.629092	1.62608	1.62608	1.623637	1.624473	1.626851
AF150963	2.551576	2.554383	2.550289	2.5643	2.563818	2.559541	2.562781	2.556354	2.562152	2.5647	2.561672	2.557389	2.568886	2.588423	2.569481	2.585611	2.573286	2.567544	2.575427	2.576994	2.57378	2.579701	2.596328	2.608889	2.565698	2.568519	2.564742	2.570932	2.574484	2.572874	2.564136	2.557759	2.564881	2.56519	2.560142	2.569642
AF151108	1.905197	1.908926	1.904314	1.907488	1.907318	1.906398	1.907003	1.903735	1.908228	1.909323	1.907801	1.908433	1.914844	1.913025	1.914635	1.914284	1.914606	1.913095	1.917824	1.91643	1.917733	1.916397	1.918851	1.91673	1.911514	1.912533	1.91047	1.910947	1.910728	1.909589	1.91096	1.909041	1.90917	1.912196	1.909508	1.9116
AF153199	5.214203	4.76401	5.36236	5.679727	5.388733	5.327662	5.117314	4.599816	4.988619	5.199529	5.206351	4.944131	4.735624	4.625797	4.747736	5.04345	4.322714	4.387891	4.842201	4.295909	4.648421	4.615682	4.578748	4.643218	4.839233	5.372372	5.47038	5.162455	5.436477	5.132452	5.237009	4.558327	5.254677	5.158638	5.057056	4.888946
AF153440	5.756171	5.070683	5.913217	5.720228	5.614038	5.539391	5.970249	5.54575	5.960318	5.697775	5.659339	5.395135	6.022409	5.322476	5.978627	5.96863	5.767302	5.686664	5.857032	4.836669	5.826377	5.680733	5.36426	5.352044	5.444999	5.212004	5.513787	5.372462	5.408333	5.433919	5.828344	5.635626	5.563431	5.81784	5.68712	5.582968
AF154573	2.290576	2.246325	2.244336	2.243502	2.24234	2.246276	2.226789	2.227499	2.226071	2.225824	2.227229	2.225949	2.251087	2.253335	2.253292	2.25442	2.252197	2.250565	2.258496	2.256941	2.258439	2.257903	2.257355	2.257255	2.227451	2.235836	2.23074	2.231901	2.231324	2.233392	2.228521	2.225495	2.226882	2.229156	2.226334	2.229083
AF155141	2.495919	2.50148	2.498103	2.492349	2.496756	2.630908	2.505027	2.501301	2.501344	2.496518	2.501827	2.502722	2.663152	2.657492	2.660644	2.719408	2.658975	2.654608	2.516735	2.509834	2.513673	2.516944	2.516414	2.564429	2.332877	2.338068	2.334397	2.33271	2.354809	2.332423	2.501856	2.500564	2.50074	2.504327	2.501272	2.503263
AF155372	5.541892	6.8573	5.910733	5.863433	5.998404	6.154693	5.050453	8.227417	5.017538	5.390202	6.142034	7.078304	5.907164	7.45884	5.682501	6.207143	7.029906	6.530809	5.849568	7.403828	5.389046	5.869016	6.51267	6.21178	6.461373	7.357978	6.481818	6.636872	6.617638	6.616702	5.970772	7.429327	5.801462	6.024505	6.325144	6.563236
AF155820	2.903356	2.901637	2.916702	2.881396	2.906134	2.906453	2.885506	2.885041	2.88009	2.884208	2.899902	2.897901	2.935559	2.940143	2.945954	2.952494	2.947301	2.966498	2.923054	2.930704	2.928794	2.929478	2.930775	2.91585	2.896762	2.917896	2.922193	2.901231	2.906853	2.909474	2.905885	2.892888	2.875358	2.909336	2.913442	2.9129
AF156490	2.596166	2.598655	2.586562	2.585728	2.596914	2.604912	2.58428	2.5922	2.59483	2.59471	2.594225	2.603104	2.607117	2.609359	2.614124	2.619738	2.619054	2.61634	2.611523	2.616786	2.612428	2.617858	2.621419	2.613921	2.603334	2.613323	2.60502	2.60754	2.606793	2.612326	2.601182	2.590328	2.59132	2.607832	2.61557	2.604807
AF156549	3.975738	3.809196	3.737625	3.735557	3.941026	3.885068	3.527463	4.091841	3.755977	3.645966	3.99223	3.988957	3.985525	4.081688	3.897943	4.000994	3.909798	4.049424	4.465306	4.623192	4.583212	4.634498	4.546464	4.700441	3.758674	4.121255	3.550044	3.585035	3.779903	3.830794	3.787751	3.859003	3.694734	3.953823	3.935439	3.965742
AF156856	7.321538	6.974269	7.318337	7.362012	7.296396	7.331774	7.612558	7.535964	7.500645	7.481375	7.44058	7.252793	7.126921	6.925616	6.995864	6.938907	6.903544	6.88997	7.091649	7.2363	7.222725	7.111511	7.116529	7.098935	7.312368	7.145562	7.24595	7.251294	7.242421	7.27875	7.349636	7.226366	7.211717	7.148102	7.266358	7.192825
AF156890	3.300923	3.304204	3.284152	3.271615	3.314355	3.305996	4.156352	4.281049	4.116965	4.143395	4.160548	4.253436	4.424925	4.552736	4.346678	4.535294	4.396415	4.450624	3.847749	3.851371	3.903065	3.899551	3.883843	3.855794	4.26739	4.193842	4.156956	4.139259	4.154446	4.149292	3.60702	3.624736	3.597646	3.619078	3.658337	3.561823
AF157628	2.763882	2.730174	2.769689	2.741368	2.769889	2.731641	2.721346	2.720292	2.722502	2.714172	2.725409	2.715576	2.756451	2.749923	2.75047	2.754438	2.745593	2.946073	2.470635	2.59211	2.496815	2.492834	2.487553	2.505657	2.788591	2.770417	2.809728	2.781682	2.780878	2.768306	2.844582	2.826784	2.830324	2.841827	3.042685	2.84406
AF158744	2.3369	2.336343	2.329938	2.326662	2.329282	2.334506	2.32951	2.332186	2.326199	2.326428	2.3322	2.330613	2.435599	2.437863	2.435273	2.438506	2.438743	2.444743	2.349054	2.349586	2.35009	2.348524	2.357111	2.350346	2.331096	2.339055	2.33502	2.335106	2.335373	2.337248	2.338338	2.334346	2.33706	2.33964	2.335912	2.339029
AF158746	4.024101	3.952396	3.92407	4.303907	4.047674	4.152642	3.981762	3.538117	4.11639	4.310244	3.79705	3.743535	3.670144	3.242464	3.574062	3.484489	3.251084	3.444561	4.093554	3.916593	4.043822	4.022636	3.818299	3.953867	4.42954	4.441824	4.479895	4.450027	4.52263	4.692701	3.960566	3.874269	4.260551	3.993666	3.913776	3.970315
AF160966	2.727821	2.73014	2.851239	2.746201	2.736358	2.734766	3.022689	2.975796	3.034206	2.923243	2.907113	2.909829	3.608117	3.459526	3.446558	3.49847	3.4375	3.455842	2.746004	2.808147	2.746036	2.744907	2.75183	2.806555	2.983696	2.768246	2.840355	2.853199	2.853533	2.839907	2.522922	2.520938	2.55688	2.511878	2.528998	2.512468
AF161074	10.6757	10.56282	10.5702	10.5954	10.61412	10.51374	10.77316	10.43232	10.70355	10.66255	10.54928	10.46642	10.84984	10.6967	10.85861	10.69751	10.68247	10.70663	10.85379	10.78547	10.91543	10.80317	10.66441	10.71738	10.52671	10.35937	10.50208	10.51774	10.50821	10.42537	10.75035	10.56974	10.71912	10.69457	10.67208	10.6231
AF162713	2.828067	2.823635	2.806424	2.809804	2.831102	2.826929	2.804101	2.809788	2.774301	2.834982	2.821357	2.907966	2.82161	2.824776	2.820686	2.823883	2.846575	2.869025	3.370402	3.166802	3.204337	3.226842	3.203055	3.270283	2.746583	2.793873	2.746606	2.74894	2.738379	2.849987	2.782385	2.789346	2.782328	2.793901	2.780714	2.844569
AF163292	2.251624	2.254029	2.256697	2.249752	2.249122	2.253877	2.153653	2.154825	2.154025	2.154015	2.157762	2.166829	2.164741	2.180359	2.162104	2.164601	2.165584	2.179083	2.170736	2.189533	2.172264	2.17219	2.173165	2.172623	2.160888	2.161797	2.160908	2.161461	2.159857	2.160514	2.156973	2.151728	2.153692	2.155438	2.154644	2.155442
AF163665	7.248839	7.161012	7.362117	7.231037	7.362878	7.42762	7.590792	7.217362	7.52014	7.656114	7.37433	7.39816	7.116881	7.13992	7.250792	7.216202	7.220696	7.065871	7.028049	7.111724	7.174939	7.082248	6.938129	7.051945	7.020671	7.089631	7.156566	7.011285	7.065875	7.106768	7.355198	7.336997	7.216732	7.43012	7.299375	7.191966
AF165166	2.202462	2.205273	2.2113	2.200532	2.203424	2.202884	2.208163	2.209702	2.206368	2.206765	2.20711	2.210103	2.211725	2.214934	2.217364	2.21728	2.215664	2.215066	2.221757	2.220352	2.221793	2.221413	2.221135	2.224	2.210238	2.212682	2.209515	2.209807	2.212216	2.209185	2.208163	2.205395	2.202746	2.208024	2.201735	2.20563
AF165171	2.141334	2.142539	2.143446	2.140406	2.137106	2.147664	2.151215	2.161152	2.150379	2.150313	2.150145	2.15081	2.149158	2.145363	2.147493	2.148982	2.147638	2.145708	2.153069	2.149889	2.201192	2.150393	2.150651	2.148882	2.137534	2.151431	2.145125	2.143029	2.14272	2.145884	2.136904	2.137316	2.137976	2.138035	2.134796	2.135932
AF165984	2.023497	2.024164	2.02126	2.02226	2.027196	2.025056	2.020005	2.025544	2.02627	2.023556	2.020918	2.023466	2.170743	2.215031	2.200995	2.219332	2.193941	2.194864	2.036837	2.037172	2.03746	2.034733	2.070946	2.037273	2.032692	2.033951	2.031975	2.032847	2.032198	2.031345	2.029535	2.028651	2.024138	2.026463	2.026771	2.023815
AF166097	2.255591	2.202234	2.41322	2.202889	2.24731	2.201144	2.240508	2.233681	2.259799	2.241656	2.320483	2.240433	2.280636	2.257475	2.294057	2.435811	2.285085	2.298257	2.32751	2.320099	2.335769	2.443663	2.341128	2.362511	2.322535	2.314893	2.340774	2.322626	2.501666	2.323004	2.321006	2.348503	2.31507	2.300378	2.668632	2.301334
AF166486	2.572936	2.578869	2.579476	2.591461	2.576281	2.646398	2.621869	2.702446	2.717593	2.592183	2.690905	2.601386	2.774465	2.774771	2.79173	2.684436	2.920538	2.779375	2.906333	2.908508	2.90668	2.898779	2.90445	3.022351	2.705909	2.588036	2.58273	2.571918	2.590813	2.628945	2.637943	2.57417	2.583895	2.5925	2.575832	2.591244
AF167404	2.765502	2.773237	2.785589	2.744912	2.755086	2.770067	2.750406	2.853626	2.757319	2.743423	2.775387	2.76054	2.768756	2.780934	2.924547	2.787996	2.777963	2.777435	2.767911	2.774937	2.784864	2.780124	2.779601	2.776828	2.774694	2.796465	2.783495	2.782364	2.7808	2.775643	2.764496	2.813957	2.754292	2.760307	2.76479	2.771732
AF167441	7.763446	7.490122	7.687838	7.613577	7.690903	7.571546	7.177523	7.13955	7.134995	7.137831	6.659265	6.172385	7.474989	7.564048	7.608925	7.379769	7.403513	7.490794	7.435495	7.435802	7.50891	7.227269	7.024683	7.055885	7.952206	7.474333	8.013156	8.061344	8.037354	7.789696	7.370243	7.397055	7.554955	7.338693	7.094976	6.823922
AF167554	2.422598	2.389632	2.393394	2.519211	2.396744	2.394273	2.395167	2.384873	2.394142	2.351443	2.390705	2.389785	2.851562	2.603987	2.579808	2.554714	2.406373	2.431915	2.225692	2.22476	2.361065	2.243969	2.220465	2.289622	2.297535	2.180815	2.168418	2.170898	2.190171	2.161241	2.390591	2.379768	2.39517	2.401636	2.427549	2.392022
AF167567	2.186923	2.188841	2.182705	2.186052	2.182772	2.18645	2.208321	2.206173	2.209337	2.2131	2.208936	2.208624	1.949203	1.951538	1.950191	1.947834	1.949071	1.94391	1.981118	1.982998	1.984068	1.983227	1.986652	1.981755	2.178944	2.175525	2.179968	2.177229	2.177417	2.176118	2.05212	2.052446	2.051956	2.05199	2.054173	2.052654
AF167573	7.490349	7.351748	7.530041	7.456408	7.346785	7.466185	8.100184	7.691434	8.000935	7.926448	7.811073	7.791024	8.238115	8.143451	8.085161	8.122959	7.982159	8.044487	8.40482	8.366587	8.496693	8.395273	8.241809	8.210797	7.660567	7.297306	7.595491	7.53922	7.567008	7.464383	7.453916	7.135177	7.548258	7.43686	7.330372	7.291391
AF169192	6.275462	6.057958	6.386986	6.326308	6.038664	6.11799	6.146648	6.267967	6.384946	6.312282	6.150151	6.277367	7.209523	7.096238	7.206451	7.295553	7.337802	7.178454	6.555702	6.643033	6.760726	6.741474	6.578067	6.643118	6.273555	6.33986	6.410532	6.291506	6.482631	6.492501	5.898588	5.844318	5.877978	5.825144	5.604554	6.143648
AF169388	2.836384	2.844819	2.897756	2.813765	2.877022	2.843553	2.843399	2.875606	2.82645	2.876973	2.84563	2.857169	2.867586	2.872877	2.886043	2.877733	2.87187	2.877798	2.853163	2.87106	2.862977	2.946707	2.878236	2.865472	2.942796	2.87732	2.863338	2.851532	2.866635	2.884727	2.847355	2.86571	2.851847	2.837824	2.857571	2.821893
AF169826	2.520354	2.548973	2.53849	2.527586	2.519834	2.526778	2.586277	2.596993	2.594617	2.595713	2.592764	2.595009	2.53566	2.546434	2.53879	2.546954	2.543083	2.593237	2.549668	2.605831	2.549733	2.554265	2.594741	2.551482	2.532503	2.553688	2.530923	2.535885	2.53566	2.540993	2.534818	2.531758	2.535602	2.539161	2.530628	2.534997
AF170301	2.24662	2.261355	2.237877	2.276632	2.316809	2.254672	2.239765	2.24017	2.245577	2.242963	2.248694	2.255175	2.161546	2.15523	2.151967	2.155238	2.156509	2.155779	2.207602	2.208275	2.236568	2.19426	2.203946	2.186005	2.430234	2.424953	2.425328	2.430742	2.432394	2.424813	2.243059	2.246474	2.24772	2.244727	2.241542	2.246696
AF170530	5.517191	5.32778	5.681939	5.162683	5.177771	5.368561	4.772815	4.861873	4.515379	4.735371	4.594646	4.794009	5.130612	5.550116	5.081148	5.458162	5.182726	5.476924	3.90421	4.235144	4.05479	4.186439	4.242655	4.312086	3.976347	4.051169	3.919129	3.789859	4.011827	4.105551	4.130266	4.571266	4.256956	4.292806	4.393132	4.083168
AF170906	7.027096	7.079506	7.329916	6.885546	6.825184	6.853088	6.64588	6.704722	6.847792	6.69658	6.841129	6.689463	7.240329	7.170227	7.109306	7.266259	7.048351	6.943739	6.238117	6.214269	6.498732	6.348113	6.299263	6.162831	7.558777	7.381255	7.438808	7.604135	7.495777	7.123234	6.855732	6.96812	6.847518	6.847407	6.806796	7.048196
AF171080	9.75548	9.708236	9.875809	9.693248	9.767325	9.540003	9.34512	9.004679	9.243202	9.277814	9.134188	9.020413	9.751539	9.528768	9.500012	9.643339	9.505699	9.551141	9.487773	9.139168	9.379551	9.38412	9.302454	9.247265	9.724456	9.508676	9.704608	9.730223	9.693916	9.620329	9.420983	9.389678	9.426158	9.407696	9.445767	9.356129
AF172256	2.468397	2.468952	2.468317	2.461263	2.47681	2.469722	2.353994	2.375403	2.356731	2.35764	2.35525	2.352787	2.304307	2.306229	2.306379	2.310343	2.306621	2.306616	2.476203	2.473922	2.474978	2.475478	2.48399	2.473722	2.472395	2.490312	2.490307	2.475075	2.474869	2.480991	2.477267	2.475699	2.481926	2.478748	2.474994	2.478122
AF172930	6.00882	5.928759	6.027842	5.939466	5.957347	5.967503	5.948303	6.01822	5.813428	5.90343	5.840061	5.856006	5.897943	5.877694	5.741325	5.766811	5.597963	5.828992	5.584227	5.644418	5.684389	5.812413	5.70131	5.771059	5.639749	5.491503	5.589373	5.738738	5.584049	5.535151	5.88133	5.949694	5.823094	5.877303	6.156668	5.905488
AF173379	6.994459	6.902396	7.123322	7.010848	6.915838	6.881548	6.84573	6.675615	6.785286	6.845594	6.676491	6.742205	6.637051	6.769711	6.631144	6.693923	6.536691	6.745991	6.794853	6.715294	6.654223	6.809871	6.661428	6.691503	6.478909	6.470947	6.476842	6.500947	6.519294	6.478657	6.893531	6.740217	6.787868	6.80284	6.898008	6.828753
AF173681	10.35456	7.308724	10.30145	10.0191	9.484435	8.805793	10.47756	7.086882	10.05066	9.011543	7.768675	6.842692	10.20607	9.119436	9.568997	8.438747	8.364535	8.36354	9.997123	8.392707	9.949655	8.707668	7.449384	7.46686	10.08064	6.849894	10.13177	9.815613	9.538561	8.752653	10.24131	6.763377	9.939496	9.247494	8.227035	7.78471
AF174535	9.247362	9.090444	9.234212	9.166995	9.185007	9.128184	8.652277	8.480105	8.658849	8.650328	8.542199	8.593595	8.831589	8.791717	8.838238	8.809925	8.847647	8.668218	8.967969	8.817963	8.885158	8.902369	8.774886	8.790125	8.996152	8.787009	8.98616	8.973184	8.930984	8.926104	9.107458	9.1341	9.130268	9.197632	9.045944	9.056776
AF175771	8.009052	7.571034	7.932398	7.914874	7.958868	7.819019	6.820754	5.981429	6.637753	6.856242	6.929003	6.337287	6.774617	6.461205	6.709814	6.562191	6.340974	6.388197	6.809418	6.421257	6.824056	6.501556	6.448977	6.5767	8.042166	7.745327	8.08441	8.002086	7.985396	7.744526	7.702681	7.426523	7.707702	7.723553	7.44075	7.535845
AF176524	8.678298	8.546774	8.555383	8.56376	8.571779	8.473344	8.464656	8.16705	8.621204	8.477375	8.4803	8.524025	8.94293	8.433151	8.86856	8.896477	8.748697	8.59893	9.01341	8.503647	8.977386	8.933987	8.886352	8.673549	8.711609	8.518012	8.718208	8.763742	8.712575	8.650506	8.700682	8.284933	8.638772	8.645264	8.48657	8.617224
AF176528	2.486642	2.482546	2.478779	2.480035	2.47817	2.500252	2.481092	2.474659	2.480224	2.479067	2.485557	2.482551	2.505148	2.503588	2.505984	2.734355	2.502158	2.506627	2.502664	2.503225	2.503622	2.500803	2.504534	2.503781	2.491283	2.49712	2.491407	2.495019	2.493784	2.499448	2.494984	2.496318	2.531234	2.490159	2.489383	2.50054
AF176530	2.43327	2.434536	2.436191	2.432312	2.42985	2.43517	2.431139	2.430514	2.431811	2.429406	2.432785	2.449675	2.451822	2.455015	2.45109	2.451069	2.451375	2.447373	2.455527	2.448331	2.452262	2.453289	2.461964	2.454033	2.440783	2.443584	2.438208	2.441491	2.440833	2.452125	2.438415	2.43277	2.433126	2.436873	2.432846	2.423928
AF176670	2.422157	2.418461	2.416384	2.42251	2.425532	2.424242	2.385669	2.393531	2.387076	2.391912	2.389923	2.389296	2.46126	2.462023	2.465575	2.461237	2.461723	2.465033	2.26698	2.266169	2.269709	2.266654	2.268598	2.268248	2.246729	2.2478	2.250637	2.247725	2.249425	2.252833	2.455762	2.44757	2.449489	2.456371	2.45148	2.452296
AF176910	9.18479	9.352348	9.18736	9.208568	9.158324	9.12834	9.116029	9.305937	9.125607	9.121764	9.165623	9.255885	8.821889	9.218058	9.03256	8.949603	9.044876	9.148442	9.030983	9.253089	9.092612	9.00126	9.125612	9.117708	9.157566	9.349829	9.200189	9.082689	9.218343	9.131865	8.911514	9.300748	9.024735	9.059062	9.056832	9.121525
AF177041	9.997338	9.886281	9.951065	10.04023	10.01414	9.980075	9.919317	9.684375	9.863384	9.878948	9.780125	9.733054	9.71363	9.638349	9.840573	9.723715	9.649841	9.670838	9.893169	9.791152	9.824616	9.781082	9.778637	9.871041	9.677016	9.687444	9.833659	9.6869	9.733853	9.788881	9.932708	9.803741	9.945132	9.956952	9.923322	9.901988
AF177146	2.206481	2.209194	2.208362	2.197622	2.202039	2.207198	2.209159	2.211309	2.209285	2.211706	2.22629	2.208642	2.215688	2.218536	2.217148	2.221961	2.218918	2.21674	2.224258	2.223949	2.221745	2.269399	2.221846	2.221922	2.210589	2.216641	2.213263	2.21416	2.21243	2.212343	2.211045	2.205641	2.212346	2.211099	2.207436	2.209376
AF177196	1.990072	1.990899	1.993684	1.987488	1.988102	1.991976	1.987487	1.990186	1.986144	1.986199	1.991291	1.988164	1.997617	1.999215	2.029216	2.009535	2.004942	2.002714	2.003453	2.020065	2.004954	2.003522	2.003113	2.002866	1.995524	2.003308	1.995934	1.996258	1.996121	2.045144	1.991231	1.994424	1.989503	1.994372	1.989985	1.997046
AF177197	2.535786	2.552486	2.618036	2.551655	2.605368	2.67732	2.299954	2.271704	2.25716	2.399163	2.310948	2.316897	2.260554	2.306472	2.253513	2.427783	2.354233	2.273972	2.312182	2.296077	2.385772	2.368543	2.351087	2.457345	2.250355	2.463143	2.250663	2.249256	2.337642	2.541669	2.568385	2.781447	2.568027	2.568215	2.591398	2.750858
AF177211	7.566446	7.399443	7.770834	7.817159	7.861606	7.748094	6.049401	5.975176	6.096142	6.101298	6.279598	5.813091	5.113883	4.470045	5.118367	4.975278	4.888624	5.109314	5.01915	4.569298	5.211362	5.076391	4.97015	5.041092	7.46746	7.477067	7.293808	7.617105	7.489463	7.427225	7.514753	7.22202	7.486739	7.451977	7.306746	7.432845
AF177664	8.210238	8.260814	8.205794	8.131146	8.063884	8.150178	8.58768	8.500727	8.601162	8.590194	8.621069	8.619106	7.685591	7.693632	7.78628	7.897017	7.975822	7.84827	7.611778	7.612455	7.72212	7.579429	7.613113	7.66169	8.755091	8.701435	8.673779	8.693103	8.74081	8.804608	8.714086	8.57456	8.654332	8.610424	8.7305	8.693553
AF178636	4.161572	4.089081	4.179544	4.397822	4.09223	4.05544	4.38023	4.446694	4.361308	4.213656	4.066822	4.306544	4.389809	4.877653	4.54232	4.52691	4.444321	4.334994	4.809212	4.743697	4.734022	4.520573	4.885127	4.536679	5.46745	4.915839	5.141654	5.434951	5.383409	5.080652	4.90832	4.639392	4.707246	4.768068	4.534521	4.589634
AF178957	2.481284	2.48582	2.484748	2.481654	2.479577	2.485896	2.483357	2.483811	2.483905	2.482409	2.48679	2.484844	2.500184	2.503643	2.501901	2.618442	2.503414	2.501149	2.507463	2.504248	2.505777	2.5065	2.508371	2.507059	2.512909	2.502565	2.493291	2.49225	2.49587	2.498034	2.492225	2.483818	2.487164	2.490823	2.487146	2.488229
AF178958	12.41779	12.3213	12.4038	12.31438	12.33734	12.25008	12.09661	11.9801	12.1373	12.14497	12.17994	11.98999	11.84769	11.70717	11.83389	11.72923	11.69151	11.74866	11.83344	11.59121	11.85378	11.68354	11.63999	11.65759	12.18141	12.22999	12.25606	12.21391	12.28632	12.19123	12.1814	12.20114	12.23205	12.14656	12.04429	12.13252
AF180109	2.480208	2.486658	2.465072	2.477773	2.492467	2.546203	2.452961	2.431366	2.440427	2.452639	2.43951	2.432043	2.111846	2.120743	2.10615	2.10823	2.105256	2.105708	2.166075	2.137391	2.142989	2.18879	2.147591	2.13023	2.508752	2.498697	2.510284	2.513823	2.514047	2.502864	2.484482	2.493212	2.495497	2.49143	2.620618	2.488111
AF180518	9.376059	8.997295	9.379259	9.28156	9.270723	9.194034	9.151059	8.970873	9.091462	9.117683	9.08549	9.073364	8.465435	8.727529	8.391907	8.491462	8.663399	8.719246	8.378312	8.515281	8.443514	8.382756	8.498406	8.528182	9.143574	8.887493	9.038862	9.080737	9.103608	9.056303	9.030904	9.29149	8.985154	9.154529	9.207961	9.135146
AF181560	2.048795	2.047853	2.067394	2.052332	2.049513	2.046323	1.956548	1.954882	1.960867	1.958921	1.960138	1.957696	1.958084	1.963116	1.959928	1.958848	1.958223	1.960948	1.981825	1.981762	1.979103	1.991292	2.007319	1.998772	2.258056	2.250123	2.255943	2.254392	2.255829	2.251387	2.050107	2.108485	2.030201	2.051097	2.2385	2.051644
AF181829	11.68968	12.32083	11.73668	11.71766	11.73278	12.02586	11.61282	12.97508	11.68911	11.92023	12.45162	12.68666	11.54108	12.52149	11.54243	11.99013	12.50387	12.47193	11.44576	12.80038	11.56769	11.8701	12.55958	12.58782	11.62532	12.37637	11.62265	11.58553	11.66601	11.93059	11.6566	12.668	11.6166	11.74333	12.26062	12.45588
AF182065	2.448645	2.44748	2.449416	2.441731	2.445054	2.447559	2.44236	2.450836	2.446158	2.446713	2.453372	2.445214	2.45859	2.462529	2.462664	2.463509	2.461677	2.466754	2.466581	2.464073	2.466694	2.470599	2.472122	2.479839	2.455767	2.459457	2.458486	2.456652	2.455553	2.455061	2.449668	2.44733	2.443716	2.455231	2.45656	2.450072
AF182945	3.348466	3.260298	3.265574	3.257932	3.28884	3.28153	3.413555	3.468042	3.361403	3.267752	3.346773	3.373584	3.527754	3.957713	3.555361	3.879974	3.624176	3.939988	3.419105	3.410047	3.414468	3.457502	3.661203	3.478396	3.380559	3.484491	3.390599	3.837899	3.401577	3.507415	3.442977	3.350368	3.334339	3.433154	3.470617	3.365236
AF183946	2.647054	2.652252	2.65693	2.643596	2.639136	2.652733	2.640207	2.644622	2.64148	2.647039	2.649953	2.648939	2.657546	2.674345	2.672024	2.676772	2.667176	2.680298	2.666558	2.667781	2.669316	2.668622	2.673666	2.665392	2.654445	2.667748	2.663649	2.657799	2.655776	2.657951	2.662764	2.652822	2.657194	2.660526	2.66508	2.66872
AF184112	2.91597	2.929234	2.954486	2.921578	2.926665	2.920168	2.895899	2.936665	2.898951	2.905774	2.911917	2.910603	2.936927	2.942615	2.951754	2.982775	2.939127	2.948119	2.912567	2.960194	2.932686	2.9425	2.93331	2.931409	2.941249	2.963861	2.979687	2.939906	2.94494	2.940468	2.904559	2.88967	2.879861	2.90355	2.910618	2.90894
AF184275	6.849486	6.680095	6.792576	6.897856	6.576758	6.704848	6.939557	6.731766	6.721079	6.746717	6.740116	6.9013	6.71719	6.659382	6.613812	6.709809	6.568521	6.707577	6.805788	6.699488	6.840342	6.828334	6.750455	6.725104	6.873762	6.863986	6.913781	6.802573	6.866907	6.86367	6.817837	6.899432	6.705548	6.826408	6.745056	6.708771
AF185285	9.622928	9.110849	9.50624	9.73718	9.576378	9.492445	9.46857	8.65714	9.396795	9.390103	9.152386	8.826377	8.804457	8.17616	8.954927	8.8739	8.499338	8.630948	8.818227	8.185904	9.029977	9.007213	8.759772	8.78774	9.016983	9.077772	9.287232	9.248865	9.175082	9.237638	9.437615	9.070834	9.542296	9.58082	9.4624	9.405002
AF187147	2.66765	2.667784	2.659639	2.668308	2.702736	2.676364	2.640763	2.617155	2.625489	2.630942	2.633171	2.627139	2.565922	2.559927	2.571399	2.57692	2.56221	2.550915	2.669698	2.71423	2.662209	2.799312	2.674482	2.663914	2.714038	2.667208	2.677006	2.66824	2.673365	2.743685	2.660905	2.674787	2.66679	2.660948	2.691295	2.663282
AF188290	2.275017	2.276373	2.28098	2.275209	2.278104	2.277367	2.272736	2.271819	2.276188	2.276808	2.27603	2.343026	2.283062	2.282883	2.283612	2.288971	2.282854	2.329299	2.09731	2.09546	2.098211	2.093228	2.095705	2.096398	2.280736	2.274979	2.276314	2.276589	2.277063	2.290689	2.249136	2.247571	2.250654	2.248926	2.263433	2.249383
AF188506	2.118348	2.108865	2.11066	2.110073	2.10661	2.120536	2.099043	2.123529	2.103106	2.105469	2.105619	2.104991	2.032151	2.032821	2.034353	2.031532	2.030558	2.039979	2.121219	2.118978	2.122976	2.119013	2.117578	2.127572	2.027161	2.031971	2.02691	2.026314	2.025102	2.02662	2.113282	2.117051	2.113236	2.114111	2.109398	2.11063
AF188507	2.809001	2.842374	2.793984	2.815737	2.815096	2.815159	2.51511	2.508328	2.510662	2.512208	2.563159	2.57354	2.457107	2.467865	2.466209	2.461427	2.464359	2.460646	2.465019	2.502421	2.46222	2.586318	2.507998	2.467151	2.53602	2.550803	2.631137	2.551389	2.549528	2.549815	2.678402	2.655984	2.871532	3.074237	2.731394	2.71809
AF189769	1.873402	1.87459	1.873427	1.873868	1.873998	1.873507	1.876937	1.874534	1.87617	1.877362	1.87632	1.875748	1.883357	1.880225	1.880849	1.880843	1.880737	1.880427	1.883895	1.884463	1.883346	1.883244	1.883667	1.884942	1.87969	1.879757	1.880116	1.880139	1.880516	1.879631	1.877618	1.876412	1.878072	1.878072	1.876203	1.876844
AF189817	9.347556	9.239878	9.339458	9.401347	9.349362	9.261965	9.700382	9.48954	9.647038	9.586397	9.501623	9.575758	9.496195	9.461576	9.510363	9.481175	9.396369	9.513448	9.542032	9.405219	9.533417	9.511263	9.451485	9.431937	9.279614	9.235492	9.259623	9.20578	9.262624	9.316441	9.307008	9.2924	9.320108	9.350889	9.310589	9.295792
AF190152	8.290819	8.262052	8.301697	8.421422	8.361657	8.430557	8.127803	8.223749	8.097437	8.033039	8.095083	8.184986	8.238357	8.160848	8.17927	8.262246	8.234119	8.154914	7.904182	7.889245	7.952012	7.994474	7.983025	8.018681	8.270817	8.446628	8.383145	8.265296	8.348142	8.318957	8.366899	8.384484	8.433339	8.357864	8.37546	8.460046
AF190665	2.86986	2.716598	2.874534	2.861684	2.829606	3.069188	3.712513	3.496221	3.769105	3.730985	3.502613	3.598481	2.845518	2.688879	3.023015	3.152728	2.747769	2.866812	3.572138	3.37592	3.382221	3.519356	3.625717	3.651346	2.795874	2.777161	2.795681	2.783738	2.921786	2.9143	3.085505	3.09783	3.189326	3.183312	3.070095	3.068374
AF190670	2.388574	2.386612	2.381104	2.386964	2.393732	2.387304	2.385208	2.3787	2.387819	2.387551	2.385551	2.382041	2.399324	2.401889	2.406561	2.397882	2.400429	2.39628	2.408891	2.407656	2.406387	2.40635	2.404274	2.409956	2.392976	2.386134	2.387763	2.392509	2.391206	2.395547	2.391362	2.393252	2.395016	2.391889	2.388748	2.389262
AF192558	9.052426	8.849251	9.084372	8.93439	8.865676	8.845166	8.879992	8.477215	8.804943	8.735441	8.748597	8.741694	9.113022	8.869257	8.92164	8.916411	8.90188	8.772644	9.149988	8.847525	9.007825	8.990754	8.843262	8.789647	9.639444	9.220849	9.488758	9.634038	9.546773	9.306597	9.126694	8.949012	9.128308	9.119955	9.082852	8.971974
AF193796	2.352817	2.361799	2.357316	2.356164	2.358229	2.358911	2.355204	2.379247	2.354839	2.354081	2.475124	2.357313	2.366511	2.370872	2.368772	2.372314	2.369475	2.370057	2.377131	2.375432	2.376488	2.374847	2.375349	2.377584	2.365389	2.365417	2.367477	2.363219	2.36036	2.368794	2.343222	2.334624	2.336357	2.342542	2.339662	2.341642
AF193862	7.92614	8.06461	7.91068	7.963739	7.869639	7.917626	8.313081	7.882032	8.417754	8.237016	8.230941	8.10006	8.60346	8.270361	8.645842	8.400584	8.419995	8.384171	8.545334	8.325556	8.482832	8.531202	8.392505	8.347235	8.284619	8.025543	8.219841	8.232415	8.264527	8.182976	8.21132	8.008858	8.308882	8.126175	8.155459	8.025168
AF196476	2.997121	2.789628	2.77191	2.800254	2.79124	2.788068	4.143619	4.306549	4.165452	4.183079	4.043241	4.519212	4.309287	5.027682	5.100578	5.463695	5.015305	5.164117	3.823548	3.74485	3.768234	3.877865	3.869626	3.812939	3.199566	3.208382	3.212111	3.085642	3.222065	3.377416	3.37548	3.446798	3.444565	3.408359	3.75216	3.472184
AF196480	2.771811	2.76984	2.779398	2.772476	2.761476	2.770635	2.773355	2.771386	2.775058	2.779302	2.781641	2.774189	2.793769	2.801171	2.801294	2.815681	2.8048	2.81018	2.767992	2.762858	2.764867	2.77005	2.773095	2.771892	2.781929	2.786672	2.781289	2.780761	2.78174	2.789783	2.775589	2.763067	2.780348	2.773038	2.769023	2.779451
AF197159	2.105591	2.107513	2.106635	2.104887	2.105384	2.105368	2.484017	2.479789	2.48563	2.485683	2.488498	2.482642	2.509148	2.50423	2.510886	2.504546	2.505351	2.50723	2.390962	2.389054	2.389569	2.390614	2.393214	2.388766	2.500532	2.492956	2.497003	2.499868	2.49848	2.493943	2.495863	2.490774	2.497883	2.497775	2.488503	2.498693
AF198092	2.644728	2.816923	2.65495	2.769748	2.663812	2.752268	2.843752	2.837791	2.848642	3.149195	3.008019	2.841805	2.503936	2.525781	2.530557	2.526081	2.720182	2.549582	2.885955	3.176019	2.913262	2.970971	2.963343	3.161775	2.623621	2.707387	2.63116	2.638688	2.859927	2.674741	2.612742	2.806638	2.626829	2.739095	2.540228	2.692464
AF199010	9.018664	9.046122	9.151898	9.020298	8.984574	9.124568	8.815303	8.699317	8.802908	8.788929	8.79138	8.807803	9.40188	9.31889	9.436159	9.413384	9.303806	9.305263	9.442408	9.369592	9.459644	9.407029	9.400828	9.438273	9.315577	9.353603	9.378141	9.348834	9.356933	9.4315	9.203557	9.140138	9.29265	9.319229	9.312202	9.25677
AF199422	1.996071	1.993699	1.99715	1.998044	1.998168	1.997018	1.83669	1.869139	1.843377	1.884802	1.838987	1.840509	1.898212	1.804119	1.801419	1.847818	1.84268	1.807121	1.985011	2.006746	2.015475	2.01931	1.980598	1.976544	1.889001	1.890737	1.886339	1.91146	1.886818	1.882838	2.03267	2.012194	2.001252	2.000395	2.000112	2.003113
AF199491	6.109791	10.42038	6.049137	5.940778	6.731645	7.989472	6.458056	12.13252	6.732868	8.539278	10.56099	11.57265	7.330382	10.63028	7.27428	9.273608	10.95152	10.66063	7.549815	10.99459	7.459646	8.770337	10.56864	10.6111	6.655716	10.64434	6.755683	6.513259	7.051546	8.285705	6.353384	11.02867	6.386772	7.142822	9.271851	9.97247
AF200346	2.676055	2.68055	2.794142	2.922018	2.715795	2.775012	3.124164	2.859458	3.013828	3.021367	3.056644	3.083164	2.841671	2.788882	2.684749	2.71437	2.632298	2.660988	2.649267	2.662256	2.838338	2.615359	2.655292	2.597365	2.553602	2.464117	2.546505	2.486842	2.493904	2.483206	2.465457	2.43717	2.47563	2.522048	2.548099	2.5426
AF201285	7.208461	7.921038	7.378738	7.338216	7.2592	7.396174	6.765876	8.150468	6.720923	6.853038	7.499653	8.012888	6.307384	7.26994	6.293819	6.494837	7.500837	7.240379	6.467105	8.058449	6.556704	6.813964	7.434412	7.591694	6.984498	7.790686	6.948349	7.157251	6.956091	7.14402	6.91148	7.426475	6.705535	6.960374	7.272104	7.268968
AF201288	4.085769	3.564406	3.937139	4.251269	3.92408	3.741129	5.124127	4.829	4.977453	4.801303	4.705	4.847524	4.723031	4.821189	4.704708	4.717576	4.677399	4.645218	4.590732	4.46618	4.783713	4.451378	4.1991	4.419867	3.221347	3.16135	3.343853	3.300626	3.220547	3.13534	3.582394	3.579808	3.747826	3.589301	3.595234	3.582614
AF201289	8.237904	6.704774	8.28685	8.102822	7.706834	7.325902	8.17617	6.932924	7.861383	7.421014	6.726893	6.551721	7.540655	7.438234	7.22115	6.583556	7.033646	6.985399	7.394221	6.763005	7.452335	6.563262	6.291765	6.5498	7.884954	6.428357	8.000048	7.815839	7.569757	7.24067	7.973788	7.115274	7.721426	7.412158	7.082372	6.988992
AF202036	2.414624	2.412065	2.406606	2.417	2.419096	2.411176	2.415994	2.41019	2.422623	2.418644	2.418607	2.413971	2.444249	2.430766	2.435175	2.432793	2.485422	2.470894	2.445664	2.443945	2.487862	2.442954	2.437559	2.442786	2.421521	2.419848	2.425951	2.426941	2.426008	2.420034	2.421522	2.422755	2.434692	2.444408	2.420334	2.422101
AF204156	8.595947	8.619422	8.668446	8.366486	8.500456	8.360486	9.285262	8.904419	9.173039	9.247892	9.067794	8.963002	9.326259	9.124187	9.27483	9.141084	9.158139	9.149894	9.088248	8.821908	9.044862	9.025256	8.790755	8.876969	8.632373	8.479021	8.610962	8.719958	8.679714	8.462414	8.543306	8.444394	8.606591	8.685746	8.36197	8.510279
AF204265	3.087006	3.093111	3.101055	3.095126	3.08973	3.097472	3.076759	3.094867	3.081367	3.082963	3.090013	3.093696	3.138642	3.13844	3.130397	3.143661	3.146002	3.154539	3.080674	3.093596	3.071779	3.094166	3.109987	3.100705	3.082914	3.097038	3.068626	3.07228	3.088097	3.100698	3.062475	3.061714	3.056592	3.059296	3.058334	3.063358
AF204959	2.430519	2.434119	2.435125	2.42957	2.431182	2.434826	2.426261	2.431863	2.428296	2.426471	2.432194	2.431418	2.479978	2.488168	2.480683	2.488978	2.488484	2.486244	2.452302	2.45124	2.451615	2.450625	2.450247	2.446617	2.432699	2.443706	2.437684	2.43802	2.435417	2.439569	2.438956	2.430787	2.434958	2.438122	2.43381	2.434902
AF205078	5.225626	5.36075	5.367242	5.527278	4.985986	4.88239	5.372463	5.573956	5.448311	5.383122	5.551071	5.681209	6.082692	5.61891	5.826852	5.834309	5.512155	5.869178	5.367986	4.951951	5.288534	5.31683	5.023011	4.774454	5.57823	5.550193	5.464472	5.470131	5.549886	5.365018	4.956176	5.245922	5.257508	5.196394	5.142926	5.186282
AF206697	2.357288	2.357214	2.347856	2.361684	2.355706	2.356649	2.295573	2.31616	2.289179	2.335189	2.294017	2.286602	2.304351	2.298656	2.306384	2.31421	2.297588	2.299471	2.307408	2.304685	2.305832	2.302004	2.307088	2.308461	2.2968	2.295009	2.294965	2.295	2.29492	2.294382	2.291157	2.293474	2.294028	2.291594	2.291592	2.295056
AF206720	2.367331	2.372496	2.361537	2.364394	2.374316	2.369833	2.246443	2.241397	2.259945	2.239763	2.241193	2.244428	2.033478	2.072344	1.96764	1.968879	1.968468	1.987472	2.008649	2.009566	2.009998	2.009958	2.008716	2.11756	2.394134	2.500229	2.445283	2.399227	2.397612	2.428527	2.252484	2.289966	2.259634	2.369176	2.281852	2.256434
AF208031	2.528288	2.528418	2.544211	2.527703	2.54053	2.531692	2.549996	2.541108	2.553135	2.553573	2.555094	2.54545	2.59378	2.652319	2.612316	2.597255	2.602698	2.61007	2.584139	2.598279	2.577532	2.64551	2.582467	2.582449	2.585811	2.593902	2.587856	2.586032	2.58549	2.595282	2.662852	2.656673	2.659464	2.661444	2.661568	2.660498
AF208119	2.069119	2.02597	2.021158	2.040298	2.047956	2.022352	2.122524	2.112944	2.1865	2.129582	2.269172	2.11843	2.388911	2.085451	2.107075	2.035898	2.039328	2.096304	2.815961	2.652372	2.702583	2.5686	2.652488	2.643712	2.038	2.030834	2.044964	2.034286	2.035782	2.033329	2.173038	2.173982	2.178255	2.172369	2.169148	2.22795
AF208292	4.29916	4.38063	4.411452	4.359554	4.097266	4.470963	3.267578	3.322767	3.343794	3.377794	3.278014	3.471335	2.956019	2.949173	2.962456	2.937309	2.847385	2.993447	4.412593	4.287167	4.293965	4.443445	4.327432	4.332703	6.012001	5.588471	5.61043	6.015163	5.779053	5.697016	4.240564	4.399698	4.168016	4.168321	4.436591	4.336688
AF209905	9.37031	9.453722	9.309441	9.255708	9.335693	9.323814	9.009698	9.836751	8.936134	8.960135	9.126711	9.196969	9.29068	9.600426	9.436825	9.258954	9.547623	9.550735	9.680258	9.988873	9.857664	9.719533	9.82169	9.886236	9.098543	9.344108	9.109424	9.086923	9.077104	9.096075	9.178622	9.304729	9.200047	9.076988	9.089617	9.218764
AF212320	9.032279	9.072734	8.989906	8.912458	9.010086	9.000272	9.557476	9.43118	9.52295	9.496414	9.448474	9.404069	9.57719	9.543246	9.545943	9.547259	9.678332	9.551384	9.354719	9.396868	9.368147	9.403466	9.345758	9.347347	8.898887	8.877264	8.928017	8.807487	8.881212	8.927509	8.957369	8.849232	8.912963	9.000094	8.961449	8.92166
AF213384	2.077112	2.07893	2.077311	2.090911	2.290103	2.081094	1.982475	1.980771	1.980475	1.980345	1.978991	1.978633	1.993394	1.991742	1.993312	1.992934	1.991589	1.991816	1.993779	1.998911	1.996011	1.993036	1.994755	1.99379	1.989267	1.989431	1.987445	1.988036	1.988514	1.987834	1.987115	1.988198	1.984305	1.989543	1.985668	1.989349
AF213387	6.168551	5.774542	6.007973	6.066312	5.992072	5.69328	5.654261	6.07959	5.607588	5.519789	5.672512	5.849695	5.094105	5.659248	5.183803	5.293221	5.405264	5.188754	5.034943	5.525137	4.983517	5.109999	5.058484	4.902254	5.4958	5.689705	5.695547	5.757879	5.726379	5.4621	5.957125	5.922891	5.787043	5.79571	5.543808	5.745276
AF213393	2.312457	2.317296	2.30637	2.319446	2.31665	2.312424	2.402899	2.389287	2.405837	2.405253	2.404035	2.400772	2.520426	2.5079	2.520314	2.507165	2.51718	2.44776	2.643011	2.641269	2.680692	2.639782	2.640023	2.640816	2.546418	2.679424	2.541585	2.544827	2.545054	2.537509	2.646774	2.642106	2.629209	2.685226	2.637625	2.661114
AF213670	7.260151	7.149178	7.249218	7.235691	7.227054	7.140332	7.721203	7.575109	7.553709	7.670025	7.481077	7.301653	7.644807	7.615144	7.540443	7.682545	7.503654	7.597662	7.550296	7.719536	7.605843	7.649635	7.605393	7.623804	7.046844	7.056331	7.085959	6.996632	7.080336	7.062112	7.211514	7.188466	7.228703	7.302474	7.237578	7.170492
AF214013	6.98536	7.124308	7.017718	6.903123	6.96353	7.02244	7.564871	7.469631	7.514479	7.587577	7.507295	7.534593	7.795642	7.839376	7.680159	7.810307	7.716656	7.749836	7.564557	7.574667	7.556269	7.601301	7.493111	7.49588	7.285918	7.099174	7.202624	7.085714	7.214326	7.228047	7.163998	7.418014	7.27414	7.314809	7.403434	7.392631
AF215668	10.99928	10.0418	11.01978	11.06291	11.10851	11.02591	10.59518	8.810197	10.75807	10.45412	10.34002	10.13699	10.57826	7.213077	10.65899	10.26478	8.95202	8.944123	10.83119	7.438019	10.85844	10.45905	9.910106	9.596959	10.86335	11.07293	11.03146	10.95235	11.00365	11.05973	11.20994	9.375643	11.46894	11.38753	11.26038	11.08256
AF215669	4.491732	4.130462	4.639629	4.516524	4.370202	4.444315	3.986812	4.600611	3.828769	4.088874	4.06033	4.188872	4.905364	4.84627	4.799598	4.632772	4.920394	4.669267	4.390074	4.773141	4.335557	4.379373	4.266891	4.298958	4.468961	4.80761	4.537025	4.485754	4.425282	4.402173	4.185381	4.104974	4.209065	4.172351	4.10838	4.170827
AF215896	4.547012	5.146432	5.294974	4.81344	4.889212	4.890508	5.771407	6.279252	5.810133	5.550839	5.309231	6.180661	5.722396	5.940844	5.763857	6.092731	5.856364	5.972844	4.738837	4.637736	4.797103	4.791873	5.091393	4.870016	5.235217	4.832269	4.956328	5.094971	5.231862	5.007145	4.910232	4.979626	4.857798	5.247217	5.110164	4.96516
AF215982	1.517724	1.517724	1.514496	1.515463	1.517724	1.519315	1.520905	1.52142	1.521423	1.520966	1.520448	1.519388	1.52872	1.525912	1.526203	1.525734	1.525914	1.526203	1.499594	1.499184	1.498298	1.498298	1.497388	1.498298	1.509876	1.513552	1.509876	1.509876	1.509876	1.510985	1.509876	1.509876	1.508151	1.51539	1.519732	1.509876
AF216832	2.371508	2.374695	2.366672	2.375922	2.379089	2.373284	2.415031	2.413764	2.412322	2.410936	2.416394	2.41269	2.375296	2.38348	2.395822	2.385746	2.387295	2.386737	2.414091	2.399527	2.396956	2.39719	2.405528	2.39376	2.500394	2.505292	2.50103	2.504525	2.505719	2.499157	2.381084	2.384965	2.365105	2.378226	2.380278	2.458425
AF217002	2.467004	2.473924	2.500112	2.678227	2.483908	2.471544	2.124311	2.123947	2.12624	2.130127	2.140694	2.122898	2.489729	2.437315	2.51944	2.899645	2.488246	2.564649	2.20083	2.124192	2.119953	2.115275	2.119846	2.122181	2.552206	2.517627	2.554863	2.623033	2.722328	2.553347	2.47169	2.389415	2.394714	2.389782	2.388686	2.366538
AF218081	3.235642	3.437048	3.270638	3.17803	3.199304	3.233712	3.220474	3.339118	3.210024	3.212364	3.240271	3.271547	3.315782	3.389772	3.304819	3.44191	3.381209	3.390162	3.243443	3.278486	3.251922	3.311202	3.302963	3.2852	3.277123	3.296569	3.271234	3.247641	3.266467	3.326246	3.23232	3.330145	3.217606	3.238252	3.252063	3.244874
AF218252	4.820445	4.676718	4.751421	4.650682	4.679042	4.674052	4.912171	4.94356	4.876337	4.770611	4.960091	4.74841	5.46306	5.600265	5.574391	5.526563	5.207847	5.471343	5.154255	5.152833	5.127667	5.182459	5.275393	5.193116	5.086964	5.05306	5.106904	5.033717	5.027221	5.146807	4.609907	4.466555	4.739234	4.536528	4.182552	4.541894
AF218265	1.855248	1.857121	1.862773	1.858006	1.855494	1.857779	1.857917	1.858423	1.860344	1.858734	1.858892	1.858224	1.86707	1.86552	1.867353	1.867277	1.866441	1.867988	1.861939	1.862956	1.861837	1.863683	1.863048	1.863454	1.860374	1.861641	1.860959	1.861939	1.861862	1.859525	1.858996	1.858755	1.859324	1.860426	1.860421	1.859668
AF220015	9.857279	9.64331	9.926208	9.912986	9.760927	9.822699	9.379055	9.371485	9.504684	9.420678	9.366408	9.581527	9.437031	9.136154	9.284783	9.400756	9.18249	9.278519	9.468145	9.284937	9.391294	9.570196	9.492055	9.380393	10.17965	9.924742	9.958602	10.08889	9.940885	10.09171	10.00901	9.737256	10.05502	9.883461	9.67834	9.813754
AF220019	6.272771	6.204674	6.430014	6.410137	6.325161	6.327445	5.716996	6.05416	5.728319	5.653054	5.889234	5.763036	5.720398	5.704565	5.270797	5.770834	5.907825	5.478072	5.62047	5.792217	5.349462	5.618318	5.451262	5.486625	6.619392	6.380183	6.355327	6.623408	6.445562	6.473476	6.122381	5.863216	6.223552	5.982635	6.064138	6.267553
AF220141	3.125653	3.136214	3.121226	3.1584	3.201267	3.135903	3.192022	3.34228	3.161903	3.162722	3.216294	3.205324	3.405004	3.376398	3.416995	3.448165	3.44891	3.423388	3.239096	3.237508	3.243859	3.261929	3.255803	3.245146	2.984361	2.997313	2.984656	2.997047	3.037592	3.025125	3.177596	3.169985	3.204437	3.180175	3.186422	3.23257
AF220142	8.331415	7.796327	8.332058	8.442584	8.205299	8.229944	7.962629	7.452443	8.005424	7.910792	7.610755	7.628792	7.397177	6.636856	7.239176	7.217192	7.550539	6.887622	7.504475	7.123933	7.447237	7.511045	7.449194	7.370177	7.776708	7.668765	7.768397	7.777075	7.616819	7.726995	8.021954	7.896396	8.087846	8.010735	7.899857	7.828809
AF220195	2.521014	2.518117	2.50947	2.532836	2.527938	2.521575	2.180135	2.177467	2.190162	2.183325	2.183765	2.182824	2.077745	2.35237	2.048095	2.072646	2.075642	2.078649	1.80282	1.806355	1.828728	1.808802	1.836089	1.804096	1.798617	1.8044	1.797048	1.798364	1.797956	1.79837	1.817452	1.811912	1.815278	1.812418	1.818042	1.814124
AF220355	1.974246	1.973369	1.974434	1.975378	1.971806	1.983085	1.978091	2.044803	1.97738	1.977069	2.000538	1.990437	2.309055	2.28148	2.298066	2.313181	2.290441	2.336666	2.182863	2.178762	2.179912	2.180141	2.176016	2.180688	2.050129	2.104083	2.062436	2.055906	2.058572	2.057596	2.116178	2.115918	2.117306	2.13091	2.115059	2.119312
AF220434	2.162376	2.168374	2.157523	2.16296	2.169848	2.184751	2.162498	2.155844	2.164878	2.169155	2.26879	2.166733	2.131939	2.156382	2.132977	2.122885	2.132117	2.13293	2.154831	2.152091	2.154948	2.214357	2.186493	2.191084	2.18535	2.250902	2.183927	2.187298	2.188772	2.179141	2.28288	2.31998	2.293495	2.283072	2.285175	2.350457
AF220524	2.707831	2.718988	2.709591	2.774623	2.736148	2.719828	2.689359	2.822298	2.703935	2.685333	2.706831	2.693596	3.064232	3.229857	3.324819	3.110163	3.032465	3.022517	2.765124	2.828979	2.750214	2.738999	2.741806	2.730123	2.729117	2.712024	2.730172	2.727993	2.728551	2.741311	3.009626	3.045124	3.034976	3.008851	3.009571	3.032077
AF222445	2.301258	2.306384	2.303609	2.300526	2.299006	2.301862	2.296523	2.300806	2.298788	2.297134	2.299249	2.298177	2.313685	2.308392	2.308754	2.313747	2.310319	2.30945	2.318112	2.31724	2.31836	2.317299	2.317067	2.319944	2.305403	2.306534	2.305856	2.305045	2.304358	2.306488	2.303274	2.29832	2.302293	2.303914	2.299809	2.307785
AF223415	3.455812	3.440761	3.544594	3.379492	3.387776	3.458422	3.452444	3.57433	3.429117	3.416242	3.456812	3.527072	3.576902	3.683518	3.574594	3.731552	3.673836	3.741334	3.474915	3.521249	3.481126	3.576274	3.5437	3.522014	3.462758	3.53195	3.454589	3.461103	3.452026	3.541652	3.430978	3.464395	3.391204	3.444281	3.594887	3.418271
AF223416	2.50751	2.515033	2.511216	2.499894	2.506577	2.513154	2.505418	2.529295	2.506884	2.508232	2.514785	2.511663	2.5168	2.527074	2.517109	2.533673	2.528073	2.529344	2.527086	2.529061	2.527387	2.530977	2.540567	2.530594	2.514983	2.5286	2.520322	2.517666	2.517671	2.519785	2.516995	2.508998	2.513584	2.51672	2.515398	2.51724
AF223417	2.502738	2.514356	2.514958	2.499023	2.500912	2.516124	2.442765	2.442174	2.445581	2.445068	2.446298	2.450464	2.510644	2.523074	2.51846	2.519436	2.521217	2.546163	2.526859	2.53126	2.524023	2.5263	2.533291	2.534074	2.507662	2.531083	2.511303	2.513644	2.512842	2.51243	2.508165	2.516965	2.509564	2.511082	2.515167	2.50552
AF224264	9.414476	9.689274	9.410774	9.447448	9.470025	9.42104	9.614781	9.660564	9.625151	9.657303	9.698903	9.612275	10.19655	10.26102	10.1597	10.10015	10.10178	10.1012	9.903024	9.843516	9.832799	9.891827	9.836882	9.786343	9.724422	9.863644	10.04265	9.900235	9.835987	9.871631	9.566514	9.609242	9.559287	9.65253	9.464936	9.689221
AF226605	7.3756	7.159208	7.629419	7.385702	7.363367	7.305528	8.097432	7.739469	7.883286	7.961349	7.854676	7.547806	8.349188	8.091067	8.212162	8.188591	8.002138	8.210615	8.337484	8.227229	8.401006	8.337763	8.283101	8.195355	7.297401	7.202322	7.377592	7.265026	7.416391	7.254199	7.524549	7.345382	7.583556	7.468776	7.262189	7.374219
AF226613	9.670788	9.319106	9.589002	9.775946	9.66716	9.645936	10.11361	9.55648	10.05811	10.06958	9.814638	9.66429	8.627788	8.118479	8.667761	8.601985	8.883032	8.322623	8.693587	8.438029	8.75357	8.904778	8.778823	8.786257	8.997086	9.050859	9.186593	9.051868	9.222249	9.174977	9.59366	9.341586	9.520702	9.603204	9.678008	9.465184
AF227188	7.404062	6.77659	7.332331	7.326744	7.323348	7.342027	8.043309	7.699389	8.168648	8.047058	8.011449	7.912963	7.305617	7.213874	7.373872	7.557476	7.468258	7.269855	7.176008	7.175978	7.377757	7.488409	7.4914	7.454681	7.232655	7.232287	7.287634	7.271301	7.302246	7.415184	6.988854	6.704446	7.06085	7.073374	7.107408	7.152306
AF227912	2.199937	2.200419	2.200678	2.199239	2.201714	2.200639	2.197017	2.20668	2.200445	2.197282	2.196733	2.198263	2.208774	2.20876	2.207204	2.209976	2.209889	2.20623	2.216721	2.214515	2.214531	2.215437	2.214568	2.213288	2.210976	2.208136	2.212079	2.207616	2.210287	2.206365	2.200258	2.201146	2.202244	2.201015	2.19953	2.196755
AF228681	2.212276	2.207987	2.209101	2.207446	2.206838	2.240838	2.203726	2.221546	2.214534	2.205645	2.204744	2.207818	2.227125	2.217259	2.210017	2.232286	2.220402	2.223368	2.221802	2.213983	2.222356	2.215113	2.228142	2.229735	2.209007	2.210154	2.209686	2.211954	2.209711	2.206833	2.197122	2.216027	2.209793	2.208653	2.204518	2.205688
AF228705	2.898063	3.344104	2.943314	2.963676	3.093856	3.325413	3.501818	3.825515	3.476169	3.415216	3.711923	4.113985	3.04687	3.042996	3.028902	3.099992	3.563384	3.399445	3.028431	3.216791	3.014615	3.034995	3.469158	3.5892	3.224324	3.938915	3.18121	3.2322	3.236715	3.311052	3.441834	3.614344	3.211688	3.45137	3.486296	3.810026
AF228706	2.529324	2.547772	2.522394	2.547052	2.528353	2.537537	2.562507	2.561759	2.569212	2.55962	2.571166	2.586981	2.528096	2.50698	2.491634	2.495421	2.510305	2.496673	2.49184	2.587175	2.50493	2.514868	2.497944	2.515649	2.455608	2.516959	2.468071	2.462849	2.459261	2.470382	2.462153	2.46625	2.451717	2.46104	2.464137	2.477726
AF228913	2.465772	2.467004	2.465426	2.446244	2.460566	2.466482	2.445617	2.458388	2.444348	2.443312	2.450706	2.455357	2.520337	2.525346	2.523905	2.528236	2.524885	2.526542	2.388547	2.391621	2.394872	2.394261	2.397472	2.392302	2.36618	2.374859	2.36922	2.367658	2.366218	2.372518	2.528833	2.520061	2.52497	2.525448	2.526168	2.52383
AF229434	2.366405	2.367571	2.359236	2.354052	2.373968	2.367074	2.365531	2.35157	2.365053	2.375573	2.404616	2.379963	2.372187	2.378034	2.382153	2.377259	2.378875	2.372909	2.392494	2.427102	2.435111	2.384189	2.394938	2.430346	2.403721	2.387906	2.401022	2.404793	2.404974	2.401025	2.764838	2.758655	2.771726	2.765969	2.757291	2.685924
AF229633	6.252016	5.982484	6.079765	6.168612	6.129716	6.246352	6.556434	6.448281	6.429885	6.429948	6.53274	6.520201	6.373147	6.410764	6.309538	6.375002	6.495602	6.498943	6.237446	5.99467	6.277813	6.347833	6.317133	6.343873	5.847934	6.116581	6.006646	6.040329	6.05599	6.02955	5.906956	6.041593	6.13542	5.974228	5.934334	5.990951
AF229635	5.857312	5.619814	5.972078	5.666557	5.732026	5.732882	5.603077	5.727689	5.59703	5.565271	5.485961	5.650613	4.805815	4.870317	4.82012	4.86623	4.872535	4.797781	4.75366	4.85606	4.723465	4.79285	4.812925	5.033195	5.6793	5.617612	5.580793	5.554671	5.673409	5.710531	5.810169	5.940052	5.734476	5.881764	6.037935	5.854434
AF230385	5.355963	4.894529	5.459756	5.433019	5.175833	5.042727	4.620273	3.402279	4.297195	4.869988	4.235353	3.955293	4.986801	4.460671	4.839097	5.078088	5.138218	4.737655	4.953482	3.807447	4.788203	5.223505	4.477675	4.661363	5.823524	5.086208	5.512536	5.87985	5.398874	5.003927	4.9141	4.415049	4.70474	4.545358	4.676296	4.748819
AF230395	7.201344	7.105087	7.167674	7.088342	7.10922	7.205954	6.877218	7.133762	6.851141	7.036431	6.987664	7.198968	7.087109	6.846491	6.819989	7.049263	6.750409	6.937829	6.903106	6.76443	6.906798	6.911074	6.917815	6.764799	7.683625	7.658679	7.42363	7.539725	7.573197	7.368799	7.216086	7.140316	7.189949	7.317168	7.344678	7.140769
AF230802	2.310086	2.310541	2.311976	2.30813	2.315337	2.312087	2.310605	2.304788	2.311277	2.3097	2.309667	2.307945	2.326866	2.318613	2.320096	2.320414	2.322077	2.3207	2.331483	2.339498	2.328123	2.32685	2.325522	2.329005	2.32179	2.317738	2.31933	2.323279	2.320888	2.318176	2.310716	2.305257	2.307284	2.311769	2.310588	2.309416
AF232024	3.054637	3.006409	3.080741	2.957156	3.015398	3.010716	3.22392	3.289512	3.242594	3.251225	3.261074	3.271464	3.026096	3.069528	3.084178	3.097618	3.07592	3.086506	3.266158	3.327154	3.286444	3.320887	3.320469	3.335172	3.057065	3.100712	3.128961	3.118031	3.023073	3.038913	3.24543	3.386724	3.248598	3.260228	3.287958	3.260894
AF233322	7.762392	7.670422	7.599022	7.757436	7.752278	7.626955	7.208737	7.452957	7.270289	7.192166	7.270917	7.352577	7.181012	7.433403	7.255483	7.288712	7.4885	7.482446	7.204465	7.504817	7.318005	7.272447	7.14651	7.466778	7.561997	7.47061	7.411163	7.358665	7.401133	7.421592	7.205479	7.524249	7.380214	7.306854	7.162976	7.179262
AF233346	7.200514	7.553631	7.165052	7.28055	7.108744	7.232031	7.409045	8.084565	7.320597	7.379082	7.440058	7.651837	7.545326	8.116676	7.509113	7.65096	7.967911	7.899162	7.668958	8.375322	7.74783	7.715617	7.783511	8.03752	7.007968	7.092712	6.817203	6.995585	6.961327	6.855721	7.210002	7.739031	7.190273	7.288216	7.292276	7.282334
AF233778	2.81212	2.804728	2.901907	2.7855	2.818611	2.814207	2.479218	2.471846	2.482976	2.474455	2.477401	2.476555	2.384344	2.399844	2.384068	2.377452	2.378699	2.378833	1.998333	2.003199	2.004472	2.004544	2.024574	2.013913	2.222472	2.216172	2.225282	2.220222	2.221793	2.213647	2.479267	2.479526	2.489154	2.485616	2.503017	2.485567
AF236084	2.639324	2.737965	2.63498	2.641458	2.651638	2.646001	2.370756	2.385362	2.371801	2.368623	2.37578	2.376102	2.661774	2.636505	2.647091	2.640748	2.643894	2.648195	2.464629	2.499673	2.465531	2.517744	2.46232	2.539187	2.646756	2.649261	2.688648	2.699806	2.650964	2.659561	2.629562	2.622355	2.636652	2.633688	2.631872	2.618905
AF236887	6.115978	6.239074	6.093564	6.088344	6.018917	6.065984	6.041297	6.101247	6.165779	5.945818	6.202228	6.276466	6.917089	7.086712	6.873045	6.856424	7.069581	6.919953	7.04797	7.126143	6.995337	6.897764	7.110809	6.91326	6.269062	6.36039	6.157842	6.26001	6.30159	6.110215	6.544218	6.521991	6.522736	6.521892	6.618904	6.573172
AF237627	2.242378	2.243058	2.243494	2.240927	2.238906	2.243106	2.239278	2.244927	2.238692	2.239381	2.238223	2.238211	2.249149	2.249254	2.24917	2.249364	2.250669	2.251112	2.259464	2.257428	2.257242	2.256038	2.257188	2.257376	2.243259	2.247839	2.243912	2.244269	2.242783	2.244363	2.240298	2.24117	2.238697	2.241118	2.24045	2.2429
AF237628	2.628025	2.666342	2.637398	2.632911	2.635593	2.634591	2.622934	2.632964	2.632426	2.628287	2.630439	2.633213	2.646167	2.650139	2.653258	2.654296	2.654665	2.655834	2.650746	2.648184	2.650725	2.653175	2.658525	2.653382	2.635389	2.650853	2.637869	2.640988	2.640363	2.652612	2.64024	2.634786	2.636162	2.637382	2.641335	2.646226
AF237702	3.408231	3.625234	3.514966	3.734453	3.62196	3.760358	4.275676	4.340548	4.11371	4.501812	4.510394	4.501006	5.382252	5.452216	5.432683	5.352562	5.40145	5.460457	5.494946	5.562547	5.612117	5.394221	5.547957	5.541037	4.165629	4.052179	3.734945	4.227098	3.857035	4.160797	3.983208	3.915706	4.020822	3.983867	4.123416	4.205494
AF237770	3.69366	3.51989	3.491765	3.595584	3.495895	3.485352	2.797038	2.899514	2.951177	2.867124	2.886396	2.922821	2.892446	2.920991	2.927055	3.040258	3.277889	3.199498	3.596882	3.699091	3.654796	3.723472	3.744512	3.660315	3.682039	3.661256	3.700335	3.725653	3.788777	3.524497	2.9044	2.75731	2.790653	3.022862	2.774354	2.977956
AF237888	3.377784	3.258953	3.469122	3.727484	3.431154	3.434282	3.101821	2.801535	3.085662	3.158765	3.012967	2.633901	2.898458	2.689913	2.686528	2.765265	2.504363	2.658986	3.070501	3.439411	3.427627	3.411327	2.98068	2.72996	2.734761	2.654621	2.714956	2.83558	2.869638	2.636419	3.251312	3.046669	3.377621	3.072488	2.92999	3.123595
AF237910	9.106703	8.553286	9.143238	9.018062	9.025943	8.979854	8.381532	8.02209	8.440493	8.472031	8.269153	8.062887	7.645384	7.681038	7.688866	7.682373	7.375057	7.623348	7.745038	7.668326	7.798169	7.714782	7.545391	7.749828	8.598909	8.66563	8.639984	8.657912	8.566391	8.636593	8.379714	8.294262	8.371142	8.382392	8.392154	8.233072
AF237953	7.063512	6.987646	7.08122	7.094536	6.971932	6.939377	6.942402	6.821855	7.020459	6.952241	7.007057	6.999702	6.995669	6.785352	6.892685	6.821049	6.808467	6.912743	6.98114	6.705191	6.791151	6.853465	6.714164	6.692381	7.644827	7.454119	7.596332	7.610129	7.527737	7.382615	7.290645	7.016814	7.015832	7.153551	7.068065	7.131033
AF239169	3.50507	3.42634	3.880115	3.563621	3.58891	3.538878	3.084832	3.023365	3.003888	3.057746	3.119407	2.996977	2.407625	2.346437	2.369742	2.432935	2.29378	2.338062	2.869388	2.970466	2.950989	3.082251	2.833127	2.903882	3.200387	3.009326	3.221666	3.166423	3.29342	3.139127	3.140467	2.862385	2.991423	3.118286	2.980119	3.095548
AF239673	7.455057	7.38249	7.485278	7.433084	7.458519	7.48862	7.536971	7.837812	7.337824	7.491785	7.454666	7.395163	7.711185	7.978261	7.579961	7.604881	7.83541	7.821675	7.491594	7.954809	7.5714	7.679801	7.481758	7.65014	7.304649	7.43966	7.433689	7.348584	7.46628	7.428481	7.293428	7.705454	7.334787	7.47512	7.601748	7.430715
AF240358	8.579012	8.264529	8.556854	8.86516	8.770186	8.609842	7.045043	7.223907	7.03517	7.184159	7.268799	7.075979	6.068298	6.289208	6.392055	6.095814	6.149479	6.08793	6.599083	6.848842	6.612206	6.541694	6.505998	6.527427	7.67414	8.091633	8.035969	7.859061	8.009238	7.894308	8.105626	8.13683	8.121859	8.065204	8.20203	8.160747
AF240460	2.220263	2.209846	2.211628	2.218594	2.213477	2.213112	2.211599	2.212235	2.212492	2.216412	2.213092	2.209455	2.231431	2.221655	2.226176	2.222015	2.224106	2.221183	2.231784	2.232779	2.229618	2.229069	2.231472	2.228309	2.217156	2.213925	2.220427	2.218046	2.218736	2.217736	2.212562	2.217154	2.222668	2.214156	2.214344	2.217056
AF241240	5.7864	5.706899	5.920864	5.266998	5.479712	5.602999	5.978443	5.908067	6.085186	6.013172	6.143955	6.0881	6.069567	6.029211	6.0496	6.126081	6.083081	6.002092	6.347175	6.052197	6.425229	6.521535	6.413504	6.502144	5.964019	6.146385	6.01756	6.086712	6.308723	6.228626	6.129875	5.406164	6.291822	6.172094	6.144648	6.163338
AF241244	2.371584	2.371499	2.375536	2.370196	2.370686	2.374087	2.374508	2.366555	2.37027	2.364948	2.365634	2.367538	2.403969	2.405827	2.387166	2.404489	2.401148	2.395507	2.169314	2.169032	2.169124	2.176666	2.180862	2.169317	2.340417	2.346624	2.459188	2.336641	2.344914	2.343682	2.311779	2.307831	2.311769	2.31075	2.303398	2.304607
AF241249	4.467219	4.294275	4.315703	4.337406	4.245337	4.310382	4.174158	4.24694	4.250372	4.210754	4.363157	4.395174	3.852409	3.669522	4.414564	3.964425	3.802199	3.953128	3.643944	3.404001	3.388485	3.400356	3.44005	3.500292	5.417874	5.139411	5.24341	5.461591	5.316515	5.25019	4.815788	4.804648	4.792124	4.851859	4.876568	4.797953
AF241636	5.950556	6.087031	5.860707	5.727073	5.658568	5.764444	6.207658	5.898953	5.98035	5.934066	6.193628	6.179824	5.459674	5.354525	5.425366	5.399054	5.411542	5.441021	5.425769	5.392026	5.203259	5.309337	5.401781	5.438968	5.642203	5.787889	5.682984	5.706911	5.746396	5.518855	5.725866	5.920824	5.958484	6.038191	6.045504	5.973704
AF242376	3.289632	3.228484	3.251949	3.301948	3.566195	3.329662	3.343678	3.295039	3.308107	3.517713	3.293038	3.326375	3.298123	3.392174	3.321587	3.357099	3.437149	3.354813	3.344214	3.756917	3.319006	3.483963	3.365741	3.46739	3.302716	3.279163	3.295885	3.54201	3.470536	3.374625	3.389923	3.290439	3.492876	3.557974	3.257924	3.242252
AF242857	9.021002	8.776812	8.949932	9.093579	8.998384	9.07383	9.44113	9.053676	9.380556	9.333593	9.205825	9.013751	9.356027	9.26005	9.312932	9.368826	9.253427	9.320217	9.33928	9.526587	9.48456	9.461332	9.490245	9.494403	8.626479	8.631238	8.68045	8.489777	8.742053	8.780091	8.872263	8.803288	8.991772	8.990543	8.897341	8.975985
AF243504	2.41623	2.417261	2.440423	2.416652	2.414341	2.420021	2.417671	2.445386	2.415476	2.419242	2.417522	2.416486	2.425494	2.429411	2.428695	2.428015	2.433376	2.431165	2.437204	2.570365	2.437994	2.433821	2.457973	2.440562	2.424962	2.424942	2.420685	2.422727	2.423607	2.423914	2.422112	2.419312	2.420753	2.423282	2.416276	2.421488
AF244347	2.443192	2.397684	2.487266	2.40597	2.417164	2.404934	2.684203	2.720745	2.677608	2.669933	2.680814	2.730804	2.473574	2.480826	2.466346	2.472687	2.47133	2.487181	2.666317	2.776542	2.589146	2.584733	2.56802	2.576021	2.758222	2.835854	2.794262	2.755135	2.755331	2.72526	3.097398	3.130547	3.146103	3.1295	3.106219	3.12917
AF244979	2.344173	2.170198	2.188701	2.1657	2.176017	2.172091	2.480414	2.390002	2.403774	2.425542	2.40341	2.397205	2.177221	2.168836	2.179705	2.171341	2.1747	2.16978	2.173863	2.204349	2.174517	2.175092	2.171185	2.182558	2.168677	2.160285	2.162459	2.164607	2.187435	2.161083	2.169788	2.169462	2.171273	2.178222	2.171595	2.171008
AF245444	2.600729	2.598088	2.596819	2.606891	2.598626	2.601116	2.607429	2.594729	2.613627	2.610654	2.612191	2.615262	2.634246	2.635064	2.629585	2.636201	2.635299	2.643034	2.63857	2.638511	2.642848	2.645132	2.648322	2.638142	2.611269	2.605612	2.614097	2.615727	2.616063	2.622971	2.613572	2.607302	2.616344	2.614841	2.611496	2.613242
AF245448	7.469795	7.14629	7.610729	7.569602	7.369477	7.20732	6.749671	6.008835	6.926712	6.878753	6.805976	6.704042	7.293279	6.704567	7.141217	7.2422	6.870592	6.872936	7.050385	6.467374	7.016492	6.854616	6.64717	6.644589	8.05926	7.708658	7.909588	8.138504	8.03744	7.882516	7.285162	6.984504	7.229594	7.081485	7.382018	6.982059
AF245479	1.897695	1.899412	1.899767	1.900199	1.900622	1.89997	1.902964	1.902555	1.904363	1.902444	1.903287	1.901829	1.910075	1.907605	1.910043	1.90919	1.910816	1.909266	1.912266	1.910858	1.912053	1.910928	1.912434	1.911236	1.906401	1.906215	1.905738	1.906462	1.906701	1.906511	1.903904	1.900986	1.903794	1.903972	1.902752	1.904292
AF246218	8.268315	8.064842	8.38608	8.198494	8.092482	8.198285	7.875103	7.581465	7.838937	7.773131	7.763865	7.804105	8.19777	8.162993	8.043008	8.10908	8.02003	8.078811	8.315741	8.178267	8.279871	8.282295	8.082477	8.108306	8.846596	8.373206	8.580991	8.655223	8.650757	8.626121	8.296125	8.188904	8.164014	8.201172	8.3379	8.14644
AF246235	4.263104	4.130984	4.327866	4.149358	4.235658	4.034175	3.014536	2.971511	2.823411	3.118441	2.920327	2.995467	3.996851	4.181059	4.02785	3.939837	3.885341	3.991193	3.286402	3.367261	3.309866	3.314269	3.406982	3.220722	3.923712	3.965047	3.940779	4.013289	3.941066	3.994074	4.270885	4.260848	4.266408	4.330329	4.430658	4.241073
AF247040	5.846578	5.216842	5.888951	5.791654	5.566964	5.172524	5.903512	5.645618	5.723135	5.87088	5.687123	5.466967	5.719262	5.775011	5.644892	5.742628	5.641928	5.697781	5.083696	4.974569	5.116891	5.173097	4.70765	4.775326	5.644097	5.532111	5.853919	5.991657	5.873147	5.703066	5.459643	5.221543	5.554252	5.655951	5.378528	5.061996
AF247139	2.975197	2.982742	2.973977	2.980042	2.972208	3.059962	3.036733	2.95832	2.974185	2.929452	2.956951	2.962807	3.248494	3.298236	3.20786	3.251132	3.382933	3.382475	2.931508	2.962864	2.954528	2.979169	3.047505	2.961282	2.935288	3.062453	2.91404	2.903336	2.920866	2.931574	2.940146	3.103558	2.934356	2.93583	2.988487	2.954942
AF247140	2.744964	2.851795	2.75068	2.725412	2.7594	2.747544	2.792384	2.981955	2.78565	2.812353	2.786773	2.912285	2.799198	2.805935	2.800964	2.838565	2.808348	2.809984	2.761567	2.860822	2.77109	2.933784	2.813652	2.768821	2.888385	2.756993	2.748119	2.752868	2.753085	2.806176	2.754114	2.745722	2.807598	2.755914	2.744275	2.741672
AF247637	3.712007	3.697502	3.336598	3.460865	3.680786	3.835819	4.328934	4.023703	4.089506	4.419059	4.36559	4.136003	3.293053	3.085295	3.099195	3.084119	3.129902	3.203531	3.853912	3.792446	3.98014	3.969204	3.842335	3.833439	3.640569	3.658886	3.99054	3.722354	3.816745	3.520816	4.18534	4.736084	4.38978	4.399579	4.083078	4.316444
AF248056	2.136228	2.137911	2.14085	2.133802	2.133916	2.136832	2.135971	2.136476	2.135717	2.134708	2.136218	2.136697	2.13759	2.143086	2.141911	2.143929	2.14458	2.139823	2.151714	2.149208	2.152002	2.149022	2.150049	2.149214	2.14046	2.145008	2.141385	2.140942	2.14088	2.142209	2.137397	2.133297	2.135882	2.136918	2.135126	2.135299
AF248489	6.314792	6.467114	6.148338	6.202858	6.367866	6.507425	6.857005	7.290757	6.645829	6.645428	7.014681	6.968983	6.147365	6.5872	6.224578	6.262136	6.476571	6.376602	6.093792	6.652654	6.330349	6.078864	6.415104	6.615581	5.749785	6.481638	5.961093	5.842398	6.050238	6.106892	6.450416	6.761268	6.176252	6.474898	6.438342	6.69613
AF248636	2.27682	2.278259	2.322524	2.272405	2.278682	2.281001	2.430482	2.450575	2.445376	2.436917	2.447902	2.451718	2.347812	2.327763	2.341555	2.328626	2.327907	2.327897	2.3602	2.36519	2.36641	2.370348	2.368497	2.401188	2.343362	2.369261	2.34741	2.347819	2.364754	2.38465	2.504274	2.56151	2.516002	2.503926	2.497298	2.504501
AF249668	7.897882	7.890823	8.027663	7.877897	7.99533	7.913623	8.016709	8.283381	8.02212	7.878893	7.899726	7.976163	8.157947	8.493841	8.067402	8.034264	8.24724	8.292439	7.569947	8.459758	7.980762	7.854519	8.012738	8.070707	7.574827	7.673726	7.557054	7.475654	7.555824	7.604568	7.804058	8.085104	7.775952	7.760946	7.837616	7.995824
AF250133	11.51086	11.40898	11.57732	11.46694	11.42869	11.38441	11.44405	11.04097	11.48063	11.36329	11.2891	11.0789	12.2804	12.17075	12.28582	12.22659	12.01982	12.15986	12.04303	11.73382	12.06194	11.93865	11.8352	11.77432	11.49537	11.23352	11.53664	11.45166	11.48925	11.34841	11.61198	11.39844	11.64561	11.48923	11.3731	11.33094
AF250135	9.937805	9.698165	9.945617	9.915258	9.89231	9.831536	9.916201	9.508892	9.791913	9.878134	9.698108	9.549953	10.75172	10.48024	10.75403	10.67497	10.42519	10.60963	10.30091	10.2972	10.40787	10.36792	10.33256	10.33104	9.700885	9.526222	9.834773	9.639341	9.833109	9.753759	9.950638	9.628452	9.958534	9.9152	9.75679	9.744203
AF250139	2.254487	2.256486	2.258604	2.256724	2.263224	2.25725	2.255228	2.252639	2.257409	2.255142	2.255447	2.251386	2.266317	2.265823	2.273829	2.26833	2.267445	2.269005	2.271383	2.269876	2.268268	2.273614	2.271427	2.325127	2.259717	2.259136	2.261904	2.317177	2.260254	2.260752	2.164907	2.158417	2.158179	2.178343	2.15633	2.154424
AF250293	2.25054	2.245126	2.24288	2.245682	2.312828	2.243504	2.531898	2.535404	2.590604	2.552526	2.534688	2.533412	2.65962	2.675155	2.661048	2.65682	2.658195	2.652475	2.318577	2.212158	2.213634	2.21151	2.223001	2.210154	2.498698	2.502764	2.49865	2.501691	2.508359	2.509449	2.73472	2.73585	2.739972	2.735609	2.725144	2.742492
AF250295	2.776346	2.803942	2.767282	2.796534	2.79127	2.783872	2.706617	2.672615	2.684554	2.675653	2.685891	2.690753	2.393978	2.488372	2.398938	2.405199	2.42106	2.41231	2.723834	2.72099	2.711837	2.729951	2.720452	2.726083	2.791456	2.746412	2.8003	2.821047	2.818436	2.794447	2.689341	2.792996	2.703052	2.697776	2.686752	2.718786
AF250838	2.136772	2.146312	2.141589	2.137503	2.138496	2.14154	2.091936	2.102977	2.128739	2.089497	2.093993	2.09275	1.998922	2.000985	1.997648	2.007919	1.999351	1.999109	2.157695	2.156261	2.160659	2.15503	2.157899	2.155001	2.101809	2.106404	2.108004	2.102676	2.104245	2.113314	2.097731	2.09397	2.093967	2.096163	2.093973	2.093134
AF250912	2.673377	2.68998	2.716414	2.674289	2.669898	2.673999	2.664783	2.670295	2.665858	2.661316	2.665605	2.662841	2.637048	2.639099	2.636301	2.642857	2.641084	2.635001	2.683186	2.684878	2.687007	2.691001	2.684789	2.685638	2.679992	2.686138	2.68333	2.689535	2.68851	2.685147	2.96509	2.952842	2.970512	2.965082	2.954598	2.969411
AF251036	10.13506	9.968067	10.31724	10.14392	9.98362	10.01922	9.930066	10.20456	9.932842	9.791754	9.885811	10.05603	9.865947	10.12632	9.758016	9.911566	9.983461	9.833144	9.758522	9.98429	9.663709	9.742177	9.781785	9.596616	10.53575	10.26479	10.43112	10.48858	10.42375	10.32259	9.986713	10.08759	9.968339	10.01677	10.07318	9.99553
AF251276	2.491132	2.495068	2.502888	2.496241	2.486826	2.494104	2.490101	2.497516	2.488069	2.488705	2.491135	2.495347	2.620237	2.618009	2.617671	2.620979	2.621498	2.616245	2.516488	2.51249	2.513087	2.514617	2.516024	2.510715	2.496858	2.511109	2.504947	2.501763	2.500056	2.50676	2.506704	2.507003	2.507321	2.511098	2.511838	2.503334
AF251705	10.61285	10.50328	10.68243	10.63876	10.61636	10.53798	10.4996	10.12502	10.44596	10.44282	10.32337	10.27119	10.07906	9.907374	10.00611	9.897056	9.683696	9.89059	10.18595	9.988913	10.08402	10.15842	10.02096	10.03322	10.78889	10.47421	10.72841	10.70657	10.73941	10.63593	10.56905	10.45713	10.53564	10.6424	10.62369	10.52568
AF252873	5.205842	4.382324	5.32311	5.210186	5.058549	5.168102	4.25057	4.030054	4.06999	4.238092	4.176044	4.325263	5.693229	5.875563	5.641453	5.913094	5.497365	5.9329	5.710148	5.695695	5.78499	5.84808	5.719377	5.824898	4.900229	4.77142	4.887086	4.812603	4.516259	4.634758	3.969246	3.897012	4.105608	4.150421	4.11767	4.237332
AF253409	2.540866	2.55159	2.54897	2.533564	2.535912	2.549019	2.537831	2.553768	2.537428	2.54216	2.542363	2.542988	2.552074	2.561997	2.554668	2.567689	2.569545	2.562397	2.56302	2.56268	2.561928	2.566149	2.56765	2.561112	2.54802	2.563881	2.559884	2.554347	2.555149	2.560315	2.550744	2.544628	2.54506	2.551918	2.54752	2.552758
AF253414	3.424448	3.365207	3.436742	3.279683	3.347154	3.412916	3.280646	3.290015	3.29683	3.223714	3.290802	3.337516	3.0675	3.075219	3.095587	3.076418	3.078709	3.288216	3.032583	3.058037	3.040618	3.062023	3.04367	3.071742	3.074924	3.08769	3.065593	3.044827	3.052868	3.152182	3.155789	3.096638	3.07641	3.110087	3.21543	3.065066
AF254422	2.212663	2.212104	2.20818	2.21589	2.213178	2.21206	2.219658	2.211502	2.214036	2.213878	2.213267	2.210938	2.217106	2.221475	2.219716	2.222073	2.22238	2.217369	2.22625	2.224864	2.228336	2.228665	2.228706	2.231785	2.2117	2.216612	2.214427	2.215316	2.216035	2.216709	2.216614	2.213473	2.213549	2.214346	2.214203	2.213386
AF254879	2.387219	2.390546	2.391518	2.384623	2.391968	2.390926	2.293893	2.272297	2.269413	2.272381	2.264873	2.266864	2.31116	2.329197	2.294783	2.298902	2.298761	2.293312	2.263976	2.264379	2.259285	2.256711	2.340019	2.264847	2.392223	2.390158	2.394613	2.396189	2.450916	2.393923	2.393825	2.396124	2.399349	2.396381	2.395113	2.394044
AF256198	2.500597	2.51297	2.495414	2.488068	2.48876	2.498516	2.499137	2.493541	2.490964	2.493814	2.490303	2.491325	2.450012	2.451382	2.448471	2.482079	2.450034	2.452014	2.515395	2.517104	2.51495	2.531945	2.516979	2.5134	2.525162	2.534282	2.530084	2.526172	2.525606	2.526938	2.501376	2.493816	2.493315	2.503508	2.501462	2.49507
AF257136	10.76942	10.43288	10.75989	10.67602	10.64529	10.61308	10.78702	10.38858	10.70547	10.7712	10.59319	10.45464	10.95468	10.7323	10.92453	10.87742	10.81532	10.82824	10.53828	10.52392	10.7019	10.71039	10.50279	10.56398	10.71085	10.65711	10.82681	10.74541	10.73095	10.80426	10.8406	10.67242	10.81206	10.82274	10.76309	10.76969
AF257503	2.313326	2.318639	2.317393	2.315692	2.320645	2.320744	2.687867	2.713717	2.688384	2.687818	2.698755	2.701941	2.654046	2.65631	2.653975	2.661842	2.660657	2.661935	2.331718	2.329604	2.329964	2.332901	2.375013	2.333106	2.396242	2.407911	2.400695	2.399227	2.401641	2.40974	2.642506	2.632451	2.630086	2.640447	2.639928	2.646446
AF258601	2.23926	2.236986	2.236928	2.240824	2.232411	2.23672	2.241492	2.263777	2.240346	2.242624	2.240272	2.239646	2.524471	2.515725	2.619306	2.527684	2.519647	2.499742	2.488778	2.498142	2.487919	2.491264	2.485615	2.48465	2.252824	2.244366	2.251443	2.253136	2.248473	2.242393	2.242522	2.292128	2.24228	2.23904	2.24328	2.238289
AF259672	5.622724	6.484215	5.802256	6.000179	5.947581	5.891452	5.477465	6.207725	5.681089	5.856752	6.223873	5.920676	5.413244	5.870434	5.427556	5.180266	5.493543	5.497288	5.62935	6.25342	5.646603	5.500499	5.824087	5.955521	5.34529	5.775265	5.546247	5.654027	5.663001	5.505204	5.840661	6.492695	5.969776	5.795414	5.81096	5.872915
AF259673	7.579162	7.619813	7.683511	7.680353	7.448406	7.544898	7.357596	7.512503	7.246823	7.186557	7.373736	7.499312	7.448963	7.609882	7.277693	7.381367	7.360756	7.549886	7.171085	7.410821	7.279714	7.235988	7.200687	7.163037	7.718676	7.49872	7.593351	7.636738	7.622459	7.519962	7.468516	7.622637	7.485944	7.665518	7.472764	7.557563
AF260307	2.64671	2.64391	2.651089	2.646458	2.650659	2.647146	2.633581	2.641252	2.635473	2.638946	2.644487	2.639634	2.598936	2.609195	2.606688	2.607493	2.606712	2.612761	2.666539	2.662213	2.666031	2.663856	2.656845	2.666734	2.653334	2.658503	2.658324	2.651778	2.65721	2.65572	2.655087	2.638894	2.641985	2.652144	2.645962	2.648707
AF260740	2.177433	2.177244	2.173434	2.177386	2.182597	2.177762	2.179695	2.176667	2.180711	2.184412	2.181036	2.181348	2.202309	2.19803	2.204228	2.1945	2.196946	2.196996	2.200592	2.199155	2.200292	2.197224	2.195838	2.200488	2.185856	2.186715	2.186295	2.186452	2.187373	2.184825	2.178406	2.179838	2.180806	2.17741	2.176898	2.175652
AF260924	5.129576	4.989458	5.0346	4.986384	4.816007	5.131694	5.634243	5.338883	5.556104	5.609316	5.731879	5.440806	5.030529	5.03429	5.042613	4.958661	5.048794	5.142997	4.991542	5.106712	4.883546	4.662611	5.027075	5.03379	4.712465	4.88311	4.842767	4.937673	4.858936	4.809294	4.916298	5.221436	4.968764	5.190188	5.279686	5.312554
AF262046	1.771719	1.746851	1.754376	1.758837	1.755738	1.74753	1.746093	1.744301	1.748047	1.748048	1.746233	1.744286	1.750941	1.748973	1.890512	1.756442	1.749124	1.747242	2.014385	1.93284	1.763483	1.756814	1.759248	1.738336	1.760355	1.757909	1.753682	1.757933	1.769316	1.911313	1.808048	1.75406	1.806358	1.767122	1.754947	1.750569
AF262335	3.147316	3.070142	3.046245	3.07971	3.144731	3.06834	2.8341	2.931057	2.861997	2.868987	2.858706	2.858135	2.836633	2.838578	2.866376	2.972812	2.847457	2.855189	2.955101	2.950477	2.94721	2.941008	2.940597	3.007228	3.096757	3.095724	3.093377	3.096119	3.182694	3.10847	3.014522	3.021418	3.024692	3.006604	3.086868	3.005558
AF263458	2.18829	2.182668	2.179246	2.185636	2.186076	2.185181	2.362944	2.328721	2.332275	2.338737	2.400839	2.343029	2.400819	2.401395	2.476242	2.397912	2.396542	2.41788	2.610038	2.638998	2.637698	2.633347	2.733311	2.679467	2.385694	2.382676	2.389359	2.385381	2.385772	2.392372	2.386468	2.391971	2.390028	2.386338	2.38312	2.38603
AF263536	2.409138	2.409312	2.410629	2.408053	2.409407	2.408731	2.403604	2.403865	2.403488	2.403471	2.40545	2.402688	2.430457	2.420469	2.424575	2.43182	2.422377	2.41574	2.4262	2.419019	2.424004	2.419758	2.426207	2.417794	2.406608	2.41306	2.409692	2.411663	2.411087	2.405896	2.408099	2.402411	2.416706	2.411054	2.401928	2.407498
AF265663	7.008671	6.961174	6.974806	7.207582	7.092707	6.999996	7.041295	7.021696	7.098233	6.931968	7.057007	7.041994	6.676223	6.846047	6.743362	6.675598	6.80071	6.544281	6.904491	6.924393	6.800121	6.739191	6.844562	6.751352	7.060853	7.093235	7.303518	7.31181	7.26175	7.191208	7.24492	7.186939	7.190128	7.228406	7.195049	7.19936
AF266478	2.052018	2.066514	2.112078	2.052119	2.054848	2.054033	2.194487	2.192677	2.198194	2.229185	2.201685	2.194544	2.244801	2.291247	2.24374	2.279435	2.240344	2.237998	2.182865	2.154044	2.157756	2.150186	2.154546	2.211788	2.109988	2.11586	2.114391	2.114377	2.116264	2.123587	2.063008	2.048364	2.047904	2.05105	2.044626	2.047767
AF267535	5.737484	5.423433	5.763856	5.975279	5.719312	5.407642	5.312752	5.241642	5.284309	5.24932	5.166226	4.849873	4.591244	4.413462	4.287453	4.296456	4.246878	4.048436	5.384153	5.39294	5.558771	5.366876	5.267939	5.347003	4.566245	4.656424	4.694252	4.481136	4.811068	4.597179	5.245442	5.280686	5.449695	5.436442	4.963168	5.310415
AF269062	2.105412	2.106948	2.10623	2.104772	2.10145	2.103974	2.103057	2.104181	2.104626	2.101293	2.104366	2.103037	2.109446	2.106975	2.105207	2.106695	2.107806	2.106473	2.111033	2.106451	2.116978	2.107885	2.109341	2.110687	2.110028	2.108538	2.110824	2.111882	2.110301	2.110434	2.10656	2.10175	2.10485	2.104148	2.104201	2.105674
AF272844	2.809636	2.812323	2.806288	2.81013	2.820252	2.818434	2.454703	2.485768	2.457318	2.459583	2.473337	2.46435	2.472711	2.479554	2.475699	2.481659	2.496832	2.483525	2.493027	2.485159	2.486079	2.488524	2.489823	2.48532	3.043544	3.063001	3.052781	3.043621	3.138007	3.044644	3.038435	3.029608	3.043653	3.04636	3.051438	3.052949
AF273672	7.910666	7.795215	7.817212	7.894121	7.824645	7.771236	8.131981	7.948276	8.176441	8.033258	8.035397	7.972861	8.409364	8.279424	8.425746	8.349205	8.319997	8.42612	8.314645	8.215676	8.460029	8.428659	8.3235	8.17854	7.960086	7.999333	8.0264	8.025706	8.099296	7.904789	7.913687	7.810942	7.970775	7.937682	7.612697	7.960968
AF273691	7.822501	7.861128	7.985295	7.916206	7.85197	7.889908	7.282627	7.657315	7.424918	7.491411	7.457036	7.45754	7.901992	7.81927	7.907926	7.8759	7.569171	7.898893	8.093903	8.13586	8.175022	8.149036	8.228993	8.101716	7.803873	7.729031	7.680458	7.681788	7.768644	7.782424	7.986775	8.023544	7.772034	7.654236	7.862333	7.751811
AF274027	11.84976	11.68956	11.86301	11.85126	11.80951	11.73731	11.88075	11.57176	11.79442	11.80797	11.69185	11.65087	11.34195	11.26817	11.28911	11.25426	11.25958	11.25036	11.46401	11.33762	11.4826	11.3999	11.29786	11.31471	11.84102	11.62761	11.86298	11.83542	11.817	11.70849	11.69763	11.5409	11.74025	11.6962	11.64163	11.52658
AF274959	2.016753	2.017059	2.0158	2.016592	2.01656	2.016291	2.104763	2.105356	2.105408	2.105963	2.104084	2.10449	1.967888	1.978533	1.966576	1.967789	1.967077	1.966734	1.969887	1.968756	1.969532	1.969035	1.976757	1.967891	2.021633	2.025482	2.026514	2.021824	2.02197	2.020386	2.024522	2.021611	2.023092	2.02158	2.034053	2.109476
AF276754	2.463812	2.467466	2.467906	2.458027	2.457016	2.464163	2.458306	2.470948	2.461913	2.462376	2.484515	2.462231	2.474717	2.481324	2.4739	2.482089	2.479362	2.482132	2.482898	2.487893	2.488593	2.485915	2.485393	2.48824	2.467246	2.479653	2.474818	2.471953	2.469238	2.477041	2.470322	2.465458	2.461681	2.476156	2.464454	2.471412
AF276917	9.880479	10.01056	9.838412	9.756605	9.852143	9.924218	10.45454	10.68396	10.46299	10.52529	10.50698	10.45728	11.59833	11.80112	11.67488	11.69756	11.58769	11.74286	11.59303	11.89814	11.78975	11.70164	11.70574	11.74428	9.655978	9.855249	9.758738	9.573245	9.68493	9.824927	9.871162	10.12238	9.965858	9.978956	9.974458	10.10043
AF277898	3.341071	3.416202	3.47044	3.372901	3.382675	3.356206	5.236258	5.382474	5.098998	5.052877	5.121762	5.237562	5.33218	5.423149	5.370917	5.597148	5.373293	5.450167	4.105032	4.134143	4.094055	4.1439	4.236643	4.116362	4.472628	4.449184	4.478494	4.380227	4.368499	4.379395	4.76973	4.93165	4.850896	4.736844	4.981156	4.848212
AF279255	9.36316	9.337049	9.354286	9.263554	9.29697	9.315013	9.383683	9.177156	9.34856	9.289785	9.156346	9.170267	9.36955	9.218986	9.364546	9.003374	9.194781	9.299125	9.4819	9.487804	9.494751	9.393908	9.384198	9.515115	9.521408	9.206933	9.386436	9.402809	9.440132	9.296374	9.404164	9.26423	9.51141	9.422481	9.344768	9.243176
AF279263	5.645405	5.554036	5.77885	5.683322	5.610686	5.572183	5.781235	5.96098	5.843781	5.847157	5.943423	5.920875	5.433996	5.383039	5.460423	5.472139	5.487181	5.431303	4.939526	4.960892	4.936781	4.976271	4.832058	4.852824	5.728742	5.727648	5.795611	5.719655	5.715346	5.655768	5.186313	5.25303	5.294936	5.192317	5.288872	5.233321
AF281075	2.094161	2.096322	2.094708	2.103451	2.099802	2.096685	2.143426	2.093072	2.100332	2.095407	2.093333	2.088366	2.104964	2.104514	2.109561	2.105916	2.10465	2.106381	2.106267	2.115275	2.104109	2.103043	2.104943	2.103162	2.139323	2.091048	2.093523	2.096362	2.096974	2.094485	2.091471	2.095874	2.093742	2.091898	2.095994	2.09369
AF281141	2.265041	2.268483	2.261386	2.283264	2.269674	2.268782	2.268952	2.258103	2.26446	2.26275	2.265083	2.262153	2.28203	2.274642	2.274731	2.276127	2.275324	2.272086	2.397443	2.281068	2.282465	2.282692	2.281226	2.281867	2.268663	2.27542	2.275182	2.274479	2.275881	2.272369	2.187265	2.182494	2.181731	2.193826	2.186866	2.185106
AF281278	2.448486	2.449971	2.449044	2.446028	2.451124	2.448484	2.440192	2.446938	2.444183	2.440233	2.448231	2.442161	2.455394	2.481385	2.466821	2.472574	2.459911	2.458459	2.460328	2.464319	2.463834	2.467786	2.459741	2.460227	2.377642	2.374207	2.376015	2.373591	2.376706	2.421456	2.369114	2.365944	2.36963	2.364414	2.362514	2.370148
AF282251	2.218376	2.222086	2.226653	2.221918	2.22125	2.220808	2.443939	2.445588	2.445051	2.448434	2.446469	2.454489	2.465529	2.469772	2.471223	2.474095	2.473972	2.476679	2.241554	2.240994	2.235582	2.249942	2.23877	2.242007	2.458853	2.455171	2.451805	2.458838	2.458449	2.456179	2.447974	2.453582	2.449579	2.449834	2.444278	2.444652
AF282255	6.005706	6.671612	5.737372	5.933482	6.041564	6.345047	6.17793	8.557286	6.352214	6.841358	7.622872	7.711786	6.337252	7.366215	6.195656	6.96793	7.578428	7.56414	6.247213	7.357206	6.535749	6.80415	7.494402	7.477573	5.877873	7.122208	6.010063	5.743037	5.916121	6.41915	5.701916	7.267816	5.815892	5.935794	6.598985	6.949248
AF282844	2.539594	2.539377	2.535288	2.540874	2.544416	2.542158	2.560577	2.560798	2.565053	2.563491	2.564885	2.560303	2.652616	2.628001	2.625558	2.673621	2.640208	2.631915	2.588082	2.584227	2.60028	2.605768	2.600308	2.577906	2.246381	2.249399	2.247792	2.247907	2.248435	2.254685	2.444795	2.440374	2.446912	2.444508	2.440334	2.443726
AF282864	2.32695	2.333091	2.320862	2.33495	2.332128	2.32701	2.606696	2.61071	2.614218	2.608492	2.612729	2.610404	2.328233	2.327643	2.331442	2.3284	2.331367	2.329937	2.338006	2.345294	2.339375	2.334101	2.39244	2.34509	2.345463	2.337962	2.341585	2.345163	2.342545	2.341541	2.317072	2.32097	2.320634	2.316918	2.317376	2.319398
AF282980	2.264554	2.24248	2.242202	2.245623	2.239734	2.244202	2.453815	2.440734	2.453724	2.453779	2.450315	2.447962	2.476494	2.47013	2.475184	2.465652	2.47042	2.467727	2.392683	2.386015	2.390655	2.388051	2.39485	2.38492	2.249554	2.247665	2.246225	2.248341	2.241927	2.252029	2.288861	2.28991	2.288989	2.288942	2.285627	2.28626
AF283248	3.173594	3.090199	3.068168	3.034492	3.044762	3.084064	3.501706	3.706692	3.470314	3.487994	3.516698	3.581612	3.135038	3.314184	3.138442	3.438144	3.232561	3.166545	3.229774	3.243539	3.203274	3.251879	3.326108	3.28565	3.151721	3.152115	3.125024	3.137194	3.120213	3.165591	3.5731	3.604097	3.511837	3.588313	3.708986	3.55894
AF284755	1.907032	1.905382	1.902833	1.903087	1.901124	1.90549	1.908049	1.918015	1.907479	1.90708	1.908711	1.908856	2.101308	2.097867	2.102982	2.097808	2.099304	2.099572	2.011822	2.011704	2.012876	2.00965	2.009457	2.012797	2.005892	2.001989	2.00432	2.007124	2.005963	2.003225	1.909784	1.910858	1.910326	1.910254	1.911693	1.909872
AF285112	8.641313	8.638959	8.609464	8.636882	8.59543	8.501001	8.327817	8.397	8.44514	8.284421	8.435858	8.452119	8.628265	8.477769	8.410289	8.477479	8.577035	8.411015	8.767878	8.555329	8.685167	8.607735	8.489734	8.495268	8.754055	8.467305	8.56146	8.697388	8.656504	8.398047	8.667581	8.514917	8.610368	8.611104	8.553133	8.421
AF285574	2.832362	2.833265	2.824886	2.837114	2.840181	2.83578	2.860557	2.859313	2.867259	2.880142	2.877934	2.877692	2.802124	2.802433	2.80047	2.842107	2.801731	2.799958	2.936017	2.885649	2.890867	2.888901	2.881476	2.891537	2.857822	2.873345	2.864295	2.865941	2.867026	2.859889	2.844872	2.838062	2.831489	2.849887	2.864891	2.842176
AF285576	2.77876	2.776252	2.805008	2.749255	2.760348	2.772846	2.761996	2.78362	2.763095	2.762105	2.775737	2.783536	2.791484	2.804472	2.78422	2.813547	2.799524	2.809861	2.792254	2.813121	2.798831	2.807297	2.801905	2.805492	2.783305	2.798829	2.787624	2.785652	2.787045	2.789638	2.7769	2.777076	2.760926	2.778072	2.778179	2.784865
AF285580	2.886324	2.883415	2.900588	2.856992	2.862006	2.890513	2.867383	2.913755	2.886725	2.861788	2.882927	2.904627	2.990038	3.091973	2.989129	3.029682	3.019273	3.01794	2.908012	2.911926	2.922931	2.917522	2.935069	2.918258	2.884048	2.909398	2.890728	2.885566	2.937185	2.899324	2.886916	2.894012	2.868364	2.891684	2.906206	2.899972
AF285582	2.635839	2.639551	2.673346	2.610638	2.630606	2.698502	2.563007	2.620193	2.582766	2.566921	2.559912	2.600576	2.577415	2.587179	2.581018	2.586029	2.571073	2.57422	2.573698	2.60059	2.581537	2.582633	2.641315	2.580161	2.627532	2.655465	2.641605	2.669702	2.642557	2.635651	2.629871	2.641464	2.617908	2.627129	2.63068	2.633086
AF285585	2.479868	2.479412	2.481868	2.48043	2.503722	2.481293	2.460783	2.477921	2.459895	2.464073	2.468744	2.471929	2.481256	2.479815	2.477196	2.479865	2.482177	2.476536	2.481708	2.482536	2.484444	2.495823	2.639273	2.581999	2.470722	2.480699	2.473323	2.469461	2.469822	2.475147	2.512733	2.507476	2.551146	2.512026	2.507386	2.510328
AF285591	2.760106	2.745546	2.738782	2.735778	2.736398	2.747216	2.734352	2.737713	2.736418	2.736266	2.746017	2.741476	2.533643	2.541079	2.52697	2.544583	2.538585	2.532451	2.587309	2.588689	2.589437	2.591452	2.58468	2.588764	2.561159	2.568743	2.564416	2.563501	2.563284	2.563488	2.751174	2.74177	2.743665	2.7507	2.747928	2.746125
AF286537	5.9447	5.79169	5.960674	6.10695	5.963518	5.977602	6.656602	6.430922	6.5318	6.527271	6.415882	6.547634	7.07088	6.78607	6.817637	6.960484	6.91544	6.878379	6.591365	6.618624	6.655388	6.628165	6.784201	6.763034	5.499395	5.496931	5.543422	5.408663	5.640562	5.85023	5.895342	5.889065	5.817788	5.821736	6.028202	6.036552
AF287467	2.135082	2.13563	2.157582	2.133025	2.134924	2.134589	2.133192	2.131682	2.133829	2.135013	2.13472	2.13368	2.142841	2.142954	2.140952	2.144193	2.143804	2.141587	2.149793	2.146408	2.148859	2.147274	2.147673	2.152619	2.138654	2.141362	2.139252	2.138707	2.13876	2.138328	2.136908	2.133518	2.134864	2.136918	2.132545	2.133186
AF288377	4.131837	4.039937	3.933806	3.972913	3.888724	4.00034	3.919342	4.166219	3.946936	4.165846	4.005841	4.09814	4.213531	4.312113	4.116141	4.257278	4.187499	4.294843	4.32921	4.687914	4.668623	4.905777	4.667508	4.655633	4.197042	4.21455	4.25911	4.138459	4.18755	4.241003	4.358514	4.465724	4.305034	4.364682	4.582136	4.339659
AF288378	2.610896	2.612068	2.617136	2.614362	2.616608	2.613919	2.597423	2.622367	2.608203	2.605818	2.612052	2.614472	2.628426	2.643658	2.610461	2.635975	2.630793	2.631913	2.625962	2.632703	2.626642	2.625911	2.635469	2.636562	2.617743	2.630837	2.639846	2.620761	2.621493	2.635105	2.62059	2.617948	2.590955	2.619733	2.616658	2.624284
AF288379	2.804164	2.809078	2.815765	2.793904	2.791308	2.808996	2.798893	2.810827	2.795317	2.805127	2.808575	2.811002	2.833271	2.83634	2.833477	2.84259	2.836499	2.836831	2.828675	2.835405	2.835655	2.837792	2.83526	2.83371	2.811996	2.830993	2.816721	2.81296	2.814041	2.81827	2.812539	2.801958	2.799333	2.812592	2.81384	2.810443
AF288380	1.215454	1.219486	1.215454	1.219486	1.217748	1.219486	1.222544	1.224073	1.221015	1.216798	1.219486	1.222544	1.2309	1.227427	1.229223	1.229104	1.22575	1.224073	1.221015	1.219486	1.221015	1.221015	1.218327	1.219486	1.216798	1.219486	1.219486	1.216798	1.216798	1.216798	1.22178	1.219486	1.22178	1.22178	1.219486	1.219486
AF288606	2.449825	2.4531	2.465342	2.44949	2.442945	2.45271	2.401337	2.394754	2.419513	2.395137	2.404676	2.40167	2.352862	2.479519	2.343735	2.346625	2.343864	2.346524	2.355553	2.346889	2.346772	2.354143	2.359183	2.348735	2.344548	2.355185	2.339285	2.343133	2.340244	2.346369	2.499138	2.490806	2.486276	2.498056	2.507958	2.496952
AF288666	2.338699	2.337075	2.333408	2.334454	2.335336	2.33684	2.536449	2.578843	2.540166	2.538964	2.542005	2.533151	2.525704	2.70285	2.524034	2.528633	2.524775	2.526254	2.415535	2.418371	2.441945	2.416148	2.416081	2.420996	2.347092	2.347443	2.345662	2.351951	2.360485	2.344108	2.34138	2.329366	2.338596	2.341795	2.356615	2.338619
AF289078	2.406096	2.40555	2.419447	2.417936	2.4156	2.407304	2.239044	2.226458	2.241909	2.245389	2.243314	2.233184	2.232548	2.230528	2.240469	2.265458	2.443331	2.229148	2.580171	2.600536	2.577918	2.538963	2.572593	2.757827	2.142457	2.157841	2.144638	2.140154	2.143846	2.140677	2.458854	2.460982	2.468366	2.463756	2.667796	2.467041
AF289484	7.647318	7.335047	7.590521	7.389279	7.455574	7.453126	7.451762	7.263002	7.412433	7.436978	7.266308	7.19788	7.500772	7.493925	7.510905	7.460903	7.384792	7.449782	7.567362	7.519922	7.638058	7.643726	7.506098	7.539696	7.223607	7.152937	7.029254	7.190225	7.164692	7.10895	7.340906	7.520022	7.4462	7.385082	7.422952	7.20039
AF289490	2.347359	2.355074	2.361044	2.336204	2.357055	2.351104	2.342988	2.407954	2.342557	2.345912	2.347088	2.341397	2.320085	2.326398	2.516365	2.396522	2.325398	2.326213	2.345822	2.306674	2.305145	2.30609	2.323314	2.305407	2.498226	2.390165	2.418323	2.436394	2.410808	2.40132	2.352732	2.346385	2.347068	2.348458	2.349492	2.35221
AF290196	2.544115	2.553415	2.555906	2.536162	2.537448	2.551352	2.550128	2.554818	2.609822	2.550737	2.560102	2.558159	2.628629	2.705992	2.625125	2.630477	2.626509	2.593739	2.56622	2.56567	2.574484	2.571049	2.579237	2.566456	2.557183	2.558325	2.5574	2.557051	2.559575	2.560911	2.556604	2.549706	2.545903	2.555904	2.559078	2.568864
AF290198	2.47004	2.465694	2.474034	2.454333	2.458708	2.458966	2.370131	2.392372	2.371748	2.370436	2.368151	2.369238	2.391466	2.385996	2.38218	2.386942	2.388672	2.391724	2.393434	2.389347	2.389531	2.392456	2.391226	2.391895	2.402675	2.377342	2.379424	2.374561	2.36916	2.372525	2.394145	2.371392	2.380342	2.378148	2.384624	2.373019
AF290209	2.770835	2.78952	2.768524	2.716968	2.749532	2.773885	2.796615	2.889789	2.800279	2.816701	2.800494	2.837967	2.602899	2.608587	2.607502	2.734265	2.609831	2.607904	2.60668	2.610305	2.610335	2.642598	2.710977	2.608196	2.716756	2.72112	2.71473	2.717544	2.718425	2.721228	3.17381	3.188436	3.17627	3.188167	3.294346	3.266636
AF291655	2.635394	2.633657	2.627634	2.634006	2.62993	2.638634	2.637301	2.647581	2.641072	2.642264	2.644751	2.640613	2.459832	2.465852	2.455695	2.465634	2.465024	2.460418	2.656083	2.658872	2.661096	2.661686	2.660421	2.659306	2.651558	2.653606	2.661762	2.65176	2.653911	2.654148	2.649488	2.64139	2.644892	2.664076	2.6433	2.649036
AF291660	2.295866	2.528854	2.219156	2.204164	2.203722	2.212785	2.259646	2.261061	2.261829	2.26367	2.261997	2.359296	2.285893	2.325193	2.293754	2.296059	2.285286	2.355476	2.339866	2.362516	2.508683	2.345464	2.329583	2.331954	2.206998	2.206055	2.207104	2.207333	2.250124	2.205678	2.192482	2.224557	2.204777	2.194058	2.183774	2.317336
AF291876	6.845692	6.460906	6.775576	6.895539	6.698073	6.672698	6.574355	6.66519	6.529007	6.564416	6.509	6.479623	7.076262	6.967573	6.684318	7.022226	7.165283	7.054797	7.058933	7.069484	7.092658	7.100339	7.11308	6.986585	7.184492	6.965674	7.097995	7.03071	6.988953	7.039029	6.525894	6.751832	6.710529	6.652647	6.607068	6.629324
AF292033	2.1616	2.15733	2.159359	2.16205	2.159742	2.158952	2.157487	2.15665	2.159703	2.163161	2.161196	2.157021	2.169189	2.165819	2.169336	2.166771	2.1651	2.205002	2.175278	2.173704	2.174854	2.171218	2.173987	2.170115	2.164925	2.1607	2.163728	2.164416	2.165321	2.164583	2.15949	2.1629	2.159998	2.159687	2.154151	2.164784
AF292399	2.710716	2.498621	2.515313	2.532115	2.529842	2.522876	2.496123	2.47856	2.448016	2.480491	2.492262	2.483886	2.537494	2.579435	2.500422	2.537983	2.538861	2.619889	2.483482	2.487212	2.485442	2.737299	2.802606	2.490434	2.537466	2.528958	2.531188	2.535703	2.547337	2.530973	2.535302	2.531524	2.540097	2.536178	2.530276	2.536023
AF293371	3.094976	3.115312	3.119862	3.10696	3.089003	3.106704	3.195821	3.228915	3.234728	3.147806	3.142798	3.162754	3.135846	3.218262	3.144095	3.182754	3.186409	3.680526	3.174251	3.182397	3.180274	3.209385	3.190999	3.178762	3.051093	3.075609	3.204891	3.035567	3.039173	3.052579	2.950926	2.947002	2.912042	2.972594	2.958682	2.948655
AF293882	7.781214	7.67559	7.879369	7.659047	7.660849	7.595567	7.209107	7.587705	7.353403	7.184479	7.237431	7.313117	7.73816	7.814698	7.641687	7.662912	7.522751	7.525852	7.659658	7.232762	7.522035	7.473257	7.291917	7.093708	8.261807	8.060348	8.245015	8.335486	8.23335	8.148485	7.856121	7.900772	7.741167	7.789777	7.796312	7.573028
AF293883	5.095118	4.662403	5.345651	5.229144	5.156724	5.015987	5.957696	6.197055	5.829052	6.006981	5.828757	5.214537	6.080243	6.338455	5.977194	5.923752	5.998529	6.088572	5.754433	5.608338	5.781871	5.856915	5.614455	5.275112	5.980945	5.598044	6.034565	5.934552	6.038958	5.695495	5.200343	5.192606	5.316088	5.345809	4.950874	4.982799
AF295097	4.367484	4.069346	4.74233	4.912977	4.506445	4.482846	5.309216	4.506178	4.970972	5.260306	5.115871	4.866113	5.328198	5.256437	5.383851	5.126046	4.897714	5.245463	4.679658	5.013145	5.000498	5.099449	4.930867	4.80085	3.04422	3.391511	3.280774	3.088324	3.111176	3.532177	3.721094	4.476694	3.808168	3.640156	3.682965	4.109043
AF295102	7.186529	7.129578	7.08159	7.188814	7.225926	7.064424	7.538879	7.348792	7.579855	7.514178	7.505413	7.541858	7.710623	7.796254	7.615374	7.637583	7.475505	7.508156	7.606096	7.463518	7.573325	7.612737	7.191408	7.296467	7.662927	7.361803	7.622011	7.685957	7.756074	7.341712	7.188246	7.200914	7.287564	7.295138	7.328706	7.135542
AF295369	2.075435	2.019396	2.043526	2.018036	2.01987	2.020484	2.015381	2.056339	2.018819	2.019261	2.013868	2.013824	2.13595	2.145537	2.137463	2.140032	2.139584	2.133931	2.021573	2.041696	2.030287	2.030128	2.028774	2.032163	2.029752	2.023027	2.02454	2.021758	2.022297	2.025857	2.019093	2.017051	2.017386	2.01918	2.018036	2.020654
AF295638	9.056238	8.769266	9.039456	9.017256	8.976613	9.05388	9.216099	8.913099	9.085009	9.07179	8.910378	8.817444	8.500587	8.525997	8.37045	8.460204	8.520433	8.481543	8.140542	8.498532	8.385578	8.422956	8.354315	8.510946	8.390832	8.533707	8.484797	8.358267	8.507547	8.667973	8.672312	8.735973	8.61178	8.660263	8.648809	8.699137
AF296412	2.717118	2.716878	2.722484	2.726626	2.828725	2.720964	2.690368	2.571812	2.587775	2.576593	2.598202	2.581193	2.396323	2.303477	2.304171	2.30588	2.302503	2.327693	2.282484	2.524175	2.295099	2.307758	2.307899	2.311609	2.382431	2.297564	2.301378	2.327653	2.297534	2.290704	2.792056	2.821277	2.79341	2.795684	2.778702	2.793158
AF296656	8.753896	8.827884	8.766385	8.767467	8.782178	8.80925	8.791917	9.049194	8.799416	8.80085	8.669963	8.965993	8.951162	9.223415	9.024131	9.018353	9.057014	9.152313	9.031179	9.257717	9.049622	9.044261	9.074379	9.140479	8.995205	8.88022	8.892119	8.946982	8.864097	8.864781	8.876844	8.972998	8.875934	8.927923	8.859761	8.796502
AF296657	6.538888	6.284781	6.503273	6.368752	6.484138	6.347815	6.903811	6.829299	6.776585	6.769766	6.60968	6.315463	6.98598	6.760021	6.695103	6.709689	6.683614	6.643305	6.738974	6.809384	6.85857	6.73377	6.505973	6.731103	6.111544	6.154868	6.352778	6.159964	6.246248	6.305173	6.221338	6.234462	6.225554	6.426169	6.036824	6.181064
AF297029	6.593836	6.074998	6.581096	6.217528	6.399258	6.258718	6.969404	7.227934	7.120904	6.980273	6.880171	7.050955	8.070639	7.73613	7.705459	7.88026	7.81684	7.635653	6.913664	6.62775	6.899309	6.906986	6.799561	6.47634	7.552897	6.895263	7.412624	7.802407	7.349391	7.092931	6.318874	6.414166	6.043119	5.959412	6.286266	6.50391
AF297098	2.433537	2.435112	2.431114	2.432414	2.436385	2.433784	2.512398	2.490872	2.517216	2.516218	2.519674	2.511445	2.199009	2.194605	2.196385	2.194591	2.197495	2.198051	2.112272	2.107676	2.107542	2.123877	2.115533	2.106342	2.159247	2.158029	2.157273	2.14735	2.157178	2.154701	2.161695	2.153472	2.160703	2.160835	2.261071	2.154418
AF297615	9.685628	9.623217	9.634489	9.727111	9.785732	9.74995	9.640911	8.625948	9.699879	9.630262	9.665509	9.377425	9.750634	8.77565	9.841819	9.800352	9.421921	9.369928	9.998726	9.04737	9.967856	10.01926	9.822044	9.776569	9.639657	9.757903	9.728398	9.660579	9.75535	9.765416	9.759481	9.261722	9.787821	9.91404	9.794348	9.851537
AF300870	2.064559	2.064267	2.061756	2.068449	2.06593	2.064182	2.063013	2.061516	2.06618	2.066582	2.064597	2.061863	2.043275	2.036741	2.039433	2.039902	2.039262	2.039276	2.038858	2.038493	2.037638	2.038424	2.038978	2.038591	2.072039	2.072742	2.070825	2.071645	2.072377	2.070392	2.028742	2.026689	2.030218	2.030942	2.028044	2.031232
AF301018	2.273726	2.274076	2.27215	2.264436	2.27585	2.299871	1.989563	1.995096	1.987479	1.989582	1.988723	1.989502	1.998328	2.001188	2.002366	2.001456	2.001518	2.00014	2.118754	2.11637	2.118341	2.113716	2.11665	2.114084	2.276841	2.274935	2.277829	2.276425	2.275559	2.27184	2.273552	2.27178	2.273371	2.274236	2.267046	2.277948
AF302127	2.849198	2.851274	2.87423	2.826131	2.833527	2.852514	2.822729	2.840796	2.825272	2.821171	2.83738	2.842328	2.848555	2.901642	2.850536	2.878142	2.866821	2.868503	2.851138	2.855704	2.85927	2.874423	2.870609	2.86027	2.840105	2.863175	2.844937	2.841863	2.843279	2.862161	2.850698	2.843048	2.831317	2.855764	2.853756	2.842088
AF302138	7.774423	7.569556	7.693895	7.628352	7.7272	7.623748	7.521103	7.440143	7.478111	7.463249	7.379169	7.426482	7.342434	7.363074	7.416242	7.239451	7.296709	7.260587	7.581654	7.427244	7.514018	7.531723	7.417801	7.422789	7.724069	7.468855	7.696977	7.748254	7.619748	7.605825	7.542566	7.454226	7.599054	7.648931	7.56517	7.488002
AF302653	8.122225	8.268158	8.06558	8.078824	8.358688	8.402852	7.910391	7.537586	8.154849	8.147455	8.182291	8.130786	8.066058	7.172217	8.118383	8.087314	7.730355	7.990734	8.110433	7.17268	8.1225	8.149375	8.216222	8.053447	8.682291	8.80064	8.786583	8.684341	8.787081	8.78732	8.145306	8.128732	8.284206	8.358288	8.358634	8.419305
AF303106	6.201056	6.050106	6.302807	6.318534	6.153992	6.21912	6.807174	6.482196	6.517428	6.597326	6.467144	6.551252	6.194437	6.295772	6.19326	6.255411	6.222238	6.285046	6.243251	6.157394	6.225986	6.258972	6.145547	5.953094	6.452868	6.094305	6.252522	6.316448	6.280746	6.307521	6.485352	6.322294	6.319156	6.341458	6.425604	6.119961
AF305427	6.442616	6.126612	6.458854	6.371316	6.161098	6.221807	5.183276	4.797195	5.288494	5.400178	5.339193	5.544086	5.157304	5.450935	5.359871	5.169264	5.106536	5.297155	5.335007	5.450143	5.300208	5.459351	5.284649	5.379451	6.236546	6.178549	6.069282	6.087358	6.299959	6.137578	6.053679	6.24649	6.16825	6.215191	6.245679	6.151722
AF305501	7.821776	7.556119	7.825311	7.859501	7.831751	7.840118	8.562395	8.420354	8.529925	8.557236	8.363365	8.387353	8.491236	8.344981	8.364781	8.301902	8.152205	8.215697	8.495569	8.417707	8.550565	8.553118	8.44696	8.31601	7.8599	7.774857	7.888864	7.767376	7.897719	7.877179	7.989991	7.909006	8.033526	8.052834	7.941472	7.891891
AF305730	7.780022	7.627345	7.368142	7.610323	7.698693	7.690162	7.484648	7.353575	7.38559	7.598531	7.533147	7.269825	7.436217	7.235234	7.370791	7.322328	7.581654	7.210944	7.502155	7.444082	7.491126	7.504498	7.490841	7.453687	7.470476	7.825979	7.588068	7.51087	7.650417	7.63634	7.323017	7.599101	7.569409	7.672605	7.491399	7.667421
AF306532	2.106499	2.105696	2.106651	2.112072	2.107004	2.106979	2.104536	2.105906	2.105877	2.104028	2.105275	2.103103	2.115502	2.113495	2.114233	2.116993	2.116476	2.112799	2.119174	2.117361	2.116722	2.117721	2.117963	2.116209	2.071011	2.077995	2.074518	2.074967	2.073317	2.074413	2.066322	2.066482	2.068	2.06781	2.066159	2.069775
AF306665	1.753722	1.754035	1.752006	1.75437	1.752888	1.751198	1.815196	1.842392	1.819965	1.820223	1.819472	1.933123	1.940038	1.93505	1.935497	1.933833	1.934172	2.026945	1.910916	1.909806	1.907018	1.956314	1.902192	1.936262	1.753674	1.753881	1.754871	1.752458	1.753826	1.754887	1.755542	1.755252	1.75301	1.754662	1.752384	1.753119
AF306667	2.165396	2.16862	2.178328	2.162293	2.163692	2.16786	2.164982	2.1722	2.164147	2.161842	2.167898	2.164747	2.169082	2.171778	2.172116	2.174968	2.173639	2.172206	2.180849	2.182085	2.181233	2.181569	2.179696	2.183485	2.166339	2.18065	2.172728	2.171216	2.171042	2.169204	2.167972	2.162006	2.159987	2.167068	2.162584	2.165042
AF307146	2.494524	2.494132	2.501874	2.502726	2.492734	2.49983	2.526118	2.496002	2.490767	2.492901	2.500646	2.500905	2.517915	2.51666	2.513291	2.516669	2.517206	2.507165	2.521377	2.519771	2.565388	2.517713	2.51901	2.519505	2.505176	2.511565	2.509261	2.507891	2.507525	2.509704	2.505744	2.500591	2.507976	2.507168	2.496788	2.501882
AF307746	2.789336	2.79727	2.766664	2.813752	2.811556	2.808186	2.505495	2.510085	2.495323	2.510487	2.643546	2.498444	2.507934	2.629465	2.58589	2.511037	2.496318	2.515081	2.585988	2.539316	2.529102	2.515708	2.525964	2.520456	2.517643	2.51269	2.508637	2.523917	2.511578	2.560995	2.684194	2.67913	2.737629	2.683774	2.671964	2.691328
AF307845	5.574107	5.402255	5.74353	5.74083	5.338375	5.579656	6.718911	7.197516	6.600214	6.750502	6.872776	6.809535	5.452162	5.691437	5.368712	5.83234	5.637708	5.810696	5.571844	6.278336	6.04027	5.872738	6.085793	6.379921	5.50233	5.808418	5.556323	5.437425	5.44584	5.748822	5.374032	5.880856	5.661776	5.412846	5.86461	5.681596
AF307947	3.123209	3.127946	3.108824	3.12014	3.134186	3.126737	3.114713	3.141878	3.131625	3.140285	3.14321	3.13889	3.224166	3.233742	3.227919	3.226721	3.218404	3.214072	3.164249	3.160833	3.146282	3.16958	3.183055	3.169103	3.139719	3.15471	3.163923	3.150056	3.153318	3.179119	3.128502	3.112822	3.118245	3.141136	3.119276	3.137459
AF309564	5.723304	5.909043	5.641442	5.683514	5.972516	5.873396	5.01756	4.654016	4.882127	5.176871	5.070734	5.072662	4.313628	3.559108	4.3832	3.95014	4.048848	4.028765	3.926854	3.931137	3.977232	4.192142	3.78164	4.128	6.048973	6.180517	5.877981	5.896758	6.050375	5.840682	5.421227	5.887389	5.647901	5.69519	5.663512	5.908137
AF309644	2.393732	2.628805	2.387004	2.538094	2.392789	2.370926	2.409801	2.382644	2.505837	2.457823	2.465612	2.474462	2.581281	2.392021	2.404515	2.417435	2.399122	2.639053	2.516431	2.501868	2.421659	2.42452	2.415414	2.424659	2.508539	2.463756	2.521495	2.575754	2.421491	2.491304	2.38318	2.338691	2.392404	2.44987	2.36699	2.502792
AF310134	6.528538	6.79675	6.38879	6.383192	6.497251	6.52953	6.644176	7.415494	6.800837	6.705488	7.084689	7.012573	6.10063	6.649218	6.254194	6.187638	6.661212	6.546205	6.425598	7.075649	6.471122	6.464552	6.61265	6.783476	6.648987	7.130257	6.561993	6.684599	6.596222	6.775126	6.799324	7.172991	6.94701	6.773996	6.926582	6.833044
AF311316	2.43301	2.437678	2.435105	2.428864	2.427675	2.432092	2.440511	2.47604	2.444987	2.441478	2.468565	2.454462	2.456691	2.576894	2.451693	2.456056	2.46204	2.463507	2.458727	2.452871	2.452598	2.455792	2.48166	2.463525	2.476099	2.452772	2.434778	2.434754	2.43567	2.447844	2.44834	2.455186	2.447793	2.44946	2.445649	2.439849
AF311699	3.341666	3.356671	3.359532	3.302332	3.335073	3.35299	3.157098	3.171901	3.15743	3.147988	3.171852	3.406808	3.09026	3.123837	3.120319	3.133681	3.114595	3.069856	2.948457	2.965005	2.965759	2.962587	2.982416	2.989381	3.051881	3.064092	3.062484	3.048933	3.044677	3.113482	3.049981	3.037493	3.025992	3.045908	3.089154	3.173776
AF312018	3.33023	3.346777	3.311358	3.330865	3.343388	3.342009	2.502745	2.558427	2.518169	2.57703	2.602946	2.564735	2.447693	2.947648	2.473382	2.569319	2.561998	2.455757	2.431627	2.459766	2.473017	2.553672	2.4543	2.483678	2.445612	2.440576	2.449563	2.494959	2.446902	2.447682	2.438754	2.433344	2.456029	2.433812	2.451095	2.581647
AF312019	2.207836	2.209606	2.21043	2.206	2.206685	2.209816	2.206121	2.209825	2.205514	2.205339	2.207937	2.210081	2.28179	2.285782	2.286489	2.286136	2.286687	2.286025	2.226349	2.223938	2.228261	2.224571	2.22368	2.223924	2.211021	2.217208	2.216007	2.214199	2.213638	2.214694	2.212193	2.206654	2.204877	2.211834	2.205158	2.209872
AF312394	8.990028	8.864755	9.067107	8.911485	8.92534	8.863482	9.114699	9.016198	9.089292	9.068519	9.024828	9.045602	9.127513	9.086347	8.978547	9.054816	8.972084	9.122295	9.068089	8.976439	9.0229	9.111693	9.003748	8.941726	9.327773	9.104005	9.188224	9.25468	9.244781	9.148148	8.856624	8.775492	8.828184	8.822618	8.886054	8.813672
AF312858	2.643656	2.676008	3.022713	2.692408	2.803612	2.679556	2.783213	2.74591	2.791069	3.030421	2.770447	2.754993	2.831132	3.040961	2.951609	2.8992	3.013803	2.855172	3.068354	2.7523	2.772292	2.784562	2.761965	2.971716	3.366203	3.333432	3.342222	3.34726	3.35276	3.392791	2.678967	2.766054	2.692548	2.677808	2.67514	2.679592
AF314089	2.931238	2.945105	2.874116	2.864474	2.897333	2.898872	3.476935	3.48226	3.421724	3.45401	3.467585	3.576541	3.169209	3.156525	3.23961	3.339924	3.219655	3.267585	3.274032	3.194313	3.522788	3.344575	3.439378	3.277483	3.200856	3.283545	3.064314	3.292565	3.194081	3.211273	3.096844	3.086348	3.162726	3.114938	3.204039	3.365582
AF314957	6.263939	5.738224	6.220095	6.042398	6.066777	5.867378	5.809844	5.860169	5.678937	5.466155	5.717748	5.865918	6.245388	6.074687	6.01606	6.081026	5.815172	5.899786	5.863272	5.693565	5.549815	5.860591	5.436212	5.559891	6.032968	5.511734	6.033501	5.943738	5.913371	5.801443	6.047554	5.917003	6.014962	5.872866	6.099516	5.878021
AF316014	2.146938	2.14062	2.147718	2.146438	2.149258	2.146249	2.176632	2.136517	2.183545	2.118545	2.116853	2.11908	2.15046	2.180233	2.153197	2.150229	2.149679	2.154693	2.138913	2.148262	2.135379	2.207678	2.152657	2.127537	2.116248	2.131117	2.110174	2.11295	2.117773	2.115915	2.112273	2.123748	2.108133	2.108258	2.113364	2.105607
AF316550	6.697752	6.781809	6.517869	6.736192	6.710959	6.67323	6.895967	6.607092	6.749035	6.973368	6.997579	6.925947	7.042703	6.759935	7.230546	7.058197	7.175742	7.162165	6.642021	6.525979	6.717419	6.846493	6.766203	6.787057	6.277613	6.630215	6.53202	6.490362	6.636617	6.61611	6.571155	6.32659	6.621752	6.652439	6.521976	6.786158
AF316872	8.440511	8.114338	8.397223	8.38269	8.408386	8.317568	8.191676	8.037535	8.097942	8.137323	8.059803	8.035213	7.319557	7.26134	7.201795	7.408478	7.34122	7.28869	7.461748	7.181107	7.458741	7.116462	7.076158	7.201098	8.440913	8.376114	8.526751	8.520748	8.536297	8.378378	8.127983	8.05493	8.131688	8.239598	8.121962	8.038234
AF316985	8.872073	9.383237	8.898622	8.911256	8.896169	8.951284	8.978757	9.882812	9.011924	9.045128	9.138152	9.226123	8.293768	9.238371	8.302837	8.269089	8.818283	8.554327	8.604135	9.43727	8.494198	8.359036	8.580374	8.71788	8.715008	8.924175	8.73218	8.711931	8.766972	8.688876	8.734925	9.308427	8.83828	8.750346	8.692394	8.871641
AF316999	7.63729	7.11837	7.64793	7.516952	7.359716	7.442701	6.729983	7.052795	6.800192	6.713088	6.927844	7.050293	7.240915	7.036104	6.890353	6.951637	7.097024	6.997756	7.060995	7.034247	7.060475	7.13647	7.110738	7.040013	8.159194	7.851286	7.71684	7.824596	7.748599	7.86594	7.594661	7.74034	7.852136	7.557253	7.452384	7.509578
AF317839	2.696173	2.692927	2.649523	2.710937	2.831456	2.698703	2.699217	2.634763	2.704075	2.673817	2.676321	2.602969	2.881673	2.84501	2.885166	2.895784	2.86878	2.967264	3.114225	3.014869	3.123988	3.077945	3.073538	3.076567	2.763574	2.791475	2.799165	2.805745	2.910125	2.792261	2.837675	2.834394	2.848363	2.840652	2.832974	2.81869
AF319173	1.902968	1.901228	1.899547	1.901953	1.90396	1.902582	1.907805	1.909666	1.907418	1.908575	1.908406	1.907692	2.03636	2.031139	2.036689	2.034215	2.034631	2.035215	1.920782	1.920354	1.918604	2.057293	1.916114	1.934339	1.694743	1.699947	1.695227	1.696291	1.6963	1.698741	1.908425	1.90851	1.908502	1.909342	1.907693	1.910763
AF319542	2.456996	2.465211	2.48291	2.466546	2.440638	2.46108	2.675649	2.660696	2.698459	2.682844	2.683853	2.685092	2.699375	2.699799	2.700888	2.705513	2.708646	2.729138	2.706669	2.704012	2.7024	2.700208	2.711494	2.70506	2.731745	2.694053	2.680826	2.685594	2.693567	2.697291	2.70269	2.684341	2.693254	2.694098	2.712389	2.697025
AF319623	2.089201	2.090986	2.091094	2.084975	2.08756	2.087968	2.085578	2.090637	2.085617	2.084064	2.085722	2.088073	2.099949	2.099546	2.100606	2.100708	2.099504	2.099486	2.099838	2.100003	2.101198	2.099312	2.099557	2.101748	2.094629	2.107407	2.092506	2.092562	2.093626	2.097179	2.089882	2.086916	2.086628	2.08873	2.089178	2.086902
AF319955	2.179352	2.180766	2.182515	2.173056	2.176478	2.1788	2.177213	2.176616	2.175006	2.173017	2.175962	2.201032	2.20946	2.219579	2.215846	2.217767	2.217276	2.216041	2.189303	2.184612	2.186206	2.187805	2.187427	2.189853	2.381179	2.384608	2.400576	2.382245	2.383617	2.380636	2.266401	2.18046	2.179772	2.186885	2.185482	2.191953
AF319976	6.781532	6.674888	6.811027	6.627926	6.69897	6.700386	6.519677	6.664408	6.47757	6.564505	6.572003	6.662376	6.329736	6.413612	6.343948	6.245595	6.19903	6.467391	6.204162	6.21371	6.196775	6.214419	6.122985	6.08354	6.714969	6.694282	6.683276	6.595688	6.702343	6.636062	6.760343	6.534961	6.603112	6.587191	6.61395	6.562442
AF319981	3.431792	3.951064	3.362094	3.653105	3.62119	3.886714	3.43233	3.13149	3.337227	3.306216	3.463012	3.129561	3.78292	3.657807	3.789849	3.775037	3.620802	3.430413	3.560781	3.691312	3.721653	3.433846	3.588707	3.376699	3.596018	3.384546	3.399737	3.596878	3.315447	3.298485	3.617836	3.470618	3.992375	3.862924	3.733275	3.815342
AF320126	2.131991	2.13962	2.129704	2.133896	2.135326	2.13189	1.958754	1.95472	1.960575	1.95992	1.958521	1.956895	1.970302	1.969777	1.969977	1.969138	1.969446	1.966536	1.971637	1.970565	1.97234	1.970126	1.971765	1.97098	1.968382	1.967565	1.967215	1.967671	1.968064	1.967427	1.965816	1.96356	1.965052	1.96451	1.962994	1.965083
AF320226	3.174838	3.175489	3.207162	3.142658	3.152944	3.177428	3.163142	3.212512	3.155275	3.153564	3.182164	3.205016	3.240534	3.289357	3.24179	3.297803	3.285163	3.269168	3.203253	3.208816	3.202989	3.235396	3.235724	3.219228	3.186618	3.230019	3.190654	3.186719	3.198225	3.211963	3.176829	3.177843	3.155115	3.17447	3.213416	3.159962
AF320340	9.640176	9.692425	9.737228	9.617348	9.588678	9.576172	9.763361	9.897878	9.745569	9.604395	9.732914	9.880978	10.07246	10.13831	10.09977	10.02858	9.877763	10.02418	10.00435	10.01813	9.987202	9.923394	9.945976	9.972043	10.14558	9.967496	10.11347	10.15071	10.09564	9.988183	9.839005	9.901575	9.782859	9.758074	9.757795	9.799588
AF321126	11.4342	11.34578	11.44774	11.44319	11.34974	11.32711	11.70336	11.4793	11.69019	11.68358	11.55296	11.48077	12.18169	12.09469	12.13484	12.1698	12.04491	12.09344	12.18078	12.15798	12.20452	12.20182	12.11876	12.10496	11.31621	11.19125	11.34563	11.30871	11.32367	11.26921	11.59298	11.55366	11.66137	11.61818	11.56698	11.56254
AF321301	2.937593	3.012008	2.946803	2.94426	3.01847	2.935746	3.281231	3.287064	3.230916	3.228859	3.233511	3.319797	3.870448	3.748653	3.710628	3.736235	3.592072	3.814717	3.569805	3.522287	3.579624	3.575562	3.696964	3.475198	3.698261	3.783218	3.724891	3.72512	3.772339	3.653973	3.121863	3.138757	3.199998	3.105261	3.109409	3.198243
AF321853	2.688088	2.707278	2.727162	2.672274	2.678103	2.695106	2.738017	2.729218	2.68768	2.700725	2.710052	2.705667	2.699685	2.716963	2.689067	2.727316	2.718023	2.711254	2.711294	2.71139	2.712981	2.718892	2.71347	2.784149	2.69587	2.732114	2.700347	2.690768	2.69701	2.692614	2.718006	2.723842	2.695984	2.740902	2.720102	2.71651
AF322238	7.665573	7.636667	7.756376	7.62816	7.507308	7.540602	7.579826	7.804756	7.619148	7.626942	7.530943	7.571442	8.417839	8.740672	8.350178	8.34199	8.430764	8.552211	8.29061	8.47688	8.253288	8.343751	8.207303	8.268944	7.701617	7.467618	7.666201	7.634902	7.617712	7.582293	7.539868	7.9357	7.546774	7.622176	7.499328	7.52205
AF322631	2.776049	2.781987	2.755633	2.791257	2.863076	2.778543	2.24316	2.188107	2.460333	2.263206	2.271087	2.266374	2.288598	2.2728	2.278362	2.274804	2.275666	2.27302	2.280432	2.281499	2.279356	2.296337	2.415701	2.283342	3.187701	3.223249	3.260758	3.221839	3.231428	3.215147	3.382654	3.37891	3.385272	3.398896	3.389649	3.392878
AF323488	2.312723	2.313531	2.335328	2.316556	2.32198	2.315463	2.310468	2.30756	2.313575	2.307895	2.311555	2.310223	2.50665	2.36139	2.324951	2.327917	2.32877	2.323759	2.308266	2.303025	2.344787	2.307724	2.352428	2.306609	2.296081	2.292272	2.293472	2.295833	2.296639	2.292944	2.315054	2.312944	2.320622	2.317122	2.317684	2.321406
AF323918	9.28521	9.664157	9.33893	9.349744	9.354633	9.473268	9.45747	10.27806	9.587979	9.63489	9.869503	10.09328	9.267738	9.839866	9.304628	9.437409	9.740429	9.80308	9.228512	9.815829	9.268847	9.374065	9.624167	9.659978	9.329192	9.679869	9.253383	9.286791	9.363006	9.438713	9.356446	9.925079	9.35314	9.468708	9.746499	9.689672
AF324495	1.995208	1.997191	1.991217	1.997225	1.997842	1.995513	1.991144	1.991712	1.993623	1.992827	1.994001	1.98269	2.003502	2.006106	2.005306	2.004498	2.001959	2.102486	1.981835	1.981349	1.980885	1.978276	1.980255	1.979425	2.007855	2.003515	2.003061	2.000039	2.003122	2.000555	2.050399	2.047909	2.049722	2.046324	2.046245	2.04699
AF325532	3.334504	3.041728	2.839686	3.270544	3.324614	3.382488	3.698628	3.569494	3.799788	3.878693	3.877036	3.745978	2.504656	2.423096	2.413181	2.511412	2.441653	2.556235	3.776584	4.128455	3.84368	3.800367	4.032921	3.803581	2.749598	2.89114	2.809298	2.822193	2.802591	2.895154	3.243808	3.189508	3.179899	3.17655	3.18247	3.261196
AF326316	2.016702	2.018337	2.016483	2.019345	2.013988	2.017004	1.993765	1.991789	1.993816	1.993185	1.993155	1.991691	2.004579	2.00638	2.007392	2.007178	2.00933	2.041989	2.028161	2.026013	2.029245	2.026966	2.027499	2.026897	2.002539	2.004681	2.003889	2.003891	2.004204	2.001566	2.002514	1.999416	2.000289	2.001633	1.998984	2.000389
AF326545	3.558012	3.578879	3.600768	3.552668	3.454848	3.584302	3.006756	3.211543	3.110369	2.971558	2.904178	2.857549	3.087518	3.112026	3.099953	3.150746	3.120485	3.087034	3.19196	3.233942	3.251679	3.220666	3.231917	3.508525	3.164653	3.256069	3.197633	3.223541	3.262713	3.394553	3.056656	3.06912	3.051291	3.05356	3.096146	3.08114
AF326547	2.320952	2.322969	2.322585	2.319613	2.32288	2.321326	2.316158	2.320414	2.319087	2.3188	2.32036	2.318027	2.330209	2.338962	2.331101	2.326279	2.328565	2.328649	2.33985	2.338584	2.338751	2.338631	2.336099	2.33659	2.383881	2.390236	2.390453	2.389283	2.389279	2.383129	2.386603	2.382644	2.386725	2.389515	2.38349	2.385158
AF326550	2.268084	2.267727	2.265645	2.263288	2.265151	2.268281	2.294624	2.292612	2.299735	2.298451	2.297129	2.292858	2.302635	2.319633	2.306984	2.319029	2.310173	2.304362	2.316587	2.317925	2.378145	2.316648	2.315243	2.319111	2.332316	2.307011	2.302049	2.364498	2.304826	2.344951	2.300964	2.29636	2.30229	2.302122	2.298392	2.301564
AF326551	2.812994	2.814644	2.814948	2.819262	2.810586	2.871691	2.822201	2.817161	2.829747	2.827312	2.824349	2.820533	2.900587	2.895069	2.910278	2.896163	2.963229	2.906015	2.833482	2.836739	2.861945	2.864241	2.834452	2.837026	2.827076	2.833817	2.831478	2.828257	2.835432	2.833286	2.81128	2.803652	2.80575	2.813422	2.799741	2.800386
AF326553	2.867844	3.01182	2.955324	2.896336	2.917298	2.902446	3.072219	2.960325	2.87409	2.8881	2.987939	2.864326	2.830307	2.861436	2.829347	2.840128	2.87364	2.831819	2.924166	2.858374	2.868083	2.877987	2.851291	2.838907	2.874933	2.847927	2.827397	2.818831	2.848933	2.82919	2.889729	2.987895	3.418794	3.343966	2.942191	3.187576
AF326558	9.683008	9.496972	9.657094	9.69142	9.613934	9.599608	9.810781	9.642182	9.742678	9.796849	9.627793	9.606605	9.937281	9.802164	9.848264	9.925745	9.876699	9.945548	9.306165	9.317007	9.339746	9.397118	9.277234	9.294386	9.384843	9.373651	9.480313	9.333441	9.384003	9.441101	9.622767	9.598809	9.633344	9.667098	9.60993	9.590468
AF326561	2.252271	2.253635	2.252233	2.251768	2.254798	2.252744	2.248694	2.276127	2.248969	2.24898	2.251078	2.248571	2.26063	2.260218	2.257857	2.261109	2.261617	2.258497	2.267656	2.263209	2.269658	2.261713	2.269312	2.265977	2.266722	2.253826	2.252228	2.254579	2.253255	2.257064	2.256947	2.249864	2.255145	2.253718	2.252265	2.254202
AF326916	3.299158	3.184093	3.356185	3.883129	3.564808	3.543253	3.473929	2.976335	3.410291	3.638542	3.51234	3.080265	3.035987	3.185874	3.168074	3.389854	3.533084	3.103011	3.583646	4.106946	4.055765	4.227016	3.823208	4.044644	2.797098	3.167957	3.349218	2.971887	3.239525	3.174297	3.481216	3.739498	3.882256	4.070407	3.350714	4.085342
AF326960	1.806397	1.803211	1.803488	1.803048	1.80256	1.803922	1.811707	1.82385	1.812296	1.812593	1.81372	1.813713	1.82066	1.822951	1.815906	1.820085	1.819248	1.81818	1.808106	1.811357	1.807322	1.808695	1.806728	1.814094	1.808266	1.809549	1.805076	1.806103	1.80736	1.808603	1.808206	1.804495	1.803488	1.805111	1.804436	1.811701
AF327857	7.56539	7.329869	7.474097	7.663554	7.502536	7.546074	7.877999	7.581332	7.858453	7.745586	7.669554	7.640159	7.047781	6.91818	6.746019	6.822615	7.049981	7.055845	7.069217	7.277742	7.123748	7.238218	7.221827	7.039227	7.481183	7.400893	7.543992	7.544551	7.619594	7.522606	7.530705	7.458697	7.384441	7.633775	7.584986	7.563665
AF327929	6.572772	6.650354	6.551019	6.638286	6.607672	6.597424	6.969717	6.854131	6.876035	7.048611	7.026286	6.881697	6.205329	6.272445	6.308801	6.353832	6.081341	6.274149	6.079127	6.355454	6.319821	6.147484	6.101339	6.037173	6.69677	6.79088	6.708336	6.682763	6.860212	6.753135	6.639104	6.662211	6.596869	6.658668	6.604418	6.536515
AF328140	2.52507	2.495221	2.498645	2.521082	2.513564	2.567335	2.658397	2.484355	2.510344	2.530795	2.502548	2.548018	2.418303	2.378225	2.385416	2.388653	2.378946	2.382058	2.427785	2.388107	2.387051	2.388591	2.387352	2.390183	2.599021	2.530429	2.545846	2.585657	2.649355	2.536966	2.5887	2.642805	2.576079	2.579969	2.584328	2.628148
AF329269	2.548374	2.650109	2.534521	2.562938	2.52653	2.534613	2.446628	2.454746	2.460504	2.412876	2.442462	2.442739	2.48907	2.482816	2.488437	2.479797	2.483658	2.48365	2.568775	2.564919	2.566947	2.564792	2.587669	2.560954	2.56229	2.558175	2.576831	2.604915	2.616314	2.700816	2.544322	2.53377	2.546788	2.543424	2.532052	2.51792
AF329487	2.397576	2.40014	2.397382	2.400879	2.451349	2.399356	2.435426	2.784783	2.475737	2.449662	2.444602	2.446334	2.551723	2.565208	2.571724	2.560409	2.592736	2.561146	2.486618	2.45355	2.466417	2.461492	2.459267	2.460875	2.435627	2.42126	2.455248	2.41568	2.414075	2.42403	2.417834	2.436977	2.417578	2.417954	2.413966	2.514516
AF329833	2.634219	2.670573	2.644453	2.624542	2.634878	2.678532	2.520827	2.528224	2.532244	2.533187	2.527344	2.522694	2.547602	2.585065	2.567802	2.57291	2.572054	2.586665	2.584242	2.600811	2.552141	2.62713	2.550869	2.559169	2.852359	2.674993	2.715246	2.757651	2.698559	2.815248	2.535457	2.530194	2.524407	2.537042	2.52111	2.524704
AF329969	2.152944	2.15289	2.150138	2.14677	2.148673	2.15295	2.151141	2.151853	2.151164	2.150204	2.149864	2.148535	2.156646	2.158706	2.159844	2.159836	2.159628	2.155485	2.166336	2.164348	2.165252	2.164438	2.165564	2.175176	2.154054	2.159374	2.157013	2.157227	2.156472	2.156796	2.152804	2.153191	2.152964	2.152068	2.148314	2.151256
AF330212	2.407082	2.406084	2.40523	2.404538	2.402222	2.407952	2.380551	2.382403	2.381047	2.378394	2.383259	2.385112	2.393876	2.403874	2.393171	2.403468	2.396096	2.397348	2.416447	2.417197	2.416404	2.425421	2.414898	2.417474	2.392504	2.396609	2.392289	2.39623	2.397802	2.392973	2.462383	2.456836	2.458756	2.463228	2.461776	2.465383
AF331040	5.585279	5.630058	5.538747	5.690784	5.505208	5.645012	6.002024	5.944048	5.88469	5.938319	6.058507	5.984819	5.843741	5.918287	5.85919	5.852102	5.893493	5.756704	5.824409	5.636725	5.797258	5.690134	5.647156	5.613492	5.76798	5.520716	5.542944	5.626533	5.590597	5.514056	5.74529	5.657522	5.71579	5.789046	5.789414	5.55919
AF331457	2.238146	2.247859	2.378814	2.246611	2.247361	2.234929	1.994062	2.029122	1.992077	2.072191	1.99537	2.005235	2.092248	2.087013	2.118666	2.08734	2.159126	2.089276	2.008745	2.073756	2.238674	2.159838	2.001183	2.030365	2.819686	2.48333	2.681328	2.900668	2.642703	2.748102	1.997966	1.999058	1.996221	2.002209	1.991003	2.112815
AF332006	2.443854	2.441369	2.439362	2.443876	2.443623	2.444569	2.412651	2.412178	2.412579	2.413146	2.415279	2.412993	2.309737	2.3094	2.310041	2.392107	2.312639	2.315725	2.318706	2.323163	2.319786	2.317167	2.325986	2.317242	2.304556	2.31031	2.308064	2.308577	2.303961	2.301442	2.343866	2.337754	2.339354	2.342772	2.345695	2.333185
AF332060	9.490546	9.261447	9.393175	9.496158	9.43109	9.339844	9.34246	9.190121	9.283772	9.357049	9.210842	8.940336	9.306995	9.468836	9.182925	9.428872	9.343751	9.26117	9.20568	9.116283	9.231021	9.290122	9.17353	9.11389	9.519058	9.344413	9.668017	9.581134	9.488368	9.391763	8.976134	8.847247	9.006234	9.013409	8.917464	8.963986
AF332082	10.79204	10.64468	10.74028	10.76119	10.73213	10.70687	10.9289	10.75247	10.89971	10.81908	10.87025	10.96266	11.09593	10.91992	11.05038	10.96815	10.97507	10.95272	11.02921	10.82794	11.00866	10.97553	10.94539	10.87474	10.85535	10.78828	10.90758	10.86495	10.88983	10.82066	10.86748	10.77911	10.84389	10.84341	10.80638	10.87981
AF332085	8.727202	8.546256	8.583914	8.633706	8.578357	8.566652	8.869629	8.786922	8.899603	8.841741	8.890926	8.938341	8.889571	8.812527	8.849636	8.937423	9.031725	8.782222	8.580758	8.630373	8.709906	8.726586	8.719747	8.652541	8.41767	8.435086	8.531533	8.435064	8.420766	8.586883	8.540458	8.578225	8.594312	8.656558	8.518734	8.661552
AF332089	2.543979	2.549706	2.525058	2.547748	2.520041	2.548489	2.390152	2.389832	2.410748	2.378771	2.379794	2.368951	2.390923	2.390358	2.395532	2.386589	2.390025	2.585113	2.396389	2.409845	2.395496	2.42447	2.395577	2.506562	2.327076	2.330477	2.323425	2.325045	2.328218	2.331244	2.382658	2.39148	2.377911	2.38299	2.375222	2.384096
AF332092	2.440378	2.438656	2.452915	2.441736	2.447496	2.441058	2.277288	2.271896	2.274419	2.27793	2.277616	2.275192	2.374199	2.375368	2.378205	2.372351	2.37393	2.37266	2.277668	2.274805	2.276976	2.277457	2.269209	2.277875	2.270812	2.267959	2.266584	2.258517	2.272347	2.268902	2.195132	2.188251	2.19754	2.195	2.19229	2.196404
AF332866	3.008624	3.007785	2.981274	3.023322	3.038444	3.015734	3.198212	3.089196	3.527118	3.229479	3.287403	3.168744	3.022146	3.00204	3.015312	3.003678	2.806522	3.07096	3.691749	3.622865	3.624325	3.379196	3.539206	3.550707	3.050921	2.927047	3.272223	3.04365	3.003163	3.103455	3.452056	3.30819	3.534661	3.59135	3.354101	3.437712
AF333028	9.590809	9.294554	9.620352	9.551257	9.4257	9.336404	9.422583	9.181432	9.408472	9.3626	9.307841	9.311899	9.840319	9.509064	9.598324	9.639648	9.596449	9.580749	9.629269	9.262074	9.603322	9.655656	9.417161	9.378278	10.13645	9.977334	10.14849	10.16754	10.13371	10.01722	9.653298	9.373327	9.568645	9.528375	9.440168	9.381018
AF333251	1.995962	1.998701	1.994616	1.9952	1.995772	1.997104	1.993685	1.990972	1.994992	1.994265	1.993909	1.99546	2.008632	2.007295	2.007955	2.007057	2.006839	2.004711	2.009223	2.007501	2.010187	2.007957	2.010177	2.006681	2.005589	2.00323	2.004052	2.005425	2.004527	2.002646	2.001273	1.999231	1.999584	2.000527	1.99761	2.000832
AF334269	2.474312	2.470362	2.463123	2.476274	2.465884	2.470036	2.616206	2.473175	2.468239	2.468851	2.468142	2.472096	2.486153	2.487681	2.484865	2.491373	2.487319	2.492092	2.383861	2.384912	2.389012	2.392177	2.381728	2.39428	2.308955	2.308733	2.312975	2.306927	2.308406	2.305702	2.190176	2.195308	2.197263	2.196875	2.190745	2.199257
AF334609	4.468429	4.278828	4.388124	4.15726	4.562594	4.321508	4.765468	4.692138	4.455551	4.52654	4.594646	4.757307	5.189587	5.440292	5.155434	5.198431	5.047603	5.303351	5.163848	5.131061	5.139082	5.178766	4.827835	4.981891	5.251896	4.866152	4.87924	4.873452	4.91616	4.930405	4.528446	4.864437	4.655732	4.513379	4.83163	4.531051
AF334736	4.352832	4.600945	4.203152	4.367052	4.601314	4.426072	4.511842	5.043503	4.304794	4.377595	4.496353	5.069095	5.562067	5.797489	5.496501	5.64908	5.53996	5.89972	5.082359	5.249334	5.062796	5.092386	5.245088	5.071477	4.069364	4.303917	4.08918	4.035826	4.010366	4.190352	3.759666	4.320402	3.711714	3.782146	4.08407	4.158383
AF334801	2.001282	2.001238	2.002262	2.000614	1.999887	2.000662	2.130875	2.126191	2.131674	2.13165	2.131217	2.133453	2.012081	2.012757	2.012918	2.012534	2.013213	2.011841	2.012971	2.012182	2.013783	2.011116	2.011383	2.017693	2.006567	2.007651	2.008728	2.007208	2.006561	2.00557	2.138601	2.136635	2.139183	2.137317	2.134411	2.137174
AF335252	4.991995	4.716292	4.969746	4.69469	4.975437	4.921736	6.364739	6.29927	6.111892	6.140674	6.087865	6.149587	5.838889	5.912986	5.833023	5.928332	5.837311	5.878216	5.856155	5.868213	5.971854	5.858167	5.926686	5.778851	5.344543	5.384601	5.347238	5.381286	5.35449	5.393851	5.387476	5.32208	5.538686	5.339048	5.426922	5.357972
AF335325	3.518822	3.228751	3.204823	3.223749	3.238919	3.342114	3.431237	3.4448	3.42346	3.455774	3.450816	3.453753	3.234788	3.424888	3.192008	3.252728	3.249931	3.289716	3.182185	3.155195	3.213515	3.27321	3.169988	3.176763	2.658897	2.652121	2.65175	2.676062	2.680929	2.652701	3.390942	3.465344	3.387852	3.405672	3.40198	3.408098
AF335583	2.466539	2.470567	2.470314	2.467373	2.461966	2.47129	2.462464	2.46592	2.46336	2.463468	2.468762	2.467183	2.47368	2.481213	2.475752	2.487846	2.489338	2.481756	2.489861	2.487668	2.48661	2.491589	2.486302	2.493237	2.473391	2.493834	2.473965	2.472051	2.471915	2.475548	2.472533	2.47624	2.46704	2.472854	2.478667	2.46958
AF336850	2.665153	2.668378	2.663998	2.691335	2.662776	2.682982	2.858046	2.886187	2.869112	2.875464	2.903664	2.937078	2.94168	2.910074	2.909561	2.919295	2.914473	2.956574	3.181656	3.175911	3.139572	3.192703	3.191127	3.181739	2.888182	2.911873	2.899976	2.897424	2.897011	2.926484	3.247632	3.219146	3.236235	3.254214	3.24763	3.253908
AF338472	2.418922	2.42259	2.42132	2.435751	2.417923	2.424197	2.416764	2.431485	2.416718	2.416985	2.420052	2.419683	2.42596	2.462026	2.532689	2.434361	2.433809	2.429325	2.434117	2.438225	2.497792	2.434695	2.435771	2.433967	2.401326	2.416301	2.408574	2.423123	2.44476	2.408443	2.501249	2.493838	2.497807	2.50169	2.494398	2.499493
AF339910	6.899452	6.813753	6.8319	7.023924	6.875408	6.771878	6.697032	6.691607	6.742303	6.830529	6.82362	6.719636	6.528977	6.330075	6.566814	6.625594	6.38947	6.638636	6.665771	6.547841	6.658513	6.535361	6.639268	6.575488	6.444749	6.621241	6.80462	6.55375	6.647573	6.658051	6.804444	6.66747	6.77127	6.785168	6.7605	6.919329
AF342737	2.746676	2.751754	2.74159	2.772432	2.763251	2.750718	2.682037	2.67143	2.683983	2.687818	2.685728	2.681435	2.653282	2.644386	2.640521	2.653955	2.644885	2.646559	2.711808	2.714578	2.716247	2.716689	2.712857	2.780026	2.790437	2.797753	2.790551	2.796996	2.798102	2.795884	2.699847	2.696253	2.704146	2.703596	2.703084	2.726616
AF342896	2.660928	2.667015	2.672232	2.652559	2.65665	2.669682	2.649976	2.665933	2.64876	2.648491	2.659468	2.658848	2.669681	2.674536	2.670712	2.682789	2.67672	2.67926	2.681029	2.684413	2.684711	2.685832	2.684823	2.685867	2.660286	2.681326	2.669574	2.665538	2.66466	2.673128	2.673032	2.695016	2.657004	2.670168	2.670461	2.66423
AF343088	2.264362	2.263425	2.262899	2.261952	2.265801	2.263501	2.260129	2.312002	2.261195	2.262603	2.260273	2.260531	2.276749	2.386293	2.277625	2.273655	2.273838	2.272707	2.291481	2.282728	2.284389	2.283587	2.283846	2.340953	2.305976	2.269861	2.270204	2.270789	2.269739	2.267817	2.267816	2.268908	2.269494	2.264472	2.264775	2.26611
AF343349	6.035182	5.854478	5.734646	6.071721	5.876978	5.8272	6.197549	6.067899	6.088016	6.055234	6.366072	6.478711	6.475079	6.14928	6.320222	6.279599	6.254109	6.256104	6.396057	5.834508	6.132551	6.219141	6.157801	5.904154	6.366595	6.255576	6.372265	6.342944	6.231786	6.38716	6.263543	6.050366	6.232524	6.300744	6.290981	6.386484
AF343581	5.892397	5.93006	5.659302	6.08794	5.816439	5.82767	5.606813	5.366265	5.468926	5.531562	5.47386	5.35363	5.841637	5.83469	5.763733	5.655451	5.875352	5.629635	6.024356	6.029184	6.029522	6.004377	6.047873	6.053199	5.571789	5.426584	5.682594	5.618918	5.692024	5.58355	5.678316	5.713817	5.717846	5.632662	5.622192	5.635727
AF343877	2.885488	2.903452	2.897176	2.89063	2.895392	2.889392	2.909498	2.889997	2.884819	2.89776	2.899773	2.893442	2.71886	2.718953	2.721446	2.72349	2.724692	2.711068	2.884665	2.8577	2.891057	2.909729	2.887772	2.873574	2.897072	2.901305	2.914033	2.901551	2.902498	2.912482	2.852988	2.855029	2.848887	2.856241	2.844242	2.867946
AF345291	2.503448	2.506049	2.511016	2.500633	2.494894	2.506576	2.511926	2.504316	2.511971	2.499092	2.504708	2.502667	2.515313	2.515486	2.518715	2.522778	2.519661	2.522461	2.534899	2.537617	2.53864	2.610874	2.548531	2.579614	2.509258	2.523073	2.507714	2.512077	2.510079	2.513456	2.50924	2.504014	2.506352	2.510871	2.505042	2.509712
AF345293	2.454552	2.459922	2.462006	2.449926	2.451861	2.461637	2.454017	2.464157	2.453102	2.453618	2.45903	2.457444	2.468041	2.48533	2.469254	2.478783	2.477042	2.470849	2.476585	2.476008	2.479284	2.478421	2.478371	2.481279	2.460012	2.472124	2.46611	2.465161	2.464662	2.471253	2.464915	2.458762	2.456744	2.464624	2.459102	2.461301
AF345294	1.996356	1.995459	1.99669	1.996072	1.998061	1.99718	1.996745	1.992099	1.996723	1.99906	1.998461	1.995265	2.005566	2.008026	2.010397	2.009559	2.009772	2.006872	2.01084	2.009981	2.010093	2.009176	2.008728	2.011915	2.005852	2.004026	2.005109	2.006287	2.007256	2.004479	2.002938	2.001421	2.001539	2.001865	2.00021	2.00374
AF345295	2.570832	2.57973	2.579058	2.571133	2.551166	2.578449	2.568489	2.601027	2.568154	2.564078	2.572684	2.588942	2.606479	2.610448	2.61057	2.620819	2.611346	2.607748	2.592087	2.600096	2.60008	2.604914	2.61845	2.598038	2.579354	2.593307	2.584207	2.584291	2.583772	2.595986	2.584914	2.577462	2.574958	2.58368	2.579314	2.575453
AF345298	2.298882	2.300019	2.304999	2.295515	2.297376	2.300242	2.299135	2.308541	2.298729	2.296881	2.30066	2.298644	2.316961	2.307696	2.311141	2.310941	2.31151	2.310442	2.316699	2.313692	2.315687	2.317343	2.315032	2.31524	2.300293	2.305066	2.303808	2.302278	2.304487	2.305156	2.301524	2.29542	2.297054	2.302512	2.29766	2.30078
AF348140	4.272982	4.253072	4.674108	4.118992	3.994034	4.105528	2.490276	2.470652	2.470939	2.482927	2.492657	2.474519	2.725308	2.717165	2.755878	2.717091	2.726487	2.470723	3.017715	3.033364	3.034733	3.042639	3.14997	3.026222	4.047463	4.054274	4.021732	4.036089	4.081106	4.145739	4.405408	4.483414	4.388278	4.416142	4.551454	4.487523
AF348968	7.758085	7.616395	7.913633	7.719428	7.672356	7.609786	8.253948	7.881911	8.324598	8.300929	8.191554	7.816793	8.539178	8.198252	8.407173	8.3235	8.247668	8.337171	8.308857	8.133188	8.261318	8.465797	8.21493	8.247238	8.277433	7.786099	8.192132	8.249166	8.022061	7.811481	7.33103	7.235398	7.402242	7.224408	7.359695	7.17735
AF349142	3.226672	3.151041	3.145834	3.126594	3.200144	3.145047	3.152739	3.319988	3.14732	3.22487	3.153375	3.172754	3.334465	3.348647	3.403786	3.428741	3.342009	3.510305	3.585314	3.628577	3.630251	3.709699	3.660677	3.766178	3.625775	3.488807	3.485503	3.435559	3.433019	3.453985	3.197612	3.145117	3.139466	3.160373	3.155463	3.162975
AF349453	2.115122	2.115298	2.116244	2.112918	2.123722	2.132966	2.122459	2.121943	2.122929	2.125826	2.122473	2.122018	2.129007	2.124836	2.125138	2.125867	2.12545	2.121523	2.073684	2.07168	2.072947	2.07191	2.06931	2.073162	2.10157	2.10394	2.102041	2.103604	2.102295	2.100199	2.119349	2.115096	2.119176	2.117664	2.116494	2.118042
AF349573	7.12993	6.92148	7.183269	7.162377	7.134772	7.193284	7.922284	7.714476	7.970721	7.968881	7.898276	7.710475	8.111679	8.274082	8.257518	8.202821	7.982444	8.222094	8.255512	8.480629	8.417416	8.499773	8.442673	8.44561	6.789755	7.038113	6.936323	6.758885	6.826172	7.091587	6.844732	6.968876	6.947814	6.988507	7.003091	7.094222
AF349659	2.355454	2.356192	2.350852	2.590745	2.365398	2.366844	2.333326	2.335455	2.338591	2.472334	2.371175	2.35253	2.335128	2.341791	2.367688	2.338889	2.342534	2.463701	2.430772	2.512767	2.393234	2.357337	2.316648	2.56988	2.352651	2.355719	2.32528	2.353016	2.344496	2.360887	2.425543	2.339698	2.320996	2.33358	2.330685	2.338864
AF349950	8.631914	8.638854	8.528786	8.648244	8.681768	8.56382	8.900849	8.624682	8.890089	8.898669	8.693114	8.710585	9.429961	9.295304	9.395027	9.346939	9.108486	9.371316	9.408263	9.485376	9.571128	9.431694	9.348309	9.440396	8.380895	8.307122	8.328144	8.377966	8.453819	8.495927	8.628918	8.683194	8.697552	8.625385	8.497025	8.491812
AF350047	3.355222	3.396038	3.352692	3.648809	3.445615	3.613062	3.599886	4.897233	3.562064	3.230208	3.543987	3.56916	4.010492	4.477355	3.683437	3.722098	3.985524	3.829343	3.455225	4.214596	3.353515	3.814096	3.481993	3.408024	3.769742	4.019948	3.583362	3.549521	3.783612	3.201094	3.473709	3.020102	3.340091	3.290008	2.98496	3.11957
AF350410	2.916304	2.91907	2.915716	2.883323	2.93692	2.918265	2.899086	2.959597	2.899584	2.916531	2.915065	2.915068	2.773853	2.800727	2.773757	2.863107	2.776047	2.745207	2.926327	2.935439	3.062232	2.941224	2.944736	3.001152	2.930595	2.981259	2.935382	2.947613	2.938686	2.912949	2.939112	2.902646	2.900484	2.912512	2.92518	2.910318
AF350411	2.908464	3.133682	2.867717	3.019419	3.149906	3.071658	4.027753	3.819634	3.753027	4.288774	3.892981	4.14119	4.608468	4.578721	4.534475	4.66059	4.227022	4.894373	4.2951	4.113292	4.213498	4.41421	4.296247	4.412429	3.227499	3.328698	3.245204	3.219219	3.273355	3.461175	3.63174	3.595187	3.517284	3.559279	3.496488	3.544352
AF351196	1.976402	1.980227	1.979976	1.976056	1.974193	1.98052	1.975035	1.975284	1.974743	1.976728	1.973765	1.973733	1.988928	1.986148	1.990133	1.987149	1.987026	1.987311	1.991304	1.989491	1.989571	1.99472	1.989659	1.988872	1.982449	1.98333	1.980142	1.986043	1.98625	1.982257	1.980807	1.980554	1.979847	1.980534	1.979056	1.981652
AF352579	5.990158	6.041286	5.894154	5.963939	5.936219	5.641953	6.007275	5.653559	5.892208	5.859378	5.854566	5.920976	6.497146	6.346513	6.316632	6.434177	6.117278	6.359475	6.168976	5.86809	6.051549	6.021202	5.871872	5.895952	6.605698	6.054726	6.474245	6.690359	6.536764	6.163427	6.156194	5.571261	5.833329	5.946469	5.564492	5.793187
AF352788	2.254643	2.256842	2.260132	2.256992	2.252862	2.258444	2.253803	2.257658	2.253666	2.252069	2.25523	2.254329	2.248721	2.250314	2.250252	2.254132	2.252769	2.25438	2.272375	2.27126	2.270879	2.269639	2.27241	2.273417	2.257211	2.26292	2.259065	2.260612	2.258196	2.260933	2.25851	2.258021	2.254118	2.257612	2.253258	2.256858
AF353167	7.46403	7.056748	7.308819	7.305372	7.305715	7.45431	7.961786	7.769925	7.803582	7.827794	7.689363	7.433166	7.822421	7.524927	7.740712	7.700816	7.571695	7.667421	7.655658	7.74753	7.816108	7.765893	7.620019	7.74817	6.708743	6.787876	6.823618	6.49519	6.854426	6.813628	6.91944	7.034455	6.94242	7.088104	7.148305	7.093462
AF353245	10.68749	10.39266	10.85002	10.67059	10.60862	10.60862	11.11376	10.7177	11.01252	10.99637	10.85488	10.88663	10.62946	10.51622	10.64435	10.56456	10.5216	10.60377	10.64395	10.50324	10.5894	10.58788	10.49883	10.5117	10.86582	10.65504	10.73307	10.80205	10.77741	10.78477	10.84354	10.61985	10.75726	10.84702	10.78056	10.70845
[truncated: 37,876 more rows]
