# Supplementary material for: Simcluster: clustering enumeration gene expression data on the simplex space
Source: BMC Bioinformatics. 2007 Jul 11;8:246. doi: 10.1186/1471-2105-8-246 (PMC2147035; doi:10.1186/1471-2105-8-246)
Supplement: Additional file 3 — Simulation data, results and scripts. Contains the script that generated the virtual transcript enumeration data, the dataset used as the basis for the analysis, the results from it, and the conclusions for all tested samples sizes n from 100,000 to 100,000,000. [file 1471-2105-8-246-S3.zip › Exp_Affy_BMM_N=1E5.txt]

affy	CPG_0	CPG_120	CPG_20	CPG_40	CPG_60	CPG_80	LPS_0	LPS_120	LPS_20	LPS_40	LPS_60	LPS_80	PAM2_0	PAM2_120	PAM2_20	PAM2_40	PAM2_60	PAM2_80	PAM3_0	PAM3_120	PAM3_20	PAM3_40	PAM3_60	PAM3_80	PIC_0	PIC_120	PIC_20	PIC_40	PIC_60	PIC_80	R848_0	R848_120	R848_20	R848_40	R848_60	R848_80
	99528	100044	100290	100389	99561	99743	100058	99916	99478	99975	99669	100695	100148	99817	99867	100260	99907	100275	99799	100024	99790	99972	99657	99929	99379	99750	99422	100171	100483	100017	100067	99509	100302	99914	100106	100302
AA034553	11	11	12	11	10	10	10	9	10	10	9	10	10	9	9	9	9	9	10	9	10	10	9	9	13	11	12	13	13	12	11	11	11	11	12	11
AA038464	1	1	1	1	1	1	1	1	1	1	1	1	0	0	0	0	0	0	0	0	0	0	0	0	1	1	1	1	1	1	1	1	1	1	1	1
AA049040	7	8	8	6	7	6	4	6	5	4	5	5	6	7	5	7	7	6	4	4	4	4	4	4	15	11	14	16	13	11	6	8	6	5	7	7
AA050777	124	121	123	125	123	120	120	114	120	121	114	119	125	127	125	123	129	124	127	126	124	127	124	124	121	120	125	125	126	124	127	122	126	129	126	124
AA067702	1	1	1	1	1	1	1	1	1	1	1	1	0	0	1	1	0	1	1	1	1	1	1	1	1	1	1	1	1	1	1	1	1	1	1	1
AA068868	9	9	8	9	9	9	11	10	11	11	11	10	12	11	12	12	12	12	15	15	14	14	14	16	8	8	8	8	8	8	10	9	10	10	10	10
AA097406	63	63	60	65	63	59	52	42	55	52	51	47	49	44	50	46	48	48	60	54	57	52	51	54	57	61	61	60	63	59	70	60	69	65	58	62
AA110927	9	8	9	9	9	9	10	9	11	10	9	9	9	9	9	8	9	9	12	11	11	10	11	10	7	7	8	8	8	7	9	8	9	9	8	8
AA111022	1	1	1	1	1	1	1	1	1	1	1	1	1	1	1	1	1	1	1	1	1	1	1	1	1	1	1	1	1	1	1	1	1	1	1	1
AA124553	25	41	23	26	30	38	22	53	23	34	43	47	23	49	26	37	43	45	20	43	21	30	41	42	17	41	19	18	22	29	17	44	19	28	39	42
AA124924	0	0	1	0	0	0	0	0	1	0	0	0	0	0	0	0	0	0	0	0	0	0	0	0	0	0	0	0	0	0	0	0	0	0	0	0
AA138720	1	1	1	1	1	1	1	1	1	1	1	1	0	0	0	0	0	0	0	0	0	0	0	0	0	0	0	0	0	0	1	0	1	0	0	0
AA153045	1	0	1	1	1	1	1	0	1	1	0	0	0	0	0	0	0	0	0	0	0	0	0	0	1	0	1	1	1	0	1	0	0	1	0	0
AA153477	40	39	39	40	41	39	35	27	35	34	33	30	39	34	38	35	35	34	43	36	43	41	36	36	32	30	34	34	35	32	33	27	33	32	27	30
AA153892	21	20	21	22	20	20	19	15	19	19	19	18	20	18	19	19	21	18	18	17	19	18	17	17	19	17	20	19	19	19	19	16	19	18	17	18
AA170322	0	1	0	1	1	1	1	4	2	2	2	1	0	1	1	1	1	1	0	1	1	1	1	1	0	1	0	1	1	1	0	1	1	1	1	1
AA172344	2	2	2	2	2	2	4	3	5	4	4	4	3	2	3	3	3	2	3	2	3	3	3	2	2	2	2	3	2	2	3	2	2	2	2	2
AA175187	18	17	17	17	16	17	24	22	22	23	22	23	22	21	22	22	21	21	21	19	20	21	20	21	20	19	19	19	19	18	20	19	20	21	22	19
AA183642	20	21	23	21	20	22	19	31	20	19	21	26	35	35	33	34	34	36	32	34	30	31	32	33	22	23	20	21	21	22	25	28	25	24	26	25
AA186144	7	6	7	7	7	6	6	5	7	6	6	6	6	5	6	6	6	6	6	5	6	6	6	6	7	6	7	7	7	7	7	7	7	7	8	7
AA189481	0	0	0	0	0	0	0	0	0	0	1	1	0	0	0	0	0	0	0	0	0	0	1	1	0	0	0	0	0	0	0	0	0	0	0	0
AA197362	1	2	1	1	1	1	1	2	1	1	1	2	1	1	1	1	2	1	1	2	1	2	2	2	1	2	1	1	1	1	2	2	2	2	2	2
AA200306	0	0	0	0	0	0	0	2	0	0	0	0	0	0	0	0	0	0	0	0	0	0	0	0	0	2	0	0	0	0	0	0	0	0	0	0
AA201054	2	2	2	2	2	2	2	2	2	2	2	2	2	2	2	2	2	2	2	2	2	2	1	2	3	2	3	3	3	3	3	2	3	3	2	2
AA203925	2	2	1	2	2	2	1	1	1	1	2	1	2	2	2	2	2	2	2	2	2	2	2	2	1	1	1	1	1	1	2	1	2	2	1	1
AA210261	0	0	0	0	0	0	0	0	0	0	0	0	4	4	5	4	5	4	4	5	5	5	5	5	0	0	0	0	0	0	0	0	0	0	0	0
AA210264	2	1	2	2	1	2	2	1	2	1	1	1	2	2	2	2	2	2	2	2	2	2	2	2	1	1	1	2	1	2	1	1	1	1	1	1
AA214868	2	2	2	3	2	3	3	2	3	3	3	3	4	4	4	4	3	3	3	3	4	3	4	4	3	2	3	3	3	3	3	2	3	3	3	3
AA215024	1	0	1	1	1	1	0	0	0	0	0	0	0	0	0	0	0	0	0	0	0	0	0	0	0	0	0	0	0	0	0	0	0	0	0	0
AA216953	2	2	2	2	2	2	2	2	2	2	2	2	1	1	1	1	1	1	1	1	1	1	1	1	1	2	2	1	2	2	2	2	2	2	2	2
AA220626	29	27	28	27	27	27	31	28	30	30	27	28	35	34	33	33	31	32	36	38	37	37	34	35	24	25	25	25	25	25	29	29	30	29	29	30
AA238341	1	1	2	1	1	1	1	1	1	1	1	1	1	2	1	2	1	2	1	1	1	1	1	1	1	1	1	1	1	1	1	1	1	1	1	1
AA239637	28	25	28	28	27	28	27	24	27	26	25	24	35	33	32	32	30	33	36	35	36	37	36	34	33	30	33	34	33	31	28	25	28	28	27	27
AA245637	0	0	0	0	0	0	0	0	0	0	0	0	0	0	0	0	0	0	0	1	1	1	0	0	0	0	0	0	0	0	0	0	0	0	0	0
AA250510	1	1	1	1	1	1	1	1	1	1	1	1	1	1	1	1	1	1	1	1	1	1	1	1	1	1	1	1	1	1	1	1	1	1	1	1
AA260459	20	22	21	20	19	19	16	15	16	16	16	17	19	19	18	19	18	19	24	22	26	25	24	24	19	17	19	19	19	18	21	19	22	21	20	20
AA266723	1	2	1	1	1	2	0	1	0	0	1	1	1	4	1	1	1	3	0	2	1	1	1	2	0	2	1	1	1	1	0	3	0	0	1	2
AA270173	1	1	1	1	1	1	3	3	3	3	3	3	7	6	6	6	6	6	3	3	3	4	3	4	2	2	2	2	2	2	2	1	1	1	1	1
AA271358	40	36	41	39	37	37	43	37	41	41	37	40	44	45	42	44	43	45	44	42	44	46	42	42	46	37	41	44	43	40	41	36	38	38	40	35
AA289490	1	0	0	1	1	1	1	1	1	1	1	1	1	1	1	1	1	1	0	1	1	1	1	1	0	1	0	0	0	1	0	0	1	1	1	1
AA290200	1	1	1	0	1	1	1	1	1	1	1	1	1	1	1	1	1	1	1	1	1	1	1	1	1	1	1	1	1	1	1	1	1	1	1	1
AA389937	2	2	2	2	2	2	2	2	2	2	2	2	2	3	3	2	2	3	3	4	3	3	3	3	2	2	2	2	2	2	2	3	2	2	2	2
AA407769	10	10	9	10	10	10	12	11	11	11	11	11	12	12	12	12	12	12	13	13	13	12	13	13	11	10	11	11	11	11	11	11	11	11	10	11
AA408371	0	1	0	0	0	0	0	1	0	0	0	0	0	1	0	0	0	0	0	1	0	0	1	1	0	1	0	0	0	0	0	1	0	0	0	1
AA408787	4	4	4	4	4	3	4	3	4	4	4	4	7	6	6	6	5	6	6	5	6	6	6	5	3	3	3	3	3	3	4	4	4	4	4	3
AA409309	65	62	64	67	66	69	72	72	75	71	66	68	83	79	82	84	79	78	75	73	77	75	75	74	63	61	64	64	62	63	65	67	67	63	65	63
AA409396	70	65	71	71	68	69	60	52	60	58	54	55	67	68	66	68	62	67	66	64	68	66	63	66	72	64	68	70	69	69	73	63	70	67	67	62
AA409562	5	5	5	5	5	5	7	6	6	6	6	6	8	7	7	7	6	8	9	7	9	9	8	8	7	5	6	6	6	6	6	5	6	6	5	5
AA409923	0	0	0	0	0	0	1	1	1	1	1	1	0	1	0	1	0	0	1	1	1	1	1	1	0	0	0	0	0	0	0	0	0	0	0	0
AA414485	0	0	0	0	0	0	0	1	0	0	0	0	0	1	0	0	0	0	0	1	0	0	0	0	0	0	0	0	0	0	0	0	0	0	0	0
AA415022	0	0	1	0	0	0	0	0	0	0	0	0	0	0	0	0	0	0	0	0	0	0	0	0	1	0	1	1	1	1	0	0	0	0	0	0
AA419672	134	134	130	136	133	130	114	99	109	111	108	109	117	111	114	111	113	113	116	110	117	114	114	119	97	97	96	95	98	97	121	122	122	123	121	117
AA437924	1	1	1	1	1	1	0	0	0	0	0	0	0	0	0	0	0	0	0	0	0	0	0	0	0	0	0	0	0	0	1	0	1	1	1	1
AA472735	0	3	0	0	0	1	0	6	0	1	3	5	1	4	2	2	3	3	2	6	2	3	4	4	0	3	0	0	1	1	0	3	1	1	2	2
AA509870	4	6	4	4	4	4	3	9	3	3	5	5	2	6	3	3	6	4	3	6	3	3	4	5	4	6	4	4	4	5	4	6	4	4	4	5
AA510713	1	1	0	1	1	1	1	1	1	1	1	1	0	0	0	0	0	0	0	1	0	0	0	0	0	0	0	0	0	0	1	1	1	1	1	1
AA538567	1	1	1	1	1	1	1	0	1	1	0	0	1	0	1	1	0	0	1	0	1	0	0	0	1	1	1	1	1	1	1	1	1	1	1	1
AA561726	3	3	3	3	3	2	2	1	2	1	1	2	3	3	3	2	3	3	3	3	3	3	2	2	4	2	3	3	3	3	4	3	3	3	3	3
AA561825	5	6	5	5	5	5	4	5	4	4	5	5	3	3	3	3	3	3	3	4	3	3	4	4	4	5	4	4	4	4	6	7	6	6	6	6
AA589282	1	1	1	1	1	1	1	1	1	1	0	1	1	1	1	1	1	1	1	0	0	0	0	1	0	0	0	0	0	0	0	0	0	0	0	0
AA589629	1	0	1	1	1	1	3	2	2	3	2	1	1	1	1	2	1	1	1	1	1	1	1	1	0	0	0	0	0	0	0	1	1	1	0	1
AA591863	0	0	0	0	0	0	0	2	0	0	1	1	0	1	1	1	1	1	0	1	0	0	0	0	0	1	0	0	0	0	0	1	0	0	0	0
AA596846	8	8	8	8	8	8	8	7	7	7	7	7	8	8	7	7	7	7	8	7	7	8	7	7	8	6	7	8	7	7	8	8	8	8	8	7
AA617392	2	2	2	2	2	2	1	1	2	1	1	1	2	1	2	1	1	1	1	1	2	1	1	1	1	2	2	2	2	2	1	1	1	1	1	1
AA666504	55	50	51	58	54	53	48	53	44	48	44	50	31	32	31	31	32	32	35	37	35	37	35	36	51	53	52	52	51	52	46	51	46	48	50	47
AA672926	1	1	1	1	1	1	1	1	1	1	1	1	1	1	1	1	1	1	1	1	1	1	1	1	1	1	1	1	1	1	1	1	1	1	1	1
AA673192	40	39	42	44	43	42	43	34	42	39	40	37	36	34	36	36	33	35	40	37	40	38	38	39	32	33	34	34	34	33	43	37	43	43	38	42
AA673371	11	5	11	11	9	8	8	2	8	5	4	3	5	2	4	3	3	2	5	2	5	4	3	3	10	5	10	10	9	8	10	3	8	7	6	5
AA681807	2	1	1	2	2	2	1	1	1	1	1	1	1	1	1	1	1	1	1	1	1	1	1	1	1	2	2	1	1	1	2	1	1	1	1	1
AA690930	69	63	71	65	65	64	72	65	67	67	62	66	82	80	77	78	76	80	79	80	78	81	76	76	70	59	66	68	66	63	66	68	68	68	74	63
AA693052	0	0	0	0	0	0	0	0	0	0	0	0	0	1	0	0	0	1	0	0	0	0	0	0	0	0	0	0	0	0	0	0	0	0	0	0
AA717142	5	4	5	5	5	4	3	2	3	2	2	2	2	2	2	2	2	2	2	2	2	2	2	2	4	4	5	5	4	4	3	3	4	3	3	3
AA717838	2	2	2	3	3	2	2	1	2	2	2	1	1	1	1	1	1	1	1	1	1	1	1	1	2	1	2	1	2	2	2	2	2	2	2	2
AA756810	15	15	16	16	16	15	17	15	17	17	16	16	18	17	17	18	16	18	16	15	16	15	15	16	15	16	15	14	15	16	14	15	14	15	14	15
AA762498	107	119	100	107	112	115	111	102	108	108	114	101	112	107	108	101	112	107	117	105	108	94	102	102	103	114	111	106	109	111	131	109	124	113	106	121
AA764430	1	1	1	1	1	1	2	2	1	2	1	1	2	1	2	1	1	2	2	1	2	2	1	1	1	1	1	1	1	1	1	1	1	1	1	1
AA770704	1	0	1	1	0	1	1	1	1	1	1	0	1	1	1	1	1	1	0	1	1	0	1	1	0	0	0	0	0	0	0	0	0	0	0	0
AA790871	1	1	1	1	1	1	1	0	1	1	1	1	1	1	1	1	1	1	1	1	1	1	1	1	1	0	0	1	1	1	1	1	1	1	1	1
AA792094	4	3	4	4	4	4	3	2	3	3	3	3	4	4	4	4	4	4	4	3	4	4	4	4	4	4	4	4	4	4	4	4	4	4	4	4
AA796766	7	10	8	7	8	8	5	11	5	6	6	7	8	8	8	8	8	7	7	6	7	7	7	7	7	7	6	6	7	7	7	10	7	8	8	9
AA798895	1	1	1	1	1	1	2	2	2	1	1	1	1	1	1	1	1	1	2	2	1	1	2	2	1	1	1	1	1	1	1	1	1	1	1	1
AA823938	32	25	34	31	29	30	30	25	29	29	25	27	37	33	35	35	31	34	40	38	41	43	39	39	36	28	31	33	33	33	34	35	35	35	36	32
AA833146	2	2	2	2	2	2	0	0	0	0	0	0	0	0	0	0	0	0	0	0	0	0	0	0	2	2	2	2	2	2	2	2	2	2	2	2
AA839814	1	2	2	2	2	2	1	1	1	1	1	1	1	1	1	1	1	1	1	1	1	1	1	1	1	2	1	1	1	1	2	2	2	2	2	2
AA866997	1	1	1	1	1	1	1	1	1	1	1	1	1	1	1	1	1	1	1	1	1	1	1	1	1	1	1	1	1	1	1	1	1	1	1	1
AA867746	4	4	5	5	4	4	4	3	4	4	4	4	3	2	3	3	4	3	3	2	3	3	3	3	4	4	4	5	4	4	4	4	5	4	5	4
AA880220	0	0	0	0	0	0	0	1	0	0	0	0	0	1	0	0	1	1	0	1	0	0	0	0	0	0	0	0	0	0	0	1	0	0	0	0
AA881383	7	7	7	7	7	7	6	6	6	6	6	6	5	5	5	5	4	5	5	5	5	4	5	5	5	6	5	5	5	6	6	7	6	7	6	6
AA921444	1	1	1	1	1	1	0	0	0	0	0	0	0	0	0	0	0	0	1	1	1	1	0	1	1	1	1	1	1	1	1	1	1	1	1	1
AA939619	4	3	4	3	3	3	3	1	3	2	2	2	2	2	2	1	1	2	2	2	2	1	2	2	4	2	3	3	3	2	4	3	4	3	3	3
AA940256	1	1	1	1	1	1	1	1	1	1	1	1	1	1	1	1	1	1	1	0	0	0	0	0	1	2	2	1	1	2	2	1	2	1	1	1
AA958965	11	14	11	11	12	14	14	13	14	13	14	13	10	9	11	10	10	10	10	8	9	8	8	8	13	16	14	14	14	13	13	14	13	13	11	14
AA960125	3	2	3	3	2	3	3	3	3	3	3	3	2	2	2	2	2	2	2	2	2	2	2	2	2	2	2	2	2	2	3	3	3	3	3	3
AA960166	16	11	15	16	15	15	11	12	12	10	10	11	12	10	12	11	8	10	11	8	11	12	10	10	14	14	14	14	14	15	16	13	15	14	13	13
AA960310	4	4	4	4	4	4	5	5	4	4	4	4	3	3	3	3	3	3	3	3	3	3	3	4	3	3	3	3	3	3	3	3	3	3	3	4
AA960638	44	40	44	41	41	41	53	45	48	49	43	45	54	53	53	54	51	54	48	49	48	50	47	48	45	39	42	44	41	45	45	40	43	42	42	39
AA967305	1	1	1	1	1	1	2	2	2	2	2	2	2	3	2	2	2	3	1	2	2	2	2	2	1	1	1	1	1	1	1	2	1	1	1	1
AA985754	12	13	13	11	11	12	12	12	11	10	11	11	16	18	17	17	16	18	17	17	16	15	15	16	11	12	11	11	12	11	11	11	11	10	10	10
AA986082	0	1	0	0	1	0	1	1	1	1	1	1	1	1	1	1	1	1	1	1	1	1	1	1	0	1	1	1	1	1	0	1	1	1	0	1
AA987147	19	17	18	19	19	18	17	13	18	17	16	16	12	11	13	12	12	11	14	12	14	13	13	13	17	17	18	18	18	18	20	19	20	19	18	19
AB000121	0	0	0	0	0	0	1	0	0	1	1	0	1	1	1	1	1	1	1	1	1	1	1	1	0	0	0	0	0	0	0	0	0	0	0	0
AB003502	8	9	9	8	8	8	11	12	11	10	10	10	16	17	15	15	14	16	16	16	17	16	15	15	11	11	11	11	11	11	9	10	10	9	9	9
AB012278	2	7	2	3	3	4	2	8	2	3	5	6	2	8	2	3	5	6	2	6	2	3	3	3	4	6	3	4	5	5	2	9	2	3	4	5
AB015595	0	0	0	0	0	0	0	1	0	0	0	1	1	1	1	1	1	1	0	1	1	1	1	1	0	0	0	0	0	0	0	0	0	0	0	0
AB016248	6	5	6	6	6	6	6	4	6	5	5	5	5	5	5	5	7	6	5	6	5	5	6	5	5	5	6	5	5	6	6	6	6	6	6	6
AB018194	29	22	30	28	26	25	27	26	27	24	25	24	25	26	23	24	25	25	18	19	20	20	20	18	26	25	28	27	27	26	23	23	24	23	23	23
AB018574	0	0	0	0	0	0	0	0	0	0	0	0	0	0	1	0	0	0	1	0	1	1	0	0	0	0	0	0	0	0	0	0	0	0	0	0
AB019212	18	16	18	18	18	17	18	16	18	18	17	16	17	16	17	17	16	16	16	16	17	16	16	16	14	14	15	14	15	15	17	16	17	17	16	16
AB021860	1	1	1	1	1	1	1	1	1	1	1	1	1	1	1	1	1	1	1	1	1	1	1	1	1	1	1	1	1	1	1	1	1	1	0	1
AB026497	1	1	1	1	1	1	0	0	0	0	0	1	1	1	1	1	1	1	1	1	1	1	1	1	1	1	1	1	1	1	1	1	1	1	1	1
AB026551	0	38	0	0	3	12	0	54	0	16	38	54	0	22	1	14	31	27	0	31	0	12	30	31	0	5	0	0	1	3	0	37	0	5	18	23
AB026997	9	7	8	9	9	9	7	7	7	7	7	7	7	7	8	8	8	7	6	5	6	6	6	6	8	8	9	9	8	8	9	7	9	9	8	9
AB029146	6	5	6	6	6	5	7	6	7	7	7	6	8	9	9	8	8	9	7	8	8	7	7	8	4	5	5	5	5	5	5	5	5	6	6	5
AB030185	6	6	6	6	6	6	8	7	8	8	7	7	9	9	8	8	8	8	9	8	8	8	8	7	7	7	7	7	7	7	7	6	7	7	7	6
AB030503	3	2	3	3	3	3	4	3	3	3	3	3	2	3	2	2	3	2	2	3	2	2	2	2	2	2	3	2	2	2	2	2	2	2	2	2
AB031049	0	1	1	1	1	1	1	1	1	1	1	1	1	1	1	1	1	1	1	1	1	1	1	1	1	1	0	1	0	1	1	1	1	1	1	1
AB033168	1	1	1	1	1	1	1	1	1	1	1	1	1	1	1	1	1	1	1	1	1	1	1	1	1	1	1	1	1	1	1	1	1	1	1	1
AB033370	6	6	6	6	6	6	8	6	8	8	7	7	8	8	8	8	8	8	11	10	10	10	10	10	6	5	6	6	6	6	6	6	7	7	6	6
AB033886	2	3	2	3	3	3	2	2	2	2	2	2	2	2	2	2	2	2	1	2	2	2	2	2	2	2	2	2	2	2	2	2	2	2	2	2
AB034914	2	2	2	2	2	2	3	2	2	2	2	2	3	2	2	3	3	2	2	2	2	2	2	2	2	2	2	2	2	2	2	2	2	2	2	2
AB035383	4	3	4	4	3	3	5	3	5	5	4	4	5	4	4	4	4	4	5	4	5	5	4	4	4	3	4	4	4	4	4	3	4	4	4	3
AB040489	2	2	2	3	2	3	2	2	2	2	2	2	2	2	2	2	2	2	2	2	2	2	2	2	2	2	2	2	2	2	2	2	2	2	2	2
AB045132	1	1	1	1	1	1	2	1	2	2	2	2	1	1	1	1	1	1	1	1	1	1	1	1	1	1	1	1	1	1	1	1	1	1	1	1
AB045709	4	4	4	4	4	4	6	5	6	6	6	6	5	4	5	5	4	5	4	5	5	5	5	5	4	4	4	4	4	4	4	4	4	5	4	4
AB046114	12	11	12	12	12	12	13	12	13	13	12	11	11	10	10	11	11	10	10	9	10	10	9	9	13	12	13	13	13	13	11	11	11	11	11	11
AB049633	7	7	7	7	7	7	6	6	6	6	6	6	6	5	5	5	5	5	6	6	7	6	6	6	6	6	6	6	6	6	7	6	7	6	7	6
AB049641	7	8	7	6	7	7	6	5	6	6	6	5	6	5	6	5	5	5	7	6	6	6	6	6	6	6	6	6	6	6	7	6	7	6	6	6
AB049655	2	2	1	1	2	1	2	1	2	2	1	1	2	1	2	1	1	2	2	2	2	2	1	1	2	2	2	2	2	2	1	1	2	1	1	1
AB056479	22	20	20	23	21	20	17	14	15	16	14	15	17	16	17	17	16	17	21	20	21	21	20	20	20	17	19	20	19	18	20	19	20	19	19	19
AB057663	4	3	4	4	4	4	4	3	3	3	4	3	3	3	3	3	3	3	3	3	3	3	3	3	4	4	4	5	5	4	4	3	4	4	4	4
AB060155	2	1	2	2	2	2	2	2	2	2	2	2	3	3	2	3	2	3	2	2	2	2	2	2	1	1	2	1	2	2	2	1	1	1	1	1
AB064543	5	5	6	6	5	5	3	3	4	4	4	4	3	3	3	3	3	3	4	3	4	4	4	4	5	5	5	6	6	6	6	6	6	6	6	6
AB067533	0	0	0	0	0	0	0	10	0	0	0	1	0	0	0	0	0	0	0	0	0	0	0	0	0	4	0	0	0	0	0	0	0	0	0	0
AB067534	1	0	1	0	0	0	0	0	0	0	0	0	1	1	1	1	1	1	1	0	0	1	1	0	2	1	1	2	1	1	0	0	0	0	0	0
AB067535	2	1	2	2	1	1	1	1	1	1	1	1	1	1	1	1	1	1	1	1	1	1	1	1	2	1	2	2	1	2	2	1	2	2	2	1
AB076722	9	8	10	9	9	8	13	10	12	12	11	11	9	8	9	9	9	8	8	9	9	9	8	9	9	9	9	9	9	9	9	9	10	10	9	9
AF000304	0	0	0	0	0	0	1	1	1	1	0	0	0	0	0	0	0	0	0	0	0	0	0	0	1	0	1	1	1	0	0	0	0	0	0	0
AF002823	5	7	5	6	6	6	6	6	7	7	7	7	6	5	7	6	7	6	8	7	8	8	7	8	6	6	6	6	6	6	7	7	8	8	7	8
AF004833	1	1	1	1	1	1	1	1	1	1	1	1	0	0	0	0	0	0	1	1	1	1	1	1	0	0	0	0	0	0	1	1	1	1	1	1
AF013486	10	10	11	10	10	10	12	10	11	11	10	10	11	10	10	10	10	10	10	10	9	10	9	8	12	10	12	11	11	11	12	10	12	11	11	11
AF014010	0	0	0	0	0	0	0	0	0	0	0	0	0	1	0	0	1	0	0	0	0	0	0	0	0	0	0	0	0	0	0	0	0	0	0	0
AF015887	1	1	1	1	1	1	1	1	1	1	1	1	1	1	1	1	1	1	1	1	1	1	1	1	1	1	1	1	1	1	1	1	1	1	1	1
AF021031	0	0	0	0	0	0	1	0	1	1	1	1	0	0	0	0	0	0	0	0	0	0	0	0	1	0	0	1	1	1	0	0	0	0	0	0
AF022811	18	17	19	17	17	17	22	17	22	20	18	18	28	24	26	26	23	24	27	23	27	26	23	23	24	20	25	25	23	24	20	16	19	19	18	17
AF022957	4	2	4	3	3	2	5	5	3	3	4	3	4	7	4	4	4	5	2	3	2	2	2	3	2	4	6	6	4	5	2	1	2	2	1	1
AF026524	1	1	1	1	1	1	1	1	1	1	1	1	1	1	1	1	1	1	1	1	1	1	1	1	1	1	1	1	1	0	1	1	1	0	0	0
AF030333	0	0	1	0	0	0	0	0	1	0	0	0	1	1	1	1	0	0	1	0	1	1	0	0	1	0	1	1	1	0	1	0	1	0	0	0
AF031467	0	0	1	0	1	0	0	0	0	0	0	0	0	0	0	0	0	0	0	0	0	0	0	0	1	1	1	1	1	1	0	0	0	0	0	0
AF032460	1	2	1	1	1	1	1	8	0	1	2	2	0	4	0	1	4	3	0	5	0	1	2	3	0	1	0	0	0	0	0	2	0	0	0	1
AF033112	1	1	1	1	1	1	2	1	1	1	1	1	3	2	3	3	2	2	3	2	3	3	2	2	1	1	1	1	1	1	1	1	1	1	1	1
AF033565	3	3	2	3	2	2	2	3	2	2	2	2	2	2	2	2	2	2	2	2	2	2	2	2	3	3	3	3	3	3	2	2	2	2	3	2
AF034568	1	1	1	1	1	1	2	1	2	2	2	2	2	2	2	2	2	2	2	2	2	2	2	2	1	1	1	1	1	1	1	1	1	1	1	1
AF036898	1	1	1	1	1	1	1	1	1	1	1	1	2	1	2	2	2	2	2	2	3	3	2	3	0	0	0	0	0	0	1	1	1	1	1	1
AF037205	23	22	23	25	24	23	23	21	25	23	22	21	18	16	18	18	19	17	19	18	19	17	17	18	22	23	24	23	24	23	24	21	24	24	21	23
AF038848	8	8	9	9	8	8	10	9	9	10	9	9	8	8	8	7	7	8	7	8	8	7	7	8	8	8	8	8	8	8	9	9	8	9	9	8
AF040748	1	1	1	1	1	1	1	1	1	1	1	1	2	1	1	1	1	1	1	1	1	1	1	1	2	2	2	2	2	2	1	1	1	1	1	1
AF042180	1	1	1	1	1	1	1	1	1	1	1	1	1	1	1	1	1	1	0	1	0	1	0	1	1	1	1	1	1	1	1	1	1	1	1	1
AF043219	1	1	1	1	1	1	1	1	1	1	1	1	1	1	1	1	1	1	1	1	1	1	1	1	1	1	1	1	1	1	1	1	1	1	1	1
AF043220	2	2	2	2	2	2	2	2	3	3	2	3	3	3	3	3	3	3	3	2	3	3	2	2	2	2	2	2	2	2	2	2	2	2	2	2
AF043943	3	3	4	3	3	3	2	3	2	2	2	2	2	2	2	2	2	2	1	1	1	2	1	1	3	3	3	3	3	3	2	2	2	2	2	2
AF057285	1	1	1	1	1	1	1	1	1	1	1	1	2	1	2	2	2	1	1	0	1	1	1	0	2	1	2	2	2	1	1	1	1	1	1	1
AF059029	2	2	2	2	2	2	3	3	3	3	3	3	3	3	3	4	3	3	3	3	3	3	3	2	3	3	3	3	3	3	2	2	2	2	2	2
AF060490	2	3	2	3	3	2	3	3	3	3	3	3	3	3	4	3	3	3	4	4	4	4	4	4	2	2	2	2	2	2	3	3	3	3	3	3
AF061972	6	6	7	6	6	6	6	4	6	6	5	5	7	6	7	6	6	6	7	6	6	7	6	6	7	6	7	7	7	6	7	6	7	7	7	6
AF065933	13	85	14	18	30	51	37	172	42	76	112	146	53	51	59	81	74	79	59	78	63	82	101	100	26	135	28	30	46	69	32	74	39	59	88	94
AF068182	15	12	15	16	15	16	14	14	14	14	13	14	9	10	9	10	9	10	8	9	8	9	9	9	14	14	14	15	14	15	13	13	12	12	13	13
AF069051	3	3	3	3	3	3	4	4	4	5	4	4	4	4	3	4	4	4	3	4	3	3	3	3	3	3	3	3	3	3	4	3	4	4	3	3
AF069954	1	1	1	1	1	1	1	1	1	1	1	1	1	1	1	1	1	1	1	1	1	1	1	1	1	1	1	1	1	1	1	1	1	1	1	1
AF071070	3	3	3	3	2	2	2	5	2	2	3	4	2	5	3	3	4	4	3	5	3	3	4	4	3	4	3	3	3	3	3	4	3	3	3	3
AF071310	1	1	1	1	1	1	0	1	1	1	1	1	0	0	0	0	0	0	0	1	0	0	1	0	1	1	1	1	1	1	1	1	1	1	1	1
AF072245	4	4	4	4	4	4	5	5	5	5	4	4	6	5	6	6	5	6	5	5	6	6	5	5	4	4	4	4	4	4	3	3	3	3	3	3
AF072370	0	0	0	0	0	0	0	0	0	0	0	0	0	0	0	0	0	0	0	0	0	0	0	0	1	1	1	1	1	1	0	0	0	0	0	0
AF072403	12	34	12	14	19	25	12	31	13	29	42	35	8	16	11	24	25	25	8	17	9	19	26	26	11	37	11	11	14	22	6	21	7	13	22	22
AF072521	1	1	1	1	1	1	2	1	2	2	1	2	2	1	2	1	2	2	2	2	2	2	2	2	1	1	1	1	1	1	1	1	1	1	1	1
AF079222	1	1	1	1	1	1	1	1	1	1	1	1	0	0	1	1	1	0	1	1	1	1	1	1	0	1	1	1	1	1	1	1	1	1	1	1
AF083876	1	1	1	0	0	0	0	0	0	0	0	0	1	1	1	1	1	1	1	1	1	1	1	1	0	0	0	0	0	0	1	0	1	1	1	1
AF084459	1	0	1	1	1	1	0	0	0	0	0	0	0	0	0	0	0	0	0	0	0	0	0	0	1	1	1	1	1	1	0	0	0	0	0	0
AF087680	0	0	0	0	0	0	0	0	0	0	0	0	1	1	0	0	0	0	1	0	1	1	0	1	0	0	0	0	0	0	0	0	0	0	0	0
AF088910	7	7	8	7	7	7	7	8	7	7	7	8	8	9	8	8	8	8	8	8	7	7	7	7	10	8	9	9	9	8	8	7	8	8	7	7
AF089751	10	8	10	10	9	9	8	7	8	8	8	8	6	6	6	6	6	5	6	5	5	6	5	5	9	8	9	9	9	9	9	9	9	9	9	8
AF090403	24	24	25	25	25	26	22	25	22	22	23	23	25	24	26	24	23	25	27	24	27	25	27	26	26	28	26	27	27	27	30	30	31	30	28	31
AF091101	1	2	1	1	1	1	2	1	2	2	2	2	4	3	4	4	3	3	5	4	4	4	4	4	1	1	1	1	1	1	2	1	2	2	2	2
AF091432	3	5	3	3	4	4	6	4	7	7	7	6	9	7	9	9	9	9	9	8	9	8	9	9	3	4	3	3	3	4	5	4	5	5	4	4
AF093620	6	4	6	6	5	5	5	5	4	4	3	3	4	5	4	4	4	4	3	4	3	3	3	3	5	5	5	4	5	5	4	4	4	4	4	4
AF096898	0	0	0	0	0	0	0	0	0	0	0	0	0	1	0	0	0	1	0	0	0	0	0	0	0	0	0	0	0	0	0	0	0	0	0	0
AF098949	2	2	2	2	2	2	3	3	3	3	3	3	4	4	4	4	4	4	4	4	3	3	3	3	2	2	2	2	3	2	3	3	3	3	3	3
AF100339	5	7	5	5	5	6	5	13	5	7	8	9	4	9	4	5	7	7	4	9	4	5	6	7	4	7	5	4	5	6	4	9	5	5	6	7
AF105217	2	1	2	2	2	2	2	0	2	2	1	1	1	0	1	1	0	0	1	1	1	1	1	1	2	1	2	2	2	2	2	1	2	2	2	2
AF106620	6	8	7	6	6	6	8	7	8	8	7	7	10	10	10	10	9	10	11	12	11	11	11	11	6	6	6	6	6	6	7	7	7	8	7	7
AF106621	1	1	1	1	1	1	1	1	0	1	1	1	0	0	0	0	0	0	1	1	1	1	1	1	1	1	1	1	1	1	1	1	1	1	1	1
AF109918	2	2	2	2	2	2	2	2	2	2	2	2	3	3	2	2	3	3	4	3	3	3	3	3	3	2	3	3	3	2	2	2	2	2	2	2
AF112855	3	2	2	3	3	3	3	3	3	3	3	3	3	3	3	3	3	3	3	3	3	3	3	3	2	2	2	2	2	3	3	2	3	3	3	3
AF114266	0	1	0	0	0	0	0	1	0	0	0	1	0	1	0	0	0	1	0	1	0	0	1	0	0	1	0	0	0	0	0	1	0	0	1	1
AF114437	4	4	4	3	4	4	5	4	5	5	5	4	4	4	4	4	4	4	5	5	5	5	5	5	3	3	3	3	3	3	4	4	4	4	4	4
AF117613	3	2	3	2	2	2	2	2	2	2	2	2	2	2	1	1	1	2	1	1	1	2	1	1	3	2	3	3	3	2	3	3	3	3	3	3
AF120206	1	3	1	1	1	1	1	4	1	1	2	3	0	1	0	1	1	2	0	2	0	0	1	2	0	1	0	0	0	1	1	3	1	1	2	3
AF125307	12	9	11	12	12	12	10	7	10	10	10	8	8	6	8	8	5	7	6	5	7	7	6	6	9	9	10	10	10	10	8	8	9	8	7	8
AF125996	2	2	2	2	2	2	3	2	3	2	3	3	3	2	3	3	2	3	3	2	3	3	3	3	2	2	2	2	2	2	2	2	2	2	2	2
AF126717	4	3	4	4	4	3	4	3	4	4	4	3	6	5	5	5	5	5	6	4	5	5	5	5	3	3	4	3	4	3	4	3	4	4	3	3
AF126746	1	1	1	1	1	1	0	0	0	0	0	0	0	0	0	0	0	0	0	0	0	0	0	0	1	0	1	1	1	1	1	1	1	0	1	0
AF127033	2	2	2	2	2	2	1	2	2	2	2	2	2	2	2	2	2	2	3	2	2	2	2	2	2	2	2	2	2	2	2	2	2	2	2	2
AF127244	0	0	0	0	0	0	0	0	0	0	0	0	0	0	1	0	0	0	1	0	1	1	0	0	0	0	0	0	0	0	0	0	0	0	0	0
AF128193	5	52	6	8	14	26	17	116	24	46	61	85	30	33	38	51	33	51	24	42	29	43	49	52	7	67	8	8	16	28	12	42	17	28	40	43
AF128196	88	95	90	87	90	94	72	117	69	74	80	88	97	134	101	102	114	118	77	112	82	86	91	96	78	93	80	77	82	89	89	120	92	93	100	100
AF128214	0	0	0	0	0	0	0	4	0	0	0	0	0	0	0	0	0	0	0	0	0	0	0	0	0	0	0	0	0	0	0	0	0	0	0	0
AF128218	4	37	5	7	11	18	5	86	9	26	48	71	4	21	9	19	26	26	3	23	5	16	23	25	6	79	5	8	17	33	5	36	9	18	33	33
AF128892	1	0	1	1	1	1	1	1	1	1	1	0	1	1	1	1	1	1	1	1	1	1	1	1	0	1	1	1	1	1	1	1	1	1	1	1
AF132478	5	5	6	6	5	5	11	9	10	10	10	10	7	6	7	8	7	7	7	6	6	7	8	7	6	6	7	6	6	6	6	5	6	6	6	6
AF133669	19	15	20	19	17	18	27	20	24	25	21	19	19	17	19	19	21	18	17	17	19	19	17	17	14	13	14	13	13	15	15	15	16	16	16	15
AF143181	12	10	11	12	11	11	11	9	11	11	9	10	18	15	16	17	15	17	18	17	19	20	19	17	11	10	11	10	10	10	11	11	13	12	11	12
AF145287	2	2	2	2	2	2	2	2	2	2	2	2	3	3	3	3	2	3	2	2	2	2	2	2	3	2	3	3	3	2	2	2	2	2	2	2
AF146523	13	16	11	13	15	14	17	18	22	18	18	15	14	10	14	11	14	9	9	6	7	7	8	7	12	13	13	11	10	12	5	6	5	6	5	5
AF147785	0	0	0	0	0	0	0	4	0	0	0	0	0	0	0	0	0	0	0	0	0	0	0	0	0	1	0	0	0	0	0	0	0	0	0	0
AF155372	0	1	0	0	0	0	0	2	0	0	0	1	0	1	0	0	1	0	0	1	0	0	0	0	0	1	0	0	0	0	0	1	0	0	0	0
AF156856	1	1	1	1	1	1	1	1	1	1	1	1	1	1	1	1	1	1	1	1	1	1	1	1	1	1	1	1	1	1	1	1	1	1	1	1
AF161074	15	14	14	15	15	14	17	13	16	15	14	13	18	16	18	16	16	16	18	17	18	17	15	16	14	12	14	14	14	13	16	14	16	16	15	15
AF163665	1	1	1	1	1	1	1	1	1	1	1	1	1	1	1	1	1	1	1	1	1	1	1	1	1	1	1	1	1	1	1	1	1	1	1	1
AF167441	2	1	2	1	2	1	1	1	1	1	0	0	1	1	1	1	1	1	1	1	1	1	1	1	2	1	2	2	2	2	1	1	1	1	1	1
AF167573	1	1	1	1	1	1	2	2	2	2	2	2	2	2	2	2	2	2	3	3	3	3	2	2	1	1	1	1	1	1	1	1	1	1	1	1
AF169192	0	0	0	0	0	0	0	0	0	0	0	0	1	1	1	1	1	1	0	0	1	1	0	0	0	0	0	0	0	0	0	0	0	0	0	0
AF170906	1	1	1	1	1	1	0	1	1	1	1	1	1	1	1	1	1	1	0	0	0	0	0	0	1	1	1	1	1	1	1	1	1	1	1	1
AF171080	8	8	9	8	8	7	6	5	5	6	5	5	8	7	7	7	7	7	6	5	6	6	6	5	8	7	8	8	8	7	6	6	6	6	6	6
AF173379	1	1	1	1	1	1	1	0	1	1	0	1	0	1	0	1	0	1	1	1	0	1	0	1	0	0	0	0	0	0	1	1	1	1	1	1
AF173681	12	1	12	10	6	4	13	1	10	5	2	1	11	5	7	3	3	3	9	3	9	4	1	1	10	1	10	8	7	4	11	1	9	5	2	2
AF174535	5	5	5	5	5	5	3	3	3	3	3	3	4	4	4	4	4	3	4	4	4	4	4	4	4	4	4	4	4	4	5	5	5	5	5	5
AF175771	2	1	2	2	2	2	1	0	0	1	1	0	1	0	1	0	0	0	1	0	1	0	0	0	2	2	2	2	2	2	2	1	2	2	1	1
AF176524	3	3	3	3	3	3	3	2	3	3	3	3	4	3	4	4	4	3	5	3	4	4	4	3	4	3	4	4	4	3	4	3	3	3	3	3
AF176910	5	6	5	5	5	5	5	6	5	5	5	6	4	5	5	4	5	5	5	5	5	4	5	5	5	6	5	5	5	5	4	6	5	5	5	5
AF177041	9	9	9	10	10	9	9	8	9	9	8	8	8	7	8	8	7	7	9	8	8	8	8	9	7	8	8	8	8	8	9	8	9	9	9	9
AF177211	1	1	2	2	2	2	0	0	0	0	0	0	0	0	0	0	0	0	0	0	0	0	0	0	1	1	1	1	1	1	1	1	1	1	1	1
AF177664	2	3	2	2	2	2	3	3	3	3	3	3	2	2	2	2	2	2	1	1	2	1	1	1	4	4	3	4	4	4	4	3	3	3	4	4
AF178958	53	50	53	50	50	47	42	39	43	44	45	40	36	32	35	33	32	33	35	30	36	32	31	31	45	46	47	46	49	45	45	45	47	44	41	44
AF180518	6	4	6	6	6	5	5	4	5	5	5	5	3	4	3	3	3	4	3	3	3	3	3	3	5	4	5	5	5	5	5	6	4	5	5	5
AF181829	32	50	33	33	33	40	30	78	32	37	54	64	29	57	29	39	56	55	27	69	29	36	58	60	30	51	30	30	32	38	31	63	30	33	47	55
AF184275	1	1	1	1	0	1	1	1	1	1	1	1	1	0	0	1	0	1	1	1	1	1	1	1	1	1	1	1	1	1	1	1	1	1	1	1
AF185285	7	5	7	8	7	7	6	3	6	6	5	4	4	2	4	4	3	3	4	2	5	5	4	4	5	5	6	5	5	5	6	5	7	7	6	6
AF189817	6	5	6	6	6	6	8	7	7	7	7	7	7	6	7	7	6	7	7	6	7	7	6	6	6	5	5	5	6	6	6	6	6	6	6	6
AF190152	3	3	3	3	3	3	2	2	2	2	2	2	2	2	2	3	2	2	2	2	2	2	2	2	3	3	3	3	3	3	3	3	3	3	3	3
AF192558	5	4	5	4	4	4	4	3	4	4	4	4	5	4	4	4	4	4	5	4	5	4	4	4	7	5	7	7	7	6	5	4	5	5	5	4
AF193862	2	2	2	2	2	2	3	2	3	2	2	2	3	3	3	3	3	3	3	3	3	3	3	3	3	2	2	2	3	2	2	2	3	2	2	2
AF199010	5	5	5	5	4	5	4	4	4	4	4	4	6	6	6	6	6	6	6	6	6	6	6	6	6	6	6	6	6	6	5	5	6	6	6	5
AF199491	0	13	0	0	1	2	0	43	1	3	14	29	1	15	1	6	19	15	1	19	1	4	14	15	0	15	1	0	1	3	0	20	0	1	6	9
AF201285	1	2	1	1	1	1	1	2	1	1	1	2	0	1	0	0	1	1	0	2	0	1	1	1	1	2	1	1	1	1	1	1	1	1	1	1
AF201289	2	1	3	2	2	1	2	1	2	1	1	0	1	1	1	0	1	1	1	1	1	0	0	0	2	0	2	2	1	1	2	1	2	1	1	1
AF204156	3	3	4	3	3	3	6	4	5	5	5	4	6	5	6	5	5	5	5	4	5	5	4	4	3	3	3	4	4	3	3	3	3	4	3	3
AF209905	6	6	6	6	6	6	5	8	4	4	5	5	6	7	6	6	7	7	7	9	9	8	8	9	5	6	5	5	5	5	5	6	5	5	5	5
AF212320	5	5	5	4	5	5	7	6	7	7	6	6	7	7	7	7	7	7	6	6	6	6	6	6	4	4	4	4	4	4	4	4	4	5	4	4
AF213670	1	1	1	1	1	1	2	1	1	1	1	1	1	1	1	2	1	1	1	2	1	1	1	1	1	1	1	1	1	1	1	1	1	1	1	1
AF214013	1	1	1	1	1	1	1	1	1	1	1	1	2	2	2	2	2	2	1	1	1	1	1	1	1	1	1	1	1	1	1	1	1	1	1	1
AF215668	19	10	20	21	21	20	15	4	16	13	12	11	14	1	15	12	4	4	17	1	18	13	9	7	18	21	20	19	20	20	23	6	27	26	23	21
AF220015	9	7	9	9	8	8	6	6	7	6	6	7	6	5	6	6	5	6	6	6	6	7	6	6	11	9	9	10	9	10	10	8	10	9	7	8
AF220142	3	2	3	3	2	2	2	1	2	2	1	1	1	0	1	1	1	1	1	1	1	1	1	1	2	1	2	2	1	2	2	2	2	2	2	2
AF224264	6	8	6	6	6	6	7	7	7	7	8	7	11	11	11	10	10	10	9	8	8	9	8	8	8	9	10	9	9	9	7	7	7	7	6	8
AF226605	1	1	1	1	1	1	2	2	2	2	2	1	3	2	2	2	2	2	3	2	3	3	3	2	1	1	1	1	1	1	1	1	1	1	1	1
AF226613	7	6	7	8	7	7	10	7	10	10	8	7	3	2	3	3	4	3	4	3	4	4	4	4	4	5	5	5	5	5	7	6	7	7	7	6
AF227188	1	1	1	1	1	1	2	2	2	2	2	2	1	1	1	1	1	1	1	1	1	1	1	1	1	1	1	1	1	1	1	1	1	1	1	1
AF230395	1	1	1	1	1	1	1	1	1	1	1	1	1	1	1	1	1	1	1	1	1	1	1	1	2	1	1	1	1	1	1	1	1	1	1	1
AF233322	2	1	1	2	2	1	1	1	1	1	1	1	1	1	1	1	1	1	1	1	1	1	1	1	1	1	1	1	1	1	1	1	1	1	1	1
AF233346	1	1	1	1	1	1	1	2	1	1	1	1	1	2	1	1	2	2	1	3	2	2	2	2	1	1	1	1	1	1	1	2	1	1	1	1
AF236887	0	0	0	0	0	0	0	0	0	0	0	0	1	1	1	1	1	1	1	1	1	1	1	1	0	0	0	0	0	0	0	0	0	0	0	0
AF237910	5	3	5	5	5	4	3	2	3	3	3	2	1	2	2	2	1	1	2	1	2	2	1	2	3	3	3	3	3	3	3	3	3	3	3	2
AF237953	1	1	1	1	1	1	1	1	1	1	1	1	1	1	1	1	1	1	1	1	1	1	1	1	1	1	1	1	1	1	1	1	1	1	1	1
AF239673	1	1	1	1	1	1	1	2	1	1	1	1	2	2	1	1	2	2	1	2	1	1	1	1	1	1	1	1	1	1	1	2	1	1	1	1
AF240358	3	3	3	4	4	3	1	1	1	1	1	1	0	0	0	0	0	0	0	1	0	0	0	0	1	2	2	2	2	2	2	2	2	2	2	2
AF242857	5	4	4	5	4	5	6	5	6	6	5	5	6	5	6	6	5	6	6	7	6	6	6	7	3	3	4	3	4	4	4	4	4	4	4	4
AF245448	1	1	1	1	1	1	1	0	1	1	1	1	1	1	1	1	1	1	1	0	1	1	0	0	2	2	2	2	2	2	1	1	1	1	1	1
AF246218	3	2	3	2	2	2	2	1	2	2	2	2	2	2	2	2	2	2	3	2	3	3	2	2	4	3	3	3	3	3	3	2	2	2	3	2
AF248489	0	0	0	0	0	0	1	1	0	0	1	1	0	0	0	0	0	0	0	0	0	0	0	0	0	0	0	0	0	0	0	1	0	0	0	1
AF249668	2	2	2	2	2	2	2	3	2	2	2	2	2	3	2	2	2	3	1	3	2	2	2	2	1	1	1	1	1	1	2	2	2	2	2	2
AF250133	28	26	30	27	26	26	27	20	27	25	24	21	48	44	48	47	40	44	41	33	41	38	35	34	28	23	28	27	28	25	30	26	31	28	25	25
AF250135	9	8	9	9	9	8	9	7	8	9	8	7	16	13	16	16	13	15	12	12	13	12	12	12	8	7	8	7	8	8	9	7	9	9	8	8
AF251036	10	9	12	11	9	10	9	11	9	8	9	10	9	10	8	9	9	8	8	9	7	8	8	7	14	12	13	14	13	12	9	10	9	10	10	10
AF251705	15	14	16	15	15	14	14	10	13	13	12	12	10	9	10	9	8	9	11	9	10	11	10	10	17	13	16	16	16	15	14	13	14	15	15	14
AF257136	17	13	17	16	15	15	17	13	16	17	15	13	19	16	18	18	17	17	14	14	16	16	14	14	16	15	17	16	16	17	17	15	17	17	16	17
AF259673	1	1	2	2	1	1	1	1	1	1	1	1	1	1	1	1	1	1	1	1	1	1	1	1	2	1	1	1	1	1	1	1	1	1	1	1
AF265663	1	1	1	1	1	1	1	1	1	1	1	1	1	1	1	1	1	0	1	1	1	1	1	1	1	1	1	1	1	1	1	1	1	1	1	1
AF273672	2	2	2	2	2	2	2	2	2	2	2	2	3	3	3	3	3	3	3	2	3	3	3	2	2	2	2	2	2	2	2	2	2	2	1	2
AF273691	2	2	2	2	2	2	1	1	1	1	1	1	2	2	2	2	1	2	2	2	2	2	2	2	2	2	2	2	2	2	2	2	2	1	2	2
AF274027	36	32	36	36	35	33	36	29	34	35	32	31	25	24	24	23	23	23	27	25	27	26	24	24	35	30	36	35	35	32	32	28	33	32	31	28
AF276917	9	10	9	8	9	9	13	16	13	14	14	13	30	34	31	32	30	33	30	37	34	32	32	33	7	9	8	7	8	8	9	10	9	9	9	10
AF279255	6	6	6	6	6	6	6	5	6	6	5	5	6	5	6	5	5	6	6	6	7	6	6	7	7	5	6	6	6	6	6	5	7	6	6	5
AF282255	0	0	0	0	0	0	0	3	0	1	1	2	0	1	0	1	1	1	0	1	0	1	1	1	0	1	0	0	0	0	0	1	0	0	0	1
AF285112	3	3	3	3	3	3	3	3	3	3	3	3	3	3	3	3	3	3	4	3	4	3	3	3	4	3	3	4	3	3	3	3	3	3	3	3
AF286537	0	0	0	0	0	0	0	0	0	0	0	0	1	1	1	1	1	1	0	0	0	0	1	1	0	0	0	0	0	0	0	0	0	0	0	0
AF289484	1	1	1	1	1	1	1	1	1	1	1	1	1	1	1	1	1	1	1	1	1	1	1	1	1	1	1	1	1	1	1	1	1	1	1	1
AF291876	1	0	1	1	1	0	0	0	0	0	0	0	1	1	1	1	1	1	1	1	1	1	1	1	1	1	1	1	1	1	0	1	1	0	0	0
AF293882	2	1	2	1	1	1	1	1	1	1	1	1	2	2	1	1	1	1	1	1	1	1	1	1	2	2	2	3	2	2	2	2	2	2	2	1
AF295102	1	1	1	1	1	1	1	1	1	1	1	1	2	2	1	1	1	1	1	1	1	1	1	1	1	1	1	2	2	1	1	1	1	1	1	1
AF295638	5	4	5	5	4	5	5	4	5	5	4	4	3	3	3	3	3	3	2	3	3	3	3	3	3	3	3	3	3	3	4	4	3	3	3	4
AF296656	4	4	4	4	4	4	4	5	4	4	3	4	4	5	5	5	5	5	5	5	5	5	5	5	4	4	4	4	4	4	4	4	4	4	4	4
AF296657	0	0	0	0	0	0	1	1	1	1	0	0	1	1	1	1	1	0	1	1	1	1	0	1	0	0	0	0	0	0	0	0	0	0	0	0
AF297029	0	0	0	0	0	0	1	1	1	1	1	1	2	2	2	2	2	1	1	0	1	1	1	0	1	1	1	2	1	1	0	0	0	0	0	0
AF297615	8	7	7	8	8	8	7	3	8	7	7	6	8	4	8	8	6	6	9	5	9	10	8	8	7	8	8	7	8	8	8	5	8	9	8	9
AF302138	2	1	2	1	2	1	1	1	1	1	1	1	1	1	1	1	1	1	1	1	1	1	1	1	2	1	2	2	1	1	1	1	1	1	1	1
AF302653	2	3	2	2	3	3	2	1	2	2	2	2	2	1	2	2	2	2	2	1	2	2	2	2	3	4	4	4	4	4	2	2	3	3	3	3
AF305501	2	1	2	2	2	2	3	3	3	3	3	3	3	3	3	3	2	2	3	3	3	3	3	3	2	2	2	2	2	2	2	2	2	2	2	2
AF305730	2	1	1	1	2	2	1	1	1	1	1	1	1	1	1	1	1	1	1	1	1	1	1	1	1	2	1	1	1	1	1	1	1	1	1	1
AF307845	0	0	0	0	0	0	1	1	0	1	1	1	0	0	0	0	0	0	0	0	0	0	0	0	0	0	0	0	0	0	0	0	0	0	0	0
AF310134	0	1	0	0	0	0	0	1	1	1	1	1	0	0	0	0	0	0	0	1	0	0	0	1	0	1	0	1	0	1	1	1	1	1	1	1
AF312394	4	4	5	4	4	4	5	5	5	5	5	5	5	5	4	5	4	5	5	4	5	5	4	4	6	5	5	5	5	5	4	4	4	4	4	4
AF316550	1	1	0	1	1	0	1	0	1	1	1	1	1	1	1	1	1	1	0	0	1	1	1	1	0	0	0	0	0	0	0	0	0	0	0	1
AF316872	3	2	3	3	3	3	2	2	2	2	2	2	1	1	1	1	1	1	1	1	1	1	1	1	3	3	3	3	3	3	2	2	2	2	2	2
AF316985	4	6	4	4	4	4	4	9	5	5	5	5	3	5	3	3	4	3	3	6	3	3	3	4	4	4	4	4	4	4	4	6	4	4	4	4
AF316999	1	1	1	1	1	1	1	1	1	1	1	1	1	1	1	1	1	1	1	1	1	1	1	1	2	2	2	2	2	2	1	2	2	1	1	1
AF319976	1	0	1	0	1	1	0	0	0	0	0	0	0	0	0	0	0	0	0	0	0	0	0	0	1	1	1	0	1	0	1	0	0	0	0	0
AF320340	7	8	8	7	7	7	8	9	8	7	8	9	10	10	10	10	9	10	10	10	9	9	9	9	11	9	10	11	10	9	8	9	8	8	8	8
AF321126	26	25	27	27	25	25	32	27	32	32	29	28	45	42	43	45	41	42	45	44	46	45	43	42	24	22	25	24	25	24	30	29	31	30	29	29
AF322238	1	1	2	1	1	1	1	2	1	1	1	1	3	4	3	3	3	3	3	3	2	3	2	3	2	1	1	1	1	1	1	2	1	1	1	1
AF323918	6	7	6	6	6	6	6	12	7	7	9	10	6	8	6	6	8	8	5	8	6	6	7	7	6	8	5	6	6	6	6	9	6	6	8	8
AF326558	8	7	7	8	7	7	8	7	8	8	7	7	9	8	9	9	9	9	6	6	6	6	6	6	6	6	6	6	6	6	7	7	7	7	7	7
AF327857	1	1	1	1	1	1	2	1	2	2	1	1	1	1	1	1	1	1	1	1	1	1	1	1	1	1	1	1	1	1	1	1	1	1	1	1
AF327929	0	0	0	0	0	0	1	1	1	1	1	1	0	0	0	0	0	0	0	0	0	0	0	0	1	1	1	1	1	1	0	0	0	0	0	0
AF332060	7	6	6	7	6	6	6	5	6	6	5	4	6	6	5	6	6	6	5	5	5	6	5	5	7	6	7	7	7	6	4	4	5	5	4	4
AF332082	17	15	16	17	16	16	19	16	18	17	18	19	21	18	20	19	19	19	20	17	20	19	19	18	18	17	18	18	18	17	18	17	18	17	17	18
AF332085	4	3	3	3	3	3	4	4	4	4	4	4	4	4	4	4	5	4	3	3	4	4	4	3	3	3	3	3	3	3	3	3	3	3	3	3
AF333028	7	6	7	7	6	6	6	5	6	6	6	6	8	7	7	7	7	7	7	5	7	7	6	6	10	9	11	11	11	10	7	6	7	7	6	6
AF339910	1	1	1	1	1	1	1	1	1	1	1	1	0	0	0	0	0	0	0	0	0	0	0	0	0	0	1	0	0	0	1	0	1	1	1	1
AF348968	2	1	2	2	1	1	2	2	3	3	2	2	3	2	3	3	2	3	3	2	2	3	2	2	3	2	2	2	2	2	1	1	1	1	1	1
AF349573	1	1	1	1	1	1	2	2	2	2	2	2	2	3	2	2	2	2	2	3	3	3	3	3	1	1	1	1	1	1	1	1	1	1	1	1
AF349950	3	3	3	3	4	3	4	3	4	4	4	4	6	6	6	6	5	6	6	6	7	6	6	6	3	3	3	3	3	3	3	3	4	3	3	3
AF353167	1	1	1	1	1	1	2	2	2	2	2	1	2	1	2	2	1	1	1	2	2	2	1	2	1	1	1	0	1	1	1	1	1	1	1	1
AF353245	16	13	18	16	15	15	21	16	20	19	18	18	15	14	15	14	14	15	15	14	15	15	14	14	18	15	16	17	17	17	18	15	16	18	17	16
AF354051	33	28	34	32	31	30	39	31	36	38	33	34	33	31	32	32	31	31	32	30	32	32	30	31	31	28	31	31	30	30	32	30	32	34	32	29
AF356874	1	1	1	1	1	1	1	1	1	1	1	1	1	1	1	1	1	1	1	1	1	1	1	1	1	1	1	1	1	1	1	1	1	1	1	1
AF356876	2	2	2	2	2	2	2	2	2	2	2	1	2	2	2	2	2	2	1	2	2	2	2	2	2	1	1	1	1	1	2	2	2	2	2	2
AF361364	2	1	2	2	2	2	2	1	1	2	1	1	2	2	2	2	2	2	2	1	2	2	2	2	1	1	1	1	1	1	1	1	1	1	1	1
AF363030	1	1	1	1	1	1	1	1	1	1	1	1	1	1	1	1	1	1	1	1	1	1	1	1	1	1	1	1	1	1	1	1	1	1	1	1
AF363690	2	2	2	2	2	2	1	1	1	1	1	2	2	2	2	2	2	2	1	1	1	1	1	1	4	3	4	4	4	3	2	2	2	2	2	2
AF364050	8	6	9	8	8	7	4	4	4	5	4	3	8	6	7	7	6	6	4	3	4	4	3	3	14	12	15	16	15	12	5	6	6	6	7	6
AF366393	0	1	0	0	1	0	0	1	0	0	0	0	1	1	1	1	1	1	0	1	0	1	0	1	1	1	1	1	1	1	1	1	1	0	0	0
AF366401	3	4	3	3	3	3	3	6	3	3	3	4	2	7	2	2	4	4	3	5	3	3	3	4	3	3	3	3	3	3	3	7	3	3	3	3
AF367244	4	3	4	4	4	4	4	3	4	4	4	4	4	4	4	4	4	4	5	5	5	4	5	4	4	4	3	3	4	4	4	4	4	4	4	4
AF370126	0	0	0	0	0	0	0	0	0	0	0	0	1	1	1	0	0	0	0	0	0	1	0	0	0	1	1	1	1	1	1	0	0	0	0	0
AF375476	0	0	0	0	0	0	0	0	0	0	0	0	0	0	0	0	0	0	0	0	0	0	0	0	1	1	1	1	1	1	1	0	0	0	1	0
AF376726	2	1	2	2	2	2	1	1	1	1	1	1	1	1	1	1	0	1	1	1	1	1	1	1	1	1	1	1	1	1	1	1	1	1	1	1
AF378760	2	1	2	2	1	1	1	0	1	1	1	1	2	2	2	2	2	2	2	1	1	1	2	1	2	1	2	2	2	2	2	1	2	2	1	1
AF386076	5	5	4	5	4	5	5	5	5	5	5	5	5	5	6	6	6	6	6	6	5	5	5	6	4	5	4	4	4	5	4	4	4	4	4	4
AF390178	1	1	1	1	1	1	0	0	0	0	0	0	0	0	0	0	0	0	0	0	0	0	0	0	1	1	1	1	1	1	1	1	1	1	1	1
AF393780	2	1	2	2	2	2	2	1	2	2	1	1	2	1	2	2	1	1	2	1	2	2	2	2	2	1	2	2	2	2	2	1	2	2	2	2
AF395844	0	0	0	0	0	0	1	1	1	1	1	1	1	1	1	1	1	1	1	1	1	1	1	1	0	0	0	0	0	0	0	1	0	0	0	0
AF398969	2	2	3	2	2	2	2	1	2	2	2	1	2	1	1	1	1	1	2	1	2	2	1	1	2	1	2	2	2	2	2	1	2	2	2	2
AF402611	4	5	4	5	5	5	3	3	4	4	5	4	1	1	2	2	3	2	2	1	2	2	3	3	2	4	3	3	3	3	3	3	4	5	5	5
AF411055	1	1	1	1	1	1	1	1	1	1	1	1	2	1	1	1	1	1	2	1	1	1	1	1	2	1	2	2	2	1	1	1	1	1	1	1
AF414080	2	2	2	2	2	2	1	1	2	2	1	1	2	2	2	2	2	2	2	2	2	2	1	1	2	2	2	2	2	2	2	2	2	2	2	2
AF424698	10	9	9	10	10	10	10	9	10	10	9	9	11	10	11	12	10	10	10	10	11	10	10	11	9	8	9	8	9	9	9	9	10	10	9	10
AF425607	1	2	1	1	1	2	1	3	1	2	2	2	2	2	1	2	3	2	1	2	1	1	2	1	1	2	1	1	1	2	1	2	1	1	2	2
AF430845	1	1	1	1	1	0	1	1	1	1	1	1	1	1	1	1	0	1	1	1	1	1	1	1	1	1	1	1	1	1	1	1	1	1	1	1
AF440692	8	7	9	8	8	7	11	10	11	11	11	11	7	6	6	7	6	6	6	6	6	6	6	6	7	6	7	7	7	6	7	7	7	7	7	7
AF440694	41	41	40	41	41	39	41	41	39	39	36	41	36	40	37	36	40	40	33	40	35	35	35	38	33	35	35	34	35	34	37	43	38	40	42	37
AF450241	0	0	1	0	0	0	0	0	0	0	0	0	1	0	1	0	0	0	1	0	1	1	0	0	1	0	0	0	0	0	1	0	1	1	0	0
AF458961	25	35	25	26	27	29	21	43	21	24	32	36	19	29	20	23	29	29	19	30	19	20	26	28	20	35	20	22	23	26	25	38	26	27	31	34
AF459091	0	0	0	0	0	0	0	0	0	0	0	1	1	1	1	1	1	1	1	1	1	1	1	1	1	1	1	1	1	1	0	0	0	0	0	0
AF465243	6	6	6	6	6	6	7	7	7	7	7	7	9	10	9	9	10	10	10	10	10	10	9	10	5	5	5	5	5	5	6	6	6	6	6	6
AF477481	6	6	6	6	6	6	10	6	9	9	8	7	14	9	13	13	8	11	10	6	10	10	8	8	8	7	8	8	8	8	7	6	7	7	6	6
AF479773	1	0	1	1	1	0	0	0	0	0	0	0	0	0	0	0	0	0	0	0	0	0	0	0	0	0	0	0	0	0	0	0	0	0	0	0
AF482000	3	2	2	2	2	2	2	2	2	2	2	2	2	2	2	2	2	2	3	3	3	2	2	3	2	2	2	2	2	2	2	3	2	3	2	2
AF483486	123	123	124	128	127	124	126	116	122	125	120	115	104	95	102	103	99	99	98	95	98	98	94	94	124	116	122	127	126	118	123	124	124	124	120	121
AF483488	16	15	16	15	16	15	12	11	12	12	12	11	14	12	13	13	12	13	14	13	14	14	13	13	15	14	16	16	16	15	16	15	17	16	16	15
AF486632	1	10	1	1	2	3	0	10	0	1	4	7	1	7	1	4	8	6	1	6	1	2	4	4	3	12	3	3	3	4	1	7	1	1	4	5
AF502145	2	1	2	2	2	2	2	2	2	2	2	2	2	2	2	2	2	2	1	1	1	1	1	1	3	2	2	2	2	2	2	2	2	2	2	2
AFFX-18SRNAMur/X00686_3	1	1	1	1	1	1	1	1	0	0	0	0	0	1	1	0	0	0	0	0	0	0	0	0	1	2	1	1	1	1	1	1	1	1	1	1
AFFX-18SRNAMur/X00686_5	8	8	4	9	15	11	2	1	1	2	1	0	2	1	2	1	1	1	2	1	2	2	2	2	2	3	1	1	1	3	1	1	1	1	1	1
AFFX-18SRNAMur/X00686_M	1	1	1	1	2	1	0	0	0	0	0	0	0	0	1	0	0	0	1	0	1	1	1	1	1	2	1	1	1	2	1	1	1	1	1	1
AFFX-b-ActinMur/M12481_3	347	333	366	366	347	364	365	352	353	343	362	347	404	402	403	405	424	425	363	363	402	402	381	363	362	364	363	365	367	365	333	340	337	336	363	337
AFFX-b-ActinMur/M12481_5	289	260	289	286	270	278	301	298	294	306	290	268	313	318	306	313	321	322	297	328	319	332	321	325	289	284	293	280	288	298	229	238	235	239	252	232
AFFX-b-ActinMur/M12481_M	224	206	219	218	208	209	245	232	245	247	234	232	293	294	287	295	292	293	246	257	257	269	260	270	228	220	226	224	220	220	190	202	199	194	205	191
AFFX-BioB-3	1	1	1	1	1	1	1	2	2	1	1	1	3	2	3	3	3	2	2	3	2	2	2	2	0	0	0	0	0	0	0	1	1	0	0	1
AFFX-BioB-5	1	1	1	1	0	0	1	1	1	1	1	1	2	2	2	2	2	2	2	2	2	2	2	1	0	0	0	0	0	0	0	1	1	0	0	0
AFFX-BioB-M	2	2	2	2	1	1	3	3	4	3	3	3	5	4	5	5	5	4	4	5	4	4	4	4	1	1	1	1	1	1	2	2	2	2	1	2
AFFX-BioC-3	8	6	7	6	6	6	5	5	7	5	5	5	6	5	6	7	7	5	7	9	7	7	7	8	4	4	4	4	4	3	5	6	6	5	5	6
AFFX-BioC-5	4	3	3	3	3	3	4	4	5	4	4	4	5	5	5	6	6	4	5	6	5	5	5	5	1	2	2	2	1	2	2	3	2	2	2	2
AFFX-BioDn-3	25	23	27	26	22	23	25	26	31	25	24	25	35	30	34	35	35	28	34	36	32	32	31	31	19	19	19	20	18	18	21	22	22	21	19	22
AFFX-BioDn-5	21	20	20	23	20	19	8	8	10	8	8	7	9	8	10	10	10	7	10	14	9	8	11	11	10	13	12	12	11	11	13	12	14	12	10	14
AFFX-CreX-3	129	128	125	139	128	131	152	166	189	161	160	149	180	166	183	187	196	160	184	196	177	170	173	177	96	117	116	107	110	114	93	94	99	92	82	99
AFFX-CreX-5	129	133	114	145	134	127	118	128	145	122	125	109	120	111	129	128	132	102	137	157	128	120	134	136	91	118	113	103	107	107	81	78	89	79	67	88
AFFX-DapX-3	4	4	4	4	4	4	7	7	9	6	7	6	5	3	4	4	5	5	7	8	5	6	7	7	5	6	6	5	6	5	7	6	6	6	7	6
AFFX-DapX-5	0	0	0	0	0	0	4	3	4	3	4	3	2	2	2	2	2	2	4	4	3	3	4	4	1	2	2	1	2	2	2	2	2	2	2	2
AFFX-DapX-M	3	2	2	3	3	3	8	8	10	8	8	7	4	3	3	4	4	4	7	7	5	5	7	7	5	7	6	5	6	6	8	7	8	7	8	7
AFFX-GapdhMur/M32599_3	133	127	134	134	128	126	137	127	136	133	127	126	155	154	152	155	155	154	153	150	156	158	150	151	144	128	141	139	140	132	135	128	134	134	131	129
AFFX-GapdhMur/M32599_5	159	151	165	157	153	152	176	169	177	177	172	154	181	182	176	181	184	182	167	172	172	175	166	170	161	153	165	159	167	159	158	155	161	161	162	155
AFFX-GapdhMur/M32599_M	127	117	127	125	121	120	125	111	122	120	115	110	146	147	145	150	148	144	133	137	139	139	136	134	123	111	122	121	121	119	116	112	119	119	117	111
AFFX-MUR_b2	4	4	4	4	4	4	3	3	3	3	3	3	2	2	2	2	3	3	2	2	2	2	2	2	4	3	4	3	4	4	4	3	3	3	3	3
AFFX-MURINE_b1	35	33	33	33	33	31	48	41	44	48	46	40	34	40	35	35	36	35	47	49	46	45	40	43	32	28	32	33	32	30	30	26	30	28	30	27
AFFX-MURINE_B2	267	290	286	275	281	281	302	313	296	300	304	320	263	261	271	261	261	263	265	272	276	271	273	271	268	276	266	278	285	278	288	280	294	278	278	273
AFFX-r2-Bs-dap-3	8	7	6	9	9	8	10	10	12	9	10	9	8	5	6	6	7	7	12	12	9	10	11	10	8	11	10	9	11	10	13	11	13	12	12	12
AFFX-r2-Bs-dap-5	1	1	1	1	1	1	6	5	6	5	5	4	3	2	2	3	3	3	5	5	4	4	4	5	2	3	3	2	3	3	4	4	4	4	4	4
AFFX-r2-Bs-dap-M	5	3	3	5	5	4	12	11	14	11	13	10	7	5	6	6	7	7	12	12	9	9	10	11	6	9	8	6	8	8	10	8	9	9	9	8
AFFX-r2-Bs-phe-3	0	0	0	0	0	0	0	0	1	0	1	0	0	0	0	0	1	1	1	1	0	0	1	0	0	0	0	0	0	0	0	0	0	0	1	0
AFFX-r2-Bs-phe-5	0	0	0	0	0	0	0	1	0	0	0	0	0	0	0	0	0	0	0	1	0	0	0	1	0	0	0	0	0	0	0	0	0	0	0	0
AFFX-r2-Bs-thr-3	0	0	0	0	0	0	1	1	1	1	1	1	1	0	1	1	1	1	1	1	1	1	1	1	1	1	1	1	1	1	1	1	1	1	1	1
AFFX-r2-Bs-thr-5	0	0	0	0	0	0	0	0	1	0	0	0	0	0	0	0	0	0	0	1	0	0	0	1	0	0	0	0	0	0	0	0	0	0	0	0
AFFX-r2-Ec-bioB-3	2	1	2	1	1	1	2	2	2	2	2	2	3	3	3	3	3	3	3	3	3	2	3	3	1	0	1	1	0	0	1	2	2	1	1	2
AFFX-r2-Ec-bioB-5	2	1	1	1	1	1	2	2	2	1	1	2	2	2	2	2	2	2	2	2	2	2	2	2	1	0	0	1	0	0	1	1	1	1	1	1
AFFX-r2-Ec-bioB-M	3	2	3	2	2	2	4	4	5	4	4	4	7	5	7	6	7	6	6	6	6	5	6	6	1	1	1	1	1	1	2	2	2	2	2	2
AFFX-r2-Ec-bioC-3	10	8	10	8	7	7	8	7	9	7	7	8	9	8	9	9	9	9	8	9	8	9	8	9	7	5	5	6	5	5	7	8	7	7	8	7
AFFX-r2-Ec-bioC-5	8	6	7	7	6	6	6	6	7	6	5	6	8	7	8	8	8	7	7	8	7	7	8	8	5	4	4	5	4	4	5	6	5	5	6	6
AFFX-r2-Ec-bioD-3	95	90	91	102	90	89	38	38	47	37	36	38	48	43	50	47	51	43	47	52	47	44	50	51	73	68	68	77	68	68	80	81	85	78	74	83
AFFX-r2-Ec-bioD-5	55	53	56	58	50	51	45	45	53	44	42	44	58	51	61	59	59	54	58	63	55	51	58	62	44	41	42	45	40	41	48	48	49	46	43	47
AFFX-r2-P1-cre-3	250	240	238	262	246	242	246	258	275	237	239	242	293	271	284	291	278	271	280	290	284	272	283	295	209	224	221	213	225	224	181	185	186	183	175	187
AFFX-r2-P1-cre-5	188	182	175	190	183	183	199	205	223	200	203	201	217	199	210	217	221	203	222	233	229	221	226	216	160	168	173	167	165	175	144	140	151	138	134	149
AFFX-ThrX-3	0	0	0	0	0	0	1	1	1	1	1	1	1	0	0	0	1	1	1	1	1	1	1	1	0	1	1	0	1	1	1	1	1	1	1	1
AFFX-TransRecMur/X57349_3	1	0	1	1	1	1	5	4	4	4	4	3	4	4	4	4	4	4	3	4	4	4	4	4	0	0	0	0	0	0	0	1	0	1	1	1
AFFX-TransRecMur/X57349_5	0	0	0	0	0	0	2	1	1	2	1	1	1	1	1	1	1	1	0	1	1	1	1	1	0	0	0	0	0	0	0	0	0	0	0	0
AFFX-TransRecMur/X57349_M	0	0	0	0	0	0	1	1	1	1	0	0	1	1	1	1	1	1	0	1	1	1	1	1	0	0	0	0	0	0	0	0	0	0	0	0
AI019214	1	1	1	1	1	1	1	1	1	1	1	1	1	1	1	0	1	1	1	1	1	1	1	1	0	1	1	0	0	1	1	1	1	1	1	1
AI036318	8	7	8	8	7	7	7	6	6	7	6	6	6	6	5	5	6	5	5	6	5	6	5	5	7	6	7	7	7	7	7	7	7	7	7	6
AI099111	132	131	141	134	132	132	145	146	149	146	141	145	128	123	125	125	124	121	122	121	120	119	122	118	147	146	145	144	147	146	137	139	141	142	133	136
AI116234	4	4	5	4	4	4	3	6	3	3	4	4	4	6	4	4	3	4	3	3	2	2	2	2	6	6	6	7	6	5	4	4	4	4	3	4
AI117751	1	1	1	1	1	1	1	2	1	1	1	2	1	2	1	1	1	1	1	1	1	0	1	1	1	1	1	1	1	1	1	2	1	1	1	2
AI118026	5	7	5	4	5	6	5	7	5	7	7	6	7	8	7	8	8	9	5	8	6	7	8	8	5	7	5	5	5	6	4	6	5	5	7	7
AI118566	2	2	2	2	2	2	1	1	1	1	1	1	2	2	2	2	2	2	2	2	2	2	2	2	2	2	2	2	2	2	2	2	2	2	2	2
AI120393	143	164	152	151	158	154	156	156	155	153	163	152	135	132	140	131	132	135	130	109	120	110	115	115	133	141	132	133	136	134	149	136	147	143	134	145
AI131584	1	1	1	1	1	1	1	1	1	1	1	1	1	1	1	1	1	1	1	1	1	1	1	1	1	1	1	1	1	1	1	1	1	1	1	1
AI152156	7	7	6	6	7	6	7	6	6	7	7	6	12	12	13	13	11	11	15	11	13	12	12	12	6	6	7	6	7	6	6	5	6	6	5	6
AI152800	0	1	0	0	0	0	0	0	0	0	0	0	4	4	5	4	3	4	4	3	4	4	4	4	1	1	1	1	1	1	1	0	0	0	0	1
AI154956	0	0	0	0	0	0	1	1	1	1	1	1	1	0	1	1	1	1	1	1	1	1	1	1	0	0	0	0	0	0	0	0	0	0	0	1
AI156620	3	3	3	3	3	3	2	2	2	2	2	2	3	3	3	3	3	3	2	2	2	2	3	2	4	4	4	4	4	4	3	3	3	3	3	3
AI157548	4	3	3	4	3	3	4	4	4	4	4	3	4	4	4	4	3	3	4	4	4	4	3	4	3	3	3	3	4	3	4	3	4	4	3	3
AI159652	1	1	0	1	1	1	1	1	1	1	1	1	0	1	0	1	1	1	0	0	0	0	1	1	1	1	0	1	0	0	0	0	0	0	0	0
AI181686	0	0	0	0	0	0	2	2	2	2	2	2	2	2	2	3	2	3	0	0	0	0	0	0	0	0	0	0	0	0	0	0	0	0	0	0
AI195225	28	26	30	30	28	26	31	28	31	29	29	29	37	35	34	36	35	34	35	34	34	35	33	32	33	29	33	34	33	32	31	28	29	30	27	29
AI226757	5	6	5	5	5	5	7	7	7	7	7	6	5	6	6	6	6	5	7	6	6	6	6	6	8	7	7	8	7	6	5	6	5	6	5	6
AI255184	4	3	4	4	4	4	3	3	4	4	3	3	3	2	3	3	3	2	4	3	4	4	3	3	4	3	4	4	4	3	3	3	3	3	3	3
AI255644	2	2	2	2	2	2	2	3	2	2	2	2	1	2	1	2	1	1	1	1	1	1	1	1	2	2	2	2	2	2	2	2	2	2	2	2
AI256853	2	2	1	2	2	2	1	0	1	1	1	1	1	1	2	1	1	1	1	1	1	1	1	1	2	2	2	2	2	2	2	1	2	2	2	2
AI266795	10	9	11	10	10	10	8	7	8	8	7	8	6	6	6	6	6	6	5	6	5	6	5	5	9	8	9	9	9	9	10	9	9	10	10	9
AI266910	10	9	10	11	10	9	7	6	7	7	7	7	5	4	5	5	5	5	5	5	5	5	5	5	10	9	10	10	10	9	9	7	8	8	8	8
AI266964	1	1	1	1	1	1	1	1	1	1	1	1	1	1	1	1	1	1	2	1	2	2	1	1	1	1	1	1	1	1	1	1	1	1	1	1
AI313926	1	1	1	1	1	1	2	2	2	2	2	2	1	1	1	2	2	2	1	1	2	1	1	1	2	2	2	2	2	2	1	1	1	1	1	1
AI314028	1	1	1	1	1	1	2	3	3	2	2	2	4	4	4	4	3	4	3	3	3	3	3	3	2	1	2	2	2	1	2	1	2	1	1	2
AI314055	9	11	9	10	10	10	8	10	8	9	10	11	8	9	8	10	10	9	8	8	8	9	9	9	9	10	9	10	10	10	10	13	10	10	11	12
AI314167	7	6	8	7	7	6	8	5	8	7	7	7	7	5	6	6	5	5	6	4	6	6	5	5	9	7	9	9	9	8	8	6	8	8	7	7
AI314476	27	23	27	27	25	23	27	22	26	24	24	23	31	28	28	29	27	28	26	22	25	27	24	23	33	27	33	35	33	30	25	22	25	24	23	22
AI314626	5	5	5	5	5	5	3	4	4	3	3	4	4	4	4	4	3	4	4	4	4	4	4	4	5	5	5	5	5	5	4	5	5	5	5	5
AI314898	2	2	2	2	2	2	2	2	2	2	2	2	2	2	2	2	2	2	2	2	2	2	2	2	3	3	3	3	3	3	2	2	2	2	2	2
AI315031	19	16	19	19	18	17	11	11	12	11	11	12	12	12	12	12	12	12	12	11	12	12	12	12	19	19	19	19	20	19	15	14	14	14	15	14
AI316502	28	25	30	28	28	26	22	19	22	20	21	21	20	20	19	20	20	19	24	23	24	24	23	22	23	21	23	22	23	22	28	26	26	27	26	25
AI316747	7	6	7	6	7	7	5	5	5	4	5	5	7	7	7	8	8	7	7	5	7	7	6	6	11	9	10	10	10	10	7	6	7	6	7	7
AI317241	1	1	1	1	1	1	1	1	1	1	1	1	3	3	3	3	3	3	2	3	2	2	2	2	1	1	1	1	1	1	1	1	1	1	1	1
AI323359	57	52	60	60	56	55	49	44	50	47	48	47	69	64	63	64	61	62	57	53	56	56	54	51	47	43	46	47	46	43	56	55	55	55	56	55
AI323439	1	0	1	1	0	1	0	0	0	0	0	0	0	0	0	0	0	0	0	0	0	0	0	0	0	0	0	0	0	0	0	0	0	0	0	0
AI323528	1	10	1	1	3	4	1	19	2	6	9	13	0	10	1	2	10	8	0	12	0	2	6	8	0	4	0	0	2	3	0	16	1	3	6	8
AI323543	17	15	17	17	15	15	17	15	16	16	16	15	18	19	16	17	17	17	17	17	16	17	16	15	18	15	18	17	17	16	16	16	15	16	16	16
AI323545	1	1	1	0	1	1	1	1	1	1	1	1	1	1	1	1	1	1	1	1	1	1	1	0	1	1	1	1	1	1	1	0	0	0	0	0
AI323550	5	24	5	7	11	15	4	19	5	10	13	18	2	11	5	9	13	13	2	10	2	6	10	10	4	19	3	5	6	12	4	20	6	9	14	16
AI323624	0	0	0	0	0	0	0	1	0	0	0	0	0	1	0	0	0	0	0	0	0	0	0	0	0	0	0	0	0	0	0	0	0	0	0	0
AI323685	5	4	5	5	4	5	7	6	6	6	6	6	7	7	7	7	6	6	6	6	6	6	5	5	5	4	5	5	5	5	5	5	5	5	5	4
AI323758	1	1	1	1	1	1	2	1	2	1	1	1	1	1	1	1	1	1	1	1	1	1	1	1	1	1	1	1	1	1	1	1	1	1	1	1
AI324894	6	6	7	6	6	6	7	7	7	8	7	7	6	6	6	6	6	6	7	7	7	7	7	7	7	6	7	7	7	7	7	6	7	7	7	6
AI324936	160	160	149	161	161	154	166	152	162	161	162	164	167	160	171	164	162	164	175	167	177	171	164	169	182	177	177	187	184	177	170	159	163	161	148	159
AI324988	29	30	29	28	29	28	36	26	34	34	31	32	45	38	44	41	39	42	47	41	46	47	43	43	26	23	25	24	25	25	32	28	32	30	29	30
AI325144	4	3	4	3	3	3	4	3	4	4	4	3	5	4	5	5	4	4	4	4	5	4	4	4	4	3	4	4	4	3	3	3	3	3	3	3
AI325146	15	14	15	14	14	13	21	19	20	19	18	19	36	36	37	36	33	36	31	31	32	31	29	30	19	16	18	18	18	18	17	17	18	18	17	16
AI325183	4	4	5	5	4	4	4	4	4	4	4	5	3	3	3	3	3	3	3	3	3	3	3	3	6	5	5	5	5	5	5	5	5	4	4	4
AI326108	1	1	1	1	1	1	1	1	1	1	1	0	1	1	1	1	1	1	0	1	0	1	0	1	0	0	0	0	0	1	0	0	0	0	0	0
AI326124	1	1	1	1	1	1	1	0	1	1	2	1	0	0	0	0	0	0	0	0	0	0	1	0	1	1	1	1	1	1	1	0	1	1	1	1
AI326252	3	3	3	3	3	3	3	3	3	3	3	3	3	3	3	3	3	3	3	3	3	3	3	3	3	3	3	3	3	3	3	3	3	3	3	3
AI326272	0	0	0	1	0	0	0	0	0	0	0	0	0	0	0	0	0	0	0	0	0	0	0	0	0	0	0	0	0	0	1	0	1	1	1	1
AI326320	2	2	2	2	2	2	2	1	2	1	1	1	2	1	2	1	2	2	2	1	1	2	1	1	3	2	3	3	3	2	2	2	2	2	2	2
AI326423	6	6	5	6	5	6	3	3	3	3	3	3	4	3	3	3	4	3	5	5	4	5	5	4	4	5	4	4	4	5	5	4	5	4	4	4
AI326478	4	3	4	4	4	3	4	3	4	4	3	3	2	2	2	2	2	2	2	1	2	2	2	1	3	3	4	4	4	3	4	4	4	4	4	4
AI326880	4	15	4	5	6	7	4	19	5	5	7	10	3	15	4	5	12	9	4	17	4	4	8	9	5	10	5	6	6	7	4	18	4	5	6	9
AI326893	1	0	1	1	0	0	0	0	0	0	0	0	0	0	0	0	0	0	0	0	0	0	0	0	1	0	1	1	1	1	1	0	0	0	0	0
AI327005	2	2	2	2	2	2	1	1	1	1	1	1	2	2	2	2	2	2	2	2	2	2	2	2	2	2	2	2	2	2	2	2	2	2	2	2
AI327023	6	5	6	6	5	6	7	6	7	7	6	6	6	6	6	6	5	6	5	4	5	5	4	5	6	5	5	6	5	5	6	5	6	6	5	5
AI327038	0	0	0	0	0	0	1	1	1	1	1	0	2	2	2	2	2	2	1	1	1	1	1	1	0	0	0	0	0	0	0	0	0	0	0	0
AI327078	11	10	12	11	10	10	43	31	40	38	38	36	44	35	40	42	38	39	12	9	11	11	11	10	12	10	12	12	11	11	9	8	9	8	10	8
AI327392	10	9	10	11	10	9	10	9	10	9	10	10	11	11	11	11	11	11	11	10	11	11	10	10	9	8	8	9	9	8	11	10	11	10	9	10
AI385482	1	3	1	1	1	1	1	16	1	1	2	4	1	7	1	1	5	4	1	11	1	1	3	3	1	2	1	1	1	1	1	6	1	1	1	1
AI385586	2	2	3	2	2	2	3	3	3	3	3	2	2	2	2	2	2	2	2	2	2	2	2	2	2	2	2	2	2	2	3	3	3	3	3	3
AI385771	3	6	4	4	4	4	4	6	4	5	6	6	5	7	6	7	9	7	5	8	6	6	8	8	3	4	3	3	3	4	5	6	5	5	5	6
AI391218	13	12	13	12	13	12	15	13	14	14	14	13	11	10	12	10	10	10	12	9	11	10	10	11	10	10	11	10	11	10	12	11	12	12	11	12
AI413098	4	4	4	4	4	4	4	3	4	4	3	3	3	3	3	3	3	3	3	3	3	3	3	3	4	3	3	4	4	4	4	4	4	4	4	3
AI413680	207	228	206	216	227	222	225	225	224	225	223	220	224	216	230	209	226	217	222	191	207	193	196	194	215	224	216	229	222	214	215	195	220	211	185	209
AI414989	88	80	95	87	85	87	111	100	107	108	101	104	109	114	111	110	109	112	122	124	122	122	118	120	89	82	84	87	87	86	95	91	92	100	96	95
AI415136	51	52	45	51	52	49	54	50	52	52	52	52	65	64	65	64	65	65	65	61	61	61	61	61	46	43	46	46	47	42	47	44	48	48	46	46
AI415184	4	4	4	4	4	4	3	2	2	3	2	2	2	2	2	2	2	2	2	2	2	3	2	3	3	3	3	3	3	3	4	4	4	4	4	4
AI415636	4	4	5	4	4	4	3	3	3	2	3	3	4	3	4	4	3	3	3	3	3	3	3	3	4	4	5	5	5	4	4	4	4	4	4	4
AI426175	1	1	1	1	1	1	1	1	1	1	1	1	1	0	0	0	0	0	0	0	1	1	0	0	1	1	1	1	1	1	1	1	1	1	1	1
AI426376	11	10	11	14	12	12	11	7	17	10	10	13	8	6	10	9	7	8	11	5	12	8	11	9	11	11	11	14	13	11	16	19	20	16	19	21
AI426862	1	1	1	1	1	1	1	1	1	1	1	1	1	1	1	1	1	1	2	1	1	1	1	1	1	1	1	1	1	1	2	1	2	1	1	1
AI427806	3	3	3	3	3	3	3	2	3	2	2	2	3	3	3	3	3	3	3	3	3	3	3	3	3	3	3	3	3	3	3	3	3	3	3	3
AI428254	3	3	4	4	4	3	3	2	2	2	2	2	3	2	3	3	2	2	2	2	2	3	2	3	3	3	3	3	3	3	2	2	3	2	2	2
AI429207	0	1	1	0	0	0	1	0	1	1	1	1	1	1	1	1	1	1	1	1	1	1	1	1	0	0	0	0	1	1	1	0	1	1	1	1
AI429575	24	21	23	22	23	22	25	21	24	24	21	22	20	18	20	19	18	19	24	22	24	23	23	23	24	20	22	22	22	21	23	22	23	23	24	21
AI447596	1	0	1	1	0	0	0	0	1	0	0	0	0	0	0	0	0	0	0	0	0	0	0	0	1	0	1	1	1	1	1	0	0	0	0	0
AI447881	1	1	1	1	1	1	0	0	0	0	0	0	0	0	0	0	0	0	0	0	0	0	0	0	0	0	0	0	1	0	1	0	1	1	1	1
AI448485	0	0	0	0	0	0	0	0	0	0	0	1	0	0	0	0	1	1	0	0	0	0	0	0	0	0	0	0	0	0	0	0	0	0	0	0
AI449062	2	1	2	1	1	1	2	1	2	1	1	1	1	0	1	1	0	1	1	1	1	1	1	1	1	1	1	1	1	1	2	1	2	2	2	1
AI450584	5	9	5	5	6	5	2	5	3	3	4	4	3	3	3	3	3	3	4	4	3	3	4	3	6	9	7	7	8	6	5	7	6	5	5	7
AI450929	163	172	163	166	170	169	170	172	169	168	167	173	185	172	185	179	178	181	184	172	181	177	175	177	167	164	159	167	166	162	174	163	174	170	168	174
AI450962	0	0	0	0	0	0	1	1	1	0	0	0	0	0	0	0	0	0	0	0	0	0	0	0	0	0	0	0	0	0	0	0	0	0	0	0
AI451865	1	1	1	0	1	1	1	0	1	1	1	1	1	1	1	1	1	0	1	1	1	1	1	1	0	0	0	0	0	0	0	0	0	0	0	0
AI451985	2	2	2	2	2	2	1	2	1	1	1	1	1	2	1	1	2	1	1	2	1	1	1	1	2	2	2	2	2	2	2	2	1	1	1	1
AI452098	0	1	0	0	0	0	0	1	0	0	1	1	1	1	1	1	1	1	1	1	1	1	1	1	0	0	0	0	0	0	0	1	0	0	1	1
AI461712	4	4	4	5	4	5	5	4	4	5	4	4	3	2	3	3	3	3	4	4	4	4	4	4	4	4	4	4	4	4	5	4	5	5	5	5
AI462015	14	136	12	35	68	110	3	120	24	87	128	142	8	59	36	82	90	69	8	81	22	75	103	97	17	164	18	34	78	118	9	97	28	74	120	139
AI462244	3	3	3	3	3	3	4	3	4	4	4	4	4	4	4	5	4	5	5	5	5	5	5	5	3	2	2	2	3	3	3	3	3	3	3	3
AI463215	36	31	36	36	35	34	38	31	37	36	33	34	44	40	43	44	40	41	41	39	43	43	39	40	40	35	40	39	38	39	34	32	35	35	34	32
AI463328	1	0	1	1	1	0	0	0	0	0	0	0	0	0	0	0	0	0	0	0	0	0	0	0	1	1	1	1	1	1	1	0	0	1	0	1
AI467599	0	1	0	1	1	1	1	0	1	1	1	1	0	0	0	0	0	0	0	0	0	0	0	0	0	0	0	0	0	0	0	0	1	0	0	0
AI480598	0	0	0	0	0	0	0	0	0	0	0	0	1	1	1	1	1	1	1	1	1	1	1	1	0	0	0	0	0	0	0	0	0	0	0	0
AI481067	1	1	1	1	1	1	1	1	1	1	1	1	1	1	1	1	1	1	1	1	1	1	1	1	1	1	1	1	1	1	1	1	1	1	1	1
AI481328	9	8	11	9	9	8	12	8	11	11	9	8	15	13	14	15	13	13	14	13	15	15	13	13	10	8	10	10	9	9	10	8	9	9	9	9
AI481660	0	0	0	1	1	0	0	0	0	0	0	0	0	0	0	0	0	0	0	0	0	0	0	0	0	0	1	0	0	0	1	0	1	1	1	1
AI481717	0	0	0	0	0	0	0	0	0	0	0	1	0	0	0	0	1	0	0	0	0	0	0	0	0	0	0	0	0	0	0	0	0	0	0	0
AI481757	0	0	0	0	0	0	0	0	0	1	1	0	0	0	0	0	0	0	0	0	0	0	0	0	0	0	0	0	0	0	0	0	0	0	0	0
AI481780	4	5	4	4	4	4	3	5	3	3	3	4	4	4	4	4	4	4	4	4	4	4	4	4	5	5	5	5	5	5	5	7	5	5	5	5
AI481797	15	25	17	17	15	18	14	56	15	17	22	33	14	25	12	17	25	23	12	25	12	14	21	21	14	26	11	11	10	14	15	30	17	14	18	18
AI481875	1	0	1	1	0	0	0	0	0	0	0	0	1	0	0	0	0	0	0	0	0	0	0	0	1	0	1	1	0	0	1	0	1	0	0	0
AI481951	0	0	0	0	0	0	0	0	0	0	0	0	0	0	1	1	1	0	0	0	0	0	0	0	1	1	1	1	1	1	0	0	0	0	0	0
AI503490	2	3	2	2	2	2	5	6	4	5	5	5	3	3	2	2	3	3	4	5	4	4	4	4	2	2	2	2	2	2	2	2	2	2	2	2
AI503931	1	2	1	1	2	3	1	1	2	4	5	3	0	0	1	2	0	0	1	0	1	3	2	1	1	2	1	2	3	3	1	2	2	3	4	3
AI504076	0	0	0	0	0	0	0	1	0	0	1	1	0	0	0	0	0	0	0	0	0	0	0	0	0	1	0	0	0	0	0	0	0	0	0	0
AI504908	55	53	58	55	52	54	50	43	52	48	46	46	61	58	64	60	53	59	55	51	54	52	52	51	64	58	67	66	64	61	58	55	58	58	57	55
AI505281	2	2	2	2	2	2	2	2	2	2	2	2	2	2	2	2	2	2	2	2	2	2	2	2	3	2	2	3	3	2	2	2	3	2	2	2
AI506066	8	12	8	8	9	9	7	8	7	7	8	8	7	10	8	7	9	9	9	9	8	7	8	9	7	9	8	7	8	8	10	10	11	9	9	11
AI506234	3	3	3	3	3	3	2	2	2	2	2	2	1	1	1	0	1	1	1	1	1	1	1	1	2	2	2	3	2	2	3	3	2	2	2	2
AI506310	5	6	5	5	5	5	5	8	6	6	6	7	6	6	6	6	7	7	5	6	5	5	5	5	5	6	5	5	5	5	4	6	4	4	5	5
AI506565	91	90	81	90	91	87	88	82	89	88	85	85	94	91	91	90	87	88	91	88	92	88	89	89	84	82	87	88	87	84	88	88	89	84	89	82
AI510221	1	1	1	1	1	1	1	1	1	1	1	1	1	1	1	1	1	1	2	1	2	1	1	2	1	1	1	1	1	1	1	2	2	2	1	2
AI510297	1	1	1	1	1	1	1	1	1	1	1	1	2	2	2	2	2	2	1	1	2	2	1	1	1	1	1	1	2	1	1	1	1	1	1	1
AI528529	2	2	2	1	2	2	2	3	2	2	3	2	1	1	1	1	1	1	1	1	1	0	1	1	1	2	1	1	2	1	2	2	2	1	1	1
AI528567	0	1	0	1	1	1	0	1	1	1	1	1	0	1	0	1	1	1	0	1	0	0	1	1	1	1	1	1	1	1	1	1	1	1	1	1
AI528614	1	1	1	1	1	1	1	1	1	1	1	1	2	1	2	1	1	2	2	2	1	2	1	1	1	1	1	1	1	1	1	1	1	1	1	1
AI528781	1	1	1	1	1	1	1	1	1	1	1	1	1	1	1	1	1	1	1	1	1	1	1	1	1	1	1	1	1	1	1	1	1	1	1	1
AI528863	1	1	1	1	1	1	1	1	1	1	1	1	2	2	2	2	2	2	1	2	1	2	1	1	1	1	1	1	1	1	1	1	1	1	1	1
AI530149	1	1	1	1	1	1	2	1	2	1	1	1	1	0	1	1	0	0	1	1	1	1	1	1	1	1	1	1	1	1	1	1	1	1	1	1
AI536469	9	7	9	9	8	8	6	4	6	6	6	5	3	3	3	3	3	3	3	2	3	3	2	2	9	8	9	9	9	8	8	6	7	7	7	7
AI549850	1	1	1	1	1	1	2	2	2	2	1	2	2	2	2	2	2	2	2	2	2	2	2	2	1	1	1	1	1	1	1	1	1	1	2	1
AI551117	0	0	0	0	0	0	0	0	0	0	0	0	0	0	0	0	0	0	0	0	0	0	0	0	1	1	1	1	1	1	0	0	0	0	0	0
AI552548	0	0	0	0	0	0	0	0	0	0	0	0	0	0	0	0	0	0	0	0	0	0	0	0	1	1	1	1	1	1	0	0	0	0	0	1
AI552688	1	0	0	1	0	1	1	0	1	1	1	0	0	0	0	1	0	0	1	0	1	0	0	1	0	0	0	0	0	0	0	0	0	0	0	0
AI552982	3	2	2	2	2	2	2	2	2	2	2	2	1	1	1	1	1	1	1	1	1	1	1	1	2	2	2	2	3	2	2	2	2	2	2	2
AI553565	0	0	0	0	0	0	0	0	0	0	0	0	1	0	0	1	0	0	1	0	1	0	1	1	0	0	0	0	0	0	0	0	0	0	0	0
AI561743	1	1	1	1	1	1	0	0	0	0	0	0	0	0	0	0	0	0	0	0	0	0	0	0	0	0	0	0	0	0	0	0	0	0	0	0
AI573431	7	7	8	7	7	8	4	3	4	4	4	4	4	4	4	4	5	5	4	4	4	4	5	5	6	8	7	6	7	8	7	8	7	7	8	8
AI574180	14	15	15	15	14	14	15	14	16	15	16	14	14	13	14	13	13	13	13	13	13	13	13	14	13	13	13	12	13	13	14	14	15	15	15	15
AI585679	1	1	1	1	1	1	1	1	1	0	0	1	1	2	1	1	2	2	1	1	1	0	1	1	1	1	1	1	1	0	1	1	1	0	0	1
AI591480	84	104	90	86	87	81	66	64	67	61	63	58	64	54	53	57	52	53	63	52	56	59	56	49	88	82	92	95	84	80	70	63	69	68	67	68
AI593492	0	0	0	0	0	0	0	0	0	0	0	0	0	0	0	0	0	0	0	1	1	0	0	1	0	0	0	0	0	0	0	0	0	0	0	0
AI595932	3	2	3	3	3	3	4	3	4	4	3	3	2	2	2	2	2	2	3	2	3	3	3	3	3	3	3	3	3	3	3	3	3	3	3	3
AI596237	61	55	63	64	61	58	58	49	58	58	53	54	62	54	66	63	63	58	47	41	47	49	46	46	67	64	71	70	68	70	46	45	50	49	45	46
AI596986	29	25	29	27	26	26	29	25	28	27	25	26	29	29	28	29	28	29	28	26	27	27	26	26	30	24	26	27	27	25	28	25	27	27	29	24
AI604175	0	1	1	0	1	0	0	1	0	0	0	1	0	0	0	0	0	0	0	0	0	0	0	0	0	0	0	0	0	0	0	1	0	0	1	0
AI606033	1	1	1	1	1	1	0	0	0	0	0	0	1	1	1	1	1	1	1	1	1	1	1	1	1	1	1	1	1	1	1	1	1	1	1	1
AI606844	0	0	0	0	0	0	0	0	1	1	1	1	0	0	0	0	1	0	0	0	0	1	1	1	0	0	0	0	0	0	0	0	0	0	0	0
AI607417	55	54	54	54	54	54	57	50	55	54	51	52	43	44	44	43	41	44	47	47	47	44	44	44	45	42	45	44	45	46	54	48	53	50	46	48
AI607603	4	4	4	4	4	4	6	5	6	5	5	4	4	4	4	4	4	3	4	4	4	4	4	4	3	3	3	3	3	3	3	3	3	3	3	3
AI607873	21	34	20	22	25	29	16	39	16	20	29	31	9	15	9	13	17	15	11	16	11	13	18	18	15	35	18	16	17	21	16	27	19	19	21	27
AI608477	36	33	37	35	34	35	35	31	35	35	33	34	30	28	31	30	29	28	35	32	35	35	33	33	31	29	31	31	32	30	37	34	36	35	36	34
AI627032	180	161	196	175	172	171	143	132	144	139	135	134	126	120	120	121	120	118	119	116	119	122	117	112	168	158	171	170	172	161	155	145	153	154	157	151
AI639566	8	6	8	7	7	7	6	4	6	5	4	4	5	5	5	5	4	4	5	4	5	5	4	4	8	6	7	7	7	7	9	8	8	8	8	7
AI642124	4	3	4	5	5	5	5	5	5	5	5	4	1	1	2	2	2	1	2	2	2	2	2	2	3	3	3	4	4	3	4	3	3	4	4	4
AI642171	1	0	0	1	1	0	1	0	1	1	0	0	0	0	0	0	0	0	0	0	0	0	0	0	0	0	0	1	0	0	0	0	1	1	0	0
AI642212	0	0	0	0	1	0	1	1	1	1	1	0	0	0	0	0	0	0	0	0	0	0	0	0	1	0	0	1	1	1	1	1	0	1	1	0
AI642438	267	259	274	267	267	268	283	274	274	284	281	284	284	290	293	288	288	291	290	302	300	300	297	304	274	269	274	278	283	275	271	274	282	284	281	279
AI642440	104	110	100	104	106	105	85	80	87	86	87	86	81	78	82	79	76	79	90	82	85	84	83	82	111	119	118	117	121	116	122	118	123	114	116	123
AI645098	2	5	2	2	3	3	2	4	2	3	4	4	1	2	2	3	4	3	2	3	2	2	3	3	2	5	2	2	2	3	2	4	2	3	4	4
AI646734	0	1	0	0	1	1	1	1	1	1	1	1	1	1	1	1	1	1	1	1	1	1	1	1	0	1	0	1	0	0	1	0	0	1	1	1
AI646809	3	3	3	3	2	3	3	3	3	3	3	3	2	2	2	2	2	2	2	2	2	2	2	2	3	2	2	3	2	3	3	3	3	3	3	3
AI647500	6	5	6	6	6	6	6	5	6	6	5	5	7	6	6	6	6	6	6	6	6	6	6	6	7	6	7	7	7	7	6	6	6	7	7	6
AI647805	4	4	4	4	4	4	5	6	5	5	5	5	6	7	6	5	6	6	6	7	6	5	6	7	3	4	3	3	3	3	4	4	4	4	4	4
AI648003	15	15	15	15	14	14	19	18	20	18	19	19	28	26	29	28	23	26	31	28	30	29	28	29	15	14	15	15	15	15	15	15	15	15	15	16
AI648759	47	44	51	46	46	44	68	53	68	67	61	55	66	58	64	62	62	61	51	50	57	56	50	54	51	45	52	52	50	50	42	40	42	44	41	42
AI648846	38	33	39	37	37	36	35	31	39	33	34	32	26	25	26	28	26	25	30	25	30	29	27	27	37	34	37	39	36	35	31	28	30	30	31	28
AI648866	2	2	2	2	2	2	2	1	2	2	2	2	3	3	4	3	3	3	3	2	3	3	2	2	2	1	2	2	2	2	2	1	2	2	2	2
AI649014	2	3	2	3	2	2	2	3	2	2	2	3	3	3	3	3	3	3	3	3	3	3	3	3	2	3	3	3	3	3	3	3	3	3	2	3
AI662480	2	2	2	3	2	2	1	1	2	1	2	2	1	1	1	1	1	0	1	1	1	1	1	1	1	2	2	2	2	2	2	2	2	2	1	2
AI662854	2	1	1	2	2	2	1	1	1	1	1	1	2	1	2	1	1	2	2	2	2	2	2	2	1	2	1	1	1	1	1	1	1	1	1	1
AI746342	10	9	11	9	9	9	9	9	9	8	9	10	10	9	9	9	9	9	10	9	10	10	10	9	14	11	13	14	13	12	10	9	10	10	10	10
AI746456	2	2	2	2	2	2	1	2	1	1	1	2	2	2	1	2	1	2	1	1	2	1	2	1	1	2	2	1	1	2	2	2	2	2	2	2
AI746548	2	2	2	2	2	2	2	2	2	2	2	2	3	3	2	3	3	2	3	2	3	3	2	2	4	4	4	5	4	4	3	2	3	3	3	2
AI747289	3	3	3	3	3	3	3	2	4	3	3	3	4	3	4	3	3	3	4	3	4	4	3	3	3	3	3	3	3	3	3	3	3	4	3	3
AI747296	1	1	1	0	1	1	0	0	0	0	0	0	1	1	1	1	1	1	1	1	1	1	0	0	0	0	0	0	0	0	0	0	0	0	0	0
AI787996	17	17	16	18	18	17	10	10	8	9	9	9	9	9	9	9	8	9	8	9	8	8	9	10	13	14	13	13	12	14	11	12	12	10	11	10
AI788596	5	6	5	5	5	5	5	6	5	5	5	5	5	6	5	6	6	6	5	6	5	5	6	6	5	5	5	5	4	5	6	6	6	6	6	6
AI788755	0	9	0	0	1	3	0	28	0	3	14	20	0	2	0	4	14	8	0	7	0	3	12	12	0	6	0	0	0	1	0	11	0	1	4	7
AI788759	1	1	1	1	1	1	1	1	1	1	1	1	1	1	2	1	1	1	1	1	1	1	1	1	1	1	1	1	1	1	1	1	1	1	1	1
AI788797	1	1	1	1	1	1	1	1	1	1	1	1	1	1	1	1	1	1	1	1	1	1	1	1	1	1	1	1	1	1	1	1	1	1	1	1
AI788952	19	16	18	20	20	19	25	21	25	24	25	21	10	9	11	10	11	9	10	8	10	9	10	9	14	16	17	15	16	16	19	14	19	17	15	16
AI790191	0	1	0	0	0	0	0	0	0	0	0	1	0	1	0	0	1	1	0	1	0	0	1	1	0	1	0	0	0	1	0	1	0	0	0	0
AI790396	1	1	1	1	1	1	1	1	1	1	1	1	0	0	0	0	0	0	0	0	0	0	1	1	1	1	0	0	0	0	1	1	1	1	1	1
AI790499	3	4	3	4	4	5	2	3	2	3	4	4	1	1	2	2	2	2	2	2	2	2	4	3	2	4	3	2	3	3	3	4	3	4	5	6
AI835088	1	2	1	1	1	1	0	2	1	1	1	2	1	6	1	2	2	3	1	4	1	1	2	2	1	1	1	1	1	1	1	2	1	1	1	1
AI836168	4	3	5	4	4	4	4	3	4	4	4	4	3	2	2	2	2	2	3	2	2	3	2	2	4	3	3	4	4	4	3	3	3	4	3	3
AI840508	0	0	0	0	0	0	0	0	0	0	0	0	1	1	0	1	1	1	0	0	0	0	0	0	0	0	0	0	0	0	0	0	0	0	0	0
AI840824	1	1	1	1	1	1	1	1	1	1	1	1	1	1	1	1	1	1	1	0	1	1	1	1	1	1	1	1	1	1	1	1	1	1	1	1
AI841843	0	0	0	0	0	0	0	0	0	0	0	0	0	0	0	0	0	0	1	1	1	1	0	0	0	0	0	0	0	0	0	0	0	0	0	0
AI842295	21	18	22	20	20	20	22	18	20	20	18	19	21	19	20	21	21	20	20	19	21	21	20	19	20	17	19	19	19	20	25	23	24	23	25	23
AI843066	0	0	0	0	0	0	0	0	0	0	0	0	0	0	0	0	0	0	0	0	0	0	0	0	1	1	1	1	1	1	0	0	0	0	0	0
AI844633	16	16	16	16	15	15	12	16	11	11	13	14	12	17	13	13	16	15	14	18	13	14	14	14	18	17	18	18	17	16	16	17	16	15	15	16
AI844703	2	2	2	2	2	2	2	1	2	2	2	2	1	1	1	1	1	1	1	1	1	1	1	1	2	2	2	2	2	2	2	2	2	2	2	2
AI844814	1	1	1	1	1	1	1	1	1	1	1	0	0	0	0	0	0	0	1	0	1	0	0	0	1	0	1	1	1	0	1	0	1	1	0	1
AI844868	3	3	3	3	3	3	2	1	2	2	2	2	2	1	2	2	2	1	2	1	2	2	2	2	3	2	3	3	3	3	3	2	3	3	3	3
AI845410	1	1	1	1	1	1	0	1	0	0	0	0	1	1	1	1	1	1	1	1	1	1	1	1	1	1	1	1	1	1	0	1	0	0	0	0
AI847438	0	4	1	1	1	2	0	4	0	1	2	3	0	3	0	1	1	2	0	2	0	1	1	1	0	3	0	0	1	2	1	4	0	1	2	3
AI849595	0	0	0	1	0	1	0	0	1	1	1	0	0	0	0	1	0	0	0	0	0	0	0	0	0	0	0	0	0	0	0	0	0	0	0	0
AI850285	2	2	2	2	2	2	2	2	2	2	2	2	3	2	3	3	2	2	2	2	2	2	2	2	3	3	3	3	3	3	2	2	2	2	2	2
AI851177	0	0	0	0	0	1	0	0	0	0	1	0	0	0	0	0	0	0	0	0	0	0	0	0	0	1	0	1	0	1	0	1	0	1	0	1
AI851258	1	1	1	1	1	1	1	1	1	1	1	1	1	1	1	1	1	1	1	1	1	1	1	1	2	2	2	2	2	2	2	1	1	1	1	1
AI851787	0	1	0	0	0	0	1	2	1	1	1	1	0	1	1	1	1	1	0	1	0	0	1	1	0	0	0	0	0	0	0	0	0	0	0	0
AI851949	1	1	1	1	1	1	1	1	1	1	1	1	1	1	1	1	1	1	1	1	1	1	1	1	0	0	0	0	0	0	1	1	1	1	1	1
AI852671	6	6	5	6	6	6	5	5	5	5	5	5	7	6	7	6	6	6	7	7	6	6	6	6	6	5	6	6	7	6	6	5	6	6	5	5
AI853422	0	0	0	0	0	0	0	0	0	0	0	0	0	0	0	0	0	0	1	0	0	0	0	0	1	1	1	1	1	1	1	1	1	1	1	0
AI853644	0	0	0	0	0	0	0	0	1	1	1	1	0	0	1	0	0	0	0	0	0	0	0	0	0	0	0	0	0	0	0	1	1	2	1	1
AI854429	9	8	9	9	8	9	10	9	9	9	9	9	5	5	5	5	5	5	6	6	6	6	6	6	9	8	9	9	9	9	10	9	9	10	9	9
AI875447	2	2	1	1	2	1	1	1	1	1	1	1	1	1	1	1	1	1	1	1	1	1	1	1	2	2	2	2	2	2	1	1	2	1	1	1
AI875682	0	0	1	1	1	0	0	0	0	0	0	0	0	0	0	0	0	0	0	0	0	0	0	0	0	0	0	0	0	0	0	0	1	1	0	0
AI881989	1	1	1	1	1	1	1	0	1	1	1	0	1	0	1	0	0	0	1	0	1	1	1	1	1	1	1	1	1	1	1	1	1	1	1	1
AI891508	2	1	2	1	1	1	1	1	1	0	1	1	1	1	0	1	1	1	1	1	1	0	1	1	2	2	2	2	1	1	2	1	1	0	1	1
AI891570	1	1	1	1	1	1	2	1	2	2	1	2	2	2	2	2	2	2	2	2	2	2	2	2	1	1	1	1	1	1	2	2	2	1	1	2
AI891882	2	2	2	2	2	2	3	3	3	3	3	3	3	3	3	3	4	3	3	3	3	3	3	3	2	2	2	2	2	2	2	2	2	2	2	2
AI893877	45	41	46	42	41	41	56	49	51	51	47	51	69	68	67	68	64	70	62	62	62	63	59	60	50	40	43	46	46	42	44	44	44	45	47	41
AI931937	1	1	1	1	1	1	1	1	1	1	1	1	1	1	1	1	1	1	1	1	1	1	1	1	1	1	1	1	1	1	1	1	1	1	1	1
AI987654	1	1	1	1	1	1	1	1	1	1	1	1	1	1	1	1	1	1	1	1	1	1	1	1	1	1	2	2	1	1	1	1	1	1	1	1
AI987693	19	15	20	19	18	18	14	15	14	14	17	18	11	11	11	12	13	12	12	11	11	12	14	13	16	19	17	16	17	18	19	18	17	19	23	20
AI987834	2	3	2	2	2	2	2	4	3	3	3	4	3	5	4	4	4	4	4	5	4	4	5	5	2	3	3	2	2	3	3	3	3	3	3	3
AI987925	2	2	3	3	3	2	4	3	3	3	3	3	3	2	2	2	2	2	3	2	3	3	2	2	3	3	3	3	3	3	3	2	3	3	3	3
AI987929	1	1	1	1	1	1	2	3	1	1	2	2	1	2	1	1	2	2	1	2	1	1	2	2	1	2	2	1	1	2	1	2	1	1	1	1
AI987967	8	6	8	8	8	8	8	7	8	8	7	7	8	7	7	7	7	7	6	6	7	7	6	6	7	6	7	7	7	7	7	7	7	7	7	7
AI987976	7	6	7	7	7	8	4	3	3	4	4	3	1	1	1	1	1	1	1	1	1	1	1	1	4	6	5	5	5	5	7	5	6	6	6	5
AI988026	1	1	1	1	1	1	1	1	1	1	1	1	1	1	1	1	1	1	1	1	1	1	1	1	0	1	1	1	1	1	1	1	1	1	1	1
AJ002387	60	69	61	63	61	63	75	96	77	77	93	94	91	111	93	95	94	102	97	112	97	98	110	108	55	65	60	57	57	60	62	67	64	66	62	78
AJ002730	3	3	3	3	3	3	3	3	3	3	4	3	2	1	2	1	1	2	1	1	1	1	2	2	3	3	2	3	2	3	2	2	2	2	3	2
AJ005074	7	5	8	7	7	7	7	6	7	7	7	5	6	6	6	6	6	6	6	5	6	6	5	6	5	5	6	5	6	6	6	5	6	5	5	6
AJ006215	7	7	7	7	7	7	8	6	7	8	7	7	7	6	7	7	6	7	7	6	6	7	6	6	6	6	6	6	6	6	8	6	7	7	7	7
AJ007909	5	10	6	5	4	5	5	8	6	4	5	6	9	10	7	6	9	8	6	7	5	5	6	5	11	10	9	10	9	9	9	13	8	7	8	8
AJ242777	6	11	6	6	6	6	3	15	3	3	4	7	4	17	4	4	9	10	3	17	3	4	6	7	4	8	4	4	4	5	5	16	5	5	6	7
AJ251462	7	5	8	7	7	7	9	7	8	8	8	7	6	6	5	5	5	6	5	5	5	5	5	4	7	6	7	7	7	7	6	5	6	6	6	5
AJ271833	1	2	2	2	1	1	1	2	1	1	1	1	2	2	2	2	2	2	2	2	2	2	2	2	1	1	1	1	1	1	2	2	2	2	2	2
AJ271836	3	4	3	3	3	4	4	5	4	4	5	5	4	4	4	4	4	4	5	5	5	5	5	5	3	3	3	3	3	3	4	4	4	4	4	4
AJ276707	10	11	9	10	11	10	6	7	5	6	5	6	6	6	7	6	7	7	4	7	4	5	6	7	7	7	7	7	6	8	6	7	6	6	6	5
AJ278133	1	1	2	1	1	1	1	1	1	1	1	1	2	1	1	1	1	1	1	1	1	1	1	1	1	1	1	1	1	1	1	1	1	1	1	1
AJ279797	0	0	0	0	0	0	0	0	0	0	0	0	1	0	0	0	0	0	1	0	0	1	0	0	0	0	0	0	0	0	0	0	0	0	0	0
AJ288061	2	2	2	2	2	2	2	2	2	2	2	2	2	2	2	2	2	2	2	2	2	2	2	2	2	2	2	2	2	2	1	2	2	1	2	2
AJ291751	1	1	2	1	1	1	2	2	2	1	1	1	2	3	2	2	2	2	2	2	2	2	2	2	2	1	2	2	2	2	2	1	2	2	1	1
AJ293897	0	0	0	0	0	0	0	0	0	0	0	0	0	0	0	0	0	0	1	0	1	1	0	0	0	0	0	0	0	0	0	0	1	0	0	0
AJ297973	1	1	1	1	1	1	1	1	1	1	1	1	2	1	1	1	1	1	2	1	2	2	1	1	1	1	1	1	1	1	1	1	1	1	1	1
AJ298841	3	2	3	2	3	2	2	2	2	2	2	2	2	2	2	2	2	2	2	2	2	2	2	2	2	2	2	2	3	2	3	2	2	2	2	2
AJ310638	2	2	2	2	2	2	2	2	2	2	2	2	2	2	2	2	2	2	2	2	2	2	2	2	1	2	2	2	1	2	2	2	2	2	2	2
AJ318863	0	8	0	0	2	5	0	29	0	6	14	21	0	5	0	4	5	7	0	7	0	3	7	7	0	17	0	0	1	5	0	12	0	3	8	8
AJ414734	1	1	1	1	1	1	1	0	1	0	0	1	1	0	1	1	1	1	1	0	1	1	0	1	1	1	1	1	1	1	1	1	1	1	1	1
AJ416473	1	0	0	1	0	0	0	0	0	0	0	0	0	0	0	0	0	0	0	0	0	0	0	0	1	0	1	1	1	0	0	0	0	0	0	0
AK002271	2	2	2	2	2	2	2	3	2	2	2	2	3	4	3	3	4	4	3	4	3	3	3	3	2	2	2	2	2	2	2	2	2	2	2	2
AK002276	9	8	9	8	8	9	10	8	10	10	9	9	7	6	6	6	6	6	6	6	6	6	6	6	8	8	8	8	8	8	8	8	8	8	9	8
AK002290	2	2	2	2	2	2	3	3	2	3	3	2	3	3	2	2	3	3	2	3	3	3	3	3	2	2	2	2	2	2	2	2	2	2	2	2
AK002291	0	0	0	0	0	0	1	1	0	0	0	0	1	1	1	1	1	1	0	0	0	0	0	0	0	0	0	0	0	0	0	0	0	0	0	0
AK002294	0	1	0	0	0	0	0	2	0	0	1	1	0	1	0	0	1	1	0	1	0	0	0	0	0	1	0	0	0	0	0	1	0	0	0	1
AK002299	5	5	5	5	5	5	4	4	4	5	5	4	3	3	3	3	3	3	4	4	4	4	4	4	3	4	4	4	4	4	5	4	5	5	5	5
AK002308	1	1	1	1	1	1	2	2	2	3	2	2	3	2	3	3	3	3	2	2	2	2	1	1	1	1	1	1	1	1	1	1	1	1	1	1
AK002310	5	4	5	6	5	5	4	2	3	3	3	3	1	0	1	1	1	1	1	1	1	1	1	1	4	4	4	5	4	4	5	4	5	5	5	5
AK002320	0	1	1	0	0	1	2	1	1	1	1	1	2	2	2	2	2	2	1	1	1	1	1	1	0	0	0	0	0	0	1	1	0	1	1	1
AK002358	3	2	3	2	2	2	2	2	2	2	2	2	3	3	3	3	3	3	3	3	3	4	3	3	3	3	3	3	3	3	3	3	3	3	3	3
AK002362	10	9	11	11	10	10	9	8	9	9	10	9	6	5	6	6	6	6	6	5	6	6	6	5	9	9	9	10	10	9	10	8	10	9	9	10
AK002371	7	9	7	7	8	7	5	4	6	6	6	5	6	5	6	5	5	5	6	5	6	5	5	5	7	8	7	7	8	7	14	11	14	13	11	12
AK002387	1	1	1	1	1	1	1	1	1	1	1	1	2	2	2	2	1	2	1	1	2	1	2	2	1	1	1	1	1	2	1	1	1	1	1	1
AK002437	0	0	0	0	0	0	0	0	0	0	0	0	0	0	0	0	0	0	0	0	0	0	0	0	1	0	1	1	1	0	0	0	0	0	0	0
AK002470	0	0	1	0	0	0	1	0	0	1	0	0	1	1	1	1	1	1	1	1	1	1	1	1	1	1	1	1	1	1	0	0	0	0	1	0
AK002489	3	2	3	3	3	3	4	3	3	3	3	2	2	2	2	2	2	2	2	2	2	2	2	2	1	2	2	1	1	2	2	2	2	2	2	2
AK002491	1	1	1	1	1	1	2	1	2	2	1	1	1	1	1	1	1	1	2	2	2	2	2	2	1	1	1	1	1	1	1	1	1	1	1	1
AK002516	54	45	55	53	51	49	50	42	48	48	43	45	64	62	62	64	61	63	54	55	57	57	55	56	55	49	54	54	53	53	53	52	54	54	56	50
AK002555	3	2	3	3	2	3	3	2	3	3	2	2	2	2	2	2	2	2	2	2	2	2	2	2	3	2	2	3	3	3	3	2	3	3	3	3
AK002571	4	4	4	4	4	4	5	4	5	5	5	5	5	5	5	5	5	5	5	4	5	4	4	4	5	4	5	5	5	5	4	4	4	4	3	4
AK002576	31	30	33	31	30	31	27	25	27	27	25	26	29	29	30	28	27	29	32	32	32	31	30	31	30	28	28	28	28	29	30	31	30	32	31	30
AK002613	119	118	121	119	120	120	122	116	119	119	115	117	126	129	128	130	131	133	137	137	140	141	138	139	115	113	117	117	118	118	125	120	127	124	123	120
AK002624	3	4	4	4	4	4	4	4	4	4	4	4	3	3	3	3	3	3	3	2	3	2	2	2	3	4	4	3	4	4	4	4	4	4	3	4
AK002643	4	4	4	4	4	4	4	4	4	4	4	4	4	4	5	5	5	5	5	5	5	5	6	6	3	3	3	3	3	3	4	4	4	5	4	4
AK002650	0	0	0	0	0	0	0	0	0	0	0	0	0	1	0	0	0	1	0	0	0	0	0	0	0	0	0	0	0	0	0	0	0	0	0	0
AK002661	0	0	1	0	0	1	0	0	0	0	0	0	0	0	0	0	0	0	0	0	0	0	0	0	0	0	0	0	0	0	0	0	0	0	0	0
AK002699	4	3	4	4	4	3	4	3	4	4	4	3	4	4	4	4	3	4	5	4	5	4	4	4	4	3	4	4	4	3	4	3	4	4	3	4
AK002757	5	5	5	5	4	4	7	5	6	6	6	6	12	11	11	11	9	11	10	10	10	10	9	9	5	4	5	5	5	5	5	5	5	5	5	5
AK002762	7	7	8	7	7	6	6	6	6	6	6	6	7	7	7	7	7	7	6	5	6	6	5	5	13	9	11	13	11	10	6	6	6	7	7	6
AK002778	49	46	51	48	49	47	41	37	41	41	38	38	44	42	44	42	44	42	46	44	44	45	41	42	45	41	44	44	44	43	50	47	52	49	49	45
AK002807	1	1	1	1	1	1	1	0	0	1	0	0	0	0	0	0	0	0	0	0	0	0	0	0	1	1	1	1	1	1	1	1	1	1	1	1
AK002832	34	26	34	34	33	32	42	31	39	39	35	31	31	28	29	28	27	27	29	27	31	28	27	26	29	30	33	30	33	32	32	28	33	31	28	30
AK002858	1	1	1	1	1	1	1	1	1	1	1	1	1	1	1	1	1	1	1	1	1	1	1	1	1	1	1	1	1	1	1	1	1	1	1	1
AK002873	2	2	3	2	2	2	2	2	2	2	2	2	3	2	3	3	2	2	2	2	2	2	2	2	2	2	2	2	2	2	2	2	2	2	2	2
AK002902	1	1	1	1	1	1	1	1	1	1	1	1	1	1	1	1	1	1	1	1	1	1	1	1	1	1	1	1	1	1	1	1	1	1	1	1
AK002923	2	2	2	2	2	2	1	1	2	1	1	1	1	1	1	1	1	1	1	1	1	1	1	1	2	2	2	2	2	2	2	1	2	2	2	2
AK002926	1	1	1	1	1	1	0	1	1	0	0	0	0	0	0	0	0	0	1	1	1	1	0	1	1	1	1	1	1	1	1	1	1	1	1	1
AK002970	3	3	3	2	3	3	3	2	3	3	2	2	5	4	5	5	5	4	5	4	5	5	5	4	3	3	3	3	3	3	3	3	3	3	3	3
AK003008	4	3	4	3	3	3	6	4	5	6	5	5	7	6	7	6	7	6	6	5	6	5	5	5	4	3	4	4	4	4	4	4	4	4	4	4
AK003011	1	0	1	1	1	1	1	0	1	1	1	1	1	1	1	1	1	1	1	1	1	1	1	1	1	1	1	1	1	1	1	0	1	1	1	1
AK003144	3	1	3	3	2	2	2	0	2	2	1	1	3	2	2	2	2	1	3	1	2	2	1	1	2	1	2	2	2	2	2	1	2	2	2	2
AK003160	8	9	8	8	8	8	9	8	9	10	9	9	11	11	11	11	11	11	10	9	9	10	9	10	10	9	9	9	9	9	10	9	10	10	10	9
AK003189	10	11	11	10	11	10	11	8	11	10	10	9	19	15	18	17	15	16	20	17	21	18	17	18	11	10	11	11	11	11	12	10	12	11	11	11
AK003190	153	150	163	154	155	159	166	161	162	167	167	177	161	168	165	170	159	176	148	146	151	155	158	155	163	151	151	156	155	159	158	170	156	161	177	161
AK003196	0	0	0	0	0	0	1	0	1	1	0	0	1	0	1	1	1	0	1	0	1	1	0	0	0	0	0	0	0	0	1	0	1	1	1	0
AK003207	1	1	1	1	1	1	1	1	1	1	1	1	1	1	1	1	1	1	0	0	0	0	0	0	2	1	2	2	2	2	1	1	1	1	1	1
AK003209	2	2	2	3	3	3	3	2	3	3	3	3	2	2	2	2	2	2	3	2	3	3	3	3	1	2	2	2	2	2	3	2	2	3	2	3
AK003213	3	4	4	3	3	4	4	4	4	4	4	4	4	4	4	4	4	4	5	5	5	4	4	4	4	4	3	3	3	4	3	3	4	4	4	3
AK003232	3	2	2	2	2	2	3	1	2	2	2	2	2	1	2	1	1	1	2	1	2	2	1	1	2	2	2	2	2	2	2	2	2	2	2	2
AK003237	6	5	6	5	5	5	7	6	6	6	6	6	6	6	6	6	6	6	6	6	6	6	5	5	7	6	7	7	7	6	7	6	7	7	7	6
AK003239	0	0	0	0	0	0	1	1	1	1	1	1	1	1	2	1	1	1	1	1	1	1	1	1	1	1	1	1	1	1	1	0	0	0	0	0
AK003261	0	0	0	0	0	0	1	1	1	1	1	1	1	1	1	1	1	1	1	1	1	1	1	1	1	1	1	1	1	1	0	0	0	0	0	0
AK003262	14	11	14	13	12	12	11	9	10	10	10	10	14	13	14	15	12	13	17	15	17	16	14	15	19	16	17	17	18	17	13	11	13	13	12	12
AK003313	16	15	17	16	17	17	17	15	17	17	15	16	16	15	16	16	16	16	15	16	16	16	16	16	14	14	15	14	15	16	17	14	16	17	17	17
AK003339	1	1	1	1	1	1	1	1	1	2	1	1	1	1	1	1	1	1	1	1	1	1	1	1	1	1	1	1	1	1	1	1	1	1	1	1
AK003350	10	11	11	11	10	11	12	15	13	12	13	15	10	12	10	11	12	12	11	13	10	12	13	13	10	11	9	9	9	10	14	16	13	13	14	14
AK003393	4	4	4	4	4	4	6	5	6	6	5	5	9	8	9	9	8	9	9	9	9	9	9	9	4	4	4	3	4	4	5	4	5	5	4	4
AK003410	1	0	1	1	0	0	1	0	1	1	0	0	0	0	0	0	0	0	1	0	0	0	0	0	0	0	0	0	0	0	1	0	1	0	0	0
AK003416	6	8	7	7	6	6	8	21	8	8	9	12	12	17	13	12	15	14	12	19	12	11	14	15	7	8	7	7	7	7	7	10	8	7	7	8
AK003432	4	4	4	4	5	4	4	3	4	4	4	4	9	8	10	9	6	9	10	8	9	9	8	9	5	5	5	5	5	4	5	4	5	5	5	5
AK003436	45	42	44	43	42	42	47	44	45	46	44	44	42	48	43	43	45	48	40	45	41	41	41	42	46	45	46	45	46	46	44	47	46	45	47	45
AK003441	1	1	1	1	1	1	1	1	1	1	1	1	1	1	1	1	1	1	1	1	1	1	1	1	1	1	1	1	1	1	1	1	1	1	1	1
AK003457	8	7	7	7	7	7	6	5	5	6	5	5	5	5	5	5	5	5	7	6	6	7	6	6	7	6	7	7	7	6	9	8	9	9	9	8
AK003461	6	6	6	6	6	6	8	6	9	7	8	8	12	8	12	12	10	9	11	6	10	10	8	8	11	8	11	11	10	10	9	6	8	8	7	8
AK003474	2	2	2	2	2	2	2	2	2	2	2	2	3	2	3	3	2	3	2	2	2	2	2	2	4	3	4	4	3	4	3	2	2	2	3	2
AK003526	9	8	8	8	8	8	7	7	7	7	6	6	7	8	7	7	7	7	7	7	7	7	7	6	9	8	9	9	9	9	7	7	7	7	7	6
AK003528	1	1	1	1	1	1	1	1	1	1	1	1	1	1	1	1	1	1	1	1	1	1	1	1	1	1	1	1	1	1	1	1	1	1	1	1
AK003534	2	2	2	2	2	2	3	3	3	3	3	3	4	3	3	3	3	3	4	4	3	4	3	3	3	3	3	3	3	3	3	2	3	3	2	2
AK003546	6	5	7	6	6	6	4	4	4	4	4	4	4	3	4	4	3	4	4	4	4	4	4	4	5	5	5	5	5	5	6	7	6	6	6	6
AK003586	3	2	3	3	2	2	1	1	1	1	1	1	1	1	1	1	1	1	1	1	1	1	1	1	3	3	3	3	3	3	2	2	2	2	2	2
AK003595	0	0	1	0	1	0	1	0	0	1	1	1	1	1	1	1	1	1	1	1	1	1	1	1	1	1	1	1	1	1	1	0	1	1	1	1
AK003596	4	3	4	3	3	3	3	4	3	3	3	3	4	4	4	3	4	4	3	3	3	4	3	3	4	3	4	4	4	4	4	4	4	3	3	3
AK003597	0	0	0	1	1	1	1	0	1	1	1	1	1	0	1	1	0	0	1	0	1	1	1	1	0	0	0	0	0	0	1	0	1	1	1	1
AK003687	1	1	1	1	1	1	1	1	1	1	1	1	1	1	1	1	1	1	1	1	1	1	1	1	1	1	1	1	1	1	1	1	1	1	1	1
AK003690	1	0	1	1	1	1	1	0	0	0	0	0	0	0	0	0	0	0	0	0	0	0	0	0	0	0	0	0	0	0	0	0	0	0	0	0
AK003713	0	0	0	0	0	0	0	0	0	0	0	0	0	0	0	0	0	0	1	1	1	1	1	1	0	0	0	0	0	0	0	0	0	0	0	0
AK003715	4	4	4	4	4	4	5	4	4	5	4	4	5	5	5	4	4	5	4	4	4	4	4	4	4	4	4	4	4	4	4	4	4	4	4	4
AK003718	2	2	2	2	2	2	3	3	3	3	3	3	3	3	3	3	2	3	3	3	3	3	3	3	3	3	3	3	3	3	2	2	2	2	2	2
AK003721	0	0	0	0	0	0	1	1	1	1	1	0	1	1	1	1	1	1	1	1	1	1	1	1	0	0	0	0	0	0	0	0	1	0	0	0
AK003757	2	2	1	2	2	1	2	2	2	2	2	2	2	2	2	2	2	2	2	2	2	2	2	2	2	2	2	2	2	2	2	2	2	2	2	2
AK003758	1	1	1	1	1	1	1	1	1	1	1	1	1	1	1	1	1	1	1	1	1	1	1	1	1	1	1	1	1	1	1	1	1	1	1	1
AK003781	3	3	3	3	3	3	3	2	3	3	3	3	3	3	3	3	3	3	4	4	4	4	3	4	3	3	3	3	3	3	3	3	3	3	3	3
AK003786	1	0	1	1	1	1	1	1	1	1	1	1	1	1	1	1	1	1	1	1	1	1	1	1	0	0	0	0	0	0	1	1	1	0	1	1
AK003797	4	4	4	4	4	4	3	4	4	4	3	4	3	3	3	3	3	3	3	2	3	3	3	3	5	5	5	6	5	5	4	4	5	4	4	4
AK003819	1	1	1	1	1	1	1	1	1	1	1	1	1	1	1	1	1	1	1	1	1	1	1	1	2	1	2	2	2	2	1	1	1	1	1	1
AK003821	9	7	9	9	8	8	11	9	10	10	9	8	8	8	8	8	8	7	7	7	7	8	7	6	7	7	8	7	8	8	8	7	8	8	7	8
AK003842	3	3	3	3	3	3	3	2	2	2	2	2	2	1	2	1	2	1	2	2	2	2	2	2	3	2	2	3	2	2	3	2	3	3	3	2
AK003859	175	184	173	174	172	176	165	179	170	165	177	175	170	181	169	171	177	180	152	156	152	149	157	156	159	169	167	161	169	171	170	179	174	168	168	177
AK003860	1	1	1	1	1	1	1	0	1	1	1	1	1	1	1	1	0	1	1	1	1	1	1	1	1	1	1	1	1	1	1	1	1	1	1	1
AK003863	1	1	1	1	1	1	2	1	1	1	1	1	1	1	1	1	1	1	1	1	2	1	1	1	1	1	1	1	1	2	2	1	2	2	1	1
AK003874	3	3	3	3	3	3	3	5	3	3	3	3	2	2	2	2	2	2	2	3	2	2	2	2	2	3	2	2	2	2	2	3	2	2	2	3
AK003880	0	0	0	0	0	0	0	0	0	0	0	0	1	0	1	1	0	1	0	0	0	0	0	1	0	0	0	0	0	0	0	0	0	0	0	0
AK003892	6	5	6	6	6	5	7	6	7	7	6	7	8	8	7	8	8	8	9	9	8	9	9	9	6	5	5	5	5	5	7	7	7	7	7	6
AK003895	2	2	2	2	2	2	2	2	2	2	2	2	1	2	1	1	2	1	1	2	1	1	1	1	2	2	2	2	2	2	2	2	2	2	2	2
AK003899	0	0	0	0	0	0	0	0	0	0	0	0	1	1	1	1	1	0	1	1	1	1	1	1	0	0	0	0	0	0	0	0	0	0	0	0
AK003909	2	2	2	2	2	2	3	2	3	3	3	3	2	2	3	3	2	2	2	3	2	2	2	2	2	2	2	2	2	2	2	2	2	2	2	2
AK003942	1	1	1	1	1	1	0	0	0	0	0	0	0	0	0	0	0	0	0	0	0	0	0	0	1	1	1	1	1	1	1	1	1	1	1	1
AK003956	2	2	3	2	2	2	1	1	1	1	1	1	0	1	1	1	1	1	1	1	0	1	0	1	3	3	3	3	3	3	2	2	2	2	2	2
AK003966	14	14	14	14	14	14	12	11	11	12	11	11	11	11	11	11	11	11	12	13	13	13	12	13	14	12	13	13	13	13	13	12	13	12	13	12
AK003990	5	5	6	6	5	5	5	4	5	5	5	5	8	7	7	7	6	7	6	6	6	6	6	6	6	5	5	6	6	5	5	5	5	5	5	5
AK004004	1	1	2	1	1	1	2	2	2	2	2	2	2	2	2	2	2	2	1	1	1	1	1	1	2	1	1	1	1	1	1	1	1	1	1	1
AK004019	2	2	2	2	2	2	4	3	4	4	3	3	6	4	6	5	5	5	3	2	3	3	2	2	2	2	2	2	2	2	2	2	2	2	2	2
AK004031	9	8	9	9	9	9	10	9	9	10	10	10	9	9	9	9	8	9	10	10	10	10	9	9	13	10	12	13	13	11	11	12	12	12	11	11
AK004034	3	3	3	3	3	3	4	3	4	4	3	3	3	3	4	4	3	4	5	5	5	5	4	5	3	3	3	3	3	3	3	3	3	3	3	3
AK004037	2	2	2	2	2	2	2	2	3	2	2	2	3	2	3	2	3	3	4	3	3	4	3	3	2	2	2	2	2	2	2	2	2	2	2	2
AK004076	9	8	9	9	8	8	11	8	11	11	9	9	13	11	13	12	10	11	13	11	14	13	11	11	9	7	9	9	9	9	9	7	9	9	9	8
AK004083	2	3	3	3	3	2	1	2	1	1	1	2	1	1	1	1	1	1	1	1	1	1	1	1	4	3	3	3	3	3	2	3	3	3	2	3
AK004087	0	0	1	0	0	0	0	0	0	0	0	0	0	0	0	0	0	0	1	0	1	1	0	0	1	0	0	1	1	0	1	0	1	0	0	0
AK004089	0	0	0	0	0	0	0	0	0	0	0	0	1	0	1	1	1	1	0	1	1	0	0	1	0	0	0	0	0	0	0	0	0	0	0	0
AK004120	6	7	6	6	6	5	10	9	9	10	9	9	10	10	10	10	10	9	11	10	10	10	10	10	6	6	7	6	7	6	7	7	7	7	7	7
AK004129	3	2	3	3	3	2	3	2	3	3	3	3	2	2	2	2	2	3	2	2	3	3	2	2	2	2	2	2	2	2	3	3	3	3	3	3
AK004139	12	11	11	12	12	12	12	10	12	12	11	11	13	12	14	12	12	12	13	12	13	12	12	12	10	10	11	10	11	10	11	10	11	11	11	10
AK004151	2	2	2	2	2	2	3	2	3	3	2	3	5	4	4	4	4	4	4	5	5	5	4	5	2	2	3	2	3	3	3	3	3	3	3	3
AK004153	1	1	1	1	1	1	0	0	0	0	0	0	0	0	0	0	0	0	0	0	0	0	0	0	1	1	1	1	1	1	0	1	1	0	0	0
AK004187	1	0	1	1	1	1	0	0	0	0	0	0	0	0	0	0	0	0	0	0	0	0	0	0	0	0	0	0	0	0	0	0	0	0	0	0
AK004190	2	2	2	2	2	2	2	2	2	2	2	2	2	1	2	1	1	2	3	2	2	2	2	2	2	2	2	2	2	2	2	2	2	2	2	2
AK004208	1	1	1	1	1	1	1	1	1	1	1	1	1	1	1	1	1	1	1	1	1	1	1	1	1	1	1	1	1	1	1	1	1	1	1	1
AK004244	1	1	1	1	1	1	1	1	1	1	1	1	2	1	1	2	1	2	1	1	1	1	1	1	1	0	1	1	0	1	1	1	1	1	1	1
AK004254	1	0	1	1	0	0	1	0	1	0	0	0	0	0	0	0	0	0	0	0	1	0	0	0	0	0	1	1	0	1	0	0	0	1	0	0
AK004270	8	6	8	8	8	8	6	4	7	6	6	5	6	5	7	7	6	5	6	5	7	7	6	6	7	6	7	7	7	8	8	6	8	8	8	7
AK004283	1	1	1	1	1	1	1	1	1	1	1	1	1	1	1	1	1	1	2	1	2	2	2	1	1	1	1	1	1	1	1	1	1	1	1	1
AK004285	2	1	2	1	1	1	3	2	3	3	3	3	2	2	2	2	2	2	2	2	2	2	2	2	2	2	2	2	2	2	2	2	2	2	2	2
AK004331	1	1	1	1	1	1	1	1	1	1	1	1	2	1	2	1	1	1	2	1	2	2	1	1	1	0	1	1	1	1	1	0	1	1	1	1
AK004336	2	2	2	2	2	2	2	1	2	2	2	2	4	3	4	5	3	4	4	3	4	3	3	3	3	2	2	3	2	3	2	1	2	2	2	2
AK004342	7	7	8	7	7	7	7	7	6	7	7	6	8	8	7	7	8	8	6	5	6	7	6	5	14	10	11	13	12	11	6	7	6	7	7	6
AK004419	1	1	1	0	1	1	0	1	0	1	1	1	0	0	1	1	1	0	0	0	0	0	0	0	1	1	1	1	1	1	0	1	1	0	0	1
AK004444	3	2	3	3	2	2	3	4	3	3	3	3	3	3	2	3	3	3	3	3	3	3	3	3	3	3	3	3	3	3	3	2	2	2	2	2
AK004486	1	1	1	1	1	1	0	0	0	0	0	0	1	1	1	1	1	1	1	0	1	0	0	0	0	0	1	1	1	0	0	0	0	0	0	0
AK004510	2	2	2	2	2	2	3	2	3	3	3	2	3	2	3	2	3	2	3	2	2	2	2	2	2	1	2	2	2	2	3	2	3	2	2	2
AK004519	44	44	42	46	44	43	35	33	37	34	37	34	30	29	30	29	30	27	29	26	27	25	25	25	35	39	38	37	38	36	36	33	38	35	32	37
AK004526	2	2	2	2	2	2	2	2	2	2	2	2	1	2	1	1	2	1	2	2	2	2	1	1	3	3	3	4	3	3	3	3	3	2	3	2
AK004527	1	1	1	1	1	1	1	1	2	2	1	1	1	1	1	1	1	1	2	1	1	1	1	1	1	1	1	1	1	1	1	1	1	1	1	1
AK004541	0	0	0	0	0	0	0	0	0	0	0	0	1	1	1	1	1	1	1	1	1	1	1	0	0	0	0	0	0	0	0	0	0	0	0	0
AK004546	5	4	6	5	5	5	6	4	6	5	5	5	5	4	4	5	4	4	5	4	5	5	4	4	6	5	6	6	6	6	6	5	6	6	5	5
AK004547	5	5	6	6	6	5	5	5	6	5	5	6	5	5	5	5	5	5	6	5	6	6	6	6	5	5	5	5	5	6	5	5	5	5	5	5
AK004549	3	3	3	3	3	3	3	3	3	3	3	3	4	4	4	3	3	4	4	4	4	4	4	4	3	3	3	3	3	3	3	3	4	3	3	3
AK004560	0	1	0	0	0	0	0	1	1	0	1	1	0	0	0	0	0	0	0	0	0	0	1	0	1	1	0	1	1	1	1	1	1	1	1	1
AK004568	66	67	71	67	68	66	76	72	76	76	73	71	89	90	91	90	89	90	85	86	85	86	85	84	72	69	70	70	71	70	79	76	77	79	80	77
AK004569	1	1	1	1	1	1	1	1	1	1	1	1	1	1	1	1	1	1	1	1	1	1	1	1	1	1	1	1	1	1	1	1	1	1	1	1
AK004575	1	0	1	1	0	0	1	1	1	1	1	1	1	1	1	1	1	1	1	1	1	2	1	1	1	1	1	1	1	1	1	1	1	1	1	1
AK004593	6	6	6	6	6	6	7	6	7	7	7	6	7	7	7	7	7	7	9	9	9	8	8	8	5	6	5	5	5	6	7	7	8	7	7	7
AK004595	2	1	2	3	2	2	0	6	0	0	0	1	0	0	0	0	0	0	1	0	1	1	1	1	1	4	1	1	1	1	1	1	2	1	0	1
AK004598	3	3	3	3	3	3	2	2	2	2	2	2	1	1	1	1	1	1	2	1	2	1	1	1	2	3	3	2	2	2	3	3	3	3	3	3
AK004607	8	7	7	8	8	7	9	5	9	9	9	7	9	7	10	9	8	8	5	4	7	6	5	5	8	7	9	8	8	8	9	6	9	9	7	8
AK004611	2	2	2	2	2	2	2	2	2	2	2	2	3	3	3	3	3	3	3	2	3	3	3	3	3	2	3	3	3	3	2	2	2	2	2	2
AK004614	3	3	3	3	3	3	3	2	3	3	3	3	3	3	4	3	3	3	3	2	3	3	3	2	5	4	5	5	4	4	4	3	4	4	3	3
AK004632	5	4	5	5	4	4	4	3	4	3	3	3	4	3	4	4	4	3	4	3	4	3	3	3	5	4	5	5	5	5	5	4	4	4	5	4
AK004633	23	24	24	22	22	23	26	23	26	25	24	25	30	28	29	29	29	30	28	26	28	29	27	28	24	22	25	24	24	24	26	23	25	25	25	24
AK004643	4	3	4	3	3	3	4	3	4	4	4	4	4	4	4	4	4	4	4	4	4	5	4	4	4	3	3	4	3	3	4	3	4	4	4	4
AK004644	27	24	27	28	25	24	32	27	31	29	29	30	43	39	41	41	40	41	34	32	36	36	34	33	33	27	32	33	31	29	25	24	25	25	23	23
AK004655	5	6	5	5	5	5	5	5	5	6	6	6	5	5	5	5	7	5	5	5	5	5	5	6	5	6	5	5	6	6	7	6	7	7	6	7
AK004662	8	7	8	8	8	8	8	6	8	7	6	6	8	7	7	7	7	7	8	7	7	7	6	7	8	7	8	8	8	8	8	7	8	7	7	7
AK004668	2	2	3	2	2	2	3	2	3	3	3	3	3	2	3	3	3	2	3	2	3	3	3	3	2	2	3	3	3	3	3	2	3	3	3	3
AK004688	0	0	0	0	0	0	0	0	0	0	0	0	0	0	0	0	0	0	0	0	0	0	0	0	1	1	1	1	1	0	0	0	0	0	0	0
AK004695	1	1	2	1	1	1	2	1	1	1	1	1	1	1	1	1	1	1	1	1	1	1	1	1	2	1	2	2	2	2	2	1	1	1	1	1
AK004704	5	4	4	4	4	4	5	4	5	5	5	5	4	4	4	4	4	4	4	3	4	4	4	4	4	4	4	4	4	4	5	4	5	4	4	4
AK004717	1	1	1	1	1	1	1	1	1	1	1	1	2	1	2	1	2	2	2	2	2	2	2	1	1	1	1	1	1	1	2	1	2	2	2	2
AK004719	3	11	2	3	3	5	2	10	2	3	6	10	2	5	2	3	6	5	2	4	2	3	5	5	3	11	3	3	4	5	3	13	3	4	7	10
AK004734	3	2	3	3	3	3	3	2	3	3	3	3	3	2	3	3	2	2	3	2	3	3	2	2	4	3	4	4	4	3	4	2	4	3	3	3
AK004737	1	1	1	1	0	0	0	0	0	0	1	1	0	0	0	0	1	1	0	0	0	1	1	1	1	1	1	1	1	1	1	1	1	1	1	0
AK004750	2	1	2	2	2	2	1	1	1	1	1	1	1	1	1	1	1	1	1	1	1	1	1	1	2	1	2	2	2	2	2	1	2	2	2	1
AK004757	1	1	1	1	1	1	0	0	0	0	0	0	0	0	0	0	0	0	0	0	0	0	0	0	1	1	1	1	1	1	1	1	1	1	1	1
AK004762	0	0	0	0	0	0	0	0	0	0	0	0	0	0	0	0	0	0	0	0	0	0	0	0	1	0	1	1	1	0	0	0	0	0	0	0
AK004767	16	13	17	16	15	15	16	10	14	15	13	12	13	9	12	12	11	11	12	8	12	12	10	10	18	14	17	18	17	16	16	11	16	15	15	14
AK004768	1	1	1	1	1	1	1	2	1	1	1	2	1	1	1	2	2	2	2	2	2	2	2	2	2	2	1	2	2	2	2	2	2	2	2	2
AK004770	1	1	1	1	1	1	0	1	0	0	1	1	1	1	1	1	0	1	0	1	0	0	1	1	1	2	1	1	1	1	1	2	1	1	1	1
AK004786	1	1	1	1	1	1	1	1	1	1	1	1	1	1	1	1	1	1	1	1	1	1	1	1	1	1	1	1	1	1	1	1	1	1	1	1
AK004804	11	11	11	11	11	11	8	8	8	7	9	8	7	8	8	7	7	7	9	8	9	8	8	7	12	12	12	12	12	12	11	11	11	11	10	10
AK004806	3	3	3	3	3	3	2	2	2	2	2	2	3	3	2	2	2	2	3	2	3	2	2	2	3	2	3	3	3	2	3	3	3	3	3	3
AK004808	2	1	2	2	2	2	2	1	2	1	1	1	1	1	1	1	1	1	1	1	1	1	1	1	2	1	2	2	2	2	1	1	1	1	1	1
AK004820	1	1	2	1	1	1	1	1	1	1	1	1	1	2	1	1	1	1	1	1	1	1	1	1	2	1	1	1	1	1	1	1	1	1	1	1
AK004841	0	0	0	0	0	0	0	0	0	0	0	0	1	1	1	1	1	1	1	1	1	1	1	1	1	0	0	1	0	0	0	0	0	0	0	0
AK004847	21	21	22	22	22	20	24	20	26	23	25	21	22	18	22	21	21	19	23	17	21	21	20	19	27	26	27	27	27	25	24	20	23	24	21	22
AK004852	2	2	3	2	2	2	3	2	3	3	2	2	4	4	4	4	3	3	4	3	3	3	2	3	3	2	3	3	3	3	2	2	2	2	2	2
AK004870	1	1	1	1	1	1	1	0	1	1	1	0	0	0	0	0	0	0	0	0	0	0	0	0	0	0	0	0	0	0	1	0	1	1	1	1
AK004884	1	1	1	1	1	1	1	0	1	0	1	1	1	0	1	1	0	1	1	0	1	1	1	0	2	2	2	2	2	2	1	1	1	1	1	1
AK004894	1	1	2	1	1	1	1	0	1	1	0	1	1	0	0	1	0	0	0	0	0	0	0	0	2	1	2	2	2	1	1	1	1	1	1	1
AK004941	1	1	1	1	1	0	1	1	1	1	1	1	1	1	1	1	1	1	1	1	1	1	1	1	1	1	1	1	1	1	1	1	1	1	1	1
AK004947	37	32	40	37	34	33	25	24	25	23	25	25	36	37	33	33	31	35	33	30	31	33	31	29	44	37	41	43	41	36	32	31	31	33	33	29
AK004952	2	2	2	2	2	2	3	2	2	2	2	2	2	2	2	2	2	2	2	2	2	2	2	2	2	2	2	2	2	2	2	2	2	2	2	2
AK004961	0	0	0	0	0	0	0	0	0	0	0	0	1	1	1	1	1	1	0	0	0	0	0	0	1	0	0	0	1	0	0	0	0	0	0	0
AK004974	1	1	1	1	1	1	1	1	1	1	1	1	1	1	1	1	0	1	1	1	1	1	1	1	1	1	1	1	1	1	2	1	2	2	1	1
AK004992	4	3	4	4	3	4	2	3	2	3	3	3	3	4	3	3	4	3	3	3	3	3	3	3	3	3	3	3	3	4	3	4	3	3	3	3
AK005001	14	14	14	15	14	14	12	10	12	12	13	11	7	6	8	7	7	7	9	7	9	7	8	8	12	14	13	12	13	12	14	13	15	14	12	15
AK005016	1	1	1	1	1	1	0	0	0	0	0	0	0	0	0	0	0	0	0	0	0	0	0	0	0	1	1	0	1	0	1	0	1	0	1	1
AK005023	2	1	2	2	2	2	2	3	2	2	2	2	2	3	2	2	2	2	2	3	2	3	2	2	1	2	2	1	2	2	2	2	2	2	2	2
AK005025	4	4	5	4	4	4	4	3	4	4	4	3	5	5	5	5	4	5	5	4	5	5	4	4	4	3	4	4	4	4	4	4	4	4	4	4
AK005026	11	10	10	11	11	11	9	9	9	8	8	8	7	6	8	7	7	7	9	8	9	9	9	8	11	10	12	12	11	10	11	10	11	10	10	11
AK005032	5	5	5	5	5	5	4	3	4	4	4	3	3	3	3	3	3	3	3	3	4	3	3	3	4	4	5	4	4	4	6	4	5	5	5	5
AK005038	1	2	2	2	1	1	2	1	2	2	2	2	2	2	2	2	2	2	2	2	2	2	2	2	2	2	2	2	2	2	2	1	2	2	2	2
AK005044	1	1	1	1	1	1	1	1	1	1	1	1	1	2	1	1	1	1	1	2	1	1	1	1	1	1	1	1	1	1	1	1	1	1	1	1
AK005046	0	0	0	0	0	0	0	0	0	0	0	0	0	0	0	0	0	0	0	0	0	0	0	0	1	0	1	1	1	0	0	0	0	0	0	0
AK005048	1	1	1	1	1	1	1	1	0	1	1	0	0	0	0	0	0	0	0	0	0	0	0	0	0	0	0	0	0	0	1	1	1	1	1	1
AK005070	4	3	3	3	3	3	3	3	2	2	3	3	3	2	2	2	2	2	2	2	2	2	2	2	4	3	4	4	4	3	3	3	3	3	3	3
AK005093	1	2	1	1	2	1	1	1	1	1	1	1	1	1	1	1	1	1	2	1	1	1	1	1	1	1	1	1	1	1	2	1	2	1	1	1
AK005098	1	2	2	1	2	1	2	2	2	2	2	2	3	3	3	2	3	3	2	2	2	2	2	2	1	2	1	2	2	2	1	2	2	2	2	2
AK005112	0	1	0	0	0	0	0	0	0	0	0	0	1	1	1	0	1	1	0	1	0	0	0	0	0	0	0	0	0	0	0	0	0	0	0	0
AK005123	0	0	0	0	0	0	0	0	0	0	0	0	0	0	0	0	0	1	0	1	1	1	1	1	0	0	0	0	0	0	0	0	0	0	0	0
AK005139	0	1	0	0	0	1	0	1	0	0	0	1	1	2	1	1	1	1	1	2	1	1	1	1	1	1	1	1	1	1	0	1	0	1	0	1
AK005148	1	1	1	1	1	1	1	1	1	1	1	1	1	1	1	1	1	1	1	1	1	1	1	1	3	2	2	2	2	2	2	2	2	2	2	2
AK005158	1	1	1	1	1	1	1	1	1	1	1	1	1	1	1	1	1	1	1	0	1	1	0	1	1	1	1	1	1	1	1	1	0	1	1	1
AK005169	9	8	8	8	9	9	8	8	8	8	8	7	10	7	9	8	7	8	7	6	7	6	7	6	10	10	10	10	9	10	5	5	5	5	5	5
AK005172	3	3	3	3	3	3	4	4	4	4	3	4	5	6	4	5	5	5	3	4	3	3	3	3	3	3	3	3	3	3	3	3	3	3	3	3
AK005181	0	0	1	0	0	0	1	0	1	1	0	0	0	0	0	0	0	0	1	0	1	1	0	0	1	0	1	1	1	0	1	0	1	1	0	0
AK005192	4	3	4	4	4	4	3	2	3	3	3	3	4	3	3	4	3	3	4	3	4	4	3	3	5	4	5	5	5	5	4	3	4	4	4	3
AK005203	53	54	55	51	55	55	63	60	63	59	61	57	46	42	45	41	46	45	52	49	54	48	52	53	46	51	51	47	50	50	50	49	53	48	46	48
AK005204	1	1	2	1	1	1	2	2	2	2	2	2	3	3	3	3	3	3	3	3	3	3	3	3	1	1	1	1	1	1	2	1	2	2	2	2
AK005213	3	3	3	3	3	3	3	3	3	3	3	3	3	4	4	4	5	4	3	4	3	3	4	4	3	3	3	3	3	3	3	3	3	3	3	3
AK005223	10	9	11	10	10	10	11	9	11	10	10	9	9	7	8	8	7	7	9	7	9	8	8	8	9	9	10	10	10	10	9	8	9	9	8	8
AK005226	10	9	11	11	10	10	10	8	10	9	10	9	9	8	9	9	9	8	8	6	8	8	7	7	12	10	12	12	12	12	11	9	11	11	9	10
AK005233	4	5	5	5	5	5	4	4	4	5	5	4	5	5	6	6	5	5	5	5	5	5	5	5	4	4	4	4	4	4	4	4	4	5	4	4
AK005273	14	13	13	14	13	13	13	11	12	12	13	12	11	10	11	11	11	11	11	11	11	12	11	11	15	14	14	15	15	15	15	13	15	14	14	14
AK005277	1	1	1	1	1	1	1	1	1	1	1	1	1	0	0	0	0	0	1	1	1	1	0	0	1	1	1	1	1	1	1	1	1	1	1	1
AK005286	0	0	0	0	0	0	0	0	0	0	0	0	0	0	0	0	0	0	0	0	0	0	0	0	0	0	0	0	0	0	1	0	0	1	0	1
AK005287	4	3	3	4	4	4	3	3	3	3	3	3	3	4	3	3	4	3	3	4	4	3	3	3	3	3	4	3	4	4	3	3	3	3	3	3
AK005310	3	2	3	2	3	2	2	2	2	2	2	2	2	2	2	2	2	2	2	2	2	2	2	2	2	2	2	3	2	2	3	3	3	3	3	3
AK005315	1	1	1	1	1	1	2	2	2	2	2	2	2	1	2	2	2	2	1	1	1	1	1	1	1	1	1	1	1	1	2	1	1	1	1	1
AK005325	1	0	1	1	1	1	0	0	0	0	0	0	0	0	0	0	0	0	0	0	0	0	0	0	0	0	0	0	0	0	0	0	0	0	0	0
AK005441	26	23	26	26	25	25	24	21	24	22	23	21	22	20	23	22	26	22	21	20	20	20	20	20	19	21	22	21	21	21	20	21	21	20	18	22
AK005443	0	0	0	0	0	0	0	2	0	0	0	0	0	0	0	0	0	0	0	0	0	0	0	0	0	0	0	0	0	0	0	0	0	0	0	0
AK005444	0	0	0	0	0	0	1	0	1	1	1	1	0	0	0	0	0	0	0	0	0	0	0	0	0	0	0	0	0	0	0	0	0	0	0	0
AK005498	37	32	39	37	35	36	40	35	41	39	36	37	53	52	54	53	51	54	51	54	54	53	53	54	27	26	28	26	28	28	34	32	32	34	34	33
AK005500	4	4	4	4	3	4	5	5	5	4	5	5	4	4	4	4	3	4	5	4	4	4	5	5	4	4	4	5	4	4	3	3	3	3	3	3
AK005532	1	1	1	1	1	1	1	1	1	1	1	1	1	1	1	1	1	1	1	1	1	1	1	1	2	1	1	2	1	1	1	1	1	1	1	1
AK005534	1	1	1	1	1	1	1	1	1	1	1	1	1	1	1	1	1	1	1	1	1	1	1	1	1	1	1	1	1	1	1	1	1	1	1	1
AK005544	1	0	0	0	1	1	1	1	1	1	1	1	1	1	1	1	1	1	0	1	0	1	1	1	0	0	0	0	0	0	0	0	0	0	0	0
AK005562	1	1	1	1	1	1	1	1	1	1	1	1	1	1	1	1	1	1	1	1	1	1	1	1	1	1	1	1	1	1	1	1	1	1	1	1
AK005563	0	0	0	0	0	0	0	6	0	0	1	2	0	1	0	0	1	1	0	0	0	0	0	0	0	3	0	0	0	1	0	0	0	0	0	0
AK005604	2	2	2	2	2	2	2	2	2	2	2	2	3	3	3	3	3	3	3	3	3	3	3	3	2	2	2	2	2	2	2	2	2	2	2	2
AK005661	6	6	6	6	6	6	7	7	7	7	7	6	5	5	6	5	5	6	6	6	6	6	6	7	5	6	5	6	5	5	5	5	4	5	5	5
AK005797	1	1	1	1	1	1	1	1	1	1	1	1	2	1	2	2	1	1	1	1	1	1	1	1	1	1	1	1	1	1	1	1	1	1	1	1
AK005819	1	1	1	1	1	1	0	0	0	0	0	0	0	0	0	0	0	0	0	0	0	0	0	0	1	1	1	1	1	1	0	1	1	1	0	1
AK005891	3	3	3	3	3	3	2	3	2	2	3	3	2	3	3	3	3	3	2	3	2	2	2	2	2	3	2	2	3	3	3	4	3	3	3	3
AK005950	1	1	1	1	1	1	1	1	1	1	1	1	1	1	1	0	1	1	1	1	1	1	1	1	1	1	1	1	1	1	1	1	1	1	1	1
AK005954	4	4	4	4	4	4	6	5	7	7	6	6	10	8	9	9	8	9	10	9	10	9	9	9	4	4	4	4	4	4	4	4	4	4	4	4
AK006009	3	2	3	3	3	3	4	3	4	4	3	3	4	3	3	4	3	3	3	3	3	4	3	3	3	3	3	3	3	3	3	3	3	3	3	3
AK006062	0	0	0	0	0	0	0	0	0	0	0	0	1	1	1	1	0	0	0	1	0	0	0	0	0	0	0	0	0	0	0	0	0	0	0	0
AK006115	0	0	0	0	0	0	0	1	0	0	1	0	0	0	0	0	0	0	0	0	0	0	0	0	0	0	0	0	0	0	0	0	0	0	0	0
AK006128	2	2	3	2	2	2	3	2	3	3	3	3	4	3	4	4	3	4	3	2	2	3	2	3	3	3	3	3	3	3	3	2	3	3	3	3
AK006149	1	0	0	1	1	1	0	0	0	0	0	0	0	0	0	0	0	0	0	0	0	0	0	0	0	0	0	0	0	0	0	0	0	0	0	0
AK006166	0	0	0	0	0	0	1	0	1	1	1	1	0	0	0	0	0	0	0	0	1	0	0	0	0	0	0	0	0	0	0	0	0	1	0	0
AK006286	1	1	1	1	1	1	1	1	1	1	1	1	0	1	0	0	0	0	1	1	1	0	0	1	1	1	1	1	1	1	0	1	0	0	1	0
AK006369	0	1	1	1	1	1	1	2	1	1	1	2	0	1	1	1	1	1	1	2	1	1	1	1	0	1	0	0	1	1	1	2	1	1	1	1
AK006418	3	3	3	3	3	3	3	3	3	3	3	2	3	4	3	3	3	3	3	3	3	3	3	3	2	2	3	2	3	3	2	2	2	3	2	2
AK006478	1	3	1	1	1	2	1	9	1	2	5	6	0	3	1	2	3	3	1	3	1	2	3	3	0	3	0	0	1	1	0	4	0	1	2	3
AK006541	13	12	14	13	12	13	12	13	12	12	11	13	19	18	18	18	18	18	17	17	16	16	15	16	17	15	16	16	16	15	13	12	12	13	12	13
AK006551	1	4	1	1	1	2	1	6	1	2	3	4	1	4	1	2	3	3	1	4	2	2	3	3	1	3	1	1	1	2	1	5	1	1	2	3
AK006556	1	0	1	1	1	1	1	0	1	1	1	0	1	1	1	1	1	1	1	1	1	1	1	1	0	0	0	0	0	0	1	1	1	1	1	1
AK006602	2	2	2	2	2	2	3	2	3	3	3	3	3	3	3	3	3	3	3	3	3	3	3	3	2	2	2	2	2	2	2	2	2	2	2	2
AK006715	1	1	1	1	1	1	1	1	1	1	1	1	1	1	1	1	1	1	0	1	1	1	1	1	1	1	1	1	1	1	1	1	1	1	1	1
AK006817	1	0	1	1	1	1	0	0	0	0	0	0	0	0	0	0	0	0	0	0	0	0	0	0	1	1	1	1	1	1	1	1	0	1	0	0
AK006835	5	3	5	5	5	5	5	4	5	5	4	4	2	3	3	3	3	3	2	3	2	2	2	2	2	3	3	2	3	3	3	3	3	3	3	3
AK006840	1	1	1	1	1	1	1	1	1	1	1	1	2	2	2	2	2	2	2	2	2	1	1	2	1	1	1	1	1	1	1	1	1	1	1	1
AK006925	0	1	0	0	0	0	0	1	0	0	0	1	0	1	1	1	1	1	0	1	0	1	0	1	0	1	0	0	0	0	0	1	0	0	0	1
AK007048	4	3	5	4	4	4	6	4	5	5	5	4	4	4	4	4	4	4	4	4	4	4	4	4	3	4	4	4	4	4	4	3	4	4	4	4
AK007178	3	3	3	3	3	3	2	2	2	2	2	2	2	1	2	1	1	2	2	2	2	2	2	2	3	2	3	2	3	3	2	3	2	2	3	2
AK007209	21	17	22	21	20	18	33	26	31	32	30	27	32	30	29	30	28	30	24	23	25	25	23	22	18	17	18	17	18	18	18	19	19	19	19	18
AK007283	5	4	5	5	5	5	6	6	5	5	5	5	7	7	7	6	6	6	6	7	7	7	7	7	5	5	5	5	5	5	4	5	5	4	4	5
AK007322	16	17	18	16	16	16	22	19	21	21	19	19	27	25	26	27	26	27	26	26	27	27	26	27	16	15	16	16	16	16	17	16	17	16	17	17
AK007400	0	0	0	0	0	0	0	0	0	0	0	0	1	0	1	1	0	0	0	0	0	0	0	0	1	1	1	1	1	1	0	0	0	0	0	0
AK007407	1	1	1	1	1	1	1	0	1	1	1	1	2	1	1	1	1	1	2	2	2	2	2	2	1	1	1	1	1	1	1	1	1	1	1	1
AK007410	0	0	0	0	0	0	1	1	1	1	1	1	0	0	1	1	0	1	1	0	1	1	1	1	0	1	0	0	1	1	0	1	0	1	1	1
AK007421	2	2	2	2	2	2	2	2	2	2	2	2	2	2	2	2	2	2	2	2	2	2	2	2	2	2	2	2	2	2	2	2	2	2	2	2
AK007461	0	0	0	0	0	0	0	0	0	0	0	0	0	0	0	1	0	0	0	0	0	0	0	0	1	0	0	0	0	0	0	0	0	0	0	0
AK007491	3	3	3	3	3	3	4	3	3	3	3	3	5	5	5	6	5	5	4	5	4	5	5	5	2	2	2	2	2	2	3	2	3	3	2	3
AK007514	4	3	4	4	3	3	5	2	5	4	3	3	3	2	3	2	2	2	4	2	4	3	2	2	3	2	3	3	3	2	4	3	4	4	3	3
AK007523	25	26	27	25	26	24	19	19	18	20	19	19	12	12	12	12	12	13	13	14	12	13	13	14	23	22	22	22	23	21	24	24	25	26	25	25
AK007540	7	5	7	8	7	6	7	4	7	7	6	5	4	2	4	4	3	3	5	3	5	5	3	3	7	5	7	7	7	6	7	5	7	7	6	6
AK007542	1	1	0	0	0	1	0	0	0	0	0	0	1	1	1	1	1	1	1	1	1	1	1	1	1	0	1	0	1	0	1	1	1	1	1	1
AK007546	41	41	42	44	42	44	48	40	49	48	46	45	43	38	46	42	42	41	43	39	44	41	43	44	34	37	36	36	36	38	41	37	42	39	37	38
AK007547	5	5	6	6	5	5	7	7	7	7	6	6	7	8	8	7	8	8	10	11	9	9	9	9	6	6	6	6	6	6	6	6	6	6	5	6
AK007557	3	3	3	3	3	3	3	3	3	3	3	3	3	3	3	3	3	3	3	3	3	3	3	3	3	3	4	3	3	3	3	3	3	4	4	3
AK007560	37	33	38	37	36	34	22	24	24	22	22	23	36	33	33	32	30	32	35	28	34	34	31	29	46	37	45	47	42	39	33	33	32	31	30	30
AK007572	1	1	1	1	1	1	1	0	1	1	0	0	1	0	1	0	0	0	1	0	0	0	0	0	1	1	1	1	1	1	1	1	1	1	1	1
AK007601	0	0	0	0	0	0	0	0	0	0	0	0	0	1	0	0	0	0	0	0	0	0	0	0	0	0	0	0	0	0	0	1	0	0	0	0
AK007630	12	29	12	12	14	16	9	30	10	13	17	21	13	22	14	18	26	21	13	25	12	16	19	19	20	32	18	21	21	23	14	31	15	17	22	23
AK007640	2	1	1	2	1	1	2	1	1	1	1	1	1	1	1	1	1	1	1	1	1	1	1	1	1	1	1	1	1	1	2	1	1	2	1	1
AK007641	31	30	32	29	29	28	31	23	29	28	28	26	26	22	26	23	23	23	31	26	28	26	26	27	29	27	30	29	31	29	33	27	33	31	29	28
AK007652	1	0	1	1	1	1	1	0	1	1	0	0	1	0	1	1	1	1	1	1	1	1	1	1	1	0	1	1	1	1	1	0	1	1	1	1
AK007659	1	1	1	1	2	1	2	1	2	2	2	2	2	2	2	2	2	2	2	2	2	2	2	2	1	1	1	1	1	1	1	1	1	1	1	1
AK007661	2	1	2	2	1	1	2	1	2	2	2	1	1	1	1	2	1	1	2	2	2	2	2	2	1	1	2	1	1	2	2	1	2	2	2	2
AK007667	4	4	4	4	4	4	5	4	5	4	4	4	3	3	3	3	3	3	3	3	3	4	3	3	4	3	4	4	4	4	4	4	4	4	4	4
AK007686	2	2	3	3	2	3	3	2	3	3	3	3	2	2	2	2	2	2	2	2	2	2	2	2	2	2	2	2	2	2	2	2	2	2	2	2
AK007693	0	0	1	0	0	0	1	0	1	1	0	0	1	1	1	1	1	1	1	1	1	1	1	1	1	0	1	1	1	1	1	0	1	0	1	0
AK007700	1	1	1	1	1	1	1	1	1	1	1	1	1	1	1	1	1	1	1	1	1	1	1	1	1	1	1	1	1	1	1	1	1	1	1	1
AK007703	3	3	3	3	3	3	2	2	2	2	2	2	2	2	2	2	2	2	2	1	2	2	1	1	3	3	3	3	3	3	3	2	3	3	3	2
AK007710	3	2	3	3	3	3	2	2	2	2	2	2	2	2	2	2	2	2	2	2	2	2	2	2	3	3	3	3	3	3	3	3	3	3	3	2
AK007736	2	5	2	2	2	3	2	12	2	2	4	6	1	5	1	1	4	4	2	8	1	2	3	4	2	5	2	3	3	3	3	7	3	3	3	3
AK007755	0	0	0	0	0	0	1	1	1	1	1	1	1	1	1	1	1	1	1	1	1	1	1	1	1	0	1	1	0	0	1	0	1	1	1	1
AK007757	12	11	12	12	12	12	15	12	14	14	13	11	14	13	13	13	13	12	13	12	13	12	11	11	10	9	11	9	10	10	10	9	11	11	10	10
AK007763	5	5	5	4	5	5	5	5	4	5	5	5	4	4	4	4	4	4	4	5	4	5	4	4	4	4	4	4	4	4	4	4	4	4	4	4
AK007767	2	2	2	2	1	2	2	3	2	2	2	2	2	2	2	2	2	2	2	2	2	2	2	2	1	2	1	1	1	1	1	2	1	2	2	2
AK007779	1	1	2	1	1	1	2	2	2	2	1	1	2	2	2	2	2	2	2	2	2	2	2	2	1	1	1	1	1	1	1	2	1	1	1	1
AK007793	1	1	1	1	1	1	1	1	1	1	1	1	1	1	1	1	1	1	1	1	1	1	1	1	1	1	1	1	1	1	1	1	1	1	1	1
AK007802	12	12	14	13	12	12	12	10	11	12	11	11	17	17	17	17	17	18	12	14	13	13	13	14	12	10	11	11	11	11	13	12	12	13	12	13
AK007804	3	3	3	2	3	3	3	3	3	3	3	3	4	4	4	4	4	4	4	5	5	5	4	5	2	2	2	2	2	3	3	2	3	3	3	3
AK007850	89	89	92	90	88	83	91	81	90	88	89	85	85	83	82	81	81	83	86	82	79	79	77	76	97	84	94	97	95	89	94	85	92	95	93	89
AK007864	4	2	4	4	4	4	3	1	3	3	2	2	2	1	2	2	1	1	2	1	2	2	1	1	5	4	5	5	5	4	3	3	4	3	3	3
AK007894	1	1	1	1	1	1	1	1	1	1	1	1	2	2	2	2	2	2	2	1	1	2	1	1	1	1	1	1	1	1	1	1	1	1	1	1
AK007904	0	0	0	0	0	0	0	0	0	0	0	0	1	1	1	1	1	1	1	1	1	1	0	0	0	0	0	0	0	0	0	0	0	0	0	0
AK007937	7	9	6	7	7	8	4	16	4	5	6	9	6	10	6	6	9	8	7	12	7	7	9	10	6	12	5	6	6	6	6	10	6	6	6	8
AK007951	2	2	2	1	1	2	2	2	2	2	2	2	2	1	2	2	1	1	2	2	2	2	2	2	1	1	1	2	1	1	2	2	2	2	2	2
AK007960	2	3	2	2	2	3	2	7	2	2	3	4	3	4	3	3	4	4	4	5	3	3	4	4	2	4	2	2	2	2	2	3	2	2	2	3
AK007962	0	0	0	0	0	0	0	0	0	0	0	0	0	0	0	0	0	0	0	0	0	0	0	0	1	0	1	0	0	0	0	0	0	0	0	0
AK007993	1	1	1	1	1	1	1	1	1	1	1	1	1	1	1	1	1	1	1	1	1	1	1	1	1	1	1	1	1	1	1	1	1	1	1	1
AK008037	2	2	2	2	1	1	2	1	2	1	2	2	2	2	2	2	2	2	2	1	2	2	2	2	3	2	3	3	3	2	2	2	2	2	2	2
AK008070	3	3	3	3	3	3	5	4	4	4	4	4	6	6	6	6	5	6	6	5	6	5	5	5	4	3	4	3	4	3	3	3	3	3	3	3
AK008084	3	2	3	3	3	3	3	3	3	3	3	2	3	3	3	3	3	3	3	2	3	2	2	2	3	3	3	3	3	3	2	2	3	3	2	3
AK008096	1	1	1	1	1	1	1	1	1	1	1	1	1	1	0	0	1	1	1	1	1	1	1	1	1	0	0	1	1	0	1	1	1	1	1	1
AK008108	3	2	3	3	3	2	1	1	1	2	2	2	2	2	2	2	1	2	3	2	2	2	2	2	3	2	3	3	3	2	2	2	2	2	2	2
AK008130	1	1	1	1	1	1	1	1	1	1	1	1	1	1	1	1	1	1	1	1	1	1	1	1	0	0	0	0	0	0	0	0	0	0	0	0
AK008133	8	8	9	9	9	8	9	8	9	9	8	8	8	8	8	8	8	8	9	8	8	8	8	8	9	8	9	9	9	8	10	9	9	9	9	9
AK008143	31	27	32	32	29	32	31	38	30	29	27	32	32	30	29	30	30	31	33	38	33	33	33	32	28	28	26	26	25	26	27	28	29	27	25	26
AK008144	3	4	3	3	3	3	4	5	4	4	5	5	4	5	4	4	5	5	5	7	5	5	6	6	3	3	3	2	3	3	3	4	3	3	4	3
AK008179	1	0	1	1	0	0	0	0	0	0	0	0	0	0	0	1	0	0	0	0	0	0	0	0	1	1	0	1	0	0	0	1	0	0	0	0
AK008209	1	2	1	1	1	2	2	1	2	2	2	2	1	1	1	1	1	1	1	1	1	1	1	1	1	1	1	1	1	1	2	1	2	2	2	2
AK008216	1	1	1	0	0	1	0	0	0	0	0	1	1	1	1	1	1	1	1	1	1	1	1	1	1	1	1	1	1	1	1	0	0	0	1	0
AK008254	2	2	2	2	2	2	3	3	3	3	3	3	3	3	3	3	3	3	2	2	3	3	2	3	2	2	2	2	2	2	2	2	2	2	2	2
AK008386	139	141	142	136	136	137	148	136	140	141	145	144	154	158	156	156	153	153	145	140	139	137	138	142	134	134	134	136	137	134	137	133	135	137	134	134
AK008394	3	3	3	3	3	3	4	3	4	4	4	3	5	4	5	4	4	4	6	5	5	5	5	5	2	2	2	2	2	2	3	3	3	3	3	3
AK008404	12	10	12	11	11	12	13	12	12	12	12	11	12	12	11	12	12	12	11	12	11	11	11	12	11	10	11	11	11	11	11	10	11	11	11	10
AK008409	1	1	1	1	1	1	2	1	2	2	2	1	1	1	1	1	1	1	1	1	1	1	1	1	1	1	1	1	1	1	1	1	1	1	1	1
AK008416	2	2	2	2	2	2	2	3	2	2	2	3	2	2	2	2	2	2	2	2	2	2	2	2	2	3	2	3	2	2	2	2	2	2	2	2
AK008430	1	1	1	1	1	1	1	1	1	1	1	1	1	0	1	1	0	1	1	1	1	1	1	1	0	0	1	0	0	0	0	0	0	0	0	0
AK008457	115	121	118	114	114	112	124	111	121	120	121	118	117	117	117	116	115	116	124	120	121	119	119	119	124	124	129	130	129	120	119	116	122	120	116	123
AK008476	0	1	1	1	0	1	1	1	1	1	1	1	1	1	1	1	1	1	1	1	1	1	1	1	1	1	1	1	1	1	1	1	1	1	1	1
AK008502	16	14	16	16	16	16	19	16	18	18	16	17	18	18	19	18	17	17	20	20	20	21	19	19	17	14	14	16	16	16	18	17	17	18	19	16
AK008554	2	1	1	2	2	1	2	2	3	3	2	2	3	2	3	3	2	3	3	3	3	3	3	3	2	2	2	1	2	1	2	2	2	2	2	2
AK008566	1	1	1	1	1	1	1	1	1	2	1	1	2	2	2	2	1	2	2	2	3	2	2	3	0	0	0	0	1	1	1	1	1	1	1	1
AK008567	6	6	6	6	6	6	6	5	6	6	6	6	6	5	5	5	5	5	7	6	7	6	6	6	7	6	6	6	7	6	6	5	5	6	5	5
AK008585	1	1	1	1	1	1	2	2	1	1	1	2	1	1	1	1	1	1	1	1	1	0	1	1	1	1	1	1	1	1	1	2	1	1	1	1
AK008612	2	1	2	2	2	2	1	1	1	1	1	1	0	0	0	0	0	0	1	1	1	1	0	0	2	1	1	2	2	1	1	1	1	1	1	1
AK008721	0	0	0	0	0	0	0	0	0	0	0	0	0	0	0	0	1	1	0	0	0	0	0	0	0	0	0	0	0	0	0	0	0	0	0	0
AK008752	1	0	1	1	0	0	0	0	0	0	0	0	1	0	0	0	0	0	0	0	0	0	0	0	1	1	1	1	1	1	0	0	0	0	0	0
AK008753	0	0	0	0	0	0	1	1	0	0	0	0	0	0	0	0	0	0	0	0	0	0	0	0	0	0	0	0	0	0	0	0	0	0	0	0
AK008774	0	0	0	0	0	0	0	0	0	0	0	0	0	0	0	0	0	0	1	1	0	0	0	0	0	0	0	0	0	0	0	0	0	0	0	0
AK008785	1	1	1	1	1	1	1	2	1	1	1	1	2	2	2	2	2	2	2	2	2	2	2	2	1	1	1	1	1	1	1	1	1	1	1	1
AK008801	1	1	1	1	1	1	1	1	1	2	1	1	1	2	2	1	1	1	2	2	2	1	2	2	1	1	1	1	1	1	1	1	1	1	1	1
AK008813	11	22	12	13	14	15	11	24	12	13	18	22	8	15	8	10	16	13	9	19	9	12	17	17	12	19	12	12	15	15	14	24	13	14	16	18
AK008884	1	1	1	1	1	1	1	1	1	1	1	1	2	2	2	2	1	1	2	2	2	2	2	2	1	1	1	1	1	1	2	1	1	1	1	1
AK008952	2	0	2	2	2	2	2	0	2	2	1	1	2	0	2	2	1	0	2	0	2	2	1	1	1	1	1	1	1	1	2	0	2	2	2	2
AK008961	15	14	15	15	15	15	15	13	14	14	13	13	11	12	11	12	12	11	12	12	12	12	13	12	12	11	13	12	12	13	15	12	14	14	13	13
AK008983	4	3	3	4	4	3	4	3	4	3	3	3	3	3	3	3	3	3	3	3	3	3	3	3	3	2	3	3	3	3	3	3	3	3	2	3
AK008985	2	1	2	2	1	1	1	1	1	1	1	1	0	0	1	0	0	0	1	1	1	1	1	1	2	2	2	2	2	2	2	1	1	2	2	2
AK008987	1	1	1	2	1	1	1	0	1	1	1	1	1	0	1	1	1	0	1	0	1	1	0	0	1	1	1	1	1	1	2	1	2	2	2	2
AK008988	2	2	2	2	2	2	2	2	2	2	2	2	3	3	3	3	2	3	3	3	3	3	3	3	1	1	1	1	1	1	2	2	2	2	2	2
AK009021	5	5	5	5	5	5	6	6	6	6	6	6	7	7	7	8	7	7	8	8	8	8	7	7	6	5	6	6	6	6	5	5	5	5	5	5
AK009033	4	4	4	4	4	4	4	4	4	4	4	4	3	3	3	3	3	3	3	3	3	3	3	3	3	3	4	3	4	3	4	4	4	4	4	4
AK009092	1	1	1	1	1	1	2	1	2	2	1	1	3	2	3	3	3	2	2	2	2	2	2	2	2	1	1	1	1	1	1	1	1	1	1	1
AK009101	7	6	7	7	7	7	7	6	7	7	6	6	9	9	9	9	8	8	9	8	9	9	8	9	7	7	7	8	8	8	9	7	8	8	8	8
AK009106	1	1	1	1	1	1	1	1	1	1	1	1	2	2	1	1	1	1	2	1	2	1	1	1	1	1	1	1	1	1	1	1	1	1	1	1
AK009111	0	0	0	0	0	0	0	0	0	0	0	0	0	0	0	0	0	0	1	1	1	0	1	1	0	0	0	0	0	0	0	0	0	0	0	0
AK009137	1	1	1	1	1	1	1	1	1	1	1	1	0	0	0	0	1	1	0	0	0	0	0	0	0	1	1	0	1	1	1	1	1	1	1	1
AK009156	2	2	2	2	2	2	2	2	2	2	2	2	3	2	2	2	2	2	2	2	2	2	2	2	3	2	2	2	2	2	2	2	2	2	2	2
AK009174	17	15	16	17	16	16	22	19	21	21	20	20	16	15	16	14	17	16	17	16	17	17	17	16	16	15	15	15	16	15	19	17	18	18	18	17
AK009177	1	0	1	0	0	1	1	0	0	1	0	1	1	1	1	1	1	1	1	1	1	1	1	1	0	0	0	0	0	0	0	0	0	0	0	0
AK009187	0	0	0	0	0	0	1	1	1	1	1	1	1	1	1	1	1	1	1	1	1	1	1	1	0	0	0	0	0	0	1	0	1	0	0	0
AK009195	3	3	3	3	3	3	2	2	2	3	3	2	2	2	2	1	2	1	2	2	2	2	2	2	2	2	2	2	2	2	3	2	3	3	2	3
AK009207	0	0	0	0	0	0	0	0	0	0	0	0	0	0	1	0	1	0	0	0	0	0	0	0	1	1	1	1	1	1	0	0	0	0	0	1
AK009220	2	2	2	2	2	2	3	2	3	3	3	3	3	3	4	3	3	3	4	4	5	4	4	4	2	1	2	1	2	2	3	2	3	2	3	2
AK009222	2	2	2	2	2	2	1	1	1	1	1	1	1	1	1	1	1	1	1	1	1	1	1	1	1	1	1	1	1	1	2	2	2	2	2	2
AK009256	4	3	4	4	4	3	3	1	3	3	2	2	3	2	2	2	2	2	3	2	3	3	2	2	4	2	4	4	4	3	3	2	3	3	3	3
AK009257	1	1	1	1	1	1	1	1	1	1	1	1	1	1	1	1	1	1	1	1	1	1	1	1	1	1	1	1	1	1	1	1	1	1	1	1
AK009264	3	2	3	3	3	3	4	1	4	3	3	2	6	3	5	5	3	4	5	3	6	5	5	4	3	2	3	3	3	3	3	2	3	3	3	3
AK009274	5	4	5	5	4	4	4	2	4	4	3	3	3	3	3	3	2	3	4	3	4	4	3	3	4	3	4	4	4	3	5	4	5	4	4	4
AK009276	3	2	2	3	2	3	2	2	2	2	2	2	2	2	2	2	2	2	2	2	2	2	2	2	2	2	2	3	2	3	3	3	3	3	2	3
AK009297	1	1	1	1	1	1	1	1	1	1	1	1	1	1	1	1	1	1	1	1	1	1	1	1	1	1	1	1	1	1	0	0	0	1	0	0
AK009318	1	0	1	1	1	1	1	0	0	1	0	0	1	1	1	1	1	1	0	0	0	0	0	0	1	1	1	1	1	1	1	1	1	1	1	1
AK009324	7	7	8	7	7	7	6	5	5	5	5	5	6	5	5	6	5	6	6	5	6	6	5	5	9	7	8	8	8	7	7	7	7	7	7	6
AK009333	1	1	1	1	1	1	0	1	0	0	0	1	1	1	1	1	1	1	1	1	1	1	1	1	1	1	1	1	1	1	1	1	1	1	1	1
AK009337	1	1	1	1	1	1	1	1	1	1	1	1	1	1	1	1	1	1	1	1	1	1	1	1	1	1	1	1	1	1	1	1	1	1	1	1
AK009340	6	6	6	6	6	6	8	8	7	7	7	7	7	6	7	7	6	5	7	7	7	8	7	6	10	8	9	10	9	8	6	6	6	6	6	6
AK009364	1	1	2	1	1	1	1	1	1	1	1	1	1	1	1	1	1	1	1	1	1	1	1	1	2	2	2	2	1	2	1	1	1	1	1	1
AK009370	5	5	5	5	5	5	5	4	5	5	5	4	2	2	2	2	3	2	3	3	3	3	3	3	4	4	4	5	4	4	4	4	4	4	4	4
AK009372	6	6	6	6	5	6	4	4	4	4	4	4	4	3	3	3	3	4	3	3	3	3	3	3	5	5	5	5	5	5	4	4	5	4	5	4
AK009373	1	1	1	1	1	1	1	1	1	1	1	1	1	1	1	1	1	1	1	1	1	1	1	1	1	1	1	1	1	1	1	1	1	1	1	1
AK009385	3	2	3	3	3	2	4	3	3	3	3	3	2	2	2	2	2	2	3	3	3	3	3	3	3	2	3	3	3	3	3	2	3	3	3	3
AK009389	0	0	1	1	0	0	0	0	0	0	0	0	0	0	0	0	0	0	1	1	1	1	1	1	0	0	0	0	0	0	0	0	0	0	0	0
AK009414	1	1	1	1	1	1	1	0	1	1	1	1	0	0	0	0	0	0	1	0	1	1	0	0	1	1	1	1	1	1	0	0	0	1	1	1
AK009425	2	3	3	3	3	3	2	2	2	2	2	2	2	2	2	2	2	2	2	2	2	2	2	2	3	3	3	3	2	3	2	2	3	2	2	2
AK009435	8	8	8	9	8	8	5	5	5	4	5	5	4	5	4	4	5	5	5	5	4	4	4	4	9	8	8	9	8	7	7	8	7	7	7	7
AK009460	5	4	5	5	4	5	6	5	5	5	5	5	4	4	4	4	4	4	4	4	4	5	4	4	4	4	5	4	5	4	5	4	5	5	5	5
AK009462	81	72	82	84	79	78	82	73	81	79	74	75	61	60	58	59	58	58	59	57	60	60	58	58	82	77	82	83	82	82	79	73	80	76	77	73
AK009477	1	1	1	1	1	1	1	1	1	1	2	1	1	1	1	1	1	1	1	1	1	1	1	1	1	1	1	1	1	1	1	1	2	1	1	2
AK009478	3	3	3	3	3	3	4	3	3	3	3	3	3	3	3	3	3	3	3	3	3	3	3	3	3	3	3	3	3	3	3	3	3	3	3	3
AK009485	0	0	0	0	0	0	1	0	1	1	0	0	1	1	1	1	1	1	1	1	1	1	0	1	1	1	1	1	1	1	0	1	1	1	0	0
AK009497	3	2	2	2	2	2	2	1	2	2	2	2	1	1	1	1	1	1	2	2	2	2	2	2	2	2	2	2	2	2	2	2	2	2	2	2
AK009564	2	2	1	2	2	2	1	2	2	2	2	1	1	1	1	1	1	1	1	1	1	1	1	1	1	2	2	1	2	2	2	1	2	1	1	1
AK009584	3	3	3	3	3	3	5	4	5	5	4	4	6	6	6	6	6	6	7	7	7	7	7	7	3	3	3	3	3	4	4	4	4	4	4	4
AK009614	18	15	18	17	17	17	15	13	15	15	13	14	10	11	10	11	11	11	11	11	11	11	11	11	17	15	16	16	16	16	17	16	16	17	18	15
AK009615	1	1	1	1	1	1	1	1	1	1	1	1	1	1	1	1	1	1	1	1	1	1	1	1	1	1	1	1	1	1	1	1	1	1	1	1
AK009646	0	0	0	0	0	0	1	0	1	1	0	0	0	0	0	0	0	0	0	0	0	0	0	0	0	0	0	0	0	0	0	0	0	0	0	0
AK009653	10	9	9	9	9	9	10	9	9	9	9	8	12	12	11	12	11	12	12	12	12	12	11	12	10	8	10	10	10	9	10	9	9	9	9	9
AK009690	0	0	0	0	0	0	0	1	0	0	0	0	0	1	0	0	0	1	0	1	0	0	0	0	0	0	0	0	0	0	0	0	0	0	0	0
AK009693	3	2	3	3	3	2	1	1	1	1	1	1	2	3	2	2	2	2	2	2	2	2	2	2	3	2	3	3	3	2	2	2	2	2	2	2
AK009714	7	6	6	7	6	6	6	6	6	6	6	6	6	6	6	6	6	6	6	6	6	6	6	5	6	5	6	6	6	6	6	6	6	6	6	5
AK009733	0	0	0	0	0	0	1	1	1	1	0	1	1	1	1	1	1	1	1	1	1	1	1	1	0	0	0	0	0	0	0	0	0	0	0	0
AK009735	1	0	1	1	0	0	1	0	1	0	0	0	0	0	0	0	0	0	0	0	0	0	0	0	1	0	1	1	1	0	2	0	1	1	0	0
AK009736	18	15	19	18	18	18	10	9	10	9	10	9	12	12	11	11	10	12	9	10	10	9	9	9	15	14	15	14	15	15	12	15	12	13	12	13
AK009757	1	1	1	1	1	1	0	0	0	0	0	0	0	0	0	0	0	0	0	0	0	0	0	0	1	1	1	1	1	1	1	1	1	1	1	1
AK009798	0	0	0	0	0	0	0	0	0	0	0	0	0	0	1	0	0	0	0	0	0	0	0	0	0	0	0	0	0	0	0	0	0	0	1	0
AK009800	7	5	7	8	7	7	4	1	4	4	3	3	3	2	3	3	1	2	3	2	3	2	2	2	5	4	5	6	6	5	5	5	5	5	5	5
AK009829	2	2	2	2	2	2	2	1	1	1	1	1	1	1	1	1	1	1	1	1	1	1	1	1	1	1	1	2	2	1	1	1	1	1	2	1
AK009844	0	0	0	0	0	0	0	0	0	0	0	0	1	1	1	0	0	1	0	0	0	0	0	0	0	0	0	0	0	0	0	0	0	0	0	0
AK009878	6	5	6	6	5	5	6	5	6	6	6	5	6	6	6	6	6	6	6	5	6	6	5	5	6	6	7	7	7	6	6	5	6	6	6	6
AK009885	2	2	2	2	2	2	2	3	2	3	3	3	2	2	2	2	2	2	3	3	3	3	3	3	1	2	2	1	2	2	2	2	2	2	2	2
AK009893	2	1	1	1	1	1	2	2	2	2	2	2	2	2	2	2	2	2	1	2	2	2	2	2	1	1	2	1	1	2	1	1	1	1	1	1
AK009898	0	0	0	0	0	0	0	0	1	0	0	0	1	1	0	1	0	1	1	1	1	1	1	1	0	0	0	0	0	0	0	0	0	0	0	0
AK009941	1	1	1	1	1	1	1	0	1	0	0	1	1	1	1	1	1	1	1	0	1	1	1	0	2	1	2	2	2	2	1	1	1	1	1	1
AK009957	1	1	1	1	1	1	1	1	1	1	1	1	1	1	1	1	1	1	2	1	2	2	2	2	1	1	1	1	1	1	1	1	1	1	1	1
AK009976	1	1	1	1	1	1	1	0	1	1	1	1	2	1	2	1	1	1	2	1	2	1	1	2	1	1	1	1	1	1	1	1	1	1	1	1
AK010015	0	0	1	0	0	0	0	0	0	0	0	0	1	1	1	1	1	1	1	1	1	1	1	1	1	0	0	0	0	1	1	0	1	0	0	0
AK010029	11	10	12	11	11	11	7	6	7	7	7	7	6	5	5	6	6	6	6	5	6	6	6	5	11	10	11	12	12	10	11	10	11	11	11	10
AK010040	1	1	1	1	1	1	1	3	1	1	1	3	1	1	1	1	1	2	1	1	1	1	1	1	2	3	1	2	2	2	1	3	1	1	1	1
AK010101	7	6	7	7	7	7	6	5	6	5	5	5	4	4	4	4	4	4	3	3	3	3	3	3	6	6	6	6	6	6	7	5	7	6	6	6
AK010162	1	0	1	1	1	1	1	2	1	1	1	1	1	1	1	1	1	1	0	2	1	1	1	1	0	0	0	0	0	0	0	1	1	0	0	1
AK010166	0	1	0	0	0	0	0	1	0	0	0	1	0	1	0	0	1	1	0	1	0	0	0	0	0	0	0	0	0	0	0	1	0	0	0	0
AK010168	6	6	7	6	6	6	7	6	7	7	6	6	9	8	9	9	8	9	9	8	9	9	8	8	6	5	6	6	6	5	6	6	6	6	6	6
AK010187	12	13	13	12	12	12	12	11	12	12	11	12	14	13	13	13	13	14	15	14	15	15	14	15	12	12	13	12	13	12	13	12	13	13	12	13
AK010198	1	2	2	2	1	1	2	2	2	2	2	2	2	2	2	2	2	2	2	2	2	2	2	2	2	2	2	2	2	2	2	2	2	2	2	2
AK010199	2	2	2	2	2	2	1	2	1	1	2	2	0	0	1	0	1	0	1	1	1	1	1	1	2	2	2	2	2	2	2	2	2	2	2	2
AK010256	3	3	3	3	3	2	4	3	4	4	3	4	6	7	6	6	6	6	6	6	6	6	6	7	3	3	3	3	3	3	3	3	3	3	3	3
AK010275	1	1	1	1	1	1	1	1	1	2	1	1	2	2	1	1	2	2	1	2	1	1	2	1	1	1	1	1	1	1	1	1	1	1	1	1
AK010289	0	0	1	0	0	0	1	0	1	1	1	0	0	0	0	0	0	0	0	1	0	1	0	1	0	0	0	0	0	0	1	1	1	1	1	1
AK010292	2	2	2	2	2	2	2	2	2	2	2	2	2	2	2	2	2	2	2	2	2	2	2	2	2	1	2	2	2	1	2	2	2	2	2	2
AK010322	1	1	1	1	1	1	1	0	1	1	0	0	1	1	1	1	1	1	1	1	1	1	0	1	1	0	1	1	1	1	1	0	1	1	1	1
AK010336	3	4	4	4	4	4	6	6	6	6	5	5	6	6	6	6	6	6	8	8	8	8	7	7	3	3	3	3	3	4	5	4	5	5	5	5
AK010343	1	1	1	1	1	1	2	1	1	2	1	1	1	1	1	1	1	1	1	1	1	1	1	1	1	1	1	1	1	1	1	1	1	1	1	1
AK010349	6	5	6	6	6	5	7	6	7	8	6	6	7	7	8	7	7	7	8	8	9	8	7	7	7	6	6	6	6	6	6	5	6	6	6	5
AK010351	5	6	5	5	5	5	7	6	7	7	7	6	6	6	6	7	8	6	7	7	7	7	7	7	5	5	5	5	5	5	6	6	6	6	6	6
AK010356	1	1	2	1	1	2	1	1	1	1	1	1	1	1	1	1	1	1	1	0	1	1	1	1	3	2	2	3	2	2	2	1	2	2	2	2
AK010364	1	1	1	1	1	1	0	0	0	0	0	0	0	0	0	0	0	0	1	0	1	1	0	0	1	1	1	1	1	1	1	1	1	1	1	1
AK010379	1	1	0	0	1	1	1	1	1	1	0	1	1	2	1	1	1	1	1	1	1	1	0	1	0	0	0	1	1	1	0	0	0	0	0	0
AK010380	2	3	2	2	2	2	2	3	2	2	2	3	2	2	2	2	2	2	2	3	2	2	2	2	2	3	3	3	3	3	3	3	3	3	3	3
AK010382	1	1	2	2	1	1	1	1	1	1	1	2	2	2	2	2	2	2	2	2	2	2	2	2	1	1	1	1	1	1	2	1	2	2	2	2
AK010384	1	1	1	1	2	1	2	2	2	2	1	2	2	2	2	2	2	2	2	2	2	2	2	2	1	1	1	1	1	1	1	1	1	1	1	1
AK010388	3	3	3	3	3	3	3	3	3	3	2	3	2	2	2	2	2	2	2	2	2	2	2	2	3	3	3	3	3	3	3	3	3	3	3	3
AK010391	1	2	2	2	2	2	3	1	3	3	3	2	2	2	3	2	2	2	3	2	3	2	2	2	1	1	1	1	1	1	2	1	2	2	2	2
AK010394	9	10	9	9	8	9	9	11	8	9	8	9	10	13	10	10	11	11	10	14	11	11	11	12	9	9	9	9	9	10	10	12	9	10	10	10
AK010396	1	2	1	1	1	1	1	2	1	1	1	1	1	1	1	1	1	1	1	1	1	1	1	1	1	1	1	1	1	1	1	2	1	1	1	1
AK010399	6	7	6	6	6	6	5	9	5	5	6	6	6	9	6	6	7	8	6	10	6	6	8	8	6	6	5	6	6	6	6	8	6	6	6	6
AK010412	7	7	7	7	7	7	7	6	7	7	7	7	6	6	6	6	6	6	6	5	6	6	5	5	10	8	10	10	10	10	6	5	6	6	6	5
AK010417	1	0	1	1	0	0	1	0	1	1	1	1	1	1	1	1	1	1	1	1	1	1	1	1	1	0	0	0	0	0	0	0	0	0	0	0
AK010420	1	12	1	2	4	5	2	28	3	10	14	18	1	17	2	5	19	14	1	17	1	4	10	11	1	6	1	1	3	4	1	17	1	4	7	9
AK010426	4	5	4	4	5	4	4	4	4	4	4	4	3	3	3	3	4	3	3	3	3	3	3	3	4	4	5	4	5	4	5	5	5	5	5	5
AK010432	15	17	16	16	16	17	19	19	19	20	19	18	12	12	12	12	12	12	11	13	12	12	11	12	14	15	14	15	14	15	16	17	16	16	17	16
AK010433	2	1	2	2	2	1	2	1	1	1	1	1	1	1	1	1	1	1	1	1	1	1	1	1	1	1	1	1	1	1	1	2	2	2	2	2
AK010446	1	1	1	1	1	1	0	1	1	0	0	1	0	0	0	0	0	0	0	0	0	0	0	0	1	1	1	1	1	1	1	1	1	1	1	1
AK010453	0	0	0	0	0	0	0	0	0	0	0	0	1	1	1	1	1	1	1	0	1	1	0	0	0	0	0	0	0	0	0	0	0	0	0	0
AK010469	1	1	1	1	1	1	1	1	1	1	1	1	1	0	0	1	1	1	1	0	1	1	0	0	2	1	2	2	2	1	2	1	2	2	2	1
AK010475	0	0	0	0	0	0	0	0	0	0	0	0	1	1	1	1	1	1	1	1	1	1	1	1	0	0	0	0	0	0	0	0	1	1	1	1
AK010477	1	1	1	1	1	1	1	1	1	1	1	1	2	2	2	2	1	2	2	2	2	2	1	2	1	1	1	1	1	1	1	1	1	1	1	1
AK010484	1	1	1	1	1	1	1	1	1	1	1	1	1	1	1	1	1	1	1	1	1	1	1	1	1	1	1	1	1	1	1	1	1	1	1	1
AK010512	2	2	2	2	2	2	2	2	1	1	1	2	1	1	1	1	1	1	1	1	1	1	1	1	2	2	2	2	2	2	2	2	2	2	2	2
AK010522	5	5	5	5	5	5	5	4	5	5	5	5	4	4	4	4	4	4	5	5	4	4	4	4	6	5	6	6	6	5	6	5	6	6	6	5
AK010534	2	1	1	1	1	1	2	2	2	2	2	2	3	3	3	3	3	3	3	3	3	3	3	3	1	1	1	1	1	1	2	2	2	2	2	2
AK010544	1	1	1	1	1	1	1	1	1	1	1	1	1	1	1	1	0	0	1	1	1	1	1	1	0	0	0	0	0	0	1	1	1	1	1	1
AK010548	5	5	5	6	5	6	4	4	4	4	5	5	4	3	4	4	3	4	4	4	5	5	5	4	4	5	4	4	4	5	4	4	4	4	4	4
AK010555	1	1	1	1	1	1	1	1	1	1	1	1	1	1	1	1	1	1	1	1	1	1	1	1	1	1	1	1	1	1	1	1	1	1	1	1
AK010619	2	2	2	2	2	2	2	1	1	1	1	1	2	2	2	2	1	1	2	2	2	2	2	2	2	2	2	2	2	2	2	2	2	2	1	1
AK010620	2	2	2	2	2	2	2	2	2	2	2	2	2	2	2	2	2	2	2	2	2	2	2	2	2	2	2	2	2	2	2	2	2	2	2	2
AK010621	0	0	1	0	0	0	0	1	0	0	0	0	0	0	0	0	0	0	0	1	0	0	1	1	0	0	0	0	0	0	1	1	1	1	1	1
AK010644	65	63	67	65	63	63	72	73	69	72	70	68	89	95	87	88	90	98	67	78	73	74	75	78	69	70	70	68	72	72	62	66	63	65	68	67
AK010648	0	1	0	0	0	0	0	0	0	0	0	0	1	1	1	1	1	1	1	1	1	1	1	1	0	0	0	0	0	0	0	1	1	0	1	0
AK010664	3	2	3	3	2	3	2	2	2	2	2	2	3	3	3	3	3	3	3	2	3	3	3	2	3	2	3	3	3	3	2	2	2	2	2	2
AK010695	0	0	0	0	0	0	1	1	1	1	0	1	1	1	1	1	1	1	0	1	1	1	0	1	0	0	0	0	0	0	0	0	0	0	0	0
AK010720	2	2	2	2	2	2	1	1	2	1	1	1	1	1	1	2	1	1	1	1	1	1	1	1	1	1	1	1	1	1	2	1	2	2	2	2
AK010724	12	11	12	11	12	11	7	6	7	7	7	7	8	9	8	7	7	8	6	7	7	6	6	7	12	12	13	12	14	13	10	12	10	10	10	10
AK010745	3	3	3	3	3	3	4	2	4	4	3	3	3	2	3	3	2	2	3	2	3	2	2	2	3	3	3	3	3	3	3	3	4	4	3	3
AK010750	1	1	1	1	1	1	0	1	0	0	0	1	1	1	1	1	1	1	1	1	1	1	1	1	1	1	1	1	1	1	1	1	1	1	1	1
AK010754	3	2	2	3	2	2	2	2	2	2	2	2	2	2	2	2	2	2	3	3	3	3	3	3	2	2	2	2	2	2	2	2	3	2	2	2
AK010805	1	1	1	1	1	1	1	1	1	1	1	1	1	1	1	1	1	1	2	2	2	2	2	2	1	1	1	1	1	1	1	1	1	1	1	1
AK010825	3	2	3	3	2	2	2	2	2	2	2	2	2	2	2	2	2	2	3	2	3	2	2	2	3	3	3	3	3	2	2	2	2	2	3	2
AK010827	1	1	1	1	1	2	1	1	1	1	1	1	2	2	2	2	1	2	2	2	2	2	2	2	1	2	2	1	2	1	2	2	2	2	2	2
AK010846	3	3	3	3	3	3	3	4	3	3	3	4	4	4	4	4	3	4	3	4	3	3	4	4	3	3	3	3	3	3	3	4	4	4	4	4
AK010847	17	15	18	17	17	17	18	15	17	17	15	16	16	14	15	16	14	14	16	14	16	16	14	15	19	17	19	20	19	18	18	16	17	19	18	17
AK010855	0	0	0	0	0	0	1	0	1	1	0	0	0	0	0	0	0	0	1	1	1	1	1	1	0	0	1	0	0	0	1	0	0	1	0	0
AK010861	5	5	5	5	5	4	6	5	6	6	6	6	10	9	10	10	8	9	8	8	9	9	8	8	6	5	6	6	6	6	5	5	5	5	5	5
AK010864	0	0	0	0	0	0	1	0	1	1	1	0	1	1	1	1	1	0	1	0	1	1	1	1	0	0	0	0	0	0	0	0	0	1	1	0
AK010877	1	1	1	1	1	1	1	1	1	1	1	1	1	1	1	1	1	1	1	1	1	2	1	2	1	1	1	1	1	1	1	1	1	1	1	1
AK010891	2	1	1	2	1	1	2	1	1	2	1	1	2	2	1	1	1	1	1	1	1	1	1	1	2	1	2	2	2	1	1	1	1	1	1	1
AK010892	2	2	2	2	2	2	2	2	2	2	2	2	2	2	3	2	2	2	2	2	2	2	2	2	2	2	2	2	2	2	2	2	2	2	2	2
AK010908	11	7	11	10	9	9	12	5	12	10	9	7	11	8	11	10	8	7	12	6	12	9	8	7	13	8	13	14	13	11	13	7	12	10	9	9
AK010925	7	7	7	6	6	6	6	5	6	6	5	5	6	6	6	6	6	6	5	5	5	5	5	5	7	6	6	6	6	6	7	7	8	7	7	6
AK010935	1	1	1	1	1	1	0	0	1	0	0	0	0	0	0	0	0	0	1	0	1	1	1	1	1	0	1	1	1	1	1	0	1	1	1	1
AK010939	16	14	17	15	15	15	21	15	20	20	16	17	17	15	17	17	16	16	15	14	16	15	14	14	18	15	17	17	17	17	16	14	15	16	15	14
AK010940	0	0	0	0	0	0	1	2	1	1	1	1	2	4	2	2	2	2	2	5	2	2	2	2	0	0	0	0	0	0	0	0	0	0	0	0
AK010963	1	1	1	1	1	1	1	1	1	1	1	1	2	2	2	2	2	2	2	2	2	2	1	2	1	1	1	1	1	1	1	1	1	1	1	1
AK011015	1	1	1	1	1	1	2	2	2	2	2	2	1	2	1	1	1	2	2	2	2	2	2	2	1	1	1	1	1	1	1	1	1	1	1	1
AK011026	2	2	2	2	2	2	3	2	3	3	2	2	3	4	3	3	4	3	4	4	4	4	3	4	2	2	2	2	2	2	2	2	2	2	2	2
AK011036	2	2	2	2	2	2	2	2	2	2	2	2	4	4	4	4	4	4	4	4	4	4	4	4	2	2	2	2	2	2	2	2	2	2	2	2
AK011037	1	1	1	1	1	1	1	0	1	1	1	0	1	1	1	0	1	0	1	1	1	1	1	1	1	0	1	1	1	0	1	1	1	1	1	1
AK011080	8	7	8	8	7	8	11	8	11	11	9	9	11	10	11	10	10	10	12	11	12	11	10	11	8	7	7	8	8	8	9	8	9	9	9	8
AK011088	29	23	29	29	27	26	27	22	26	26	25	24	21	18	19	19	19	18	21	18	20	20	18	18	28	24	28	29	28	27	28	26	28	29	29	27
AK011112	3	2	3	3	3	3	2	2	2	2	2	2	2	2	2	2	2	2	2	2	2	2	2	2	2	2	3	2	2	2	2	2	2	2	2	2
AK011127	2	2	2	2	2	2	2	1	2	1	1	2	2	2	2	2	1	2	2	2	2	2	2	1	2	1	2	2	2	2	2	2	2	2	2	2
AK011130	3	4	3	3	3	3	4	6	4	4	4	5	4	6	4	4	5	5	4	6	4	5	5	5	3	3	3	3	3	3	3	4	3	3	4	4
AK011144	10	9	10	9	10	9	9	8	9	8	8	9	8	7	8	9	9	8	11	8	10	10	10	9	10	10	10	11	11	11	12	10	12	12	10	12
AK011162	1	1	1	1	1	1	1	1	1	1	1	1	2	1	2	1	1	1	2	1	2	2	2	2	0	0	1	0	0	1	1	1	1	1	1	1
AK011167	1	1	1	1	1	1	1	1	1	1	1	1	1	1	1	2	1	1	2	1	2	2	1	1	2	1	2	2	2	2	2	1	1	1	1	1
AK011172	1	1	1	1	1	1	0	0	0	1	0	0	0	0	0	0	0	0	0	0	0	1	0	0	1	1	1	1	1	1	1	0	0	1	1	0
AK011186	0	0	0	0	0	0	0	1	0	0	0	0	0	1	0	0	1	0	0	0	0	0	0	0	1	1	1	1	1	1	1	1	0	1	1	1
AK011187	2	1	1	2	2	2	3	3	2	3	2	2	2	2	2	2	2	2	2	3	2	2	2	2	0	1	1	0	1	1	1	1	1	1	1	1
AK011193	4	4	5	5	4	4	3	2	3	2	3	2	3	2	3	3	2	2	3	2	2	3	2	2	6	5	5	6	6	5	4	4	4	4	4	4
AK011203	5	4	4	5	4	5	5	4	5	5	5	4	6	6	7	6	5	6	6	6	6	5	6	6	4	4	4	4	4	4	5	4	5	5	4	5
AK011217	3	2	3	3	3	3	3	2	3	3	3	2	3	2	3	2	2	2	3	2	3	3	2	3	3	3	3	3	3	3	3	2	3	3	3	3
AK011230	2	2	2	2	2	1	1	1	1	1	1	1	1	1	1	1	1	1	1	1	1	1	1	1	1	0	1	1	1	1	2	2	2	2	2	1
AK011279	0	0	0	0	0	0	0	0	0	0	0	0	1	1	1	1	0	0	1	1	1	1	0	0	0	0	0	0	0	0	0	0	0	0	0	0
AK011289	0	0	0	0	0	0	0	0	0	0	0	0	0	0	0	0	0	0	1	0	1	1	0	0	0	0	0	0	0	0	0	0	0	0	0	0
AK011290	5	5	5	5	5	5	4	4	4	4	4	4	3	3	3	3	3	3	4	4	3	3	3	3	4	3	4	4	4	4	5	5	5	5	5	5
AK011292	0	0	1	1	1	0	0	0	1	0	0	0	0	0	0	0	0	0	0	0	0	0	0	0	1	0	0	0	0	0	0	0	1	0	0	0
AK011304	2	2	2	2	2	2	3	2	3	3	3	3	4	4	4	4	3	4	4	4	4	4	4	4	1	2	2	2	2	2	2	2	2	2	2	2
AK011345	3	3	2	3	3	3	4	2	4	4	3	3	3	2	3	3	3	2	3	2	3	3	2	2	2	2	2	2	2	2	3	2	4	3	3	3
AK011349	0	1	1	1	1	1	1	1	1	1	1	1	1	2	1	1	1	1	1	1	1	1	1	1	1	1	1	1	1	1	1	1	1	1	1	1
AK011357	6	7	7	6	6	7	10	7	9	9	8	8	15	12	15	15	13	14	15	14	16	16	15	15	7	6	7	7	7	8	8	7	8	9	9	8
AK011360	10	7	13	10	10	9	4	4	4	4	4	4	4	4	4	4	4	4	3	2	3	3	2	2	18	11	15	18	15	12	8	7	7	8	9	7
AK011367	6	6	6	6	6	6	7	6	6	7	6	5	7	6	6	6	6	6	6	6	7	6	6	6	5	5	6	5	6	6	6	6	6	6	6	6
AK011404	4	4	4	4	4	4	3	2	3	3	3	2	2	2	3	2	2	2	3	3	3	3	3	3	4	4	4	4	4	3	4	4	4	4	4	4
AK011422	0	0	0	0	0	0	0	0	0	0	0	0	1	0	1	1	1	1	1	1	1	1	0	1	0	0	0	0	0	0	0	0	0	0	0	0
AK011438	1	1	1	0	0	1	1	0	1	1	1	1	1	1	1	1	1	1	1	1	1	1	1	1	1	1	1	1	1	1	1	1	1	1	1	1
AK011450	1	0	1	1	1	1	0	0	0	0	0	0	1	1	1	1	1	1	1	1	1	1	1	1	1	1	1	1	1	1	1	0	1	1	1	1
AK011474	2	2	2	2	2	2	2	1	2	2	1	1	1	1	1	1	1	1	2	1	2	2	2	1	2	2	2	2	2	2	2	1	2	2	2	2
AK011489	2	2	2	2	2	2	3	2	3	3	3	3	4	4	4	4	4	4	4	4	4	4	4	4	2	2	3	2	2	2	3	2	3	3	2	2
AK011505	0	0	0	1	1	1	0	0	1	1	1	1	0	0	0	0	0	0	0	0	0	1	1	0	0	0	0	0	1	1	0	1	1	2	2	2
AK011521	8	8	7	9	9	8	6	6	6	6	6	6	7	7	7	6	7	6	8	8	8	8	8	8	7	8	8	8	8	8	8	7	8	8	7	8
AK011528	6	5	7	6	6	6	9	6	10	9	7	6	18	16	18	17	13	16	12	12	14	14	12	12	6	4	6	6	6	6	8	6	7	7	7	6
AK011530	3	3	3	3	3	3	6	4	6	5	5	4	7	6	7	6	5	6	7	6	8	7	6	6	3	2	3	3	3	3	4	3	4	4	4	3
AK011536	4	4	4	4	4	4	4	3	4	4	4	4	5	4	4	5	5	4	5	4	4	5	4	4	5	4	5	5	5	5	5	4	4	4	4	4
AK011540	0	0	1	0	0	0	1	1	1	1	1	1	1	1	1	1	1	1	1	1	1	1	1	1	0	0	0	0	0	0	0	0	0	0	0	0
AK011543	1	1	1	1	1	1	1	1	1	1	1	1	1	1	1	1	1	1	1	1	1	1	1	1	0	1	0	0	0	0	1	0	1	1	1	1
AK011545	38	45	41	39	38	38	39	44	38	36	36	40	56	54	53	55	54	59	60	60	60	62	63	63	52	50	53	53	49	49	36	40	37	35	37	39
AK011546	2	2	2	2	2	2	2	2	2	2	2	2	2	2	2	2	2	2	2	2	2	2	2	3	2	2	2	2	2	2	2	2	2	2	2	2
AK011550	1	1	1	1	2	2	2	2	2	2	2	2	2	2	2	2	2	2	2	2	2	2	2	2	1	1	1	1	1	1	1	1	1	1	1	1
AK011566	4	5	4	4	4	4	4	6	3	3	4	5	3	4	3	3	4	4	3	4	3	4	4	4	5	5	5	5	6	5	4	4	4	4	4	4
AK011596	11	12	12	11	11	11	29	25	28	27	27	27	28	27	30	29	26	28	27	25	27	27	26	26	12	12	12	12	13	12	16	14	15	15	14	14
AK011609	4	4	4	4	4	4	4	4	4	4	4	4	4	4	4	4	4	4	4	3	4	4	3	3	5	4	5	5	5	4	5	5	5	5	6	5
AK011611	3	3	4	3	3	3	4	2	3	3	3	3	4	3	4	4	3	3	4	3	4	4	4	3	4	3	3	3	3	3	4	3	3	4	3	3
AK011612	61	56	69	60	58	59	49	44	50	46	44	46	65	60	63	65	61	64	61	52	59	60	55	54	82	69	75	80	78	73	59	57	58	59	59	56
AK011615	2	2	2	3	2	2	3	2	2	3	2	2	2	2	2	2	2	2	1	2	2	2	2	2	2	2	2	1	2	2	2	2	2	2	2	2
AK011714	9	8	10	9	9	8	9	7	9	8	7	8	8	7	8	9	8	8	9	8	9	9	9	9	9	8	9	9	9	9	9	8	8	8	9	8
AK011716	0	0	1	0	0	0	0	0	0	0	0	0	1	1	1	1	1	0	0	0	0	0	0	0	1	0	1	1	1	0	0	0	0	0	0	0
AK011747	1	1	1	1	1	1	1	1	1	1	1	1	1	1	1	1	1	1	1	1	1	1	1	1	1	1	1	1	1	1	1	1	1	1	0	1
AK011759	0	0	0	0	0	0	0	0	0	0	0	0	0	0	1	0	0	0	0	0	1	0	0	0	0	0	0	0	0	0	0	0	0	0	0	0
AK011781	0	0	0	0	0	0	0	0	0	0	0	0	1	0	0	0	0	0	1	0	1	1	0	0	1	1	1	1	1	1	0	0	0	0	0	0
AK011789	5	4	5	5	5	5	5	4	5	5	5	4	6	5	6	5	4	5	7	6	7	6	5	6	5	4	5	5	5	5	5	5	6	5	5	5
AK011820	5	4	5	5	4	4	11	3	11	10	7	4	12	8	11	10	8	8	10	7	10	9	7	7	7	3	6	7	6	6	5	2	6	5	4	4
AK011829	2	2	2	2	2	2	2	2	2	2	2	2	2	2	2	2	2	2	2	2	2	2	2	2	2	2	2	2	2	2	2	2	2	2	2	2
AK011833	1	1	1	1	1	1	1	1	1	1	1	1	1	1	1	1	1	1	1	1	1	1	1	1	1	1	1	0	1	1	1	1	1	1	1	1
AK011864	2	2	2	2	2	2	2	2	2	2	2	2	2	2	2	2	2	2	1	2	2	2	2	2	3	2	3	2	3	2	3	3	3	3	3	3
AK011869	0	0	0	0	0	0	0	0	0	0	0	0	1	1	1	1	1	1	1	1	1	1	1	1	0	0	0	0	0	0	0	0	0	0	0	0
AK011870	5	5	5	5	5	5	7	7	7	7	7	7	10	10	10	10	9	10	9	10	10	9	9	9	5	5	5	6	6	6	6	6	6	6	6	6
AK011891	0	0	0	0	0	0	1	2	1	0	0	1	1	1	1	0	1	1	1	2	1	1	1	1	0	0	0	0	0	0	0	1	0	0	0	0
AK011899	2	2	2	2	2	2	2	2	2	2	2	2	2	2	2	2	2	2	3	3	2	2	2	2	2	2	2	2	2	2	3	2	3	3	3	2
AK011909	2	1	2	2	1	1	1	1	2	1	1	1	1	1	1	1	1	1	1	1	1	1	1	1	2	2	2	2	2	2	2	1	2	2	2	2
AK011930	6	6	6	6	6	6	6	5	6	6	6	6	5	4	5	5	4	4	4	5	5	4	5	5	5	5	5	5	5	6	6	5	6	6	5	6
AK011935	1	1	1	1	1	1	1	1	1	1	1	1	0	0	0	0	0	0	0	0	0	0	0	0	1	1	1	1	1	1	1	1	1	1	1	1
AK011963	0	0	0	0	0	0	1	0	0	0	0	0	0	0	0	0	0	0	0	0	0	0	0	0	1	0	0	0	0	0	0	0	0	0	0	0
AK011965	0	3	0	0	0	1	0	4	0	0	0	1	0	2	0	0	2	1	0	3	0	0	1	1	0	4	0	0	0	1	0	4	0	0	1	2
AK011972	0	0	1	1	1	1	0	0	0	0	0	0	1	1	1	0	1	1	1	1	1	1	1	1	0	0	0	0	0	0	0	0	0	0	0	0
AK011987	1	1	1	1	1	1	1	2	2	2	2	2	1	2	2	2	2	2	2	2	2	2	2	2	1	1	1	1	1	1	2	2	1	2	2	2
AK012006	1	1	1	1	1	1	1	1	1	1	1	1	1	1	1	1	1	1	1	1	1	1	1	1	1	1	1	1	1	1	1	1	1	1	1	1
AK012029	1	0	1	1	0	0	1	1	1	1	1	1	1	1	1	1	0	1	1	0	1	0	0	0	1	0	1	1	1	1	0	0	0	0	0	0
AK012043	1	1	1	1	1	1	2	2	2	2	1	2	3	3	3	3	3	3	2	3	3	2	3	3	1	1	1	1	1	2	1	1	1	1	1	1
AK012071	1	0	1	1	1	1	0	0	0	1	1	0	0	0	0	0	0	0	0	0	0	0	0	0	0	1	0	0	0	0	1	1	1	1	1	1
AK012072	0	0	0	0	0	0	0	0	0	0	0	0	0	0	1	0	0	0	1	0	1	1	1	0	0	0	0	0	0	0	0	0	0	0	1	0
AK012075	12	12	12	13	12	12	13	12	13	13	14	13	9	8	10	9	9	10	9	8	9	8	8	9	11	12	11	11	11	10	12	12	12	12	11	12
AK012082	1	1	1	1	1	1	2	1	2	2	2	2	2	2	2	2	2	2	2	2	2	2	2	2	1	1	1	2	2	1	2	2	2	2	2	2
AK012087	1	1	1	1	1	1	1	0	0	0	1	1	0	0	0	0	0	0	1	0	0	0	0	0	1	1	1	1	1	1	0	0	0	1	0	1
AK012088	2	2	2	2	2	2	2	2	2	2	2	2	1	1	2	2	2	1	2	1	2	2	2	2	2	2	2	2	2	2	2	2	2	2	2	2
AK012092	0	0	0	0	0	0	1	0	0	1	1	0	0	0	0	0	0	0	0	0	0	0	0	0	0	0	0	0	0	0	0	0	0	0	0	0
AK012103	24	23	25	23	23	23	32	29	32	31	29	28	38	36	36	36	35	35	36	35	38	36	32	34	28	25	29	29	27	27	27	27	28	27	26	27
AK012120	1	1	1	1	1	1	1	1	1	1	1	1	1	1	1	1	1	1	1	1	1	1	1	1	1	1	1	1	1	1	1	1	1	1	1	1
AK012124	0	0	0	0	0	0	1	1	1	1	1	1	1	1	1	1	1	1	0	0	0	0	0	0	1	0	1	1	1	1	0	0	0	0	0	0
AK012129	1	1	1	1	1	1	1	1	1	0	1	0	0	0	0	0	0	0	0	0	0	0	0	0	0	0	0	0	0	0	1	1	1	1	1	1
AK012131	0	0	0	0	0	0	0	0	0	0	0	0	1	1	1	1	1	1	1	1	1	1	1	1	0	0	0	0	0	0	0	0	0	0	0	0
AK012158	4	5	4	4	4	4	5	6	5	5	5	5	5	5	5	5	5	5	5	6	5	5	5	5	4	5	4	4	5	4	5	5	5	5	4	5
AK012196	9	8	10	10	9	9	10	8	10	10	9	10	8	7	9	8	7	8	8	7	8	8	8	8	8	7	7	8	8	8	10	9	10	10	9	9
AK012225	2	2	2	2	2	2	2	2	2	2	2	2	3	3	3	3	3	3	3	3	3	3	3	3	2	2	2	2	1	2	2	2	2	2	2	2
AK012248	0	0	0	0	0	0	0	0	0	0	0	0	1	0	0	1	0	0	1	1	1	1	1	1	0	0	0	1	0	0	0	0	0	0	0	0
AK012260	1	1	1	1	1	1	1	2	1	1	2	2	1	2	1	2	2	2	1	2	1	1	2	2	1	1	1	1	1	1	0	1	0	1	1	1
AK012261	1	1	1	1	1	1	1	0	1	1	1	0	1	1	1	1	1	1	1	1	1	1	1	0	0	1	1	1	1	1	1	1	1	1	1	1
AK012269	0	0	0	0	0	0	1	0	1	1	0	0	1	0	1	0	0	0	0	0	1	0	0	0	0	0	0	0	0	0	0	0	0	0	0	0
AK012271	1	1	1	1	1	1	1	1	1	1	1	1	1	0	1	1	1	1	1	1	1	1	1	1	0	1	1	0	0	1	1	1	1	1	1	1
AK012286	2	2	2	2	2	2	2	1	2	2	2	2	2	2	2	2	2	2	2	2	2	2	2	2	1	1	1	1	1	1	1	1	1	1	1	1
AK012301	1	2	2	1	1	1	2	2	1	2	2	2	2	2	2	2	2	2	1	2	1	1	1	1	2	2	2	2	2	2	2	2	2	2	2	2
AK012304	9	9	9	9	9	9	12	9	12	11	10	10	16	15	16	16	15	15	16	15	17	16	15	16	8	7	8	8	8	8	10	9	10	10	9	9
AK012319	2	3	2	2	2	3	3	4	2	2	3	3	2	3	2	2	2	2	2	3	2	2	3	3	2	3	2	2	2	2	2	3	3	2	2	3
AK012326	1	1	1	1	1	1	1	1	1	1	1	1	1	1	1	1	0	1	1	1	1	1	1	1	1	1	1	1	1	1	1	1	1	1	1	1
AK012336	1	1	1	1	1	1	1	1	1	1	1	1	1	1	1	1	1	1	0	1	1	1	1	1	1	1	1	1	1	1	1	1	1	1	1	1
AK012409	1	2	2	2	2	2	1	1	1	1	1	1	1	1	1	1	1	1	1	1	1	1	1	1	1	2	1	1	1	2	1	1	1	1	1	1
AK012413	0	0	0	0	0	0	1	0	0	0	0	0	0	1	1	1	0	1	0	1	1	1	1	1	0	0	0	0	0	0	0	0	0	0	0	0
AK012530	2	13	2	3	5	7	2	13	3	8	14	19	2	4	3	10	9	12	2	7	3	7	12	12	3	14	3	4	6	9	3	18	3	7	13	16
AK012533	7	8	7	7	7	8	11	9	11	11	10	10	9	8	9	9	10	9	10	9	10	9	9	10	7	7	7	7	7	7	9	8	9	9	9	8
AK012535	2	2	3	2	2	2	2	1	2	2	2	1	1	1	1	1	1	1	2	1	1	2	1	1	2	2	2	2	2	2	2	2	2	2	2	2
AK012543	3	3	4	3	3	3	3	3	3	3	3	2	2	2	3	2	2	2	3	3	3	3	3	3	2	2	2	2	2	2	3	2	3	3	3	3
AK012596	0	0	0	0	0	0	1	1	1	1	1	1	1	1	1	1	1	1	1	1	1	1	1	1	0	0	0	0	0	0	0	0	0	1	1	0
AK012637	0	0	1	0	1	0	1	0	1	1	1	1	0	0	0	0	0	0	0	0	0	0	0	0	1	0	1	1	1	1	1	1	1	1	1	1
AK012664	2	2	2	2	2	2	2	2	2	2	2	2	2	2	2	2	2	2	2	2	2	2	2	3	2	2	2	2	2	2	2	2	2	2	2	2
AK012667	3	3	3	4	3	3	2	1	2	3	3	2	2	2	2	2	2	2	2	2	2	2	2	2	2	2	2	3	2	3	3	2	3	3	3	3
AK012683	4	4	4	5	4	4	4	4	4	5	4	3	3	2	3	2	3	2	3	3	4	3	3	3	2	3	3	2	3	3	3	3	3	3	2	3
AK012689	0	0	0	0	0	0	0	0	0	0	0	0	1	1	1	1	1	1	0	1	1	1	0	1	0	0	0	0	0	0	0	0	0	0	0	0
AK012692	16	16	16	17	16	17	20	14	20	19	17	16	20	16	21	18	15	17	22	19	24	21	20	20	15	14	16	16	16	16	18	16	19	18	16	17
AK012724	1	1	1	1	1	1	1	1	1	1	1	1	1	1	1	1	1	1	1	1	1	1	1	1	2	2	2	2	2	1	1	1	1	1	1	1
AK012748	1	1	1	1	1	1	1	1	1	1	1	1	1	1	1	1	1	1	1	1	1	1	1	1	1	1	1	1	1	1	1	1	1	1	1	1
AK012762	7	8	7	7	8	7	8	7	8	8	7	7	5	5	5	5	6	5	7	6	7	6	6	6	7	7	7	7	7	7	10	8	9	8	8	9
AK012764	8	10	9	8	9	8	7	10	7	8	9	9	6	7	6	6	7	7	6	7	6	6	6	6	7	8	7	7	8	7	7	8	7	7	7	8
AK012768	1	1	1	1	1	1	1	1	1	1	1	1	1	1	1	1	1	1	1	0	1	1	1	1	1	1	1	1	1	1	1	1	1	2	2	2
AK012776	2	2	2	2	3	2	2	2	2	2	2	2	2	2	2	2	2	2	2	1	2	2	2	2	2	2	2	2	2	2	2	1	2	2	2	2
AK012787	4	4	4	4	4	4	4	3	4	4	4	3	5	4	4	4	4	4	5	4	5	4	4	4	4	4	4	4	4	4	4	4	5	5	4	4
AK012800	4	4	4	4	4	4	5	4	4	5	4	4	3	4	4	3	3	4	4	4	4	4	4	4	4	4	4	4	4	4	4	4	4	4	4	4
AK012816	62	60	65	61	61	57	59	51	57	56	51	51	70	68	64	68	67	67	66	65	65	68	66	65	58	51	59	58	55	57	60	56	60	61	61	59
AK012825	1	2	2	1	1	1	2	2	2	1	1	2	3	5	3	2	4	4	3	5	3	1	3	3	2	1	2	2	1	1	2	3	2	2	2	2
AK012827	1	1	1	1	1	1	1	1	1	1	1	1	1	1	1	1	1	1	1	1	1	1	1	1	1	1	1	1	1	1	1	1	1	1	1	1
AK012842	0	0	0	0	0	0	1	1	1	1	1	1	1	1	1	1	1	1	0	0	0	0	0	0	0	0	0	0	0	0	0	0	0	0	0	0
AK012852	6	7	6	6	6	6	6	6	6	6	6	6	8	7	8	7	7	7	8	8	8	8	7	8	6	6	6	6	6	6	5	5	5	5	5	5
AK012853	4	4	4	4	4	4	3	3	3	3	3	3	3	3	3	3	3	3	4	3	3	3	3	3	4	4	4	4	4	4	4	4	4	4	4	4
AK012856	1	1	1	1	1	1	1	1	1	1	1	1	1	1	1	1	1	1	1	1	1	1	1	1	0	1	0	0	0	1	1	1	1	1	0	1
AK012871	1	3	1	0	1	1	0	3	0	1	2	3	0	2	0	1	2	2	1	3	0	1	2	2	1	2	1	1	1	1	1	5	1	1	2	3
AK012903	1	1	1	1	1	1	6	5	5	5	5	5	8	9	9	10	8	8	3	2	3	3	3	3	1	1	1	1	1	1	1	1	1	1	2	1
AK012967	0	1	0	0	0	0	0	1	0	0	0	1	0	0	0	0	1	0	0	1	0	0	0	0	0	0	0	0	0	0	0	1	0	0	0	0
AK013022	6	5	6	6	6	6	8	7	9	8	8	8	7	7	8	7	7	7	6	7	7	7	7	7	6	6	7	7	6	7	7	7	7	7	7	7
AK013045	1	1	2	1	1	1	1	1	1	1	1	1	1	1	1	1	1	1	1	1	1	1	1	1	1	1	1	1	1	1	1	1	1	1	1	1
AK013055	0	0	1	0	0	0	0	0	0	0	0	0	0	0	0	0	0	0	0	0	1	0	0	0	0	0	0	0	0	0	0	0	0	0	0	0
AK013063	2	2	2	2	2	2	2	2	2	2	2	2	2	2	2	2	2	2	3	3	3	2	3	3	2	2	2	2	2	2	2	2	2	2	2	2
AK013095	3	2	2	2	3	2	4	3	4	3	3	3	4	3	4	4	3	4	5	4	5	4	4	5	2	2	2	2	2	2	3	2	3	3	2	2
AK013100	7	8	8	8	8	8	9	8	8	9	9	9	9	9	9	8	10	10	10	10	11	10	11	11	8	8	8	8	7	8	9	9	9	8	9	9
AK013101	1	1	1	1	1	1	1	1	1	1	1	1	1	1	1	1	1	1	1	1	1	1	1	1	1	1	1	1	1	1	1	1	1	1	1	1
AK013104	46	39	49	51	49	48	48	37	49	48	45	38	42	36	42	40	37	37	40	39	44	42	41	39	34	39	42	37	41	42	45	40	44	47	41	45
AK013111	1	1	1	1	1	1	1	1	1	1	1	1	1	1	1	2	1	2	1	1	1	1	1	1	1	1	1	1	1	1	1	1	1	1	1	1
AK013116	2	2	2	2	2	2	2	1	2	2	2	2	4	3	4	4	3	3	4	4	4	4	4	4	1	1	1	1	1	2	3	2	2	2	2	2
AK013123	2	1	2	2	2	2	2	1	2	1	1	0	1	1	1	1	1	1	2	1	2	1	1	1	2	1	2	2	2	1	2	1	2	2	1	1
AK013131	1	1	1	1	1	1	2	1	2	2	1	1	2	2	3	2	2	2	2	2	2	2	2	2	1	1	1	1	1	1	2	1	2	1	1	1
AK013132	1	1	1	1	1	1	1	1	1	1	1	1	1	1	1	1	1	1	1	1	1	1	1	1	1	1	1	1	1	1	1	1	1	1	1	1
AK013135	3	3	3	3	3	3	3	2	2	3	2	2	2	2	2	2	2	2	2	2	2	2	2	2	3	3	3	3	3	3	3	3	3	3	3	3
AK013141	3	4	3	3	3	3	2	3	2	2	3	3	2	3	3	3	3	3	4	4	4	4	4	4	2	3	2	2	2	3	3	4	3	3	3	4
AK013145	0	0	0	0	0	0	0	0	0	0	0	0	0	0	0	0	0	0	0	0	0	0	0	0	1	1	1	1	1	0	0	0	0	0	0	0
AK013149	2	2	2	2	2	2	2	1	1	1	1	1	2	2	2	2	1	2	2	1	2	2	1	1	3	3	3	3	3	3	2	2	2	2	2	2
AK013152	1	1	1	1	1	1	1	0	1	0	0	0	1	1	1	1	1	1	1	0	1	1	0	0	1	1	1	1	1	1	1	1	1	1	1	1
AK013190	1	0	1	0	0	0	1	1	1	1	1	1	1	1	1	1	1	1	1	1	1	1	1	1	1	1	1	1	1	1	1	1	1	1	1	1
AK013194	1	1	1	1	1	1	1	1	0	1	1	1	0	0	0	0	0	0	0	0	0	0	0	0	1	1	1	1	1	1	1	1	1	1	1	1
AK013205	1	1	1	1	1	1	1	1	1	1	1	1	1	1	1	1	1	1	1	1	1	1	1	1	1	1	1	1	1	1	1	1	1	1	1	1
AK013228	1	1	1	1	1	1	1	0	1	1	1	1	1	0	1	1	0	0	1	0	1	1	1	1	1	1	1	1	1	1	1	1	1	1	1	1
AK013239	0	1	0	2	3	2	0	0	4	4	2	1	0	0	2	1	0	1	0	0	1	1	0	0	0	1	0	2	4	3	0	1	2	3	2	1
AK013250	0	0	0	0	0	1	0	0	0	0	0	0	0	0	0	0	0	0	0	0	0	0	0	0	0	0	0	0	0	0	0	0	0	0	1	1
AK013287	6	5	5	5	6	6	6	5	7	6	6	6	7	6	8	7	5	6	6	4	6	6	6	5	5	5	5	5	5	5	6	5	7	6	5	6
AK013303	14	11	14	15	13	12	14	10	15	14	13	12	18	14	17	15	14	15	21	15	19	19	16	16	17	13	16	17	17	14	14	11	14	13	12	12
AK013312	16	16	16	15	15	15	13	11	12	12	12	11	8	7	7	7	10	7	8	8	8	7	7	7	14	13	14	14	14	14	17	15	17	17	16	16
AK013338	0	0	0	0	0	0	0	0	0	1	0	0	1	0	1	1	1	0	1	1	0	1	0	1	0	0	0	0	0	0	0	0	0	0	0	0
AK013361	1	1	1	1	1	1	1	1	1	1	1	1	2	2	2	2	2	2	2	1	2	2	1	2	2	2	2	2	2	2	1	1	1	1	1	1
AK013376	8	5	8	9	8	7	10	8	9	9	8	7	5	4	4	5	4	5	4	4	5	5	5	4	5	6	6	5	6	6	5	5	5	6	5	6
AK013379	1	1	1	1	1	1	1	1	1	1	1	1	0	0	0	0	0	0	1	1	1	1	1	1	1	1	1	1	1	1	1	1	1	1	1	1
AK013402	0	0	0	0	0	0	2	1	1	2	2	1	1	1	1	1	1	1	1	1	1	1	1	1	1	1	1	1	1	1	1	1	1	1	1	1
AK013414	0	0	0	0	0	0	0	0	0	0	0	0	0	0	0	0	0	0	1	0	1	0	0	0	0	0	0	0	0	0	0	0	0	0	0	0
AK013416	21	15	21	21	19	18	16	9	16	15	13	12	12	8	12	11	10	9	11	7	10	10	9	8	21	16	21	22	20	19	17	13	17	17	15	15
AK013419	2	2	2	2	2	2	2	2	2	2	2	2	2	1	2	1	1	2	2	2	2	2	2	2	2	2	2	2	2	2	2	2	2	2	2	2
AK013434	12	13	13	13	13	13	12	10	12	12	12	11	12	11	12	11	11	12	14	13	14	14	14	14	10	10	11	10	10	11	14	13	14	14	13	13
AK013437	2	3	1	2	2	2	2	4	2	2	3	4	2	4	2	3	4	4	2	3	2	2	2	3	2	4	2	2	2	2	2	3	2	2	2	3
AK013451	1	1	1	1	1	1	1	1	1	1	1	1	2	2	2	2	1	2	2	2	2	2	2	2	1	1	1	1	1	1	1	1	1	1	1	1
AK013512	3	2	3	3	3	3	3	2	3	3	2	2	3	3	3	3	2	3	3	2	3	2	2	2	3	3	4	4	3	3	3	2	3	2	2	2
AK013533	0	1	1	0	0	0	0	1	0	0	0	0	0	1	0	0	0	1	0	1	0	0	1	0	0	0	0	0	0	0	1	1	1	0	1	1
AK013580	3	3	3	3	3	3	3	2	3	3	3	2	2	2	2	2	2	2	3	2	3	3	2	3	3	3	4	4	4	3	3	3	3	3	3	3
AK013583	0	0	0	0	0	0	1	1	1	1	1	1	0	0	0	0	0	0	0	0	0	0	0	0	1	1	1	1	1	1	1	1	1	1	1	1
AK013596	0	0	0	0	0	0	0	0	0	0	0	0	1	0	0	0	0	0	1	1	0	1	1	1	0	0	0	0	0	0	0	1	0	0	0	0
AK013634	0	0	0	0	0	0	0	0	0	0	0	0	0	1	1	0	1	1	0	0	0	0	0	0	0	0	0	0	0	0	0	0	0	0	0	0
AK013636	2	2	2	2	2	2	1	1	1	1	1	1	1	0	1	0	0	0	1	1	1	1	1	1	1	1	1	1	1	1	2	2	1	2	2	2
AK013701	7	6	6	7	7	7	8	7	9	8	7	7	5	4	6	6	5	5	6	6	6	6	6	6	5	5	5	5	5	5	9	7	8	8	8	8
AK013709	40	39	40	41	39	39	48	45	47	47	45	44	56	54	56	54	51	53	68	69	70	66	65	65	35	36	37	36	36	37	36	35	35	35	33	37
AK013765	0	0	0	0	0	0	0	0	0	0	0	0	1	1	1	1	1	1	1	1	1	1	1	1	1	0	1	1	1	1	0	0	0	0	0	0
AK013775	1	1	1	1	1	1	1	1	1	1	1	1	1	1	1	1	1	1	1	1	1	1	1	1	1	1	1	1	1	1	1	1	1	1	1	1
AK013857	10	10	9	9	9	8	7	6	7	6	7	6	7	7	7	7	7	6	7	6	7	6	7	6	8	8	9	9	9	8	10	9	11	9	9	9
AK013867	1	1	1	1	0	1	0	0	0	1	1	1	1	0	1	1	1	0	1	0	0	1	1	1	1	0	0	1	0	0	0	0	0	1	1	1
AK013880	17	17	18	18	17	17	16	15	16	16	15	16	18	19	19	18	19	18	19	20	19	20	20	20	15	15	16	16	15	16	18	17	17	17	17	17
AK013924	15	13	17	15	14	15	19	15	18	17	15	15	20	17	20	19	16	18	22	19	21	19	19	18	16	14	16	16	16	15	17	14	16	15	13	14
AK013948	1	1	1	1	1	1	1	1	1	1	1	1	1	1	1	1	0	1	1	1	1	1	1	1	1	1	1	1	1	1	1	1	1	1	1	1
AK013962	7	6	7	7	6	6	9	7	9	9	8	8	8	8	8	8	8	7	7	7	8	7	7	7	6	5	6	6	6	6	7	6	6	7	7	6
AK013967	0	0	0	0	0	0	0	0	0	0	0	0	1	1	1	1	1	1	1	1	1	1	1	1	0	0	0	0	0	0	0	0	0	0	0	0
AK013984	25	32	25	26	27	26	28	42	30	31	32	33	28	34	26	28	30	30	33	44	32	33	34	36	26	32	29	28	28	28	29	32	29	29	27	31
AK013998	5	5	6	5	5	5	5	4	5	5	4	4	3	4	4	4	4	4	4	4	4	4	3	4	6	5	5	6	5	5	5	4	5	5	5	4
AK014025	1	1	1	1	1	1	1	1	1	1	1	1	1	1	1	1	1	1	1	1	1	1	1	1	1	1	1	1	1	1	1	1	1	1	1	1
AK014063	2	2	3	2	2	2	2	1	2	2	2	2	2	2	2	2	1	2	2	1	2	2	2	1	3	2	3	3	3	2	3	2	2	3	2	2
AK014065	1	2	1	1	1	2	2	2	2	2	2	2	2	2	2	2	2	2	2	2	2	2	2	2	1	1	1	1	1	1	2	2	2	2	2	2
AK014070	6	5	5	5	5	6	6	5	5	6	5	5	6	5	6	6	5	6	6	6	6	6	6	6	5	5	5	5	5	5	6	5	6	6	6	6
AK014072	2	1	2	2	2	2	1	1	1	1	1	1	1	1	1	0	0	0	1	1	1	1	1	1	1	1	2	1	2	2	1	1	2	1	1	1
AK014111	4	1	4	4	4	3	3	0	4	3	2	1	3	0	3	3	1	1	3	0	3	2	1	1	5	2	5	6	5	4	4	1	4	4	3	3
AK014135	10	9	10	11	10	11	6	5	6	6	6	5	3	4	4	3	3	3	4	4	4	4	4	4	8	8	8	8	8	8	8	8	8	9	8	8
AK014175	8	15	8	9	9	11	6	17	6	7	10	14	5	14	6	8	13	13	5	19	5	7	12	13	7	13	7	7	9	10	7	17	7	8	10	12
AK014194	0	0	1	0	1	1	1	0	1	1	1	0	0	0	0	0	0	0	1	0	0	0	1	0	1	1	1	1	1	1	1	0	1	1	1	1
AK014208	1	1	1	1	1	1	1	1	1	1	1	1	1	1	1	1	1	1	1	1	1	1	1	1	1	1	1	0	1	1	1	1	1	1	1	1
AK014229	1	1	1	1	1	1	1	1	1	1	1	1	1	1	1	1	1	1	1	1	1	1	1	1	1	1	1	1	1	1	1	1	1	1	1	1
AK014235	5	4	4	5	5	4	4	4	5	5	5	5	9	9	10	10	8	9	9	8	9	9	9	9	4	5	5	5	5	5	5	4	5	5	4	5
AK014241	3	3	3	3	3	3	4	4	4	4	4	4	4	4	4	4	4	4	4	3	4	4	4	4	4	4	4	4	4	4	4	3	3	4	4	3
AK014252	5	4	5	5	5	5	5	4	5	5	5	5	4	4	5	4	4	4	5	3	5	4	4	4	5	5	4	5	5	5	7	5	6	6	5	6
AK014256	1	1	1	1	1	1	1	1	1	1	1	1	1	1	1	1	1	1	1	1	1	1	1	1	1	1	1	1	1	1	1	1	1	1	1	1
AK014262	0	0	0	0	0	0	0	0	0	0	0	0	0	0	0	0	1	0	0	1	0	0	1	1	0	0	0	0	0	0	0	0	0	0	0	0
AK014271	1	1	1	1	1	1	1	1	1	1	1	1	1	1	1	1	1	1	2	1	2	2	1	1	1	1	1	1	1	1	1	1	1	1	1	1
AK014282	14	12	15	14	14	13	19	15	18	19	17	16	18	16	19	18	17	17	14	13	14	14	13	13	16	15	15	15	16	15	15	15	16	17	17	15
AK014330	7	9	8	7	7	7	12	12	12	12	11	12	15	16	15	15	15	16	16	16	15	16	16	16	9	8	8	8	8	8	9	10	9	9	9	10
AK014338	18	19	19	18	18	18	26	23	25	25	24	23	33	33	33	31	26	32	32	34	32	31	30	31	15	16	17	16	16	16	18	18	19	18	18	17
AK014381	3	3	3	3	3	3	3	3	3	3	3	3	2	2	2	2	2	2	3	2	3	2	2	2	3	3	3	2	3	3	3	3	3	3	3	3
AK014391	2	2	2	2	2	2	3	2	2	2	3	2	2	1	1	1	2	2	2	3	2	2	2	2	2	2	2	2	2	1	2	3	2	2	2	2
AK014397	1	2	1	1	1	1	1	2	1	1	2	1	1	1	1	1	1	1	1	1	1	1	2	1	1	2	1	2	1	1	1	2	1	1	1	1
AK014408	3	3	2	3	3	3	3	4	3	2	3	3	3	5	3	2	3	2	3	4	3	3	2	2	4	4	4	4	4	4	3	3	3	3	3	3
AK014433	2	2	2	2	2	2	3	4	3	4	3	3	4	4	4	4	4	4	3	4	4	4	4	4	1	2	2	2	2	2	2	2	2	2	3	2
AK014467	4	6	4	5	4	4	3	7	2	2	3	4	3	8	3	3	5	5	3	7	3	3	4	4	4	5	4	4	3	4	4	7	4	4	4	5
AK014481	2	2	2	2	2	2	2	2	2	2	2	2	2	2	2	2	2	2	2	1	2	2	2	2	1	1	1	1	1	1	2	2	2	2	2	2
AK014492	2	1	2	2	1	1	2	2	2	2	1	1	2	2	2	2	2	1	2	1	2	2	1	1	2	1	2	2	2	2	2	2	2	1	2	1
AK014507	0	0	0	0	0	0	1	0	1	0	0	0	0	0	1	0	0	0	0	0	0	0	0	0	0	0	0	0	0	0	0	0	0	0	0	0
AK014526	2	2	2	2	2	2	2	1	2	1	1	1	0	0	0	0	1	0	1	0	1	1	1	1	2	1	2	2	2	2	2	1	2	2	2	2
AK014527	1	1	1	1	1	1	1	1	1	1	2	1	1	1	1	1	2	1	2	1	2	2	2	2	1	1	1	1	1	1	1	1	1	1	1	1
AK014548	3	3	3	3	3	3	5	5	5	4	4	4	2	2	2	2	2	2	2	2	2	2	2	2	4	5	4	4	5	4	6	4	6	6	5	5
AK014587	3	3	3	4	3	3	4	3	3	3	3	3	4	3	4	4	5	4	4	3	4	4	4	4	3	3	3	3	3	3	4	4	4	4	4	4
AK014608	0	0	0	0	0	0	0	0	0	0	0	1	1	0	1	1	1	1	0	0	0	0	1	1	0	0	0	0	0	0	0	0	0	0	0	0
AK014644	1	1	1	1	1	1	1	1	1	1	1	1	1	1	1	1	1	1	0	1	0	1	0	1	0	1	0	0	0	0	0	1	0	0	1	1
AK014659	14	12	15	14	13	15	17	14	16	17	14	14	15	14	15	15	14	15	14	15	15	15	15	15	14	14	15	14	14	15	12	12	12	13	13	12
AK014670	1	0	1	1	1	1	0	0	0	0	0	0	0	0	0	0	0	0	1	0	1	1	0	0	1	1	1	1	1	1	1	0	0	0	0	0
AK014680	41	32	42	40	36	36	34	31	33	32	30	31	27	28	26	27	27	28	23	24	24	25	25	24	38	34	38	38	38	36	34	33	34	35	35	33
AK014703	1	1	1	1	1	1	2	2	2	2	2	1	3	2	3	3	2	3	2	3	3	3	3	2	1	1	1	1	1	1	1	1	1	1	2	2
AK014742	1	0	0	1	0	0	0	0	0	0	0	0	0	0	0	0	0	0	0	0	0	0	0	0	0	0	0	0	0	0	1	0	1	1	1	0
AK014817	0	1	0	0	0	0	0	0	0	0	0	0	0	0	0	0	0	0	0	0	0	0	0	0	0	0	0	0	0	0	1	0	0	1	0	0
AK014818	5	4	5	5	5	5	7	5	6	6	6	6	5	4	5	5	5	5	4	4	4	4	4	4	4	5	5	4	5	5	5	4	5	5	4	5
AK014859	49	47	51	50	46	46	44	40	44	41	40	43	48	47	46	45	44	45	45	45	45	44	47	47	49	46	49	49	50	49	49	43	49	48	43	45
AK014889	2	2	2	2	2	2	3	2	2	3	3	3	3	3	3	3	3	3	3	3	3	3	3	3	3	3	3	3	3	3	2	2	2	2	2	2
AK014891	3	3	4	4	4	4	4	4	4	4	4	4	4	4	4	4	4	4	4	4	4	4	4	4	3	3	3	3	3	3	3	3	3	4	3	3
AK014939	1	1	1	1	1	1	1	1	1	1	1	1	2	2	2	2	1	2	2	2	2	1	2	2	1	1	1	1	1	1	1	1	1	1	1	1
AK014950	2	2	2	3	2	3	2	1	2	2	2	1	1	1	1	1	1	1	1	1	1	1	1	1	2	2	2	2	2	2	2	2	2	2	2	2
AK015100	0	1	1	1	0	1	0	0	0	0	0	0	0	0	0	0	0	0	0	0	0	0	0	0	0	0	0	0	0	0	0	0	0	0	0	0
AK015111	1	0	1	1	1	0	1	0	1	1	1	1	1	1	1	1	1	1	1	1	1	1	1	1	1	1	1	1	1	1	1	1	1	1	1	1
AK015214	1	1	1	1	1	1	1	1	1	1	1	1	1	0	1	1	0	1	1	1	1	1	1	1	1	1	1	1	1	1	1	1	1	1	1	1
AK015312	0	1	0	0	0	1	1	1	1	1	1	1	1	1	1	1	1	1	0	1	1	1	1	1	0	1	0	0	0	0	0	1	0	0	1	1
AK015403	2	2	2	2	2	2	2	3	2	2	2	3	2	2	2	2	2	2	2	2	2	2	2	2	1	1	1	1	1	2	2	2	2	2	2	2
AK015445	0	0	0	0	0	0	1	1	1	0	1	1	0	0	0	1	0	0	1	0	1	0	1	1	0	1	0	0	0	0	0	0	1	1	1	1
AK015544	0	1	0	1	0	1	1	2	1	1	1	2	2	2	2	2	1	2	1	1	1	1	1	1	1	1	1	1	1	1	1	1	0	1	0	1
AK015585	1	1	2	1	1	1	2	2	2	2	2	2	3	3	3	3	3	3	3	3	3	3	3	3	2	2	2	2	2	2	2	2	2	2	2	2
AK015681	4	4	4	4	4	4	3	4	3	3	3	3	2	3	3	3	3	3	3	4	3	3	3	3	3	3	3	3	3	3	4	4	4	4	4	3
AK015696	1	1	1	1	1	1	1	0	1	1	1	0	0	0	0	0	0	0	0	0	0	0	0	0	1	1	1	1	1	1	1	1	1	1	1	1
AK015776	3	3	4	3	3	3	5	4	5	5	5	4	5	5	5	5	5	5	5	7	6	6	6	7	2	2	2	2	2	3	2	2	2	2	2	3
AK015870	5	4	5	5	5	5	6	5	7	7	6	6	5	4	5	5	4	5	4	4	5	5	5	5	5	4	5	4	5	5	5	4	5	5	5	4
AK015878	1	1	1	1	1	1	1	3	1	1	1	1	1	4	1	1	3	2	1	4	1	1	1	1	1	1	1	1	1	1	1	2	1	1	1	1
AK015888	21	17	20	23	21	22	21	16	20	19	17	17	12	11	12	11	12	11	13	12	12	12	11	11	17	16	17	18	17	18	19	18	20	20	19	18
AK015941	1	1	1	1	1	2	2	3	2	2	2	2	1	2	1	2	2	2	1	3	1	2	2	2	1	2	1	1	1	1	1	1	1	1	1	2
AK015966	3	10	3	3	3	5	1	14	1	2	6	9	2	14	2	5	11	10	2	12	2	3	7	7	4	10	3	3	3	5	2	10	2	3	5	6
AK016021	4	3	3	4	4	3	5	4	4	5	4	3	4	4	4	4	4	4	3	4	4	4	4	4	2	2	2	2	2	2	3	3	3	3	3	3
AK016023	2	2	2	2	2	2	2	2	2	2	2	1	1	2	1	1	1	1	1	2	1	1	1	1	2	2	2	2	2	2	1	1	1	1	1	1
AK016057	1	1	1	1	1	1	1	1	1	1	1	1	1	1	1	1	1	1	1	1	1	1	1	1	1	1	1	1	1	1	1	1	1	1	1	1
AK016109	2	2	2	2	2	2	3	3	3	3	3	3	3	2	2	2	2	2	2	2	2	2	2	2	2	2	2	2	2	2	2	2	2	2	2	2
AK016165	2	2	2	2	2	2	2	2	2	2	2	2	2	2	2	2	2	2	2	2	2	2	2	2	2	2	2	2	2	2	2	2	2	2	2	2
AK016183	1	2	1	1	1	1	0	4	0	0	1	2	0	1	0	0	1	1	0	1	0	0	0	1	1	2	1	1	1	1	1	2	1	0	1	1
AK016213	1	1	1	1	1	1	1	1	1	1	1	2	2	1	2	2	1	2	2	1	2	2	2	2	2	2	2	2	2	2	2	1	2	2	2	1
AK016275	2	2	2	2	2	2	2	2	2	2	2	2	2	2	2	2	2	2	3	3	3	3	3	3	1	2	2	2	2	2	2	2	2	2	2	2
AK016368	2	2	2	2	2	2	2	2	2	2	2	2	1	1	1	1	1	1	1	2	2	2	2	2	1	1	1	1	1	1	1	2	1	1	1	2
AK016370	0	0	0	0	0	0	1	1	1	1	1	0	2	1	1	1	1	2	1	1	1	1	1	1	0	0	0	0	0	0	0	0	0	0	0	0
AK016419	5	6	5	5	5	5	5	5	5	6	6	5	6	6	7	6	6	6	7	7	7	7	7	7	4	4	4	4	4	4	5	5	6	5	4	5
AK016432	1	1	2	1	1	2	2	2	2	2	2	2	1	1	1	1	1	1	1	1	1	1	1	1	1	1	1	1	1	1	1	1	1	1	1	1
AK016470	3	3	3	3	3	3	4	3	4	4	4	3	4	3	5	4	3	4	3	3	3	3	3	4	3	3	4	3	3	3	4	3	4	3	3	3
AK016473	3	3	3	3	3	3	2	2	2	2	2	2	2	2	2	2	2	2	2	2	2	2	2	2	3	3	3	3	3	3	2	3	2	2	3	2
AK016474	2	1	2	2	2	2	2	1	2	2	1	1	1	1	1	1	1	1	1	1	1	1	1	1	2	1	2	2	2	2	2	1	2	2	2	2
AK016522	2	3	2	2	2	2	3	2	3	3	3	3	2	2	2	2	2	2	2	2	2	2	2	2	2	2	2	2	2	2	2	3	3	2	3	3
AK016542	4	4	4	5	4	4	5	2	6	5	4	3	4	2	4	3	3	3	5	3	6	5	4	4	3	3	3	3	3	3	4	3	5	4	3	4
AK016555	1	0	0	1	0	0	0	0	0	0	0	0	1	1	1	0	0	0	0	0	0	0	0	0	1	1	1	1	1	1	0	0	0	0	0	0
AK016638	2	3	3	2	2	2	2	3	2	2	2	2	2	2	2	2	2	2	2	2	2	2	2	2	2	2	2	2	2	2	3	3	3	2	3	3
AK016671	1	1	1	1	1	1	1	1	1	1	1	1	1	1	0	1	1	1	1	1	1	0	1	0	1	0	1	1	1	0	0	0	0	0	0	0
AK016755	1	2	1	1	1	1	2	2	2	2	2	2	2	2	2	1	1	2	2	2	2	2	2	2	1	1	1	1	1	1	1	1	1	1	1	1
AK016771	2	3	3	2	2	2	2	3	2	2	2	2	3	3	2	3	3	3	3	3	3	3	3	3	3	3	3	3	3	3	2	3	2	2	2	2
AK016773	1	0	1	1	1	0	1	0	1	1	0	0	1	0	0	1	0	0	1	1	1	1	1	1	0	0	0	0	0	0	1	0	1	1	1	1
AK016786	0	0	0	0	0	0	0	0	0	0	0	0	0	0	1	0	0	0	1	0	1	1	1	1	0	0	0	0	0	0	0	0	0	0	0	0
AK016797	3	2	3	3	3	2	2	2	2	2	2	2	2	2	2	2	2	2	2	2	2	2	1	2	3	3	3	3	3	3	3	2	3	3	3	2
AK016820	1	1	1	1	1	1	1	1	1	1	1	1	2	1	1	1	1	1	1	1	1	1	1	1	1	1	1	1	1	1	1	1	1	1	1	1
AK016825	1	1	1	1	1	1	1	0	0	1	1	1	0	0	0	1	1	0	1	1	1	1	1	1	1	1	1	1	1	1	1	1	1	1	1	1
AK016889	0	0	0	0	0	0	0	0	0	0	0	0	1	0	1	1	0	1	0	0	0	0	0	0	0	0	0	0	0	0	0	0	0	0	0	0
AK016897	1	1	1	1	1	1	0	0	0	1	0	0	0	0	0	0	0	0	1	0	0	1	0	0	1	1	1	1	1	1	1	0	1	1	0	1
AK016901	1	1	1	1	1	1	1	2	1	1	1	1	1	2	1	1	2	2	2	3	1	2	2	2	1	1	1	1	1	1	1	2	1	1	1	1
AK016921	0	0	0	0	0	0	1	0	1	1	1	1	1	1	1	1	1	1	1	1	1	1	1	1	0	0	0	0	0	0	0	0	0	0	0	0
AK016964	1	0	1	0	1	0	1	0	0	1	0	1	1	1	1	1	1	1	0	1	1	0	0	1	0	0	0	0	0	0	0	0	0	0	0	0
AK017049	1	1	1	1	1	1	2	1	1	1	1	1	1	1	1	0	1	1	1	1	1	1	1	1	1	1	1	1	1	1	1	1	1	1	1	1
AK017149	9	8	9	9	9	9	8	6	8	8	8	7	8	7	8	9	8	8	9	8	9	10	9	10	8	8	8	8	9	8	8	7	8	8	9	8
AK017164	0	0	0	0	0	0	0	1	0	0	0	1	0	0	0	0	2	1	0	0	0	0	0	1	0	0	0	0	0	0	0	1	0	0	0	0
AK017170	15	14	15	16	15	16	12	11	12	11	12	12	11	10	12	11	11	11	13	11	12	12	12	12	15	16	15	16	16	16	15	13	14	14	12	14
AK017174	6	4	6	6	5	6	5	4	5	5	4	4	4	4	4	4	4	4	3	3	3	3	3	3	5	4	5	5	5	5	5	5	5	4	4	4
AK017198	4	4	4	4	4	4	3	2	3	3	3	3	3	3	3	3	3	3	3	3	3	3	3	3	3	3	4	4	4	4	3	4	4	4	4	3
AK017211	4	3	5	5	4	4	3	2	3	3	3	3	3	2	3	3	3	2	3	2	3	3	2	2	5	4	5	5	5	5	4	3	4	4	4	4
AK017222	5	5	5	5	5	5	5	5	5	5	5	5	5	4	4	5	4	5	5	5	5	5	5	5	5	4	5	5	5	4	5	4	5	5	5	5
AK017225	1	1	1	2	1	2	2	1	2	2	2	2	1	1	1	1	1	1	1	1	1	1	1	1	2	2	1	2	2	2	2	1	1	2	2	2
AK017272	79	83	82	88	87	86	71	60	74	68	68	68	90	86	94	89	92	87	79	75	84	82	79	77	89	86	96	91	92	93	84	80	91	82	78	88
AK017276	2	2	2	2	2	2	2	1	2	1	1	1	2	2	2	1	2	2	2	2	2	2	2	2	1	1	1	1	1	1	2	2	2	2	1	2
AK017359	0	0	0	0	0	0	0	1	0	0	0	0	0	0	0	0	1	0	0	0	0	0	0	0	0	0	0	0	0	0	1	0	0	0	0	0
AK017384	1	1	1	1	1	1	0	0	1	1	0	0	1	0	0	1	0	0	1	0	1	1	1	0	1	1	1	1	1	1	1	1	1	1	1	1
AK017392	0	0	0	0	0	0	0	1	0	0	1	0	0	0	0	0	0	0	0	0	0	0	0	0	0	0	0	0	0	0	0	0	0	0	0	0
AK017400	12	11	13	12	11	11	11	10	10	10	10	10	8	9	8	8	7	8	8	7	8	8	8	7	14	14	14	15	14	13	13	14	13	13	13	13
AK017401	0	1	0	0	0	0	0	1	0	0	0	1	0	1	0	0	1	1	0	0	0	0	0	0	0	0	0	0	0	0	0	1	0	0	0	0
AK017436	2	2	2	2	2	2	2	2	2	1	2	2	1	1	1	1	1	1	1	1	1	1	1	1	2	2	2	2	2	2	2	2	2	2	2	2
AK017451	1	1	1	1	1	1	1	1	1	1	1	1	1	1	1	1	1	1	1	1	1	1	1	1	1	1	2	2	1	1	1	1	1	1	1	1
AK017462	5	5	5	5	6	6	6	4	6	6	6	5	8	5	9	7	6	6	7	5	7	7	6	6	4	5	5	5	5	5	7	6	8	7	6	7
AK017463	7	8	8	8	8	8	10	9	11	10	10	11	12	12	11	12	12	11	10	9	10	11	10	11	8	8	8	8	8	8	10	9	9	9	9	9
AK017503	2	1	1	2	1	1	1	1	1	1	1	1	1	1	1	1	1	1	1	1	1	1	1	1	2	1	2	1	1	1	2	1	1	1	1	1
AK017523	1	1	1	1	1	1	1	1	1	1	1	1	0	0	0	0	0	0	0	0	0	0	0	0	1	1	1	1	1	1	1	1	1	1	1	1
AK017529	0	0	0	0	0	0	0	0	0	0	0	0	0	0	0	0	0	0	0	1	0	0	1	0	0	0	0	0	0	0	0	0	0	0	0	0
AK017549	1	1	2	1	1	1	1	1	1	1	1	1	1	1	1	1	1	1	1	1	1	1	1	1	2	1	2	2	2	1	2	1	1	1	1	1
AK017572	4	3	3	3	4	4	3	2	3	3	3	2	2	1	2	2	2	2	2	2	2	2	2	2	2	2	2	2	2	2	3	3	3	3	3	3
AK017619	3	1	3	3	3	2	5	2	6	3	3	3	4	0	3	3	3	1	6	1	4	4	4	3	5	3	4	5	5	4	9	1	7	7	5	4
AK017621	3	3	4	3	3	3	4	4	4	4	4	4	5	5	5	5	5	6	5	5	5	5	5	5	5	4	4	4	5	4	4	4	4	4	4	4
AK017622	1	0	1	1	1	1	0	0	1	1	0	0	1	1	1	1	1	1	1	1	1	1	1	1	0	1	1	0	1	0	0	0	0	0	0	0
AK017634	0	0	0	1	1	1	1	1	0	0	1	0	0	0	0	0	0	0	0	1	1	1	1	1	0	0	0	0	0	0	0	0	0	0	0	0
AK017661	1	1	1	1	1	1	1	1	1	0	1	1	0	0	0	0	0	0	0	0	0	0	0	0	1	1	1	1	1	1	1	1	1	1	1	1
AK017666	1	1	1	1	1	1	1	0	1	1	1	1	0	0	0	0	0	1	1	1	1	1	1	1	1	1	1	1	1	0	1	1	1	1	1	1
AK017673	20	20	19	20	20	20	36	30	35	34	30	32	36	35	37	37	35	35	40	38	41	40	39	38	23	21	23	22	21	23	29	27	29	29	27	26
AK017680	3	4	3	3	3	3	2	5	2	2	3	3	2	2	2	2	2	2	2	3	2	2	2	2	4	6	5	5	4	4	3	5	4	3	3	4
AK017682	2	2	2	2	2	2	3	3	3	2	2	2	2	3	3	2	3	2	3	4	3	3	3	3	2	2	2	2	2	2	3	3	3	2	2	3
AK017688	3	3	3	3	3	3	2	2	2	2	2	2	1	1	1	1	1	1	1	1	1	1	1	1	2	2	2	2	2	2	3	2	3	3	2	3
AK017695	0	0	0	0	0	0	0	0	0	0	0	0	1	1	1	1	0	1	1	1	1	1	1	1	0	0	0	0	0	0	0	0	0	0	0	0
AK017703	1	1	1	1	0	1	1	1	1	1	1	1	1	1	1	1	1	1	1	1	1	1	1	1	1	1	1	1	1	1	1	1	1	1	1	1
AK017718	3	3	3	3	3	3	2	2	2	2	2	2	3	2	3	2	2	2	2	2	2	2	2	2	3	2	3	2	3	3	3	2	3	2	2	2
AK017725	8	6	7	8	8	8	9	9	9	9	8	7	6	7	6	6	6	6	5	6	6	5	6	6	5	6	6	5	5	6	5	6	5	6	6	6
AK017729	12	12	12	12	13	13	11	10	12	12	12	12	10	8	11	11	9	10	12	11	12	12	12	12	10	14	10	10	10	11	11	10	12	12	12	12
AK017745	0	0	0	0	0	0	0	0	0	0	0	0	0	0	0	0	0	0	0	0	0	0	0	0	1	0	1	1	1	1	0	0	0	0	0	0
AK017758	3	2	3	3	3	3	1	2	1	1	1	1	1	2	1	1	2	1	1	2	2	2	1	2	2	2	2	2	2	2	2	2	2	2	2	2
AK017777	9	8	10	10	9	9	9	7	9	9	8	7	9	7	8	8	6	7	8	6	8	8	7	7	7	7	8	8	8	8	9	7	9	9	8	8
AK017805	1	1	1	1	1	1	1	1	1	1	1	1	1	1	1	1	1	1	1	1	1	1	1	1	1	1	1	1	1	1	1	1	1	1	1	1
AK017822	10	9	10	10	10	10	15	15	15	15	14	15	17	16	18	17	17	16	15	15	15	15	15	16	9	10	10	9	10	10	11	10	10	10	10	10
AK017826	0	0	0	0	0	0	1	0	1	1	0	0	0	0	0	0	0	0	0	0	0	0	0	0	0	0	0	0	0	0	0	0	0	0	0	0
AK017830	1	1	1	1	1	1	1	1	1	1	1	1	1	1	1	1	1	1	1	1	1	1	1	1	1	1	1	1	1	1	1	1	1	1	1	1
AK017833	2	1	2	2	2	2	2	1	2	1	1	1	1	1	1	1	1	1	2	2	2	1	1	1	1	1	1	1	1	1	1	1	1	1	1	1
AK017836	1	0	1	1	1	1	1	0	1	1	1	1	1	1	1	1	1	1	1	0	0	0	0	0	1	0	1	1	1	1	1	0	1	0	0	0
AK017841	1	1	1	1	1	1	1	1	1	1	1	1	1	1	1	1	1	1	1	1	1	1	1	1	1	1	1	1	1	1	1	1	1	1	1	1
AK017880	3	3	3	3	3	3	3	3	3	4	3	3	5	5	4	5	4	5	5	6	5	5	5	5	4	4	4	4	4	4	4	4	4	4	3	3
AK017897	1	10	1	1	1	3	0	13	1	1	3	6	1	9	1	2	4	6	1	10	1	1	4	5	1	8	1	1	1	2	1	15	1	1	3	6
AK017929	1	0	1	1	1	1	1	1	1	1	1	1	0	1	0	0	0	0	0	1	0	1	1	1	0	0	0	0	0	0	1	0	1	1	1	1
AK017959	1	1	1	1	1	1	1	1	1	1	1	1	1	1	1	1	1	1	2	2	2	1	2	2	1	1	1	1	1	1	1	1	1	1	1	1
AK017978	2	2	2	2	2	2	2	2	2	2	2	2	2	2	2	2	2	2	2	2	2	2	2	2	1	2	1	1	1	1	2	2	2	2	2	2
AK017979	0	2	0	0	0	0	0	1	0	0	0	0	0	1	0	0	1	0	0	3	0	0	1	1	0	0	0	0	0	0	0	1	0	0	0	1
AK017992	0	0	0	0	0	0	0	0	0	0	0	0	2	1	2	2	1	2	1	1	1	1	1	1	1	0	1	1	1	1	1	0	0	1	1	1
AK018008	6	20	7	7	7	7	5	55	5	6	7	19	7	43	7	7	18	25	7	52	8	8	14	18	5	13	5	6	6	6	6	39	7	7	7	10
AK018032	2	1	2	2	1	1	2	2	2	2	2	2	2	1	1	2	1	2	1	2	2	2	1	2	1	1	1	1	1	1	1	1	1	1	1	1
AK018058	1	1	1	1	1	1	1	1	1	1	1	1	1	1	1	1	1	1	1	1	1	1	1	1	1	1	1	1	1	1	1	1	1	1	1	1
AK018076	3	3	2	3	3	3	2	3	2	2	2	3	2	3	2	2	3	3	2	4	2	2	3	3	1	2	1	2	2	2	2	3	2	2	3	3
AK018130	2	1	2	2	2	2	2	2	2	2	2	2	2	1	2	2	1	2	2	1	2	2	2	1	3	2	3	3	3	2	2	2	2	2	2	2
AK018153	1	2	2	2	2	2	1	4	1	2	2	2	2	4	2	2	3	4	2	4	2	2	3	3	1	2	1	1	2	2	1	3	1	2	2	2
AK018158	0	0	1	0	1	0	1	0	1	1	0	0	0	0	0	0	0	0	1	0	1	0	0	0	1	0	0	0	0	0	1	0	1	1	0	1
AK018172	4	4	5	4	5	5	5	4	5	4	5	4	4	4	4	5	4	4	5	4	5	5	5	5	3	3	3	3	3	3	4	3	4	3	4	3
AK018181	1	1	1	1	1	1	1	1	1	1	1	1	1	1	0	1	1	0	0	1	0	0	0	1	0	0	0	0	0	0	1	1	1	1	1	1
AK018187	1	1	1	1	1	1	0	0	0	0	1	0	0	0	0	0	0	0	0	0	0	0	0	0	0	0	0	0	0	0	1	0	1	1	0	1
AK018202	2	3	2	2	2	3	12	14	12	6	7	11	7	6	5	5	34	7	8	7	5	4	8	7	3	3	3	3	3	3	5	5	4	4	5	4
AK018232	1	1	1	1	1	1	1	1	1	1	1	1	1	1	1	1	1	1	1	2	1	1	1	1	1	1	1	1	1	1	1	1	1	1	1	1
AK018275	2	2	2	2	2	2	1	1	1	1	1	1	0	1	0	1	1	1	1	1	1	0	1	1	2	2	2	2	2	2	2	2	2	2	2	2
AK018286	2	1	2	1	1	1	2	2	2	2	2	2	3	2	3	3	3	2	3	2	3	3	3	3	1	1	1	1	1	1	2	2	2	2	2	2
AK018314	4	3	4	5	4	4	3	2	3	3	3	3	1	1	1	0	1	1	1	1	1	1	1	1	3	3	3	3	3	3	3	3	3	3	3	3
AK018316	1	2	1	1	1	1	2	1	2	2	2	2	3	2	3	3	3	3	3	3	3	4	4	4	1	1	1	1	1	1	2	2	2	2	2	2
AK018331	4	4	4	4	4	4	4	3	4	5	4	4	5	4	5	4	4	4	4	4	5	4	4	4	4	4	4	4	4	4	4	4	5	4	4	4
AK018353	4	4	4	4	4	4	3	3	3	3	3	3	2	2	2	2	2	2	2	2	2	2	2	2	3	4	3	3	4	3	4	4	4	4	4	4
AK018377	0	0	0	0	0	0	0	0	0	0	0	0	1	1	1	1	1	1	0	0	0	0	0	0	0	0	0	0	0	0	0	1	0	1	1	0
AK018383	1	1	1	1	1	1	1	1	1	1	1	1	1	1	1	1	1	1	1	1	1	1	1	1	1	1	1	1	1	1	1	1	1	1	1	1
AK018493	1	1	2	2	1	2	2	1	2	2	1	2	1	1	1	1	1	1	1	1	1	1	1	1	1	1	1	1	1	1	1	1	1	1	1	1
AK018500	0	0	0	0	0	0	0	1	0	0	0	0	0	0	0	0	0	0	0	0	0	0	0	0	0	0	0	0	0	0	0	1	0	0	1	1
AK018504	1	1	1	1	1	1	1	1	1	1	1	1	1	1	1	1	1	1	1	1	1	1	1	1	1	1	1	1	1	1	2	1	1	1	1	1
AK018518	0	0	0	0	0	0	1	0	1	0	0	0	1	0	1	1	0	1	1	0	1	1	1	1	0	0	0	0	0	0	1	0	1	1	1	1
AK018549	3	2	3	3	3	3	4	3	4	4	4	3	3	3	3	3	3	3	3	3	3	3	3	3	2	2	2	2	2	2	3	3	3	3	3	3
AK018550	1	1	1	2	1	1	1	1	1	1	1	1	1	2	1	1	1	1	1	2	1	1	1	1	2	1	1	1	1	1	2	2	1	1	1	1
AK018594	1	0	0	1	1	0	1	0	1	0	0	0	1	0	1	1	0	0	1	0	1	0	0	0	0	0	0	0	0	0	1	0	1	1	0	0
AK018608	3	25	3	3	5	10	3	44	3	8	20	31	5	32	6	12	23	25	5	33	5	9	22	24	3	27	3	3	4	9	3	32	3	5	15	18
AK018614	11	10	11	12	11	11	13	11	12	13	11	11	10	10	10	9	10	10	10	11	11	10	10	11	9	9	9	8	8	10	9	9	9	10	9	9
AK018636	2	2	3	2	2	2	2	2	2	2	2	2	2	2	2	2	2	2	2	2	2	2	2	2	2	2	2	2	2	2	2	2	3	3	2	3
AK018639	0	0	0	0	0	0	1	0	1	1	0	1	0	0	0	0	1	0	0	0	0	0	0	0	0	0	0	0	0	0	0	0	0	0	0	0
AK018641	1	1	1	1	1	1	1	1	1	1	1	1	1	1	1	1	1	1	1	1	1	1	1	1	1	1	1	1	1	1	1	1	1	1	1	1
AK018649	3	2	3	2	2	2	2	2	2	2	2	2	3	3	3	3	3	3	3	3	3	3	3	3	4	3	3	4	3	3	2	2	2	2	2	2
AK018668	3	2	2	2	3	2	3	2	3	3	2	2	1	1	1	1	1	1	1	1	2	1	1	1	2	2	2	2	2	2	2	2	2	3	2	2
AK018679	9	10	10	10	10	10	8	10	8	8	8	10	11	12	11	11	10	10	9	9	9	8	8	8	16	14	15	16	15	14	10	9	10	9	9	9
AK018713	76	66	74	75	70	72	83	75	81	82	73	76	75	76	71	74	71	73	70	73	71	72	68	68	90	78	87	88	90	87	77	77	76	78	78	72
AK018758	5	5	5	5	5	5	6	5	6	6	5	6	7	7	7	7	7	6	7	6	7	7	6	6	7	6	7	7	7	7	6	5	6	5	5	6
AK018782	5	4	5	5	5	4	5	4	5	5	4	4	5	5	5	5	4	5	5	4	5	5	5	5	6	5	5	6	5	5	5	4	5	5	5	5
AK019085	33	29	33	32	31	30	40	34	37	38	35	36	34	32	33	33	33	33	34	32	33	34	31	31	31	29	31	31	31	30	30	27	29	31	30	28
AK019108	0	0	0	0	0	0	1	0	1	1	1	0	0	0	0	0	0	0	0	0	0	0	0	0	0	0	0	0	0	0	0	0	0	0	0	0
AK019126	3	3	3	3	3	3	5	4	4	5	4	4	7	6	7	7	6	6	7	6	7	7	7	7	3	3	3	3	3	3	3	3	3	3	3	3
AK019142	7	6	7	7	7	7	9	6	8	8	8	7	9	8	9	9	9	9	9	9	9	9	9	9	5	6	6	5	6	6	6	5	6	7	6	7
AK019148	2	2	2	2	2	2	2	2	2	2	2	2	3	2	3	3	2	2	2	2	2	2	2	2	3	2	3	3	3	2	3	2	3	3	3	2
AK019150	3	4	4	4	4	4	3	3	3	3	3	3	4	4	4	4	4	4	5	5	5	5	5	5	3	3	3	3	3	3	4	3	4	4	4	4
AK019177	1	2	1	1	1	1	2	2	2	2	2	2	3	3	3	3	3	3	2	2	2	2	2	2	2	2	2	2	2	2	2	1	2	2	2	2
AK019181	21	20	22	21	20	20	26	22	24	24	23	24	24	22	24	22	23	23	26	24	25	24	22	23	26	22	24	25	25	22	23	22	23	24	23	22
AK019319	26	15	28	28	26	23	67	58	66	64	61	61	37	35	37	35	32	35	31	30	31	31	30	28	17	16	17	17	18	15	16	16	15	17	16	15
AK019325	0	0	0	0	0	0	0	1	0	0	0	0	0	0	0	0	0	0	0	0	0	0	0	0	0	1	0	0	0	0	0	0	0	0	0	0
AK019396	2	2	3	2	2	2	2	2	2	2	2	2	3	2	2	2	2	2	2	2	2	2	2	2	3	2	3	3	3	2	2	2	2	2	2	2
AK019459	24	22	24	24	23	23	30	25	30	29	27	26	27	25	26	27	26	25	25	24	26	24	24	24	24	23	25	25	25	25	24	22	24	24	22	22
AK019472	0	1	0	0	0	0	0	1	0	1	1	1	1	2	1	1	1	1	1	2	1	1	1	1	1	2	1	1	1	1	0	1	0	0	0	1
AK019495	1	1	1	1	1	1	1	1	1	1	1	2	1	2	2	2	2	2	2	2	2	2	2	2	1	1	1	1	1	1	1	2	1	1	2	1
AK019497	1	1	1	1	1	1	1	1	1	1	1	1	2	2	2	2	2	2	2	2	2	2	2	1	1	1	1	2	1	1	2	1	1	1	1	1
AK019500	1	2	1	1	1	1	1	3	1	2	2	2	1	2	2	2	2	2	2	3	2	2	2	2	1	1	1	1	1	1	1	2	2	2	2	2
AK019546	4	4	4	4	4	4	4	3	4	4	4	3	2	2	2	2	2	2	2	2	2	2	2	2	4	3	4	4	4	4	4	3	3	3	3	3
AK019829	0	0	0	0	0	0	1	0	1	1	1	0	1	1	1	1	1	1	1	1	1	1	1	1	1	0	0	0	1	1	0	0	0	0	1	1
AK019882	4	5	3	4	3	4	4	9	4	4	4	5	4	8	4	4	6	5	4	7	4	4	5	5	3	6	4	4	4	4	4	7	4	4	3	5
AK019906	3	3	4	3	3	3	3	2	3	3	3	3	3	2	2	2	2	2	3	2	3	3	2	2	4	3	3	4	4	3	3	3	3	3	3	3
AK019907	1	1	1	1	1	1	1	1	1	2	1	1	1	1	1	1	1	1	1	1	1	1	1	1	1	1	1	1	1	1	1	1	1	1	1	1
AK019912	1	1	1	1	1	1	1	1	1	1	1	1	0	0	0	0	0	0	1	1	1	1	1	1	1	1	1	1	1	1	1	1	1	1	1	1
AK019934	0	0	1	0	0	0	0	0	0	0	0	0	0	0	0	0	0	0	0	0	0	0	0	0	1	0	1	1	1	0	1	0	1	0	0	0
AK019964	8	7	8	8	7	7	6	6	6	5	6	6	10	9	10	9	8	9	9	7	9	9	8	8	12	10	11	12	11	10	8	7	8	8	7	8
AK019986	0	0	0	1	1	0	1	0	1	1	0	0	1	0	1	1	0	1	1	0	1	1	0	0	0	0	0	0	0	0	0	0	1	1	0	0
AK020018	1	1	1	1	1	1	1	1	1	1	1	1	1	1	1	1	1	1	1	2	1	1	1	1	1	1	1	1	1	1	1	1	1	1	1	1
AK020090	1	0	1	1	0	0	0	0	0	0	0	0	0	0	0	0	0	0	0	0	0	0	0	0	0	0	0	0	0	0	0	0	0	0	0	0
AK020120	6	6	6	6	6	6	9	8	9	9	9	8	12	12	13	12	12	12	13	12	13	12	11	12	6	5	6	6	6	6	6	6	6	6	6	6
AK020138	0	0	0	0	0	0	0	0	0	0	0	0	0	0	0	0	0	0	1	0	1	0	0	0	0	0	0	0	0	0	1	0	0	0	0	0
AK020164	1	1	1	1	1	1	1	1	1	1	1	1	1	1	1	1	1	1	1	1	1	1	1	1	1	1	1	1	1	1	1	1	1	1	1	1
AK020203	3	2	3	3	3	3	3	3	3	3	3	3	4	3	3	3	4	4	4	3	3	3	3	3	3	3	3	3	3	3	3	3	3	3	3	3
AK020218	1	0	1	1	1	0	1	0	1	0	0	0	0	0	1	0	0	0	1	1	1	1	1	1	1	0	1	1	1	1	1	1	1	1	1	0
AK020270	0	1	1	1	1	0	1	0	0	1	1	1	1	1	1	1	1	1	1	1	1	1	1	1	0	1	1	1	1	1	0	1	0	0	0	1
AK020301	10	9	12	11	10	11	10	8	11	10	10	10	6	5	7	7	6	5	6	5	6	6	6	6	11	11	10	11	11	11	12	12	11	13	14	12
AK020374	1	1	1	1	1	1	1	1	1	1	1	0	1	1	1	1	1	1	2	2	2	2	2	2	1	0	1	1	1	1	1	1	1	1	1	1
AK020390	3	3	3	3	3	3	3	2	3	3	2	3	3	2	3	3	2	3	2	2	2	2	2	2	3	3	3	3	3	3	3	2	3	3	3	3
AK020401	2	2	2	2	2	2	3	2	2	2	2	2	3	3	3	3	2	3	2	2	2	2	2	2	2	2	2	2	2	2	2	2	2	2	2	2
AK020444	4	4	4	4	4	4	4	3	4	4	3	3	5	5	4	4	4	4	4	4	4	5	4	4	5	4	5	5	5	5	4	4	4	4	4	4
AK020483	0	0	0	1	0	0	1	1	1	1	1	1	0	1	1	0	2	0	0	0	0	0	0	0	0	0	0	0	0	0	0	1	1	1	0	0
AK020608	2	2	2	2	2	2	1	1	1	1	1	1	2	2	2	2	2	2	2	3	2	2	2	2	1	1	1	1	1	2	2	2	2	2	2	2
AK020649	0	0	0	0	0	0	0	0	0	0	0	0	1	0	0	1	0	1	0	0	0	0	0	0	0	0	0	0	0	0	0	0	0	0	0	0
AK020695	3	3	3	3	3	3	3	3	2	2	3	3	3	3	3	3	3	3	3	3	3	3	3	3	3	3	3	4	4	3	3	3	3	3	3	3
AK020708	15	14	17	14	14	15	18	16	18	17	16	16	19	17	17	17	17	17	15	14	15	16	14	14	17	14	17	17	17	15	15	14	15	15	15	14
AK020848	1	1	1	1	1	1	1	0	0	0	0	0	1	1	1	1	1	1	0	1	1	0	0	1	0	1	0	0	1	0	1	1	1	1	1	1
AK020868	0	0	0	0	0	0	1	0	1	1	1	0	1	1	1	1	1	1	1	1	1	1	1	1	0	0	0	0	0	0	0	0	0	0	0	0
AK020876	2	2	2	2	2	2	4	4	4	4	4	3	6	6	5	5	5	6	4	4	4	5	4	4	2	2	3	2	2	3	3	3	3	3	2	2
AK020915	0	0	0	0	0	0	0	12	0	1	1	1	0	0	0	0	0	0	0	0	0	0	0	0	0	3	0	0	0	0	0	0	0	0	0	0
AK020971	1	1	1	1	1	1	0	0	0	0	0	0	1	1	1	1	1	1	0	0	0	0	0	0	1	1	1	1	1	1	1	1	1	1	1	1
AK020978	0	0	0	0	0	0	0	0	0	0	0	0	0	0	0	0	0	0	0	0	0	0	0	0	0	0	0	0	0	0	1	1	1	0	0	0
AK020979	2	2	2	2	2	2	1	2	1	1	1	1	2	3	2	2	2	2	3	3	3	3	2	2	2	2	2	2	2	2	2	2	2	2	2	1
AK021174	0	0	0	0	0	0	1	0	0	1	0	0	1	1	1	1	0	1	0	1	1	1	0	1	0	0	0	0	0	0	0	0	0	0	0	0
AK021181	17	15	16	18	17	16	19	15	18	17	18	16	14	11	12	13	13	11	15	12	14	14	14	13	21	20	23	23	23	22	20	17	20	18	18	19
AK021190	1	1	1	1	1	1	2	2	2	2	2	1	2	2	2	2	2	2	1	2	1	1	1	2	1	1	1	1	1	1	1	1	1	1	1	1
AK021196	2	1	2	2	2	1	2	1	2	2	1	1	2	1	1	1	1	1	2	2	2	2	1	1	2	1	2	1	2	1	1	1	1	1	1	1
AK021220	0	0	0	0	0	0	1	0	1	1	0	0	1	0	1	1	1	1	0	0	0	0	0	0	0	0	0	0	0	0	0	0	0	0	0	0
AK021273	0	0	0	0	0	0	0	0	0	0	0	0	1	1	0	0	0	1	0	0	0	0	0	0	0	0	0	0	0	0	0	0	0	0	0	0
AK021389	1	1	1	1	1	1	1	2	1	0	1	1	0	1	0	1	1	1	0	1	0	0	0	0	1	1	1	1	1	1	1	1	0	1	1	1
AL024089	4	3	3	3	3	3	3	3	2	3	2	2	2	3	2	2	2	2	3	3	2	2	2	3	3	2	2	3	3	3	3	4	3	4	4	3
AL024092	2	2	3	3	2	2	4	5	4	4	4	4	7	8	7	7	7	8	6	7	6	6	6	7	2	2	2	2	2	3	3	3	3	3	3	3
AU014962	5	5	5	6	5	5	5	5	4	4	4	4	3	3	3	3	3	3	4	4	4	4	4	4	4	4	4	4	4	4	4	5	4	5	5	4
AU015377	72	77	69	77	75	72	69	75	73	69	70	65	84	79	82	82	82	79	87	80	83	78	79	81	65	71	75	72	72	69	75	66	72	69	62	70
AU015378	1	1	1	1	1	1	2	1	2	1	2	1	1	1	1	1	1	1	2	1	2	1	1	1	1	1	1	1	1	1	1	1	1	1	1	1
AU016382	1	1	1	1	1	1	0	2	0	0	1	2	0	1	0	0	1	0	0	1	0	0	1	1	1	2	1	1	1	1	1	1	1	1	1	1
AU016407	9	9	9	9	10	9	8	7	8	8	8	7	5	6	6	6	6	6	6	6	6	6	6	6	6	7	7	7	7	7	8	8	8	8	7	8
AU016501	3	3	3	3	3	3	2	2	2	2	2	2	2	2	2	1	2	2	2	2	2	2	2	2	2	2	2	2	2	2	2	2	3	2	2	2
AU016566	11	4	11	12	12	9	7	1	8	4	3	2	3	1	4	3	1	1	5	1	4	3	2	1	9	3	10	11	10	8	13	1	12	10	7	6
AU016853	2	2	3	3	2	2	2	1	2	1	2	1	2	2	2	2	2	1	1	1	1	1	1	1	3	3	3	3	3	2	2	2	2	2	2	2
AU016948	73	68	69	72	68	66	70	59	67	67	62	67	91	85	91	89	89	90	92	91	94	94	89	95	68	64	63	66	65	65	64	64	64	62	67	59
AU017074	3	3	3	3	3	3	4	4	4	4	4	4	3	4	3	4	3	4	3	2	3	3	3	3	4	4	4	4	4	4	3	3	3	3	3	3
AU017189	91	83	89	89	88	85	91	80	93	90	92	89	63	58	64	59	59	59	68	64	66	66	63	63	91	88	91	91	94	87	97	95	99	97	89	94
AU017373	4	3	4	3	3	3	4	3	3	4	3	3	3	3	3	3	3	3	5	4	5	5	4	4	4	3	4	4	4	4	4	4	4	4	4	4
AU017667	48	40	48	50	50	48	38	28	38	37	34	32	20	17	21	20	20	18	20	17	20	20	18	19	38	37	41	42	41	40	43	39	43	40	39	39
AU018141	4	18	4	4	6	10	2	53	3	10	28	37	2	16	3	9	19	12	2	21	2	6	15	15	4	22	4	4	5	8	2	23	2	4	12	15
AU018166	55	49	59	50	50	51	64	60	62	60	54	61	85	88	87	88	84	88	76	69	75	78	75	74	69	55	59	64	61	60	57	53	54	54	61	49
AU018569	5	7	5	6	6	6	5	5	5	6	6	6	3	3	3	3	4	3	5	4	4	4	5	5	4	5	5	4	5	5	6	5	6	6	6	7
AU018617	1	1	1	1	1	1	1	1	1	1	1	1	0	1	0	1	1	0	1	1	1	1	1	1	1	1	1	1	1	1	1	1	1	1	1	1
AU018634	5	5	5	6	6	5	5	5	5	5	5	4	3	3	3	3	4	3	3	3	3	3	3	3	5	5	5	5	5	5	5	5	5	5	5	5
AU018636	7	7	7	7	7	7	6	5	6	6	6	6	6	6	6	6	6	6	7	6	7	7	7	7	5	5	5	6	5	6	7	6	6	6	7	6
AU018817	10	10	10	9	9	9	14	11	14	14	12	13	18	17	18	17	16	17	21	19	20	20	18	18	12	11	12	12	11	12	13	11	12	13	13	12
AU018828	21	21	19	21	22	20	24	22	24	24	23	20	23	23	23	23	24	22	27	26	25	25	24	24	17	18	20	19	20	19	22	21	22	23	22	21
AU018913	1	2	2	2	1	1	1	1	1	1	1	1	1	1	1	1	1	1	1	1	1	1	1	1	2	2	2	2	2	2	1	1	1	2	2	1
AU018928	11	12	10	12	13	12	13	12	14	14	14	12	9	8	11	9	9	8	10	8	10	8	9	9	9	10	11	10	11	10	12	10	13	11	10	12
AU018946	0	0	0	0	0	0	0	0	0	0	0	0	0	0	0	0	0	0	1	0	1	1	1	1	0	0	0	0	0	0	0	0	0	0	0	0
AU019170	7	7	8	7	7	7	9	8	9	9	8	9	9	10	10	9	9	10	10	10	10	11	9	10	8	7	7	7	7	7	7	7	7	8	8	7
AU019414	160	159	163	171	165	159	166	152	164	166	166	157	173	179	172	170	170	172	193	194	192	187	180	184	158	161	163	163	169	163	171	154	166	169	161	165
AU019438	3	4	3	3	3	3	3	3	3	3	3	3	5	4	5	4	4	4	4	3	4	3	4	4	3	3	4	3	4	3	4	3	4	4	4	4
AU019532	1	1	1	1	1	1	0	0	0	0	0	0	0	1	0	1	0	0	0	0	0	0	0	0	1	1	1	1	1	1	0	0	0	0	0	0
AU019749	31	29	32	33	32	29	25	22	25	24	23	23	21	22	22	19	19	22	25	24	25	23	22	24	31	27	29	28	31	26	33	32	33	32	30	32
AU019883	23	23	26	22	21	22	31	26	31	28	28	29	38	36	40	36	38	37	32	30	32	31	34	32	26	25	26	26	26	25	28	23	26	25	26	24
AU019938	10	10	10	10	10	10	8	7	9	8	8	9	9	8	9	8	8	8	9	8	9	9	8	8	11	10	11	12	11	10	10	10	10	10	10	10
AU020154	1	2	1	2	3	4	0	0	1	5	4	2	0	1	1	3	1	1	0	1	0	3	2	1	1	1	1	1	2	4	1	1	1	8	5	3
AU020235	3	2	3	3	3	3	3	3	3	3	3	3	4	4	4	4	3	4	4	4	4	4	4	5	2	2	2	2	2	2	3	3	3	3	3	3
AU021226	2	2	2	2	2	2	2	2	2	2	2	2	1	1	1	1	1	1	1	1	1	1	1	1	2	2	2	2	2	2	2	2	2	2	2	2
AU021842	4	4	4	4	4	4	6	4	6	6	6	5	6	5	6	6	5	5	6	5	6	5	5	5	4	3	4	4	4	4	5	4	5	5	4	5
AU022074	32	32	32	32	30	32	28	28	28	27	27	27	34	31	32	32	31	31	40	36	41	38	38	37	37	38	38	37	37	38	34	32	34	33	32	33
AU022230	5	5	4	5	5	5	4	4	4	4	4	4	3	3	3	3	3	3	3	3	3	3	3	3	4	5	4	4	4	4	5	5	5	4	5	5
AU022584	1	1	1	1	2	1	2	1	2	2	2	1	2	1	2	2	2	2	2	2	2	2	2	2	1	1	1	1	1	1	0	0	1	1	0	0
AU023439	1	1	1	1	1	1	1	1	1	1	1	1	2	1	1	2	1	2	2	1	1	1	1	1	1	1	1	2	1	1	2	1	1	1	2	2
AU024536	17	18	17	17	16	17	14	19	13	15	16	16	13	20	12	14	17	17	10	16	11	12	13	13	17	17	16	17	17	16	13	18	13	14	15	15
AU035920	3	3	3	3	3	3	3	2	3	3	3	2	2	1	2	2	2	2	3	2	3	3	3	3	2	2	2	2	2	2	3	2	3	3	3	3
AU040151	4	4	4	4	4	4	3	3	3	3	3	3	5	4	4	5	4	4	4	4	4	5	4	4	5	4	5	5	5	4	4	4	4	4	4	3
AU040322	1	1	1	1	1	1	1	1	1	1	1	1	1	1	1	1	1	1	1	1	1	1	1	1	1	1	1	1	1	1	1	1	1	1	1	1
AU040386	0	1	0	0	0	1	0	0	0	0	1	0	0	0	0	0	0	0	0	0	0	0	0	0	0	1	0	0	0	0	0	0	0	0	2	1
AU040848	6	6	6	6	6	6	6	5	5	5	5	6	4	3	4	4	3	3	4	4	4	4	5	5	4	4	4	4	4	4	6	7	6	6	6	6
AU040918	7	7	7	7	8	7	7	6	9	9	8	7	11	8	10	10	9	9	9	9	10	10	9	9	7	7	7	7	8	7	8	7	8	8	7	8
AU041099	12	11	14	12	12	12	11	10	11	10	10	10	11	10	10	11	10	10	11	10	11	11	9	9	15	12	15	15	14	13	13	11	11	12	11	12
AU041266	3	7	3	3	4	6	3	7	4	3	8	14	3	2	3	4	5	7	4	5	4	4	11	11	2	8	3	2	3	4	3	9	3	3	6	10
AU042532	3	2	3	3	3	3	2	2	3	2	2	2	2	2	2	2	2	2	2	2	2	2	2	2	3	2	3	3	3	3	2	2	3	2	3	2
AU042749	70	65	72	71	69	73	80	71	79	75	69	71	77	79	79	77	76	76	75	77	77	75	77	78	72	61	65	67	65	68	85	76	79	80	81	73
AU043053	14	13	14	14	13	12	15	13	14	14	13	14	18	16	17	17	17	17	19	17	18	17	16	16	14	12	13	13	13	13	14	13	13	14	13	12
AU043488	1	1	1	1	1	1	1	1	1	1	1	1	1	1	1	1	1	1	1	1	1	1	1	1	1	1	1	1	1	1	1	1	1	1	1	1
AU044197	3	2	2	2	2	2	3	2	2	2	2	2	2	2	2	2	2	2	2	2	2	2	2	2	3	3	3	3	3	3	3	3	3	3	3	3
AU044383	5	5	5	5	5	5	4	4	4	5	5	4	3	3	3	3	2	3	4	4	4	3	4	4	5	6	5	5	5	5	5	5	6	6	5	5
AU044391	50	47	49	50	50	47	45	36	45	41	40	39	47	45	46	44	43	44	46	42	46	46	42	43	47	42	45	48	46	46	47	42	47	45	43	42
AU045006	3	4	3	3	3	4	3	3	3	3	3	3	3	2	3	3	3	3	3	3	3	3	3	3	4	4	4	4	4	4	4	4	4	4	4	4
AU045529	2	2	2	2	2	2	2	2	2	2	2	2	2	1	2	2	2	2	2	2	2	2	2	2	2	2	2	2	2	2	2	2	2	2	2	2
AU045682	3	4	2	3	4	3	2	2	2	2	3	2	2	2	2	2	2	2	3	2	3	2	3	3	3	4	3	3	3	3	4	3	4	3	3	3
AU046270	2	1	2	2	2	2	1	0	1	1	1	1	1	0	1	1	0	0	1	0	1	1	1	1	2	1	2	2	2	2	2	1	2	2	2	1
AU067643	6	7	6	7	7	6	4	3	4	4	3	3	3	3	3	3	4	3	3	3	3	3	3	3	6	6	6	6	6	6	6	5	6	5	5	5
AU067701	0	1	0	0	0	0	0	1	0	0	0	1	0	1	0	0	0	0	0	1	0	0	0	0	0	0	0	0	0	0	0	1	0	0	0	1
AU067702	0	0	0	0	0	0	0	0	0	0	0	0	1	1	0	0	0	1	0	1	1	1	1	1	0	0	0	0	0	0	0	0	0	0	0	0
AU067719	0	0	0	0	0	0	1	1	1	1	1	1	1	1	1	1	1	1	1	1	1	1	1	1	1	0	0	0	1	0	1	1	1	1	1	1
AU067723	1	1	1	1	1	1	2	2	2	2	2	2	2	1	2	2	2	1	2	1	2	2	2	2	1	1	1	1	1	1	2	1	2	1	1	2
AU067731	2	2	1	2	2	2	1	2	2	2	2	2	1	2	1	1	2	1	1	1	1	1	1	1	2	2	2	2	2	2	2	2	2	2	2	2
AU067741	0	0	0	0	0	0	1	0	1	0	0	0	0	0	0	0	0	0	0	0	0	0	0	0	0	0	0	0	0	0	0	0	0	0	0	0
AU067784	1	1	1	1	1	1	2	2	2	1	2	2	1	1	1	1	1	1	2	1	1	1	2	1	2	2	2	2	2	2	2	1	1	1	1	1
AU079047	23	24	25	24	24	24	32	35	32	31	32	35	48	50	49	50	49	51	46	53	49	49	51	51	22	26	23	22	23	26	22	26	23	23	23	26
AU079142	10	9	9	9	10	9	10	9	10	10	9	9	11	11	11	11	11	11	9	10	9	9	9	9	10	9	10	10	10	10	9	9	9	9	9	9
AU079514	29	30	30	29	31	30	36	33	35	36	34	32	36	35	40	36	36	34	36	32	36	32	32	33	24	26	26	25	27	25	26	27	30	29	25	27
AU079968	0	0	0	0	0	0	0	0	0	0	0	0	1	0	0	0	0	0	0	0	1	0	0	0	0	0	0	0	0	0	0	0	0	0	0	0
AU080319	57	52	57	54	54	54	59	55	61	58	54	54	62	62	58	60	59	60	60	63	62	61	60	61	59	54	60	60	59	61	56	52	53	55	56	51
AU080586	46	40	42	47	45	45	43	35	42	42	39	36	25	23	24	22	23	24	26	25	27	24	24	25	36	36	37	37	38	38	40	37	41	40	39	39
AU080745	1	1	1	1	1	1	1	1	1	1	1	1	1	1	1	1	1	1	1	1	1	1	1	1	1	1	1	1	1	1	1	1	1	1	1	1
AU080787	1	1	1	1	1	1	2	2	2	2	1	1	2	2	1	1	1	1	1	2	1	2	1	1	1	1	1	1	1	1	1	1	1	1	1	1
AV000235	87	86	81	90	92	89	87	87	90	87	82	81	84	79	86	85	83	75	88	83	88	80	81	82	78	87	87	85	83	88	93	85	92	88	83	90
AV000569	2	1	2	1	2	1	1	1	1	1	1	1	1	1	1	1	1	1	1	1	1	1	1	1	2	1	1	1	1	1	1	1	1	1	1	1
AV000840	4	4	4	4	4	4	2	1	2	2	2	2	2	2	2	2	2	2	3	1	2	2	2	2	4	4	4	4	4	4	3	2	3	3	3	3
AV002845	174	183	178	179	180	180	157	146	153	155	161	156	148	142	148	141	151	145	160	155	156	148	155	155	173	176	177	178	180	174	181	183	186	184	178	185
AV003026	25	23	23	25	27	25	15	13	15	15	15	13	12	10	13	12	11	12	15	11	13	12	12	12	19	21	22	20	22	19	20	16	20	18	17	18
AV003169	27	28	25	25	28	27	22	18	21	20	21	19	19	17	20	17	18	19	26	19	23	20	22	22	24	25	25	24	24	24	30	22	28	24	23	24
AV003223	6	6	7	6	6	6	9	8	8	8	8	8	7	7	7	7	7	7	7	7	8	7	7	6	7	6	7	7	7	7	7	7	7	7	7	7
AV003424	66	66	68	67	68	68	73	64	68	68	65	62	65	61	68	65	71	63	64	60	61	60	61	59	70	69	68	69	67	70	78	64	71	67	66	66
AV003728	3	2	4	3	3	3	3	1	3	3	2	1	2	2	2	2	2	2	2	2	3	3	2	2	2	2	2	2	2	2	2	2	3	2	2	2
AV004411	2	2	2	2	2	2	2	1	2	2	1	1	1	1	1	1	1	1	1	1	1	1	1	1	1	1	1	1	1	1	2	1	2	2	1	1
AV004950	0	0	1	0	0	0	1	0	0	1	0	0	1	0	1	1	0	1	1	1	1	1	1	1	1	0	0	1	0	0	1	1	1	1	1	1
AV004977	142	141	144	141	141	141	142	132	140	137	137	142	144	147	151	143	150	149	144	146	144	144	142	146	147	142	143	150	147	142	142	140	140	136	141	138
AV005520	3	3	3	3	3	3	3	2	2	3	2	3	2	2	1	2	2	2	1	1	2	1	2	2	3	3	2	2	2	3	3	3	3	3	3	3
AV005827	84	81	85	81	82	81	95	83	92	88	88	88	86	90	90	87	86	88	95	88	89	90	88	88	89	81	85	90	87	80	87	83	87	85	85	83
AV006771	3	2	3	3	2	3	3	3	3	3	3	3	2	2	3	2	2	2	3	2	3	2	2	2	2	3	3	3	3	2	3	2	3	2	2	2
AV006937	27	27	27	25	25	25	33	30	32	32	28	29	43	37	38	38	31	38	42	37	41	42	38	38	32	27	31	30	28	30	28	24	28	26	26	24
AV007149	27	25	26	28	27	27	20	18	21	19	18	18	20	20	20	20	19	19	23	24	23	22	23	23	17	18	17	16	19	18	23	20	23	22	20	22
AV007315	26	25	27	24	24	25	25	22	23	23	22	23	25	25	24	25	24	25	30	27	28	29	27	27	31	28	29	30	29	28	24	23	23	23	24	21
AV008091	1	1	1	1	1	1	1	0	1	1	1	1	1	1	1	1	1	1	1	1	1	1	1	1	0	0	0	0	0	0	0	0	1	0	1	1
AV008714	1	2	1	1	1	1	1	0	1	1	0	0	0	0	0	0	0	0	1	1	1	0	1	1	1	1	1	1	1	1	1	1	1	1	1	1
AV010467	20	17	21	20	21	22	24	21	23	24	21	21	19	20	18	19	19	19	20	20	20	20	19	19	21	17	20	22	20	20	22	19	21	21	21	19
AV011036	2	1	1	2	1	2	2	2	2	2	2	2	2	2	2	2	2	2	2	2	2	2	2	2	2	1	2	2	2	2	2	1	2	2	2	2
AV011460	5	3	6	4	4	4	3	2	3	3	2	2	4	4	3	3	3	3	3	3	3	3	2	2	4	3	4	5	5	4	4	3	4	3	3	3
AV011848	49	51	53	51	51	52	45	38	41	42	43	39	36	33	38	34	36	34	40	33	37	33	35	35	45	47	46	46	47	47	58	47	56	54	49	52
AV012102	21	19	22	20	19	20	21	16	20	19	18	19	22	21	20	21	21	22	22	21	21	22	20	20	24	20	22	25	23	21	25	22	23	24	24	21
AV012790	1	1	1	1	1	1	1	1	1	1	1	1	2	1	1	1	2	1	1	1	1	1	1	1	1	1	1	2	1	2	1	1	1	1	1	1
AV013771	2	2	2	2	2	2	3	2	3	3	2	3	4	4	4	4	4	4	3	3	3	3	3	3	2	2	2	2	2	2	2	2	2	2	2	2
AV013785	3	3	3	3	3	3	4	3	4	3	4	4	3	3	3	3	3	3	4	3	3	3	3	3	3	3	3	3	3	3	4	3	3	3	3	3
AV015462	147	163	156	150	155	156	128	128	135	126	135	130	151	138	145	148	146	139	138	126	133	126	122	132	151	158	152	150	154	150	161	151	162	152	137	155
AV016303	2	1	2	2	2	2	1	1	2	2	1	1	3	3	3	3	3	2	2	1	2	2	1	1	2	1	2	2	2	2	2	2	2	2	2	2
AV016515	1	1	1	1	1	1	1	1	1	1	1	1	2	2	2	2	2	2	2	2	2	2	2	2	1	1	1	1	1	1	1	1	1	1	1	1
AV016566	27	22	21	27	30	24	18	12	20	17	17	12	7	7	9	7	10	6	10	7	9	7	7	7	15	16	22	20	21	19	22	16	24	20	16	19
AV016940	40	38	40	40	40	39	42	33	41	39	37	35	44	41	45	40	39	42	53	48	52	51	49	53	38	35	37	36	36	38	41	36	41	42	39	39
AV017487	2	2	2	2	2	2	2	2	2	2	2	3	3	4	4	4	3	4	3	3	4	3	3	3	3	2	3	3	3	2	2	2	2	2	2	2
AV017766	9	8	9	8	8	8	9	8	8	9	8	8	9	8	9	9	9	9	8	8	9	8	8	8	9	7	8	9	8	8	9	8	9	9	10	9
AV018484	5	4	5	5	5	4	6	4	6	6	5	5	6	5	6	5	5	5	6	5	6	5	5	6	4	3	4	4	4	4	5	4	5	5	4	4
AV018723	0	0	1	0	0	1	0	0	0	0	0	0	0	0	0	0	0	0	0	0	0	0	0	0	0	0	0	0	0	0	0	0	0	0	0	0
AV018774	20	16	20	19	18	19	26	20	24	25	21	22	21	19	22	21	20	20	21	20	22	22	19	21	20	16	19	19	19	19	23	19	22	23	22	21
AV018952	8	8	8	8	8	8	5	4	4	5	5	5	7	6	6	6	6	6	8	8	8	7	8	8	8	7	7	7	8	8	8	7	8	8	7	7
AV019076	5	7	5	5	5	6	5	6	5	6	8	8	3	4	3	4	5	4	3	4	3	3	5	5	5	8	5	5	5	5	5	8	5	6	8	8
AV019615	1	1	1	1	1	1	1	1	1	0	0	0	1	1	1	1	1	1	1	1	1	1	1	1	1	1	1	1	1	1	1	1	1	1	1	1
AV019894	17	16	17	16	16	15	17	15	17	17	15	16	21	18	19	19	18	19	20	18	19	21	19	19	17	15	16	16	16	17	16	15	16	16	18	15
AV019984	40	40	41	38	38	38	37	34	35	34	35	36	40	41	40	41	42	41	41	39	38	40	39	39	45	43	44	45	45	44	42	39	40	41	41	38
AV020390	10	9	11	10	10	11	16	13	16	14	14	14	19	17	18	18	16	17	18	15	16	17	16	15	13	11	12	12	11	13	12	10	11	11	12	11
AV021455	8	6	8	8	8	8	11	6	11	10	10	8	4	3	4	3	3	3	4	3	4	4	3	3	8	7	8	8	8	8	9	6	8	8	8	8
AV021552	28	25	31	29	28	27	22	19	22	20	19	21	40	33	37	38	35	35	25	22	24	25	23	23	37	30	36	37	34	35	29	27	29	28	27	27
AV021593	7	9	7	7	7	7	8	11	7	8	8	9	12	15	12	13	13	15	15	19	14	15	16	17	8	8	7	7	7	7	6	9	6	6	7	7
AV021595	18	18	18	17	17	17	16	16	15	15	15	15	13	13	13	14	14	14	14	15	15	14	15	15	17	18	17	17	17	17	19	19	18	19	19	18
AV023018	1	1	1	1	1	1	1	2	1	1	1	1	0	1	0	0	1	1	0	1	0	0	1	1	0	1	0	0	1	0	1	1	1	1	1	1
AV023206	39	35	39	36	36	35	36	33	35	35	32	34	39	38	37	38	39	39	39	40	39	43	40	42	36	30	33	35	34	33	35	34	34	34	37	30
AV023312	1	1	1	1	1	1	1	1	1	1	0	0	0	0	0	0	0	0	0	1	1	1	1	1	0	0	0	0	0	0	0	1	0	1	1	1
AV023830	7	7	6	6	7	6	5	4	5	5	5	4	4	3	4	4	4	4	5	4	5	4	4	4	4	4	4	4	5	4	7	6	7	6	6	6
AV023865	14	13	14	13	14	13	19	16	17	17	16	17	21	20	20	21	20	20	22	20	21	21	19	19	17	13	14	15	15	14	15	15	15	15	16	14
AV023994	1	1	1	0	0	1	1	2	1	1	2	2	1	1	1	1	1	1	1	1	1	1	1	1	1	1	1	1	1	1	1	2	1	1	1	1
AV024335	10	8	10	10	9	9	9	5	8	8	8	7	7	5	7	6	6	6	7	5	7	7	6	6	11	8	11	11	11	9	11	9	11	11	10	10
AV024339	15	13	16	15	15	15	22	16	23	20	19	18	18	15	20	19	16	15	18	14	18	17	16	16	15	12	15	16	13	14	16	13	16	16	15	14
AV024351	4	4	4	4	4	4	6	4	5	5	5	5	4	3	4	3	3	4	5	4	5	5	4	5	3	3	3	3	3	3	5	4	5	5	5	5
AV024387	0	0	0	0	0	0	0	0	0	0	0	0	0	0	0	0	0	0	0	0	0	0	0	0	1	1	1	1	1	1	0	0	0	0	0	0
AV024458	1	1	1	1	1	1	1	1	1	1	1	1	0	0	0	0	0	0	1	1	1	1	1	1	1	1	1	1	1	1	1	1	1	1	1	1
AV024531	3	6	3	3	3	3	4	10	3	3	4	6	5	8	4	5	6	7	4	8	5	5	6	6	3	5	3	3	3	3	4	9	4	4	4	6
AV024539	3	3	2	3	3	3	3	3	3	3	4	3	4	4	5	4	4	4	4	4	4	4	4	4	3	3	3	3	3	3	3	2	3	3	2	3
AV024540	17	17	19	17	16	17	25	21	23	22	22	22	25	26	27	26	26	26	26	25	26	25	25	25	21	19	21	20	20	20	21	20	21	21	21	20
AV024771	23	24	26	25	23	25	20	18	21	20	21	21	19	18	20	20	18	18	17	15	17	17	18	18	30	29	30	30	30	30	25	24	26	24	26	25
AV024918	4	3	3	4	4	3	3	2	3	3	2	2	1	2	1	1	2	1	2	2	2	2	2	2	4	3	4	4	4	4	4	3	4	3	4	3
AV025424	51	60	51	51	55	57	48	55	47	48	56	52	41	47	43	39	41	45	42	40	41	38	44	43	53	64	54	54	58	55	68	68	65	62	62	67
AV025454	20	24	18	20	24	21	19	19	19	18	21	17	13	12	13	14	14	13	14	12	14	12	13	12	16	21	22	19	20	19	25	20	25	22	21	26
AV025472	21	58	24	25	32	41	16	39	19	31	48	50	18	31	22	40	47	44	20	36	20	35	51	47	26	67	28	29	34	44	25	52	27	38	49	56
AV025559	57	57	56	57	59	58	63	54	61	62	59	58	45	43	47	43	42	44	45	39	44	39	41	40	54	52	55	56	53	54	66	53	62	59	55	58
AV025581	2	3	2	2	2	2	2	2	2	2	2	2	2	3	2	2	2	3	2	2	2	2	2	2	2	2	2	3	2	2	2	3	2	2	2	3
AV025627	1	1	1	1	1	1	1	1	1	1	1	1	1	1	1	1	1	1	1	1	1	1	1	1	1	1	1	1	1	1	1	1	1	1	1	1
AV025667	65	64	67	67	66	66	65	53	59	60	58	57	48	43	46	46	47	44	53	46	54	48	48	46	61	56	62	63	59	62	71	58	69	61	58	64
AV025877	3	3	3	2	3	3	2	3	3	2	3	3	1	2	1	1	2	2	2	2	2	2	2	2	2	3	2	2	2	2	2	2	2	2	2	2
AV025913	4	4	4	4	4	4	5	4	4	4	4	4	5	5	5	5	4	5	5	5	5	5	5	5	5	4	5	5	5	5	5	5	5	5	5	5
AV025957	2	4	3	3	3	3	2	2	2	2	2	3	1	2	1	2	2	2	2	2	2	2	3	3	2	2	2	2	2	2	3	3	3	3	3	3
AV025980	16	13	17	16	15	16	19	14	17	17	15	15	15	13	14	15	14	15	15	14	15	15	14	14	17	14	15	16	14	15	20	16	19	18	19	17
AV026569	32	25	33	29	30	29	32	26	32	30	28	28	38	34	35	35	33	34	40	38	41	42	39	38	34	29	34	34	32	35	33	31	32	33	35	32
AV026617	4	12	4	13	29	44	3	6	15	60	66	44	7	3	26	42	4	5	7	3	13	47	28	17	4	36	5	11	30	51	6	4	23	58	86	63
AV026664	10	9	11	11	10	10	15	14	14	14	14	13	14	14	14	13	14	14	11	13	13	12	12	12	8	9	9	8	9	9	9	10	10	10	10	11
AV026910	5	5	5	5	5	5	5	3	5	4	4	3	3	3	3	3	3	3	4	4	4	4	4	4	4	3	4	4	4	4	5	4	5	5	4	4
AV026976	4	4	4	4	4	4	4	4	5	4	5	5	7	5	7	7	6	6	6	5	6	6	6	5	8	7	7	8	7	7	4	3	4	4	4	4
AV027151	35	35	38	36	38	35	27	22	29	26	28	23	26	22	25	22	21	21	30	22	28	26	24	24	32	31	33	32	34	32	33	32	35	33	31	30
AV027153	1	1	1	1	1	1	1	0	1	1	1	1	1	0	1	1	0	0	1	0	1	1	0	1	1	1	1	1	1	1	1	0	1	1	1	1
AV027702	2	2	2	2	2	2	2	2	2	2	2	2	3	3	3	3	3	3	3	3	3	3	3	3	3	2	3	3	3	3	3	2	3	3	2	3
AV027921	39	38	44	43	41	40	50	46	48	48	43	39	50	48	49	48	48	44	33	34	36	36	35	35	37	38	44	41	40	43	37	37	36	38	33	39
AV028026	1	1	1	1	1	1	1	2	1	1	1	2	2	2	2	2	2	2	1	1	1	1	1	1	1	1	1	1	1	1	1	1	1	1	1	1
AV028069	59	57	58	59	58	58	43	31	43	38	38	34	37	29	32	32	31	30	42	32	37	37	36	34	49	44	48	49	48	49	59	46	59	54	53	50
AV030071	2	1	2	2	2	1	2	1	1	1	1	1	2	1	2	2	1	2	2	1	2	2	1	1	2	2	2	2	2	2	2	1	2	2	2	2
AV030118	4	3	4	3	4	4	3	3	3	3	3	3	4	4	4	4	4	4	3	3	3	3	3	3	4	4	5	4	5	4	3	3	3	3	3	3
AV030603	3	3	2	3	3	3	2	2	2	3	3	2	2	2	2	2	2	2	3	2	2	3	2	2	2	3	2	2	3	2	2	2	2	3	3	2
AV030922	32	31	32	32	29	28	27	24	28	26	26	27	41	35	37	37	39	37	40	36	39	40	37	37	36	30	33	36	33	29	30	29	30	29	30	28
AV031454	3	3	3	3	3	3	3	3	4	3	3	2	4	3	4	3	3	3	4	3	4	3	3	3	3	2	3	3	3	3	3	2	3	3	3	3
AV032053	1	1	1	1	1	1	1	1	1	1	1	1	1	1	1	1	1	1	1	1	1	1	1	0	1	1	1	1	1	1	1	1	1	1	1	1
AV032244	2	2	2	2	2	2	2	2	2	2	2	2	2	2	2	2	2	2	2	2	2	2	2	2	2	2	2	2	2	2	2	2	2	2	2	2
AV033355	1	1	0	1	1	1	1	0	1	1	1	0	0	0	0	0	0	0	0	0	0	0	0	0	0	0	0	0	0	0	1	0	1	1	0	1
AV033768	1	1	0	1	1	0	1	1	1	1	1	1	2	1	1	1	1	1	1	1	1	1	1	1	1	1	1	1	1	1	1	1	1	1	0	1
AV035110	1	1	1	1	1	1	2	1	1	1	1	1	2	2	2	2	1	1	2	2	2	2	2	2	1	1	1	1	1	1	2	1	1	1	1	1
AV035166	21	18	21	19	19	18	22	19	20	21	19	18	23	21	21	21	20	22	21	21	22	24	21	21	22	18	21	21	20	20	20	18	19	20	20	19
AV035368	1	1	1	1	1	1	1	1	1	1	1	1	1	1	1	1	1	1	1	1	1	1	1	1	0	1	0	0	1	1	1	1	1	1	1	1
AV036172	11	11	12	11	11	12	17	13	16	16	16	15	17	15	16	16	15	16	19	15	17	16	16	15	13	13	14	13	13	14	14	12	14	13	13	13
AV036957	0	0	0	1	0	0	1	1	1	1	1	0	1	1	1	1	1	1	1	1	1	1	1	1	0	0	0	0	0	0	0	0	0	0	0	0
AV037157	306	332	301	309	306	303	303	306	308	317	320	315	273	270	274	271	273	273	307	293	290	286	290	286	314	325	325	322	326	316	329	295	322	312	299	322
AV037573	3	3	3	3	3	3	2	3	2	2	2	2	2	3	3	2	2	3	3	3	3	3	3	3	2	3	2	2	2	2	2	3	3	2	2	3
AV038603	41	38	40	40	40	37	30	25	30	28	29	27	28	26	27	26	24	27	32	29	31	30	30	29	34	32	33	33	35	33	40	36	40	37	38	35
AV039444	5	4	6	5	5	5	6	3	5	5	5	4	4	4	4	4	4	4	5	3	5	5	4	3	7	4	6	6	6	5	6	4	6	6	5	5
AV044898	3	4	3	3	4	3	3	3	3	3	3	3	3	3	3	3	3	3	2	2	2	2	2	2	3	3	3	3	3	3	3	3	3	3	3	3
AV045020	3	3	3	3	3	3	2	2	3	3	2	2	3	2	3	2	2	2	2	2	3	2	2	2	3	3	3	3	3	3	3	3	3	3	3	3
AV045569	90	96	88	83	88	88	99	81	93	91	93	85	92	92	94	88	89	94	90	88	94	88	88	90	82	79	82	80	81	87	96	85	95	86	86	82
AV045658	5	4	5	5	5	5	7	7	6	7	6	5	7	7	7	7	7	8	5	7	6	6	6	7	3	3	3	2	3	3	4	5	4	4	4	4
AV046532	11	10	10	10	10	10	11	8	10	10	10	9	11	10	11	11	11	10	13	12	12	13	12	12	8	8	9	9	8	8	11	11	11	11	11	10
AV046534	34	32	33	32	33	32	39	34	36	35	34	35	42	42	40	41	40	40	39	39	39	40	39	38	33	30	34	34	33	34	33	30	32	32	33	31
AV046829	160	164	156	162	163	161	173	167	169	165	172	164	153	152	157	152	157	153	167	156	157	154	156	158	173	172	166	174	177	168	169	162	170	165	160	169
AV047320	1	1	1	1	1	1	1	1	1	1	1	1	1	1	1	1	1	1	1	1	1	1	1	1	1	1	1	1	1	1	1	1	1	1	1	1
AV047585	34	30	34	32	31	31	27	23	25	25	25	25	24	24	24	24	23	25	25	24	25	25	24	23	31	26	27	28	27	26	34	31	35	31	34	29
AV047635	0	0	0	0	1	0	1	0	0	1	0	0	1	0	1	1	1	1	0	1	1	1	1	1	0	0	0	0	0	0	0	0	0	0	0	0
AV047821	18	18	18	18	19	17	11	10	12	12	11	11	12	10	11	11	10	11	12	11	12	12	11	11	17	17	17	17	18	18	19	15	19	18	18	17
AV048277	29	25	30	26	27	26	37	28	34	34	29	31	26	25	26	25	24	26	27	26	27	28	24	26	34	25	29	30	29	30	29	26	28	30	32	26
AV048291	4	4	4	4	4	4	6	5	5	5	5	5	4	4	5	4	4	5	6	6	6	6	5	6	3	3	3	3	3	4	5	4	4	4	4	4
AV049645	26	24	28	26	26	25	22	18	22	21	20	21	18	17	18	19	16	16	23	19	22	21	20	20	29	25	28	30	29	27	28	24	26	26	24	25
AV049820	1	1	2	1	1	1	2	1	2	2	1	1	2	2	2	2	1	1	2	2	2	2	1	2	1	1	1	1	1	1	1	1	2	2	1	1
AV051525	42	39	42	42	40	41	49	43	46	44	41	43	51	47	48	46	49	49	48	47	47	48	45	47	46	41	43	44	43	43	44	41	43	43	43	42
AV051733	16	16	16	16	15	15	15	13	15	14	14	14	16	15	15	15	15	15	19	17	17	17	17	16	14	13	14	14	14	14	14	11	13	12	13	12
AV051768	26	25	27	26	25	25	22	21	22	21	20	18	18	19	17	17	17	18	18	19	18	18	18	19	22	22	23	23	21	23	22	22	23	24	22	21
AV052058	5	5	5	5	5	5	6	5	6	6	6	6	5	5	5	5	5	5	6	6	6	6	6	6	5	4	5	5	5	5	5	4	5	4	4	4
AV053127	1	1	2	1	2	1	2	1	2	2	2	1	2	2	2	2	2	2	3	2	2	3	2	2	2	2	2	2	2	2	2	1	2	1	2	2
AV053772	6	7	7	6	6	6	8	7	8	8	8	7	10	8	10	9	9	9	10	9	9	9	8	9	7	6	7	7	7	7	8	7	8	8	7	7
AV053864	35	36	34	37	39	35	34	30	35	33	35	31	26	23	26	24	24	23	30	24	28	24	23	23	27	28	29	29	30	26	35	30	37	34	29	33
AV054377	39	34	40	38	39	37	35	29	35	33	29	29	39	36	35	36	36	34	38	31	34	36	31	30	43	36	42	42	40	41	39	33	37	37	37	33
AV054417	2	2	2	2	2	1	1	1	1	1	1	1	1	1	1	1	1	1	0	0	0	0	0	0	2	2	2	2	2	2	2	2	2	2	2	1
AV056485	2	2	2	2	2	2	2	1	2	2	2	2	2	2	2	2	2	2	2	2	2	2	2	2	2	2	2	2	2	2	2	2	2	2	2	2
AV056885	4	4	4	4	4	4	4	3	4	4	4	4	5	4	4	5	4	5	5	5	5	5	5	5	4	3	4	4	4	4	5	4	5	5	5	4
AV056887	1	1	1	1	1	1	0	0	0	0	0	0	0	0	0	0	0	0	0	0	0	0	0	0	1	0	0	1	0	0	1	1	1	1	1	1
AV057789	88	82	83	89	85	85	96	88	92	91	86	90	97	98	99	95	100	98	95	98	95	95	96	96	79	72	76	79	75	80	88	85	88	89	87	84
AV058500	299	307	312	309	306	310	269	261	254	270	257	268	238	237	237	238	239	246	243	242	242	249	247	246	267	267	264	265	271	291	308	292	294	299	308	296
AV059518	32	33	31	33	34	32	28	26	28	28	30	26	19	18	20	17	18	18	21	19	20	18	20	20	26	30	29	27	29	27	34	29	33	32	30	32
AV060550	21	21	21	19	20	21	18	15	17	16	16	16	14	15	15	15	14	15	16	14	15	14	14	15	16	15	15	15	16	16	20	18	19	18	19	17
AV061337	17	15	18	18	17	16	19	16	19	18	17	17	25	22	24	23	20	22	19	19	21	20	18	19	16	14	16	16	16	16	17	16	16	17	16	17
AV062214	7	7	7	7	7	7	5	4	4	4	4	4	3	3	3	3	3	3	3	3	3	3	3	3	5	5	5	5	5	5	6	6	6	6	6	7
AV062896	1	1	0	0	1	1	0	0	0	0	0	0	0	1	0	1	0	1	1	1	1	1	1	1	0	0	0	0	0	0	1	1	0	1	0	1
AV064451	110	111	106	108	109	103	115	108	114	114	108	110	124	117	124	113	116	125	134	126	134	133	130	132	118	113	113	115	115	109	117	113	118	116	117	110
AV065861	24	22	23	23	23	22	21	17	19	19	17	19	18	17	17	18	17	17	20	19	20	19	19	19	22	18	20	21	20	20	23	22	23	23	24	20
AV066335	128	125	131	128	127	127	145	130	139	140	135	139	130	128	125	125	130	127	136	135	137	135	130	132	136	128	133	137	131	134	150	134	139	147	142	137
AV066512	10	9	9	10	10	10	9	8	9	10	10	9	9	8	10	11	10	8	9	9	10	11	9	9	9	9	9	9	9	10	8	7	9	10	11	8
AV066625	423	425	427	427	424	424	425	423	423	424	423	427	384	382	372	384	363	365	423	423	382	382	401	423	422	424	423	426	428	426	426	422	426	424	424	425
AV066677	4	4	4	4	4	4	4	4	4	4	4	4	5	4	5	4	4	4	5	5	5	4	4	5	4	4	4	4	4	4	4	4	4	4	4	4
AV066689	4	6	4	4	4	5	4	6	5	5	6	6	4	5	5	5	5	6	5	6	5	5	6	6	2	4	3	3	3	3	4	4	4	4	4	4
AV066734	13	11	13	12	12	12	17	15	15	16	14	15	16	16	16	17	15	16	15	15	15	16	15	16	12	11	11	11	11	11	13	13	13	14	14	13
AV066932	13	13	11	12	12	12	14	12	13	13	13	12	11	10	11	10	11	11	12	11	12	11	11	10	14	13	13	13	14	13	14	12	14	13	12	14
AV066985	171	170	173	170	166	170	175	164	166	169	160	173	193	191	190	193	192	194	203	205	194	201	201	200	168	163	159	164	166	172	162	156	158	159	166	156
AV067008	7	7	7	7	7	7	7	7	7	7	7	7	4	4	5	5	4	4	6	6	6	6	6	6	5	5	5	5	5	5	6	6	6	6	6	6
AV067695	38	35	38	38	37	37	46	41	42	44	41	42	40	39	41	41	40	40	45	44	44	44	44	44	38	36	37	37	35	37	46	45	45	45	46	46
AV068352	25	24	24	26	24	25	25	19	23	23	21	21	22	20	21	21	21	20	25	22	23	23	21	22	26	21	24	26	24	24	24	21	23	23	22	22
AV069169	5	6	5	5	5	5	6	5	6	6	6	6	5	5	6	5	5	5	6	5	5	5	5	5	5	5	5	5	5	5	5	5	5	5	5	5
AV069499	3	3	3	3	3	3	4	2	4	3	3	3	4	3	3	3	3	3	4	3	4	4	3	3	3	3	3	3	3	3	3	3	3	3	3	3
AV069567	12	10	11	10	11	10	9	6	8	8	8	7	6	5	6	6	6	5	8	6	7	7	7	7	11	9	10	11	10	10	12	9	11	11	11	9
AV069725	7	6	7	7	7	7	7	6	7	7	6	6	8	7	7	7	7	7	9	7	8	7	7	6	8	7	8	9	8	8	9	7	9	8	7	7
AV071650	1	1	1	1	1	1	1	2	1	1	1	1	0	1	0	0	1	0	0	1	0	0	0	0	1	1	1	1	1	1	0	1	0	0	0	0
AV072100	5	5	5	5	5	5	4	3	4	4	4	4	4	4	4	4	3	4	4	4	4	4	4	4	5	5	5	5	5	5	4	5	5	5	5	5
AV077293	1	1	1	1	1	1	2	2	2	2	3	2	2	2	2	2	3	2	2	1	2	2	2	2	3	2	3	3	3	3	2	1	2	2	2	2
AV078077	1	1	1	1	1	1	2	1	1	1	1	1	1	1	1	1	1	1	1	1	1	1	1	1	1	1	1	1	1	1	1	1	1	1	1	1
AV078506	1	1	1	1	1	1	0	0	0	0	0	0	0	0	0	0	0	0	0	0	0	0	0	0	0	0	0	0	0	0	0	0	0	0	0	0
AV078914	3	2	2	3	3	2	3	3	3	3	3	3	2	2	2	2	2	2	3	3	3	2	2	2	2	2	2	2	2	2	2	2	3	2	2	3
AV079128	0	1	0	0	0	1	0	0	0	0	0	0	0	0	0	0	0	0	1	0	1	0	1	1	0	0	0	0	0	0	0	0	0	0	0	1
AV079268	1	1	1	1	1	1	1	2	1	1	1	1	1	2	1	1	1	2	1	2	1	1	1	2	0	1	1	1	1	1	1	1	1	1	1	1
AV082188	31	31	30	32	31	30	19	14	18	17	16	14	20	16	18	17	17	17	20	16	18	18	17	18	23	23	24	24	23	24	21	19	22	20	20	20
AV083350	1	1	1	1	1	1	1	0	1	1	1	0	0	0	0	0	0	0	0	0	0	0	0	0	1	0	1	1	1	1	1	0	1	1	1	1
AV083741	8	9	8	8	8	8	6	8	6	6	6	5	7	9	8	7	8	8	9	10	9	8	7	7	9	9	9	10	9	7	5	6	5	5	5	5
AV083806	2	2	2	2	2	2	3	2	3	3	2	2	4	3	4	3	3	3	5	3	4	3	3	3	2	2	2	2	2	2	3	3	3	3	3	3
AV084012	9	10	7	8	9	8	10	9	10	10	10	9	10	9	10	9	9	9	10	9	9	9	9	10	6	7	7	7	7	7	8	8	9	9	8	8
AV085180	57	59	56	56	58	57	60	53	57	59	56	56	47	47	49	48	47	47	52	50	53	51	51	50	52	49	50	50	51	50	55	51	56	52	52	50
AV085634	10	7	9	10	9	8	8	7	7	7	7	7	5	5	5	5	4	5	5	5	5	5	5	5	7	6	7	7	7	7	9	9	9	9	10	8
AV087417	3	3	3	3	3	3	3	3	3	3	3	3	3	3	3	3	3	3	2	2	2	3	2	3	2	3	3	2	3	3	4	3	3	4	3	3
AV088109	6	4	5	5	5	5	5	4	5	5	5	5	4	4	5	4	4	4	4	4	5	5	4	4	5	4	5	5	5	5	5	4	5	5	4	4
AV089443	6	6	6	6	6	6	6	5	6	6	5	5	8	6	8	7	6	7	8	6	7	6	6	6	6	5	6	6	6	5	7	6	7	6	6	6
AV090150	4	4	4	4	4	4	6	5	6	6	6	6	9	9	9	9	8	9	8	9	9	8	8	9	5	4	4	4	5	5	5	5	5	5	5	5
AV090328	4	4	4	4	4	4	3	3	3	3	3	3	3	2	3	2	2	2	4	3	3	3	3	2	4	4	4	4	4	4	4	3	4	4	3	3
AV091354	3	3	4	3	3	3	5	4	4	4	4	4	3	3	3	3	3	3	5	4	5	5	5	5	4	4	5	5	4	5	5	5	5	5	5	5
AV092283	4	4	4	4	4	4	4	4	4	5	5	4	5	5	5	4	5	5	5	5	5	5	5	5	4	4	4	4	4	4	4	4	5	4	4	4
AV094519	1	1	1	1	1	1	1	1	1	1	1	1	0	0	0	0	0	0	0	0	0	0	0	0	1	1	1	1	1	1	1	1	1	1	1	1
AV094648	17	17	16	19	19	17	19	14	19	19	17	15	14	13	15	15	13	13	14	12	14	13	13	13	13	14	17	16	15	16	18	15	18	16	15	16
AV094811	0	0	0	0	0	0	0	0	0	0	0	0	0	0	0	0	0	0	1	1	1	1	1	1	0	0	0	0	0	0	0	0	0	0	0	0
AV094856	1	2	2	2	2	2	2	3	2	2	2	2	1	2	1	1	2	2	1	2	2	1	2	2	1	2	1	1	1	1	2	2	2	2	2	2
AV094898	6	6	6	6	6	6	6	6	6	6	7	7	5	4	5	5	6	6	5	5	5	6	6	6	6	7	6	6	6	6	5	6	6	6	6	6
AV094989	40	39	38	40	39	39	35	37	36	35	35	36	36	39	38	36	38	38	39	39	40	39	40	40	35	36	36	34	36	36	41	41	40	39	40	39
AV095209	0	0	0	0	0	0	0	0	0	0	0	0	2	1	2	2	2	1	1	1	1	1	1	1	0	0	0	0	0	0	0	0	0	0	0	0
AV095945	2	2	2	2	2	2	2	1	2	2	1	1	2	2	1	1	2	2	2	2	2	2	2	2	2	2	2	2	2	2	2	2	2	2	2	2
AV100061	0	0	0	0	0	0	1	1	1	1	1	1	2	2	2	2	2	2	1	1	1	1	1	1	1	1	1	1	1	1	1	1	1	1	1	1
AV100071	28	23	26	25	27	26	23	18	22	21	18	19	24	21	22	21	20	20	28	24	29	28	25	25	30	23	29	29	26	28	32	24	29	28	28	24
AV100078	5	4	6	6	6	5	5	4	5	5	5	4	6	5	6	5	5	5	6	5	6	6	5	6	4	4	4	5	4	4	6	6	6	6	6	5
AV100134	34	34	36	35	35	34	36	35	37	36	33	34	45	43	43	42	41	42	49	50	46	46	44	45	40	35	38	41	40	38	42	37	42	41	41	39
AV100225	2	2	3	1	2	2	4	3	3	2	2	4	2	2	2	2	2	3	2	2	2	2	3	2	4	2	2	3	3	3	2	3	2	2	4	2
AV100480	3	3	3	3	3	3	4	3	4	4	3	4	6	6	6	6	5	6	7	6	7	7	7	7	3	2	2	2	2	2	4	3	4	4	4	3
AV101079	22	22	21	22	23	22	15	14	15	15	14	15	16	16	16	15	15	15	16	15	16	15	15	15	19	19	18	19	18	19	21	20	22	19	21	19
AV101245	1	1	1	1	1	1	1	1	1	1	1	1	2	2	2	2	3	2	1	1	1	1	1	1	1	1	1	1	1	1	1	1	1	1	1	1
AV101824	48	47	45	48	49	48	59	60	55	57	54	54	50	48	47	44	47	50	57	54	56	51	51	53	43	43	44	43	44	42	50	44	49	47	44	45
AV102008	1	1	1	1	1	1	1	1	1	1	1	1	1	1	1	1	1	1	1	1	1	1	1	1	1	1	1	1	1	1	1	1	1	1	1	1
AV102258	5	5	5	5	5	5	7	6	7	7	6	6	11	10	11	11	10	10	11	10	11	11	9	9	6	4	5	6	5	5	6	5	6	6	5	5
AV102509	8	8	9	8	8	8	11	10	10	11	10	10	16	16	15	15	15	16	15	13	13	13	13	12	10	9	9	9	9	9	9	8	9	9	9	8
AV102576	1	1	1	1	1	1	2	2	2	2	2	2	3	3	3	2	2	2	2	2	2	2	2	2	2	1	1	1	1	1	2	1	1	1	1	1
AV102733	97	105	101	98	104	94	59	60	60	57	63	57	35	34	38	31	34	35	42	33	37	32	34	34	83	99	91	86	94	83	91	84	93	85	81	88
AV102876	2	2	2	2	2	2	2	2	2	2	2	2	4	4	4	4	4	4	5	4	4	4	4	4	2	2	2	2	2	2	2	2	2	2	2	2
AV103196	25	24	23	22	23	25	23	20	23	21	22	21	21	20	22	20	19	20	23	21	22	21	20	21	20	19	19	20	20	19	26	23	26	23	23	24
AV103255	4	4	5	4	4	4	4	2	4	3	3	3	4	3	4	3	3	3	5	4	5	4	4	4	4	3	4	4	4	4	4	3	4	4	4	4
AV103299	16	16	16	15	15	17	23	19	21	20	20	19	18	19	19	18	17	19	16	15	17	15	15	16	16	14	15	15	15	15	15	12	15	14	14	13
AV103412	135	128	130	136	132	130	113	94	111	113	107	103	118	115	116	119	114	114	129	124	130	131	128	127	122	120	125	128	127	127	138	130	138	133	127	130
AV104363	18	18	17	17	18	18	22	18	21	20	20	19	23	20	22	22	21	21	25	22	26	23	21	23	17	15	16	17	17	16	19	17	18	18	18	17
AV104707	3	3	3	3	3	3	3	3	3	3	3	3	4	4	4	4	4	4	4	3	4	4	4	4	5	4	5	5	5	5	4	3	4	3	3	3
AV105428	11	11	12	11	11	11	12	13	12	13	11	12	12	12	12	12	13	12	12	13	12	12	12	12	13	12	11	12	11	13	13	11	12	12	13	11
AV105788	16	15	15	15	16	16	11	10	11	11	11	10	7	7	8	7	7	7	9	9	9	8	8	9	12	13	13	12	13	13	15	14	14	14	13	13
AV107150	210	226	212	217	218	212	200	198	196	205	207	201	196	193	194	196	198	203	220	201	212	198	206	207	217	221	227	224	222	209	204	204	217	207	194	207
AV107461	1	1	1	2	1	1	2	1	2	2	1	1	3	3	3	2	2	3	3	3	3	2	2	2	2	1	1	1	1	1	2	2	2	2	2	2
AV108824	14	13	13	13	13	13	15	13	15	14	12	13	25	23	23	23	21	24	27	26	28	28	27	28	13	10	12	12	11	13	16	13	15	14	16	13
AV109006	5	4	4	4	5	4	6	4	6	5	5	4	3	3	3	2	3	2	3	3	3	3	3	3	4	4	4	4	4	4	5	4	5	5	5	5
AV109541	9	10	9	10	11	10	12	11	11	10	10	10	10	10	9	9	10	9	10	10	11	10	10	10	7	9	8	8	8	9	12	10	12	11	10	11
AV109882	147	149	156	144	147	143	130	123	127	129	128	130	121	129	127	122	124	126	127	125	124	128	126	125	156	146	152	153	153	144	154	152	161	152	159	149
AV110584	14	56	13	16	21	27	8	94	11	26	48	64	28	63	30	43	61	54	22	56	21	34	44	46	18	79	18	21	26	35	14	55	13	21	32	38
AV110762	42	45	43	43	44	40	39	35	39	40	39	35	58	53	57	55	54	54	51	46	49	47	46	47	49	46	49	48	49	47	46	41	46	45	43	46
AV110784	10	10	10	10	11	10	11	8	10	10	10	9	8	8	8	7	7	8	10	7	9	9	9	8	11	12	12	11	11	12	11	9	11	10	10	9
AV110835	153	152	152	151	153	146	132	125	131	133	133	130	124	123	131	125	125	126	130	125	128	126	124	123	156	150	155	158	157	150	154	156	162	156	168	151
AV110855	63	64	65	62	61	63	52	50	51	51	48	50	46	46	46	48	46	48	53	53	54	54	53	54	66	58	64	66	65	66	59	58	57	58	58	56
AV110871	114	107	115	105	107	106	112	101	106	106	101	105	123	117	118	116	118	121	126	122	125	129	124	125	123	108	116	121	118	118	115	116	116	115	121	110
AV110879	41	39	39	41	39	39	44	36	40	40	37	40	47	46	48	47	46	47	54	51	53	53	50	51	42	37	39	41	40	39	40	36	38	39	39	35
AV111031	2	2	2	1	2	1	2	3	2	2	2	2	3	3	3	3	3	3	3	3	3	3	3	3	1	2	2	1	2	2	2	2	2	2	2	2
AV111033	16	18	17	16	16	16	22	20	20	20	21	21	24	22	25	21	21	24	25	23	23	21	22	23	18	18	19	17	18	18	18	17	18	18	16	17
AV111078	29	32	29	30	31	30	29	25	26	26	27	25	26	23	26	23	25	26	31	27	29	27	27	27	30	30	29	30	31	29	37	31	35	35	34	35
AV111319	133	139	135	128	136	134	129	121	125	121	127	122	101	101	104	104	105	103	122	115	116	111	111	114	130	134	134	128	132	130	126	121	130	125	121	127
AV111335	63	61	62	63	64	63	60	50	58	58	53	52	51	48	50	47	50	48	55	50	54	49	49	50	52	47	52	52	50	51	67	57	67	63	62	62
AV111399	45	41	50	43	43	42	50	39	47	47	44	43	59	56	58	58	57	55	57	52	56	56	51	53	52	43	51	51	51	48	49	43	46	47	46	43
AV111459	64	64	60	64	67	63	58	50	56	56	55	52	47	41	45	43	42	41	52	48	51	48	45	45	55	52	53	55	55	51	54	45	52	47	45	45
AV111502	12	12	12	11	11	12	14	11	13	13	12	12	17	17	17	16	17	16	20	19	19	18	17	18	11	9	10	11	11	10	14	12	13	12	12	12
AV112912	8	8	8	9	8	8	7	6	8	7	8	8	6	5	7	6	7	6	7	5	6	5	6	6	7	8	8	8	8	8	10	8	9	9	8	9
AV112972	4	4	3	4	4	4	3	3	3	4	3	3	3	3	3	3	3	2	4	3	4	3	3	3	3	3	3	4	3	3	4	4	4	3	3	3
AV113524	0	0	0	0	0	0	0	0	0	0	0	0	0	0	0	0	0	0	0	0	1	0	1	0	0	0	0	0	0	0	0	0	0	0	0	0
AV113735	4	3	4	4	4	4	5	4	5	5	4	4	4	4	4	4	3	3	4	3	4	3	3	4	3	3	3	3	3	3	4	3	4	4	4	4
AV113878	5	4	5	4	4	5	6	5	7	7	6	5	9	8	9	9	7	9	6	6	7	7	7	8	4	4	5	4	4	5	4	4	4	4	4	4
AV114188	1	1	1	1	1	1	2	1	2	2	2	2	3	2	3	2	2	2	3	2	3	2	2	2	1	1	1	2	1	1	1	1	1	1	1	1
AV114239	1	1	1	1	1	1	1	1	1	1	1	1	1	1	1	1	1	1	1	1	1	1	1	1	1	1	1	1	1	1	1	1	1	1	1	1
AV114522	1	1	1	1	1	1	3	3	2	3	3	3	1	2	1	1	1	2	2	2	2	2	2	2	1	1	1	1	1	1	1	1	1	1	1	1
AV116077	0	0	0	1	0	0	1	1	1	1	1	1	1	0	1	1	0	1	1	1	1	1	1	1	0	0	0	0	0	0	1	1	1	1	1	1
AV116216	2	1	2	2	2	2	1	1	1	1	1	1	1	1	1	1	1	1	1	1	1	1	1	1	1	1	1	1	1	1	1	1	2	2	1	1
AV116470	59	63	57	59	59	58	53	45	51	52	50	48	56	55	56	53	53	55	57	57	58	56	55	58	50	53	51	50	54	53	57	55	58	53	52	50
AV116958	8	8	8	7	8	7	9	7	8	8	8	7	11	9	10	10	9	10	12	10	11	10	11	10	7	7	7	7	7	7	8	6	8	7	7	7
AV116973	21	19	21	20	20	19	17	15	15	17	15	16	16	15	15	15	15	15	18	16	18	18	17	17	20	17	18	20	18	18	21	19	19	19	22	18
AV116987	8	9	7	8	8	7	8	6	8	8	8	7	10	9	10	9	8	9	10	9	11	10	9	9	7	7	7	7	9	7	8	7	9	8	7	7
AV117227	8	12	8	9	9	10	6	12	7	7	9	10	6	9	7	7	9	8	7	10	7	8	9	10	6	10	7	7	7	8	10	13	10	9	11	11
AV117525	111	109	114	112	111	109	126	117	124	122	118	121	128	128	123	123	124	123	130	126	130	126	124	123	124	115	119	120	121	117	118	117	117	115	114	112
AV117555	11	11	11	11	10	13	12	10	12	10	10	10	13	12	12	12	11	12	14	13	14	13	13	13	11	10	11	11	11	12	13	10	12	11	11	11
AV117919	1	1	2	2	1	1	1	1	1	1	1	1	0	0	0	0	0	0	0	0	0	0	0	0	1	1	1	1	1	1	2	1	2	1	1	2
AV118744	4	3	4	5	4	4	6	5	6	6	6	4	6	6	7	6	6	6	5	5	6	5	5	5	3	3	3	3	3	3	3	4	4	3	3	4
AV119970	1	1	1	1	1	1	1	1	1	1	1	1	1	1	1	1	1	1	1	1	1	1	1	1	1	1	1	1	1	1	1	1	1	1	1	1
AV120094	2	2	2	2	2	2	0	1	0	1	1	1	0	0	0	0	0	0	0	0	0	0	0	0	1	1	1	1	1	1	1	1	1	1	1	1
AV121345	1	0	1	0	0	0	1	1	1	1	0	1	1	1	1	1	1	1	1	1	1	1	1	1	1	0	1	1	0	1	1	1	1	1	1	1
AV121721	106	100	117	110	103	115	90	87	90	90	87	89	75	75	73	75	76	76	77	80	84	81	83	83	96	94	93	95	97	103	118	108	110	105	108	107
AV121839	0	0	0	0	0	0	0	1	0	0	0	0	0	1	0	0	0	0	0	0	0	0	0	0	1	1	1	1	1	1	1	0	0	0	0	1
AV121892	1	1	0	0	1	0	0	0	0	0	0	0	1	0	1	1	0	1	1	1	1	1	1	1	1	1	1	1	1	1	1	1	1	1	1	1
AV122231	65	71	65	65	65	68	47	47	49	48	49	48	55	56	56	55	56	55	57	60	59	54	59	59	65	69	63	64	67	67	64	65	65	63	65	63
AV122321	5	5	6	5	5	5	5	4	5	4	4	4	5	5	4	5	5	4	4	4	4	4	3	3	5	5	5	5	5	5	4	4	4	4	3	4
AV122561	1	1	1	1	1	1	1	1	1	1	1	1	0	0	0	0	0	0	1	1	0	0	0	1	0	0	1	0	0	0	1	1	1	1	1	1
AV122663	44	47	42	45	45	45	38	42	39	37	37	36	44	46	43	44	43	42	43	46	42	43	42	41	44	44	48	47	43	48	41	40	41	40	39	40
AV122997	1	1	1	1	1	1	1	1	1	1	1	0	2	2	2	2	2	2	2	2	1	2	1	1	1	1	1	1	1	1	1	1	1	1	0	0
AV123577	71	71	75	68	70	70	82	70	75	75	73	73	74	70	71	70	72	72	82	76	79	78	76	75	81	68	74	79	77	72	88	83	86	85	91	80
AV123618	45	46	43	43	44	45	53	44	49	48	48	47	43	39	42	39	42	40	38	32	35	35	34	33	44	39	42	43	42	40	44	37	40	39	40	38
AV123870	95	99	91	97	99	96	87	91	87	91	92	85	53	54	54	54	52	53	57	52	54	54	53	52	85	87	86	88	89	84	93	89	98	91	80	96
AV123899	48	48	50	50	49	48	54	47	57	54	53	53	44	41	50	43	45	44	45	43	47	46	47	48	51	47	48	48	52	48	60	56	60	62	57	57
AV124207	27	27	28	27	27	28	30	25	30	30	27	28	32	29	31	32	30	31	36	35	34	37	35	36	26	23	24	25	24	26	28	25	28	29	28	26
AV124281	42	40	39	41	39	40	39	32	39	38	36	34	33	33	35	32	32	32	40	40	42	39	38	40	35	33	36	36	35	36	44	39	44	42	41	40
AV124394	203	199	203	199	194	191	209	201	207	207	204	213	215	218	219	224	212	223	229	235	230	235	232	233	214	197	198	208	203	207	215	225	214	223	227	210
AV124427	111	117	109	108	109	112	110	96	103	103	103	101	87	83	90	84	88	86	97	85	92	90	87	88	108	100	102	108	105	101	110	98	105	99	95	99
AV124660	163	158	160	161	161	161	177	174	174	177	173	177	187	193	189	189	185	195	187	197	183	192	191	196	159	160	163	162	166	162	159	157	161	164	168	160
AV124668	1	1	1	1	1	1	1	1	1	1	1	1	2	1	2	2	2	2	2	2	2	2	2	2	1	1	1	1	1	1	1	1	1	1	1	1
AV124680	176	176	187	175	174	180	173	163	165	172	162	177	200	206	200	203	200	207	191	189	188	199	189	189	181	168	170	176	170	174	195	193	186	195	201	184
AV124700	192	208	192	197	209	198	208	209	207	203	211	199	172	161	172	172	172	163	171	164	173	167	168	166	189	204	195	193	189	197	212	194	204	198	191	211
AV124739	191	207	203	204	203	202	216	200	204	209	201	210	201	200	200	198	199	201	218	216	214	216	208	211	215	202	203	211	211	209	238	222	230	229	229	222
AV124743	35	34	35	36	37	36	41	35	39	38	37	37	33	32	33	33	33	33	36	35	36	34	34	35	35	31	33	33	34	35	38	34	36	38	36	35
AV126179	1	1	0	1	1	1	1	1	1	1	1	1	1	1	1	1	1	1	0	1	1	1	1	1	0	1	0	0	0	0	0	1	1	1	1	1
AV127023	45	41	47	42	42	41	68	50	69	69	62	57	57	48	58	52	53	53	47	39	51	46	41	46	50	46	50	49	49	47	45	41	43	45	41	43
AV127085	34	31	31	33	32	32	41	32	37	38	35	35	36	35	38	37	36	37	46	44	44	43	42	43	31	28	31	30	32	30	35	30	35	34	33	32
AV127319	1	1	1	1	1	1	0	0	0	0	0	0	0	0	0	0	0	0	0	0	0	0	0	0	1	0	1	1	0	0	1	1	1	1	1	1
AV127581	1	1	1	1	1	1	1	1	1	1	0	0	1	1	1	1	1	1	1	1	1	1	1	1	1	1	1	1	1	1	1	1	1	1	1	1
AV127670	0	0	0	0	0	0	0	0	0	0	0	1	0	1	1	1	1	1	0	1	0	1	1	1	0	0	0	0	0	0	0	0	0	0	0	0
AV132173	12	12	12	12	12	11	10	7	10	10	9	9	8	7	8	7	9	7	8	7	8	8	7	7	12	12	13	13	13	11	13	11	13	13	12	12
AV132191	10	10	11	10	10	10	13	13	12	12	12	14	14	15	14	15	14	15	16	16	15	16	16	16	10	9	9	9	9	10	10	10	10	10	11	10
AV132698	3	4	4	4	4	4	4	5	4	4	4	4	3	3	2	3	3	3	3	3	3	3	3	3	3	3	3	3	3	3	3	3	3	3	3	3
AV132702	1	1	1	1	1	1	1	1	1	1	1	1	2	2	2	2	1	2	1	2	1	1	1	2	1	1	1	1	1	1	1	1	1	1	1	1
AV135835	1	2	1	2	2	1	3	2	3	2	2	2	3	2	3	2	3	2	3	2	3	2	2	2	2	2	2	2	2	2	2	2	2	2	1	2
AV136581	8	8	8	8	8	8	8	8	9	8	8	8	8	6	8	6	7	6	7	7	8	7	7	7	7	6	7	7	7	7	9	9	9	9	8	8
AV139351	3	2	3	3	3	3	4	3	3	3	3	3	4	4	4	4	4	4	4	4	5	5	4	4	3	2	3	3	3	3	3	3	3	3	3	3
AV139803	8	8	7	7	8	7	4	4	4	4	4	4	2	2	2	2	2	2	3	3	3	3	3	3	5	5	5	5	5	5	5	5	5	5	5	5
AV139821	17	17	16	17	18	16	14	14	14	14	13	13	10	10	10	8	10	10	11	11	11	11	11	11	15	15	15	16	16	16	18	17	18	17	17	17
AV141095	1	1	1	1	1	1	1	1	1	1	1	1	2	1	2	2	1	2	2	1	1	1	1	1	1	1	1	1	1	1	1	1	1	1	1	1
AV141160	18	18	19	19	19	19	17	15	17	17	15	14	17	19	17	17	16	17	16	17	16	16	15	15	21	20	23	22	22	23	18	16	18	18	16	16
AV141866	1	1	1	1	1	1	1	1	1	1	1	1	0	0	0	0	0	0	0	1	0	1	0	0	1	1	1	1	1	1	1	1	1	1	1	1
AV143435	1	1	1	1	1	1	1	1	1	1	1	1	1	1	1	1	1	1	1	1	1	1	1	1	1	1	1	1	1	1	1	1	1	1	1	1
AV143687	8	6	7	7	7	7	6	5	5	5	5	5	4	4	4	4	4	4	4	4	4	4	4	4	5	5	5	5	5	5	6	6	6	6	6	5
AV144704	13	11	14	13	12	12	14	12	13	14	12	11	15	14	15	15	14	14	14	14	14	14	14	14	12	12	14	12	13	15	12	12	12	12	11	12
AV144956	14	11	13	14	13	13	15	15	15	15	13	12	18	18	18	19	17	18	15	18	18	18	17	17	9	11	10	9	10	11	11	12	11	12	11	12
AV145060	1	0	1	0	0	0	0	0	0	0	0	0	0	0	0	0	0	0	0	0	0	0	0	0	0	0	1	1	1	0	1	0	1	0	0	1
AV146691	2	2	2	2	2	2	2	1	3	2	2	2	2	1	2	1	1	1	2	1	2	1	1	1	1	2	2	2	2	2	2	2	2	2	1	2
AV147875	166	180	167	174	183	180	161	177	163	158	170	167	151	149	155	148	159	150	166	149	155	149	156	153	173	187	180	178	180	184	182	170	175	172	156	182
AV148210	1	1	1	1	1	1	1	1	1	1	1	1	1	1	1	1	1	1	1	1	1	1	1	1	1	1	1	1	1	1	1	1	1	1	1	1
AV148266	221	207	207	213	223	214	170	167	171	170	163	167	182	169	175	175	174	171	204	185	198	194	193	181	189	195	195	197	200	197	191	187	197	187	182	189
AV148464	47	44	46	46	44	42	50	44	48	45	43	47	60	61	63	61	59	63	69	67	66	66	63	66	43	37	39	41	40	39	49	45	46	47	47	43
AV148480	2	2	2	2	2	2	1	1	1	1	1	1	1	1	1	1	1	1	0	0	0	0	0	0	1	1	1	1	1	1	0	0	0	0	0	0
AV148646	6	5	6	5	5	5	6	5	5	6	5	5	6	5	6	6	7	6	6	5	5	6	5	5	6	5	5	5	5	5	6	6	6	6	6	6
AV149605	3	3	3	3	3	3	4	3	3	3	3	3	4	4	4	4	4	4	5	4	4	4	4	4	3	2	3	3	3	3	3	3	3	3	3	3
AV150372	2	3	2	2	2	2	1	3	1	1	2	2	1	2	1	1	2	1	1	3	1	1	2	2	2	3	1	1	2	2	2	3	2	2	2	2
AV150377	38	37	35	37	36	36	43	36	39	39	36	39	47	46	48	47	45	48	54	53	52	54	52	53	33	27	28	30	29	29	38	34	36	36	37	34
AV150884	20	21	21	22	24	24	28	23	28	26	28	24	20	18	21	19	19	19	23	18	21	18	19	18	17	18	19	17	19	18	25	19	23	21	18	22
AV151252	1	2	2	1	1	2	1	1	1	1	1	1	1	1	1	1	1	1	1	1	1	1	1	1	1	1	1	1	1	1	2	2	2	1	2	1
AV152395	1	1	1	1	1	1	1	1	1	1	1	1	0	0	0	0	0	0	1	0	0	0	0	0	1	1	1	1	1	1	1	1	1	1	1	1
AV154001	1	1	1	1	1	1	2	2	2	2	2	2	3	3	3	2	3	3	3	3	3	3	3	3	1	1	1	1	1	1	2	2	2	2	2	2
AV154513	6	7	7	6	7	7	7	6	8	7	7	8	5	4	6	5	4	6	6	5	6	6	6	6	7	7	7	8	7	7	8	7	8	7	8	8
AV154755	69	68	63	69	70	67	63	51	60	61	58	56	51	48	49	49	50	49	60	58	56	57	55	57	60	59	61	62	60	62	62	57	61	63	61	59
AV155488	34	37	33	31	34	33	31	31	31	31	30	28	52	49	52	49	47	50	59	56	56	52	54	57	31	31	32	31	31	31	35	31	35	34	33	32
AV156392	2	1	1	1	2	1	1	1	1	1	1	1	2	2	2	2	1	1	2	1	2	2	2	1	2	1	1	2	2	1	1	1	1	1	1	1
AV156594	8	7	7	8	8	8	6	4	6	6	5	5	5	4	5	5	4	4	5	5	5	5	5	5	6	6	7	7	7	7	7	6	7	7	7	7
AV156640	2	2	2	2	2	2	4	5	4	5	5	4	6	6	6	6	6	6	7	6	6	6	6	6	2	2	2	2	2	2	3	3	3	3	3	3
AV156961	22	22	22	22	22	22	21	18	22	21	22	21	13	13	13	13	12	13	17	14	16	14	15	15	20	21	22	21	22	21	24	22	23	23	20	21
AV157500	4	4	3	3	4	3	3	2	2	3	2	2	2	2	2	2	2	2	3	3	3	3	2	3	3	3	3	3	3	3	3	3	3	3	3	3
AV161118	0	0	0	0	0	0	1	0	1	1	1	1	1	1	0	1	1	1	0	0	0	0	0	0	0	0	0	0	0	0	0	0	0	0	0	0
AV161987	12	11	11	12	11	10	12	9	11	11	10	10	12	10	11	10	10	11	14	12	13	13	12	12	10	10	10	10	11	10	11	10	11	11	11	10
AV162210	3	2	3	2	2	2	2	2	2	2	2	2	3	3	3	3	3	3	3	3	3	3	3	2	5	4	5	5	5	4	3	3	2	3	3	2
AV162459	20	21	21	19	19	20	22	18	20	20	19	18	20	17	19	18	20	17	19	17	18	19	17	16	24	18	21	22	21	19	24	23	23	24	24	21
AV162817	3	2	3	3	3	2	2	1	2	2	2	2	2	1	2	2	1	1	2	1	2	2	2	2	3	2	3	3	3	3	3	2	3	3	3	3
AV166504	118	107	121	120	115	121	102	96	107	102	97	100	94	93	94	97	93	94	90	86	90	89	89	88	116	112	115	116	115	117	116	114	115	110	116	111
AV166873	4	4	4	4	4	4	4	4	4	4	3	4	5	6	5	5	6	6	4	4	4	4	4	4	4	4	4	4	4	4	4	3	3	3	3	3
AV167042	3	3	3	4	4	3	3	2	3	2	2	2	2	2	2	2	2	2	2	2	2	2	2	2	2	2	3	3	3	3	3	3	4	3	3	3
AV167543	4	5	3	3	4	4	3	6	3	3	4	4	3	4	3	3	4	5	4	6	4	4	5	5	3	4	4	3	3	4	5	6	4	4	5	5
AV167877	24	24	24	24	24	24	28	23	27	27	24	24	24	22	24	22	22	22	27	25	28	26	25	26	22	21	22	22	21	22	23	20	24	23	23	22
AV167903	86	81	82	82	85	78	82	71	80	80	74	75	71	70	71	68	68	71	77	76	73	74	72	73	80	71	75	77	77	73	82	77	81	81	84	75
AV167958	32	31	32	32	32	32	30	26	29	28	27	27	32	31	34	32	31	31	35	33	36	35	33	35	34	31	32	33	33	33	35	31	34	35	34	30
AV168216	3	3	4	3	3	3	3	2	3	3	2	2	3	3	3	3	3	3	3	3	3	3	3	3	3	3	3	3	3	3	3	2	3	3	3	3
AV168389	1	1	1	1	1	1	2	1	2	2	1	1	2	1	2	2	1	1	2	1	2	2	1	1	1	1	1	1	1	1	1	1	1	1	1	1
AV169215	6	6	6	6	7	6	6	4	5	6	5	5	6	4	5	5	5	5	7	5	6	6	6	6	7	5	7	6	6	6	7	6	7	7	7	6
AV169424	2	2	2	2	2	2	3	2	3	3	3	3	3	2	3	3	2	3	3	2	3	3	3	3	1	1	2	2	2	2	2	2	2	2	2	2
AV169685	145	152	140	146	143	152	163	155	156	165	151	156	150	148	159	147	148	148	175	170	177	165	165	174	145	145	141	146	150	146	176	165	163	164	159	162
AV170171	76	76	77	77	79	79	99	85	101	98	93	90	82	82	84	85	82	79	95	91	95	91	92	91	67	66	72	72	70	72	75	66	75	74	71	72
AV170241	198	232	190	212	218	213	232	214	236	234	237	220	202	185	203	185	183	189	239	214	221	200	209	206	194	204	205	209	200	202	224	200	209	218	196	218
AV171029	22	22	20	23	23	23	19	16	20	18	18	16	15	13	15	14	13	14	19	17	20	18	18	18	19	21	22	21	20	22	23	20	24	21	20	21
AV171622	4	3	4	4	4	3	4	3	3	3	3	3	2	2	2	2	3	2	2	2	2	2	2	2	3	3	4	4	3	3	3	3	3	3	3	3
AV172084	51	49	50	48	49	52	60	56	60	59	56	58	69	72	68	70	69	74	73	73	74	71	71	74	56	50	53	53	53	54	56	53	54	53	54	50
AV172216	276	288	267	276	281	268	191	180	192	188	198	186	176	175	167	165	175	167	188	173	182	178	178	172	293	308	305	307	304	295	260	252	272	262	255	251
AV172221	165	172	174	173	172	174	179	158	169	175	170	174	163	160	159	163	160	162	201	195	188	187	184	190	175	167	167	174	172	172	199	184	184	199	195	188
AV172948	16	17	16	16	16	16	15	13	16	14	15	16	17	16	18	17	19	15	20	19	19	19	20	19	17	15	17	17	17	16	22	18	21	21	19	19
AV173092	4	4	4	4	4	4	3	3	3	3	3	3	3	3	4	3	3	3	4	4	4	4	4	4	4	4	4	4	4	4	4	4	4	4	4	4
AV173117	3	3	4	3	3	3	3	4	3	2	3	3	6	6	5	6	4	5	6	4	5	6	5	5	4	4	4	4	4	3	4	4	3	3	3	3
AV173139	2	2	2	3	3	3	3	2	3	3	3	3	2	1	2	2	2	2	3	2	3	3	3	3	2	2	2	2	2	3	3	3	3	3	3	3
AV173145	1	1	1	1	1	1	1	1	1	1	1	2	1	1	1	1	1	1	2	1	1	1	1	2	1	1	1	1	1	1	1	1	1	1	1	1
AV173260	3	2	3	3	3	3	2	2	2	2	2	2	0	0	0	0	1	0	1	1	1	1	1	1	3	2	3	3	3	3	4	3	3	3	3	3
AV173466	1	1	1	1	1	1	1	1	1	1	1	1	0	1	0	0	1	0	1	1	1	1	1	1	1	1	1	1	1	1	1	1	1	1	1	1
AV173739	6	5	6	5	5	5	6	5	6	6	6	5	7	5	6	6	6	6	7	5	6	6	6	5	7	6	7	7	7	6	5	5	5	5	5	5
AV174110	10	11	10	10	10	10	9	11	10	10	11	11	8	9	8	8	8	8	7	7	7	7	7	8	8	11	10	9	9	9	10	11	11	10	10	11
AV174556	1	1	1	1	1	1	2	2	2	2	2	2	1	2	1	1	1	1	2	2	1	1	2	2	1	1	1	1	1	1	1	1	1	1	1	1
[truncated: 7,371 more rows]
