# Supplementary material for: Simcluster: clustering enumeration gene expression data on the simplex space
Source: BMC Bioinformatics. 2007 Jul 11;8:246. doi: 10.1186/1471-2105-8-246 (PMC2147035; doi:10.1186/1471-2105-8-246)
Supplement: Additional file 3 — Simulation data, results and scripts. Contains the script that generated the virtual transcript enumeration data, the dataset used as the basis for the analysis, the results from it, and the conclusions for all tested samples sizes n from 100,000 to 100,000,000. [file 1471-2105-8-246-S3.zip › Exp_Affy_BMM_N=1E6.txt]

affy	CPG_0	CPG_120	CPG_20	CPG_40	CPG_60	CPG_80	LPS_0	LPS_120	LPS_20	LPS_40	LPS_60	LPS_80	PAM2_0	PAM2_120	PAM2_20	PAM2_40	PAM2_60	PAM2_80	PAM3_0	PAM3_120	PAM3_20	PAM3_40	PAM3_60	PAM3_80	PIC_0	PIC_120	PIC_20	PIC_40	PIC_60	PIC_80	R848_0	R848_120	R848_20	R848_40	R848_60	R848_80
	1000946	998144	1000327	998382	1000264	999491	1001144	1001794	1000172	1000036	1000315	999426	999790	1000853	998624	1000841	1002298	1000467	1001442	1001552	1000027	1001120	1001252	999865	997687	1000699	1000964	1000678	1000321	999580	1000600	1000359	998674	1000319	999247	1001824
AA014267	2	2	2	2	2	2	1	1	1	2	1	1	6	6	5	6	5	6	2	2	2	3	2	2	8	7	7	8	6	7	4	3	4	4	4	4
AA016705	0	0	0	0	0	0	1	1	1	1	1	1	1	1	1	1	1	1	0	0	0	0	0	0	1	1	1	1	1	1	1	0	0	1	1	0
AA024025	3	3	3	3	3	3	1	2	1	2	2	2	2	2	3	2	3	3	3	3	3	3	3	3	2	2	2	2	1	2	2	2	2	2	2	2
AA030209	1	1	1	1	1	1	0	0	0	0	0	0	1	1	1	1	1	1	1	1	1	1	1	1	1	1	1	1	1	1	1	1	1	1	1	1
AA034553	117	111	122	117	109	108	106	91	103	101	98	107	102	96	94	99	94	96	100	91	104	103	98	95	132	113	130	132	134	125	114	112	113	117	123	113
AA038464	13	12	13	13	11	11	13	11	11	11	10	11	7	8	8	8	6	8	8	8	8	8	7	9	14	12	12	13	11	10	13	14	13	13	13	11
AA049040	72	81	81	67	70	66	45	62	51	46	55	56	63	77	56	72	74	64	46	43	42	44	41	40	153	118	143	160	135	110	60	82	59	55	71	70
AA050777	1252	1208	1231	1247	1240	1211	1205	1146	1212	1211	1148	1182	1252	1273	1253	1230	1296	1246	1281	1269	1246	1276	1254	1250	1216	1208	1264	1250	1259	1246	1277	1227	1259	1295	1261	1248
AA067702	15	13	15	14	14	14	15	11	15	16	14	14	9	9	10	11	9	10	11	12	11	12	11	12	13	11	15	12	13	12	13	13	13	16	13	14
AA068868	92	93	87	90	94	94	113	104	116	113	112	108	128	116	128	123	125	128	154	152	146	144	147	164	83	88	87	82	85	87	108	91	105	105	104	105
AA097406	636	633	606	650	642	597	527	431	555	521	519	468	492	445	503	467	491	484	608	544	571	526	521	542	579	619	623	601	633	589	704	604	687	655	588	629
AA109251	3	4	5	3	3	4	4	2	4	4	3	2	2	2	2	2	2	2	3	2	4	4	3	3	3	3	3	3	3	4	3	2	3	4	3	3
AA110927	92	85	94	97	91	94	109	93	112	101	99	95	92	94	98	88	94	90	120	113	115	106	111	106	78	77	82	81	82	79	91	86	95	91	85	87
AA111022	12	13	15	12	13	12	14	11	12	14	12	11	15	14	15	14	14	13	17	17	17	16	14	17	14	13	14	15	14	15	13	12	15	13	14	13
AA111360	1	1	1	0	0	1	1	1	1	1	1	1	1	1	1	1	1	1	1	1	1	1	1	1	1	1	1	1	1	1	1	1	0	1	1	1
AA116393	1	1	1	1	1	1	2	3	2	2	2	3	3	3	3	3	3	3	2	2	3	3	2	3	1	1	1	1	1	1	1	2	1	1	2	2
AA120741	3	3	2	3	3	3	3	3	3	3	3	3	4	5	4	5	4	5	3	3	4	3	3	4	2	2	2	3	3	2	3	3	3	3	3	3
AA123443	7	4	7	7	5	5	10	6	8	7	6	6	7	7	8	7	9	6	7	5	6	5	5	4	6	4	6	6	6	6	7	3	5	5	4	3
AA124553	253	411	239	266	310	386	223	534	236	346	434	472	236	492	262	369	434	454	208	436	219	309	414	428	178	417	197	188	222	296	179	448	196	290	394	427
AA124924	8	9	11	9	8	8	8	7	10	9	9	7	8	5	7	7	6	7	8	6	8	8	7	7	7	8	8	7	8	8	7	8	8	7	7	8
AA138720	14	12	15	15	16	16	18	13	17	16	17	13	6	7	6	6	6	6	5	4	5	4	4	4	8	8	8	7	8	8	11	9	10	9	9	9
AA152997	1	1	1	1	1	1	1	1	1	1	1	1	0	0	0	1	0	0	1	0	1	1	1	1	1	1	1	1	1	1	1	0	1	1	0	1
AA153045	12	9	13	12	12	10	13	8	13	10	9	9	7	6	7	6	6	6	6	6	7	6	6	6	11	8	11	11	10	9	11	8	9	10	8	8
AA153477	407	394	398	399	413	393	356	280	353	346	332	298	390	343	382	353	354	347	433	368	432	414	369	366	325	308	344	341	351	328	331	280	334	323	277	301
AA153892	215	208	210	219	209	205	199	160	201	197	193	180	207	185	199	199	214	187	187	171	190	180	174	172	193	178	206	191	194	193	197	169	192	188	171	180
AA162958	0	0	0	0	1	0	0	0	0	0	0	0	1	1	1	1	1	1	0	0	0	0	0	0	0	0	0	0	0	0	1	1	1	1	1	1
AA163908	4	4	4	5	5	4	3	3	3	4	4	4	3	2	3	3	3	2	3	2	3	3	3	3	4	4	4	4	5	5	5	3	5	5	4	4
AA170322	7	10	6	12	12	11	13	45	23	26	24	18	9	14	14	15	15	12	9	13	12	14	15	13	8	19	7	10	13	13	8	10	12	11	14	10
AA170590	5	5	6	5	6	5	6	5	5	6	6	6	7	7	7	6	6	7	8	8	8	8	8	8	5	6	6	6	6	5	5	6	6	5	5	5
AA172344	25	23	26	25	23	23	47	37	54	46	45	46	33	26	33	33	34	26	33	24	33	31	32	29	28	26	28	30	27	27	31	25	27	27	28	27
AA172714	1	1	1	0	0	0	1	1	1	1	1	1	1	1	1	1	1	1	1	0	1	1	1	0	0	0	1	1	1	0	1	0	0	0	0	0
AA175187	181	177	172	169	169	177	240	228	228	231	222	228	228	218	222	227	219	217	216	199	207	215	208	214	203	193	193	192	197	183	203	194	208	217	219	199
AA175830	0	0	0	0	0	0	0	1	0	0	1	1	0	0	0	0	0	0	0	0	0	0	0	0	0	0	0	0	0	0	0	0	0	0	0	0
AA183047	0	0	0	0	0	0	0	0	0	0	0	0	1	1	1	1	1	1	1	0	0	1	1	1	1	1	1	1	1	1	0	0	0	0	0	0
AA183642	210	215	234	209	200	223	198	315	206	196	220	258	349	354	338	348	342	359	323	343	309	317	327	338	221	235	209	210	211	229	257	289	257	249	259	258
AA185884	0	0	0	0	0	0	0	0	0	0	0	0	0	0	0	0	1	0	1	1	1	1	1	1	0	1	0	0	1	1	0	1	0	0	0	0
AA186144	71	64	70	71	71	65	68	57	72	67	68	67	64	57	63	62	62	61	64	54	65	66	63	61	75	66	70	76	73	76	78	77	78	77	83	75
AA189256	2	2	2	2	2	2	3	4	3	3	3	4	5	6	5	5	5	6	3	3	3	3	3	3	4	3	3	3	3	3	4	4	4	4	4	4
AA189481	4	6	3	3	4	4	9	7	9	9	17	11	5	5	5	6	9	6	7	7	6	7	12	11	4	7	5	5	3	5	4	4	3	4	5	7
AA190297	3	4	3	3	3	3	1	1	1	1	1	1	1	1	1	1	1	1	1	1	1	1	1	1	1	1	1	2	1	1	3	3	3	1	3	3
AA197362	15	23	15	15	15	16	18	23	17	17	19	21	16	19	17	17	25	19	19	22	18	20	21	20	19	20	18	18	17	18	20	22	20	20	21	23
AA198634	2	2	1	2	2	1	2	1	2	2	2	1	1	1	1	1	1	1	2	3	2	2	2	2	1	2	1	1	1	1	1	1	1	1	1	1
AA200306	2	6	2	2	3	4	1	25	2	6	7	9	1	1	1	2	1	1	1	1	1	2	3	3	1	27	1	1	2	4	2	3	2	2	4	3
AA201054	29	26	29	26	27	27	27	23	28	26	25	23	23	21	21	21	20	22	26	21	25	24	19	21	34	28	33	32	32	30	32	26	30	31	28	27
AA203925	23	22	18	24	22	20	18	16	18	18	20	17	21	20	23	21	23	22	26	26	24	25	26	28	16	19	19	17	17	19	21	18	21	20	18	19
AA204410	1	1	1	1	1	1	0	0	0	0	0	0	0	0	0	0	0	0	0	0	0	0	0	0	1	1	1	1	1	1	1	0	0	1	0	0
AA208652	0	0	0	0	0	0	0	0	0	0	0	0	1	1	1	1	1	1	0	0	0	0	0	0	0	0	0	0	0	0	0	0	0	0	0	0
AA210261	0	0	0	0	0	0	0	0	0	0	0	0	45	43	50	46	52	47	49	52	55	50	55	59	0	0	0	0	0	0	0	0	0	0	0	0
AA210264	21	18	22	21	19	21	20	16	20	19	17	15	23	21	24	22	20	21	25	22	23	24	24	23	19	17	18	20	18	21	19	16	18	18	17	18
AA214835	1	1	0	0	0	0	0	0	0	0	0	1	1	1	1	1	1	1	0	1	0	1	1	1	0	0	0	0	1	0	1	0	0	0	1	0
AA214868	29	22	26	29	28	30	35	28	33	31	32	32	41	40	44	43	36	38	37	39	40	39	41	41	30	28	32	31	29	34	34	29	30	33	30	33
AA215024	12	9	11	12	11	11	9	8	9	8	8	7	8	7	8	8	7	7	6	7	7	7	8	8	7	7	8	6	7	8	8	9	8	9	8	9
AA215046	0	0	0	0	0	0	0	0	0	0	0	0	1	1	1	1	1	1	0	0	1	1	0	0	0	0	0	0	0	0	0	0	0	0	0	0
AA216953	24	22	27	26	25	26	21	20	22	21	21	20	15	16	17	14	13	15	16	15	16	15	17	16	19	20	20	18	19	20	23	22	23	24	24	22
AA220626	297	270	280	273	274	276	312	289	304	305	277	286	350	342	334	331	320	326	367	382	373	374	349	356	249	253	260	254	257	256	292	299	304	300	296	305
AA223007	0	0	1	0	0	0	0	1	0	0	1	1	1	1	1	1	1	1	1	1	1	1	1	1	0	0	0	0	0	0	0	0	0	0	1	0
AA238341	18	18	21	16	15	18	16	19	18	15	15	16	19	21	18	20	18	20	16	15	14	16	14	14	19	19	20	19	19	17	19	19	19	17	15	18
AA239637	289	250	283	287	280	287	274	242	272	264	253	246	352	335	326	326	305	331	368	355	370	377	366	341	335	306	334	339	330	318	280	257	282	283	271	273
AA244468	5	5	5	5	4	4	3	3	3	4	3	4	2	2	2	2	2	2	3	3	4	4	3	3	5	5	5	5	5	6	5	4	5	5	6	5
AA245637	4	4	6	4	4	4	7	6	7	6	7	7	8	9	8	8	7	8	9	10	10	10	8	9	7	6	7	6	7	7	7	5	7	7	7	7
AA250510	16	15	17	15	15	15	15	11	14	13	11	10	15	14	14	14	13	14	17	16	16	16	15	16	14	11	14	13	13	13	14	12	12	13	13	12
AA254104	6	6	5	5	6	4	6	6	7	4	4	4	5	5	4	4	4	5	6	4	6	4	4	4	4	3	5	5	4	4	7	7	8	6	3	5
AA260459	210	222	211	202	196	196	169	158	168	164	167	170	196	192	188	192	189	191	244	226	260	252	245	248	191	176	193	196	194	180	214	193	221	213	208	201
AA261399	1	1	2	1	1	1	2	3	2	2	2	2	2	3	3	3	3	3	1	1	1	1	2	1	1	1	1	1	1	1	1	1	1	1	1	1
AA266367	0	0	0	0	0	0	0	1	1	0	1	1	0	0	0	0	0	0	0	0	0	0	0	0	0	0	0	0	0	0	0	0	0	0	0	0
AA266723	13	27	12	12	14	20	5	12	5	8	12	14	10	45	14	14	11	34	9	25	10	12	18	22	9	28	11	10	13	17	7	35	7	9	14	22
AA267016	0	0	0	0	0	0	0	0	0	0	0	0	0	0	0	0	0	0	0	0	0	0	0	0	0	0	0	0	0	0	1	1	1	1	1	1
AA267568	3	4	3	3	3	3	5	5	6	5	5	5	7	8	8	7	8	7	8	7	8	9	8	8	4	4	4	3	4	4	5	6	5	5	5	5
AA270038	1	2	1	2	3	2	1	1	2	1	1	1	1	1	1	1	1	0	2	1	1	1	1	2	1	2	2	3	2	2	2	2	2	2	1	2
AA270173	18	17	18	16	17	17	35	31	37	38	34	33	72	62	66	67	67	65	39	37	39	42	39	40	28	22	28	27	25	26	20	17	19	18	19	18
AA271358	409	364	415	392	373	372	430	376	417	410	371	400	444	451	423	443	435	450	450	425	449	464	426	427	467	375	417	440	429	404	411	364	384	382	409	358
AA275278	1	1	0	1	1	1	1	1	1	1	1	1	3	3	3	3	2	3	1	2	2	1	2	1	0	0	0	0	0	0	1	1	1	1	1	1
AA276770	0	0	0	0	0	0	0	1	0	0	0	0	0	1	0	1	1	1	0	0	0	0	0	1	0	0	0	0	0	0	0	0	0	0	0	0
AA285490	0	0	0	0	0	0	0	0	0	0	0	0	0	0	0	0	0	0	0	0	0	0	0	0	1	0	0	1	0	0	0	0	0	0	0	0
AA289490	11	9	9	11	10	11	15	13	15	16	14	12	11	10	11	11	10	10	9	12	11	13	11	12	8	10	8	7	8	10	9	9	10	10	10	11
AA290200	10	10	10	9	10	10	14	14	13	12	12	12	13	13	13	13	12	14	12	12	12	12	12	12	11	11	11	11	11	10	13	13	13	13	13	13
AA389937	25	28	26	24	24	24	25	26	24	24	23	23	29	34	30	27	28	30	33	40	33	33	33	35	23	25	23	24	22	24	29	30	27	29	27	28
AA396586	5	4	5	4	4	4	5	4	4	4	4	4	1	1	1	1	1	1	1	1	1	1	1	1	5	4	5	5	4	4	4	3	4	4	4	4
AA406997	0	0	0	0	0	0	0	0	0	0	0	0	0	0	0	0	0	0	0	0	0	0	0	0	1	1	1	1	0	1	1	0	1	1	0	1
AA407331	1	1	1	1	1	1	0	0	0	0	0	0	0	0	0	0	0	0	0	0	0	0	0	0	1	0	1	1	1	1	0	0	0	0	0	0
AA407555	0	0	0	0	0	0	0	0	0	0	0	0	0	1	0	0	0	1	0	0	0	0	0	0	0	0	0	0	0	0	0	0	0	0	0	0
AA407769	103	103	95	103	104	106	126	117	119	110	110	111	128	127	126	129	122	123	130	137	140	122	133	138	117	108	113	115	111	114	119	113	116	114	107	112
AA408371	7	12	8	7	8	8	5	13	4	6	7	9	6	10	7	7	9	9	9	13	8	9	11	11	8	12	9	8	8	8	8	15	9	9	9	13
AA408787	46	42	44	43	43	39	44	37	45	43	42	40	74	61	62	66	58	64	65	57	63	63	61	58	36	34	36	38	37	34	43	40	43	40	42	39
AA409309	659	619	647	670	669	695	728	729	759	717	670	678	832	796	823	841	801	782	754	740	774	760	755	749	641	616	648	644	625	638	651	679	671	638	653	629
AA409371	2	2	2	2	2	2	4	1	5	4	3	3	2	2	3	2	2	1	4	2	5	4	3	2	3	2	3	4	3	2	3	1	3	4	2	2
AA409396	704	657	713	707	692	697	609	527	611	589	549	548	674	683	668	684	631	677	662	650	690	663	639	667	726	651	688	703	694	692	738	633	700	677	675	624
AA409545	0	0	0	0	0	1	0	0	0	0	0	0	1	1	1	1	0	1	0	1	1	0	0	1	0	0	0	0	0	0	0	0	0	0	0	0
AA409562	57	53	58	56	52	53	75	60	67	68	62	64	84	79	79	76	69	79	90	79	92	95	88	83	71	57	64	68	60	61	64	56	60	61	59	56
AA409923	7	6	6	6	6	6	13	14	12	11	11	10	9	11	9	10	9	8	14	17	14	16	13	13	7	7	8	7	7	7	7	8	7	7	7	7
AA410148	1	1	1	0	1	1	1	0	0	0	0	1	0	1	1	1	1	1	1	1	1	1	1	1	1	1	1	1	1	1	1	1	0	1	1	1
AA413531	1	1	1	1	1	1	1	1	1	1	1	1	1	1	1	2	1	1	1	1	1	1	1	1	1	1	1	1	1	1	1	1	1	1	1	1
AA414485	2	4	2	2	2	3	2	10	2	3	4	5	4	11	4	5	5	7	4	12	3	5	6	7	4	6	3	4	4	4	2	6	2	3	4	5
AA415004	0	1	1	0	1	1	0	0	0	0	0	0	1	1	1	1	1	1	1	1	1	1	1	1	0	0	0	0	0	0	0	0	0	0	0	0
AA415022	7	8	10	8	9	8	6	9	7	6	6	6	7	9	7	7	7	7	6	9	6	5	5	5	10	9	10	10	10	10	8	8	8	9	8	8
AA416453	1	1	1	1	1	1	1	1	1	1	1	1	1	1	1	1	1	1	1	1	1	1	1	1	1	1	1	1	1	1	1	1	1	1	1	1
AA419672	1352	1344	1304	1356	1340	1305	1146	998	1103	1118	1085	1087	1168	1118	1146	1108	1138	1134	1167	1111	1173	1151	1148	1194	980	975	967	956	985	973	1218	1227	1220	1240	1211	1177
AA420337	0	0	0	0	0	0	0	0	0	0	0	1	1	1	1	1	1	1	1	0	0	0	0	0	0	0	0	0	0	0	0	0	0	0	0	0
AA437924	11	11	11	10	10	11	8	8	7	8	7	7	7	7	7	7	7	7	9	9	9	9	9	9	7	7	7	7	6	7	10	10	11	10	11	11
AA472735	4	31	5	6	7	10	8	67	8	19	38	55	18	44	20	28	35	34	21	61	22	30	42	46	7	32	6	8	10	12	8	33	10	13	20	22
AA472919	2	2	2	2	2	2	2	2	2	2	2	2	1	1	1	1	1	1	2	2	2	2	2	2	2	2	2	2	2	2	3	3	3	3	3	3
AA500897	2	1	4	3	3	3	2	1	2	2	2	2	2	1	2	2	1	2	2	1	2	1	2	2	4	3	3	3	3	3	2	2	2	2	1	2
AA509870	42	68	44	47	45	47	34	98	37	39	52	58	29	60	34	39	64	49	32	65	30	32	46	51	42	60	43	43	42	53	42	68	43	42	49	50
AA510713	10	11	9	13	11	10	11	17	12	14	14	13	4	5	4	4	9	4	7	11	7	8	7	9	5	7	5	6	5	6	12	13	10	12	12	13
AA511245	0	0	1	0	0	0	1	1	1	1	1	1	1	1	1	1	1	1	0	0	0	0	0	0	1	1	1	1	1	1	1	1	1	1	1	0
AA518255	1	1	1	1	1	1	0	0	0	0	0	0	0	0	0	0	0	0	0	0	1	1	0	0	0	0	0	0	0	0	0	0	0	0	0	0
AA522015	1	1	1	1	1	1	1	1	1	1	1	1	1	1	1	1	1	1	1	1	1	1	1	1	1	1	1	1	1	1	1	1	1	1	1	1
AA522020	1	1	1	0	0	1	0	1	0	0	0	1	1	1	1	1	1	1	0	0	0	1	1	1	1	1	1	0	0	1	1	1	0	1	1	1
AA536748	0	0	0	0	0	0	0	0	0	0	0	0	1	1	1	1	1	1	1	1	1	1	1	1	0	0	0	0	0	0	0	0	0	0	0	0
AA538567	16	14	17	18	18	16	12	5	12	11	9	9	11	8	12	10	8	9	11	7	11	9	9	9	13	12	12	13	12	12	18	11	17	16	14	15
AA543171	0	0	0	0	0	0	0	0	0	0	0	0	0	1	0	0	0	1	0	0	0	0	0	0	0	0	0	0	0	0	0	0	0	0	0	0
AA543385	6	6	6	6	6	7	6	4	7	6	6	6	6	5	6	6	5	5	6	4	7	6	5	6	6	6	6	5	7	6	6	5	7	7	6	7
AA561726	32	33	35	33	31	29	21	19	21	18	17	20	33	34	32	28	33	30	33	32	32	33	28	29	42	29	34	37	36	33	41	37	39	37	39	35
AA561825	59	67	53	57	59	56	44	54	47	48	54	54	33	37	35	36	38	39	33	40	32	33	40	42	47	54	48	45	48	49	64	75	69	62	66	68
AA589282	11	11	11	10	11	11	11	11	11	10	9	10	11	11	11	12	11	12	10	9	9	9	9	10	8	8	8	8	8	8	8	9	8	8	9	8
AA589431	1	1	1	1	1	1	1	1	1	1	1	1	1	2	1	1	1	1	1	1	1	1	1	1	0	0	0	0	0	0	1	1	1	1	1	1
AA589629	11	9	13	15	13	14	31	25	25	32	27	16	17	18	17	22	19	15	16	19	19	19	16	16	9	6	9	8	8	6	8	12	10	10	8	10
AA590213	0	0	0	0	0	0	1	1	1	1	1	1	2	1	1	2	1	2	1	1	1	2	1	1	0	0	0	0	0	0	1	1	1	1	1	1
AA591863	5	9	6	6	5	5	9	22	9	9	12	13	9	16	10	10	11	13	6	10	7	7	7	8	5	11	6	6	6	6	6	11	5	7	7	8
AA596846	88	84	82	81	83	83	82	72	78	78	71	72	81	81	76	79	79	75	83	77	76	81	74	74	84	67	76	80	76	73	88	82	85	86	87	77
AA597087	1	1	1	1	1	1	1	1	1	1	1	1	1	1	1	1	1	1	1	1	1	1	1	1	1	1	1	1	1	1	1	1	1	1	1	1
AA617392	24	24	26	23	23	24	13	10	21	16	14	12	23	12	21	17	18	14	18	17	21	18	17	19	18	22	22	22	23	22	17	14	17	15	19	15
AA666504	560	508	518	579	550	538	482	535	447	481	445	503	312	327	315	315	321	322	353	376	353	372	360	366	521	537	525	523	509	529	463	518	466	487	504	478
AA672901	1	1	1	1	1	1	1	1	1	1	1	1	1	1	1	1	1	1	1	1	1	1	1	1	1	1	1	1	1	1	1	1	1	1	1	1
AA672926	15	15	15	14	15	14	15	15	16	15	15	16	13	13	14	13	11	13	19	18	19	19	18	19	11	11	12	11	12	11	15	12	14	14	15	14
AA673177	1	3	2	1	1	2	1	6	1	2	3	5	3	6	2	3	4	5	3	6	3	3	5	5	1	3	1	1	2	1	1	3	1	1	1	2
AA673192	405	397	424	439	434	430	430	341	423	398	401	370	366	345	360	363	338	349	404	373	406	388	389	390	327	338	348	347	347	336	432	379	436	430	381	420
AA673371	111	58	112	109	98	82	87	29	85	59	49	37	54	27	48	31	35	29	60	26	50	41	33	30	102	51	102	101	97	85	107	39	89	75	64	52
AA673515	0	0	0	0	0	0	0	0	0	0	0	0	1	1	1	1	1	1	0	0	0	0	0	0	0	0	0	0	0	0	0	0	0	0	0	0
AA681807	20	19	18	20	22	21	17	13	19	16	17	15	12	12	15	15	14	12	16	12	15	15	14	14	19	20	20	17	19	19	20	16	18	19	18	17
AA690806	5	5	6	6	5	6	6	6	5	5	6	6	4	3	3	3	3	5	4	3	3	4	4	4	4	5	4	4	4	4	4	3	4	5	3	4
AA690930	698	634	712	649	658	645	727	660	682	670	625	657	825	810	775	784	767	805	801	801	783	816	771	762	712	596	670	681	657	638	665	693	680	681	742	639
AA692147	1	1	1	1	1	1	0	0	0	0	0	0	1	1	2	2	2	2	2	2	2	2	2	2	0	0	0	0	0	0	0	0	0	0	0	0
AA693052	7	6	7	8	6	8	7	7	6	6	6	5	7	11	8	9	8	13	7	8	7	6	7	8	4	5	5	4	4	5	4	6	5	4	5	5
AA709668	1	0	1	1	1	0	0	0	1	0	0	0	0	0	0	0	0	0	1	1	1	1	0	1	1	1	1	1	1	1	1	1	0	0	0	0
AA709993	3	3	3	3	3	3	5	5	5	5	4	5	7	6	6	6	6	7	6	5	5	6	6	5	4	4	4	3	4	4	4	4	4	3	5	3
AA717142	51	44	53	53	51	47	33	25	32	28	28	28	23	20	23	21	23	21	23	21	23	21	21	21	47	40	51	50	49	43	37	34	40	37	35	37
AA717264	2	3	2	2	2	3	4	3	4	4	5	5	2	1	2	3	4	3	2	1	2	2	2	2	3	4	3	3	3	3	3	3	2	3	3	3
AA717838	29	22	28	30	30	29	23	14	21	20	22	16	14	13	17	14	16	14	13	11	14	13	14	14	21	19	22	19	21	21	25	20	23	24	22	24
AA739217	1	1	1	1	1	1	1	1	1	1	1	1	1	1	0	1	0	0	2	2	2	1	2	1	1	1	1	1	1	1	1	1	1	1	1	1
AA739402	3	2	3	2	2	2	3	1	3	3	2	1	2	1	2	2	1	1	3	1	3	2	2	2	2	1	2	2	2	2	2	1	3	2	3	2
AA756810	159	152	162	165	163	158	180	154	180	178	168	162	182	176	177	181	165	180	162	153	160	157	160	161	155	161	159	146	152	161	148	151	147	154	148	153
AA762498	1081	1188	1004	1073	1125	1161	1111	1030	1090	1084	1145	1010	1122	1076	1089	1015	1126	1071	1182	1053	1085	950	1029	1023	1042	1152	1118	1066	1086	1112	1309	1100	1242	1131	1062	1209
AA764430	14	15	15	15	13	14	21	20	19	20	18	19	20	19	20	19	18	20	22	19	20	20	19	18	14	14	14	14	14	13	14	13	15	17	16	15
AA770704	11	8	10	11	9	11	13	10	11	11	12	7	10	10	10	12	11	13	8	10	10	9	12	11	5	6	6	3	5	6	5	9	6	7	7	6
AA789425	7	7	7	6	7	7	5	5	4	4	4	5	3	4	3	4	3	3	4	4	4	4	4	4	6	6	6	6	6	6	5	6	4	5	5	5
AA790871	12	11	12	11	11	12	14	8	14	14	12	11	12	10	13	11	10	12	18	15	18	16	15	16	10	8	9	10	10	10	12	10	12	12	11	11
AA792094	45	34	47	44	42	44	37	26	35	33	31	29	46	40	46	43	40	43	41	37	44	43	40	40	48	40	47	46	44	44	46	45	45	48	44	42
AA796766	80	101	84	74	85	85	52	110	58	67	67	76	86	81	88	84	83	79	75	65	71	72	73	76	72	76	70	69	71	76	72	101	75	81	86	90
AA798895	19	16	18	17	17	17	23	20	25	18	16	18	18	16	16	14	17	19	21	21	20	18	21	20	16	11	15	16	14	14	18	17	16	16	14	14
AA821862	0	0	0	0	0	0	1	1	1	1	1	1	2	3	2	2	2	2	2	2	2	2	2	2	0	0	0	0	0	0	1	1	1	1	1	1
AA823938	323	256	346	315	299	301	309	255	299	291	260	268	372	339	358	353	312	342	407	385	417	431	395	397	362	283	319	333	329	330	348	354	349	358	368	329
AA833146	23	21	21	23	24	23	4	4	3	3	4	4	4	4	4	4	4	4	5	4	5	5	5	5	23	20	23	24	23	23	28	21	24	24	23	22
AA839814	19	23	21	21	20	20	18	17	18	18	17	17	15	15	15	15	15	17	12	19	13	12	14	15	18	20	18	18	19	19	21	22	22	21	20	22
AA855988	0	1	0	1	1	0	0	0	0	0	0	0	0	0	0	0	0	0	1	1	1	0	0	0	0	0	1	1	1	1	1	1	1	1	1	1
AA866997	14	15	13	15	15	14	14	14	12	13	12	12	15	15	15	14	15	15	16	17	15	14	17	16	11	10	11	11	10	10	13	13	15	13	12	12
AA867746	49	47	51	50	48	49	46	38	48	42	45	41	34	29	37	38	41	34	31	27	30	32	34	32	47	46	45	50	49	48	48	47	50	48	53	48
AA874645	1	1	1	2	1	1	0	0	1	0	0	1	1	1	1	1	1	1	1	0	1	1	1	0	2	1	2	2	2	2	2	1	1	1	1	1
AA879840	2	1	1	2	2	1	3	4	2	3	3	3	2	2	1	1	1	2	2	3	3	2	2	2	2	2	2	2	2	2	2	2	2	2	2	2
AA880220	2	8	2	2	2	3	2	14	2	3	5	8	4	13	5	6	13	13	2	12	3	3	7	9	2	6	2	1	2	3	1	10	1	2	3	6
AA880527	1	2	1	1	1	1	0	1	0	0	1	1	0	1	0	1	2	1	0	1	0	1	1	1	1	1	1	1	1	1	1	1	0	1	1	1
AA881383	73	74	77	78	76	79	66	66	66	67	64	61	52	58	53	50	49	53	51	58	53	49	51	53	58	61	59	55	57	60	66	74	68	70	66	69
AA920031	0	0	0	0	0	0	1	0	1	1	1	0	2	1	1	1	1	1	3	2	3	2	2	2	0	0	0	1	0	0	1	1	1	1	1	1
AA921444	16	14	14	15	15	14	6	7	6	6	6	6	8	9	8	8	8	8	10	10	10	10	9	10	17	16	16	16	16	16	13	12	13	12	12	11
AA929323	1	1	1	1	1	1	1	1	1	1	1	1	1	1	1	1	1	1	1	1	1	1	1	1	0	0	0	0	0	0	0	0	0	0	0	0
AA930693	3	3	3	3	3	3	4	3	3	3	3	3	3	3	3	3	3	3	2	2	2	2	3	2	3	3	3	2	2	2	2	2	2	2	2	2
AA939619	43	33	45	37	36	39	32	15	33	29	26	23	24	21	22	19	16	21	25	21	25	19	21	20	41	26	35	36	32	29	41	33	40	37	38	34
AA940256	15	19	19	12	17	17	15	14	13	13	15	12	11	11	11	10	11	11	11	7	8	7	8	7	16	23	20	19	19	20	24	15	23	19	16	16
AA940303	1	1	1	1	1	1	0	0	0	0	0	0	1	1	1	1	1	1	1	1	1	1	1	1	0	0	0	0	0	0	0	0	0	0	0	0
AA958965	114	147	116	112	129	140	146	134	147	136	148	132	108	96	113	105	107	102	107	81	95	81	89	88	135	162	149	142	145	139	133	141	138	136	118	143
AA960125	32	27	30	30	29	30	36	32	36	36	30	34	25	26	25	24	27	25	29	29	28	28	27	27	29	25	27	28	26	28	34	32	32	35	33	31
AA960166	161	113	157	165	152	150	113	129	125	108	107	117	129	104	124	118	87	109	118	86	119	120	102	100	149	147	147	145	144	153	163	136	158	145	134	133
AA960248	1	1	2	2	1	1	1	1	1	1	1	1	0	0	0	0	0	0	2	1	1	1	1	1	2	2	2	2	2	2	2	1	1	1	2	1
AA960310	41	40	43	43	43	43	52	51	48	49	46	48	36	38	37	37	39	37	38	39	37	36	36	41	35	38	36	35	36	37	38	38	38	40	39	41
AA960638	443	400	440	416	414	417	534	456	483	493	434	453	539	537	533	539	518	543	491	492	488	510	477	483	460	395	427	440	416	451	453	406	429	423	424	394
AA967305	16	15	14	16	15	16	23	25	22	25	23	24	24	31	25	28	27	32	20	28	23	23	22	24	14	14	14	13	14	14	16	20	16	18	17	19
AA982064	7	8	6	7	7	7	5	8	5	5	4	5	5	7	5	5	5	6	5	9	7	6	7	7	5	7	5	6	6	7	6	7	5	7	6	6
AA985754	123	135	129	109	117	124	120	120	114	107	113	112	168	184	170	174	169	181	178	171	162	150	158	162	118	122	117	115	119	119	116	115	111	109	109	109
AA986082	9	13	7	9	10	9	12	14	11	11	12	12	11	12	10	10	12	10	12	14	12	11	10	12	9	12	11	10	11	10	9	12	11	10	9	11
AA986099	1	1	1	1	1	1	2	2	2	2	2	2	1	1	1	1	1	1	1	1	1	1	1	1	1	1	1	1	1	1	1	1	1	1	1	1
AA986441	2	1	2	1	1	1	2	3	2	2	2	3	2	3	3	3	2	2	1	1	1	1	1	1	2	2	2	2	2	2	1	1	1	1	1	1
AA987127	4	3	4	5	4	4	5	3	5	5	4	1	4	3	4	3	2	3	4	2	3	3	2	2	5	2	5	5	5	5	6	3	7	7	5	4
AA987147	198	173	184	198	194	189	171	138	183	175	163	161	127	120	135	129	124	118	148	126	147	136	133	132	175	175	187	186	185	187	203	195	206	192	189	195
AB000121	5	5	5	5	5	5	11	6	9	10	10	9	19	15	18	17	15	16	19	16	18	18	17	17	8	6	7	7	7	7	6	5	7	7	7	6
AB003502	89	91	91	86	86	86	113	126	110	105	106	105	162	180	151	152	150	159	161	168	170	163	160	154	113	116	116	110	113	113	98	109	106	96	94	92
AB012273	6	6	6	6	5	6	5	4	5	4	5	4	4	5	5	6	8	5	6	8	7	7	7	8	3	3	3	3	3	3	4	5	5	5	5	5
AB012278	27	71	29	31	36	44	21	86	25	38	56	63	26	81	28	38	55	62	21	64	22	30	37	39	44	65	38	48	52	52	24	93	29	36	47	56
AB013464	5	5	6	9	7	6	6	8	5	7	6	4	6	7	5	5	4	5	4	6	5	5	5	5	5	5	5	4	4	4	5	5	5	5	4	5
AB015595	6	6	6	6	7	7	9	19	9	8	8	9	14	16	15	15	16	16	9	17	14	13	13	15	4	5	4	4	5	5	5	7	6	7	7	7
AB016248	67	57	69	64	62	62	65	49	62	58	55	51	59	53	53	56	77	60	56	61	58	59	61	59	58	56	61	56	58	60	68	65	63	63	62	60
AB017105	4	4	4	4	4	4	6	4	5	5	5	5	7	7	7	7	7	7	5	5	5	5	5	5	3	3	3	3	3	3	4	4	4	4	5	4
AB018194	294	221	301	284	270	256	276	263	271	245	257	240	255	264	238	249	257	250	186	198	209	206	207	189	269	251	284	277	276	268	237	236	239	231	233	234
AB018574	4	2	3	3	4	3	4	1	4	4	3	2	9	7	10	8	8	7	12	8	13	10	9	9	3	2	3	3	3	3	5	3	5	6	3	4
AB018576	1	1	1	1	1	1	1	1	1	1	1	1	1	1	1	1	2	1	1	1	1	2	1	1	1	1	1	0	0	1	1	0	1	1	0	1
AB019028	3	4	4	3	3	3	3	4	3	4	3	4	7	6	6	6	5	6	5	6	5	5	5	5	4	4	4	4	4	4	3	3	3	3	2	3
AB019212	181	163	182	184	181	170	184	163	184	184	175	166	177	161	179	175	165	168	167	162	172	168	167	161	144	144	158	146	154	155	170	167	175	175	169	169
AB019601	5	4	5	4	4	4	6	5	4	5	4	4	6	5	6	6	5	6	3	3	3	3	3	3	4	4	5	4	4	4	3	2	2	3	3	2
AB021860	11	12	12	11	12	13	15	15	15	14	13	11	15	18	16	16	17	16	17	18	17	18	16	18	11	11	11	12	12	12	11	12	12	11	9	10
AB026497	11	12	14	11	11	11	9	9	9	8	9	10	14	14	12	12	11	11	14	12	13	13	13	12	13	12	13	14	13	12	11	10	11	11	11	10
AB026551	0	379	0	6	38	126	0	542	3	167	390	540	0	229	11	148	315	269	0	317	2	120	305	312	0	57	0	0	10	39	0	381	2	53	181	232
AB026997	91	76	88	96	90	92	77	70	76	72	76	69	78	78	81	81	82	74	64	57	65	60	65	61	84	82	94	94	88	89	99	78	95	93	88	92
AB029145	0	0	0	0	0	0	0	0	0	0	0	0	0	0	0	0	0	0	0	0	0	0	0	0	0	0	0	0	0	0	1	1	0	0	0	0
AB029146	63	56	61	61	60	58	78	69	74	78	70	66	89	91	91	88	88	93	75	84	85	78	78	80	47	50	57	52	54	54	57	58	58	60	60	57
AB029929	2	4	2	2	2	2	0	14	0	0	0	1	1	4	1	1	2	2	1	8	1	1	1	2	2	8	2	2	2	2	1	9	1	1	1	2
AB030038	5	5	6	5	5	5	7	7	7	6	6	6	6	7	6	7	6	6	7	6	6	7	7	6	5	5	5	4	5	5	5	5	5	5	5	5
AB030185	67	62	67	63	61	63	80	73	83	84	79	72	94	94	89	87	86	87	91	87	89	86	82	78	76	72	77	78	75	73	72	69	70	72	70	69
AB030280	0	0	0	0	0	0	0	0	0	0	0	0	0	0	0	0	0	0	1	1	1	1	1	1	0	0	0	0	0	0	0	0	0	0	0	0
AB030503	31	28	32	33	32	32	40	36	38	38	36	32	25	30	25	26	34	27	26	31	26	25	26	27	27	29	30	26	29	27	25	28	26	26	25	26
AB030906	2	3	2	2	2	2	1	1	2	1	2	2	2	2	1	2	2	2	2	1	2	2	1	1	2	2	2	2	2	2	2	2	2	2	2	2
AB031049	8	11	10	10	10	11	15	12	16	15	16	18	18	14	19	19	17	17	12	11	12	11	14	14	10	10	9	10	9	10	12	11	11	11	13	14
AB033168	12	14	12	14	11	12	11	11	12	11	13	14	10	11	11	11	10	11	15	12	13	14	14	14	17	17	18	17	16	15	17	17	17	16	16	17
AB033370	67	63	67	64	63	67	82	69	84	81	76	74	88	85	89	83	86	82	114	102	106	103	104	103	65	59	62	63	64	61	69	63	69	71	68	64
AB033886	27	31	29	32	30	31	24	27	25	24	24	23	24	24	23	23	24	26	19	26	24	23	26	28	21	28	23	21	25	26	20	26	21	20	21	25
AB034914	25	20	25	22	22	22	30	26	29	29	28	25	30	29	27	30	30	27	25	24	25	26	25	23	27	25	27	27	27	27	25	21	25	26	23	23
AB035383	44	35	44	40	39	39	55	39	51	51	45	45	52	47	49	46	48	47	54	46	53	50	48	47	46	34	42	44	41	42	44	35	40	40	42	36
AB037111	1	1	1	1	1	1	0	0	0	0	0	0	0	0	0	0	0	0	0	0	0	0	0	0	1	1	1	1	1	1	0	1	1	0	1	1
AB037923	1	1	1	1	1	1	1	1	1	1	1	1	0	0	0	0	0	0	1	1	1	1	1	1	2	2	2	2	2	2	1	1	1	1	1	1
AB039276	1	1	1	1	1	1	1	1	1	1	1	1	2	2	2	2	2	2	1	1	1	1	1	1	1	1	1	1	1	1	1	1	1	1	1	1
AB039380	1	1	1	1	1	1	1	1	1	1	1	1	1	1	1	1	1	1	1	1	1	1	1	1	1	1	1	1	1	1	1	1	1	1	1	1
AB040489	28	24	28	30	25	30	26	21	28	27	25	24	24	24	26	28	23	24	23	24	27	26	25	24	21	21	21	20	20	21	24	23	24	24	23	23
AB041613	4	4	5	5	5	5	4	4	4	6	5	4	5	5	6	5	5	4	4	3	4	3	4	3	4	4	4	3	5	4	5	5	5	4	5	4
AB041650	6	7	6	6	5	4	8	6	7	3	6	4	4	4	3	2	6	3	5	5	5	2	4	4	6	5	7	6	5	4	5	4	6	3	3	5
AB041855	1	1	1	1	1	1	3	3	3	3	4	3	6	6	5	6	5	5	6	5	6	6	5	5	3	3	3	3	2	3	3	2	3	2	3	2
AB043953	5	4	5	5	6	5	3	2	3	3	3	3	2	2	2	2	2	2	2	1	2	2	2	2	7	4	7	7	6	5	4	2	4	4	4	3
AB045132	18	17	17	18	16	17	21	19	21	22	21	20	15	15	14	14	15	14	17	16	16	16	15	15	16	16	16	17	17	18	17	15	14	17	16	15
AB045382	1	1	1	1	1	1	0	0	0	0	0	0	0	0	0	0	0	0	0	0	0	0	0	0	1	1	1	1	1	1	0	1	0	0	0	0
AB045709	47	41	48	48	47	48	62	57	62	61	60	62	54	49	55	56	50	53	48	51	52	51	52	52	46	47	45	44	46	46	47	45	49	50	47	48
AB046114	127	110	120	123	121	122	135	122	137	132	128	114	116	109	108	113	112	107	109	99	106	106	100	98	136	126	140	135	138	137	117	110	116	117	113	115
AB046929	2	2	1	1	1	2	1	1	1	1	1	1	4	7	4	4	3	4	3	4	2	3	3	3	3	3	3	3	3	3	1	1	1	1	1	1
AB049137	4	4	5	5	4	5	4	4	5	5	5	5	3	3	4	4	3	4	6	5	5	6	6	6	6	6	6	6	6	6	5	5	5	6	5	6
AB049605	1	1	1	1	1	1	0	0	0	0	0	0	0	0	0	0	0	0	0	0	0	0	0	0	0	0	1	0	1	0	0	0	0	0	0	0
AB049633	76	79	73	77	80	74	65	63	66	68	62	60	61	59	59	59	59	59	68	68	70	69	66	68	64	60	63	61	63	63	73	68	75	68	70	66
AB049641	77	81	70	67	74	73	68	55	63	66	68	59	60	52	60	51	53	58	73	61	62	62	62	64	61	63	63	62	64	61	71	64	72	69	66	65
AB049655	20	20	18	18	20	19	20	17	21	20	18	17	22	17	21	18	18	20	22	20	20	21	18	19	20	20	21	21	20	20	19	18	21	18	19	18
AB049732	3	3	3	3	2	2	4	5	3	5	4	3	3	4	4	4	4	5	2	3	3	2	2	3	2	2	2	1	2	2	2	2	2	2	2	2
AB052828	2	1	2	2	2	1	1	1	1	1	1	1	1	0	0	0	0	0	1	1	1	1	1	1	1	1	2	1	2	1	1	1	1	1	1	1
AB052834	2	2	2	2	2	2	2	2	2	2	1	1	1	1	1	1	1	1	1	1	2	2	1	1	2	2	3	2	2	2	1	1	1	1	1	1
AB056091	0	0	1	0	0	0	0	1	0	0	0	1	1	1	1	1	1	1	0	0	0	1	1	1	0	1	0	0	0	0	0	0	0	0	0	0
AB056479	223	200	208	230	216	209	170	144	156	160	146	150	179	166	173	175	170	176	214	204	212	211	203	207	204	180	193	201	190	188	204	192	205	197	198	197
AB057663	42	39	40	45	44	42	41	30	39	39	41	39	33	31	35	36	32	31	35	30	34	35	32	30	49	43	48	50	52	45	42	37	44	43	44	42
AB060155	23	18	23	22	21	20	29	25	28	28	25	22	33	31	28	33	28	30	22	21	25	26	25	21	19	19	24	19	21	21	20	17	19	18	17	19
AB061276	1	0	1	0	0	1	1	1	1	1	1	1	0	0	0	0	0	0	0	0	0	0	0	0	1	1	1	1	1	1	0	0	0	0	0	0
AB061305	3	4	4	3	3	3	6	4	6	5	5	5	9	8	7	8	7	7	6	6	6	6	5	6	5	3	4	3	4	3	5	5	5	5	4	4
AB062282	0	0	0	0	0	0	0	0	0	0	0	0	1	1	1	1	1	1	0	0	0	0	0	0	0	0	0	0	0	0	0	0	0	0	0	0
AB063578	3	3	3	3	3	3	6	5	6	5	6	6	8	7	8	8	8	7	5	4	4	4	4	3	6	5	6	6	5	5	4	4	4	4	5	4
AB064543	59	59	63	62	59	59	39	35	42	42	40	40	35	32	38	38	32	33	41	36	43	41	40	40	59	54	58	62	60	63	64	61	63	67	62	62
AB066227	0	0	0	0	0	0	0	0	0	0	0	0	0	0	0	0	0	0	1	1	1	1	1	1	1	0	1	1	1	0	1	1	1	1	1	1
AB066608	2	2	2	2	2	2	0	0	1	0	0	1	0	0	0	0	0	0	1	1	1	1	1	1	3	3	3	3	3	3	2	2	2	2	2	2
AB067533	3	3	3	3	3	3	1	105	1	1	4	16	2	1	1	2	1	1	2	1	2	2	2	1	3	43	2	3	2	3	2	2	3	2	2	2
AB067534	11	6	12	9	8	8	3	5	4	4	5	5	15	12	12	15	12	12	10	9	9	11	10	7	23	15	17	21	18	18	7	8	9	6	6	6
AB067535	22	17	20	23	18	17	13	12	15	14	12	15	15	14	15	13	15	13	12	11	12	11	12	11	22	19	23	22	18	21	22	18	25	20	20	17
AB067574	2	2	1	1	2	2	1	1	2	2	1	1	2	2	2	2	2	2	3	2	3	3	3	3	2	2	2	2	2	2	2	1	2	1	1	1
AB072336	5	5	6	5	4	5	4	4	4	3	3	5	2	2	2	2	2	3	3	2	2	3	2	2	8	8	7	7	7	7	4	5	4	5	5	3
AB072498	2	2	2	2	2	2	1	2	1	1	1	1	1	2	2	2	2	1	2	3	2	2	2	2	1	1	1	1	1	1	1	2	1	1	1	1
AB074017	0	0	0	0	0	0	0	0	0	0	0	0	1	1	1	1	1	1	0	0	0	0	0	0	0	0	1	0	0	0	1	1	1	1	1	1
AB076722	96	85	103	95	95	88	130	108	125	127	117	110	92	84	93	91	90	89	88	91	95	97	90	92	96	94	99	96	96	96	96	93	99	106	98	93
AB077991	1	1	1	1	1	2	2	2	2	2	2	1	4	5	5	4	3	4	2	3	2	3	2	3	1	1	1	1	1	1	1	1	1	1	1	1
AF000304	7	6	8	7	7	6	12	11	10	11	10	8	6	6	5	5	4	5	7	5	6	6	5	5	10	8	11	10	11	9	8	7	8	8	7	7
AF000582	0	0	0	0	0	0	0	0	0	0	0	0	2	2	2	2	1	2	1	1	1	1	1	1	0	0	0	0	0	0	0	0	0	0	1	0
AF000968	1	1	1	1	1	2	1	1	1	1	1	1	0	1	0	0	1	0	1	2	1	1	1	1	1	2	1	1	1	1	1	1	1	1	1	1
AF002823	57	73	58	60	61	60	68	63	72	70	76	73	67	57	70	67	71	64	86	77	84	80	79	82	63	67	67	61	66	63	79	77	81	81	74	86
AF004833	11	11	12	10	11	11	13	12	12	12	12	12	7	7	7	8	7	8	10	11	11	11	11	12	8	9	8	8	8	8	11	10	10	10	11	10
AF006467	4	3	4	3	3	3	2	2	2	2	2	2	2	2	1	2	2	2	2	2	2	2	2	2	8	5	6	7	6	5	5	4	3	4	3	4
AF010133	0	0	0	0	0	0	0	0	0	0	0	0	0	0	0	0	0	0	0	0	0	1	0	1	0	0	0	0	0	0	0	0	0	0	0	0
AF010600	1	0	1	1	1	1	0	0	1	0	0	0	0	0	0	0	0	0	0	0	0	0	0	0	0	0	0	0	0	0	0	0	0	0	0	0
AF013486	105	103	112	105	107	105	124	107	116	116	109	104	111	109	108	105	103	101	101	101	99	101	95	89	121	110	122	118	116	119	122	107	119	118	117	115
AF014010	6	5	7	6	6	6	6	6	7	6	6	6	8	10	9	9	10	9	5	6	4	5	5	5	7	6	6	6	7	6	6	6	6	5	6	5
AF015887	15	15	15	14	14	15	12	13	12	13	11	11	16	15	14	16	14	15	15	14	15	15	15	14	18	17	19	18	18	17	14	14	13	14	15	14
AF021031	8	8	9	8	8	9	12	9	12	11	11	10	7	7	7	6	7	6	9	8	9	9	8	7	11	9	9	10	10	10	9	8	9	8	9	9
AF022811	181	169	193	170	171	172	224	175	224	207	188	186	279	247	265	264	234	244	277	230	280	269	239	237	245	207	252	250	236	240	204	164	192	196	189	177
AF022957	46	22	40	35	31	29	53	57	37	34	40	33	42	74	43	47	45	55	26	39	22	26	25	31	25	44	64	62	40	51	25	17	24	23	19	19
AF022992	0	1	0	0	0	1	0	0	0	0	1	1	0	0	0	1	0	1	0	0	0	0	1	1	2	3	2	2	2	3	1	1	1	1	2	1
AF023098	4	4	4	5	4	4	4	4	5	3	5	4	2	2	3	2	3	3	2	2	2	2	3	2	3	4	3	3	4	4	4	4	3	3	4	3
AF026524	15	11	13	12	14	11	12	13	13	12	11	11	14	16	13	13	13	15	10	12	10	11	11	10	11	10	11	10	11	9	11	11	11	9	9	9
AF030333	8	6	10	8	7	6	9	8	10	8	8	8	11	10	11	10	9	9	11	8	10	10	9	8	13	8	11	13	11	9	11	8	10	9	9	9
AF031164	3	3	3	3	4	3	7	5	8	8	7	7	6	4	7	7	5	6	6	5	6	6	7	5	4	3	4	4	4	4	6	4	5	6	5	6
AF031467	9	7	12	9	10	9	8	7	8	7	8	7	8	9	7	8	7	7	6	5	6	7	5	5	14	10	14	18	13	10	9	8	9	9	8	9
AF031524	1	1	1	1	1	1	0	0	0	0	0	0	0	0	0	0	0	0	0	0	0	0	0	0	0	0	0	0	0	0	1	1	1	1	0	1
AF032460	13	21	10	11	12	15	10	80	9	14	26	27	8	41	7	16	47	37	6	54	9	11	27	32	4	13	6	4	5	7	5	24	6	6	9	12
AF033112	10	10	11	10	10	10	20	13	18	18	14	15	36	28	35	34	26	29	32	24	32	32	26	26	16	11	14	15	14	13	15	11	15	15	14	13
AF033565	31	33	29	30	29	28	22	30	23	22	23	27	22	27	21	24	29	23	20	24	20	22	23	22	32	33	32	33	32	30	28	30	26	29	30	27
AF034568	14	14	12	14	14	14	21	19	21	22	22	21	25	22	25	25	23	24	23	23	24	22	24	26	13	14	13	13	13	14	15	16	16	16	16	17
AF036898	12	13	11	12	11	12	14	11	13	16	14	13	22	17	22	22	22	22	29	28	30	33	29	32	8	9	8	7	8	9	12	11	13	12	14	13
AF037205	236	220	238	249	248	237	235	214	251	235	229	215	182	169	184	183	193	175	195	183	193	179	176	182	222	238	246	235	245	233	247	216	239	243	214	237
AF037370	5	6	5	5	6	5	6	5	4	6	5	5	6	6	5	5	5	5	8	7	7	6	6	7	6	6	5	6	7	5	7	7	7	7	8	6
AF038848	90	81	92	89	87	88	102	93	97	102	94	92	80	81	81	79	78	83	79	83	83	79	77	80	88	83	87	86	88	84	90	94	88	90	91	88
AF040748	14	15	16	14	14	14	15	13	15	15	15	14	20	14	15	17	16	16	16	12	15	14	13	13	24	20	21	24	23	20	17	14	18	17	17	15
AF040749	2	2	3	3	3	2	5	5	5	4	5	5	5	3	5	4	4	4	4	3	4	4	4	3	4	4	4	4	4	3	3	3	3	3	2	3
AF041858	4	4	4	4	4	4	5	6	5	5	6	6	5	4	5	5	5	6	5	4	5	5	5	5	6	5	6	7	6	5	6	5	5	5	5	6
AF042180	17	15	19	16	16	16	15	15	13	14	13	11	15	12	12	14	12	15	6	10	9	10	8	10	16	16	17	16	17	15	12	12	12	12	11	12
AF042856	3	2	3	4	3	3	2	1	2	2	2	1	2	1	1	1	1	1	1	1	1	1	1	1	1	1	1	1	1	1	2	2	2	2	2	2
AF043219	16	10	15	15	14	15	13	11	13	12	13	12	11	12	12	11	11	13	12	11	14	12	11	11	13	13	14	13	13	13	12	11	12	12	11	10
AF043220	28	22	27	27	27	27	29	26	31	30	29	30	33	31	34	34	31	31	33	26	30	30	29	28	28	25	28	27	27	25	27	24	25	25	24	24
AF043943	39	32	41	36	37	34	26	31	26	28	25	22	25	28	23	24	24	25	15	19	19	21	17	19	33	34	34	32	34	30	24	26	26	22	22	23
AF055573	0	0	0	0	0	0	0	0	0	1	0	0	0	0	0	0	0	0	0	0	0	0	0	0	0	0	0	0	0	0	0	0	1	0	0	0
AF057285	16	12	16	12	14	12	11	11	13	11	11	12	24	19	21	23	20	18	15	9	12	12	11	9	24	17	21	24	22	17	15	14	14	15	15	13
AF057286	0	0	0	0	0	0	0	0	0	0	0	0	0	0	0	0	0	0	0	0	0	0	0	0	1	0	1	1	1	1	1	1	1	1	1	1
AF059029	29	28	28	27	25	28	37	35	33	35	32	33	38	39	36	44	35	39	31	31	34	32	33	29	38	34	37	36	36	38	24	26	25	25	24	27
AF059177	1	1	1	1	0	1	0	1	1	1	1	1	1	1	1	1	1	1	0	0	0	1	0	0	1	1	1	1	1	1	1	1	1	1	1	1
AF059567	4	5	3	2	3	3	1	3	1	2	2	3	3	6	3	4	5	5	3	8	2	4	5	6	4	6	4	3	3	4	3	5	3	3	4	4
AF060490	28	31	28	30	31	27	36	33	37	36	38	33	36	37	47	34	35	39	46	42	47	42	43	42	24	28	28	27	29	26	39	33	37	36	30	33
AF061972	69	62	74	68	67	66	67	44	67	66	58	56	70	62	71	65	64	64	72	65	68	70	64	65	73	63	73	72	73	67	75	67	75	76	75	69
AF062076	3	3	3	3	3	2	4	4	4	5	4	4	3	3	3	3	3	3	3	3	3	3	3	3	3	3	3	3	3	3	3	2	4	3	3	3
AF065324	1	1	1	0	0	1	0	0	0	0	0	0	0	0	0	0	0	0	0	0	0	0	0	0	0	0	0	0	0	0	0	0	0	0	1	0
AF065933	134	848	146	183	303	513	380	1727	427	762	1126	1455	529	519	591	817	744	789	598	789	638	826	1017	1004	266	1361	283	309	462	690	321	750	395	590	885	939
AF067058	0	0	0	0	0	0	0	0	0	0	0	0	1	1	1	1	1	1	0	0	0	0	0	0	0	0	0	0	0	0	0	0	0	0	0	0
AF068182	152	128	155	164	155	160	141	141	143	143	138	145	92	105	96	102	95	100	88	90	86	96	96	91	145	149	150	151	146	153	131	138	126	126	134	131
AF069051	37	36	37	38	38	39	48	49	48	50	44	44	41	42	39	40	43	40	40	43	39	37	39	37	37	37	34	35	37	36	40	36	39	40	38	37
AF069954	12	11	12	11	11	10	16	13	14	13	13	14	17	14	15	15	14	15	14	14	14	14	13	13	13	12	12	13	13	12	15	15	14	14	15	15
AF070066	1	1	1	1	1	1	0	0	0	0	0	0	0	0	0	0	0	0	0	0	0	0	0	0	0	0	0	0	0	0	1	1	1	1	1	1
AF071070	30	36	31	31	27	28	26	53	27	25	30	44	28	50	33	32	44	45	31	52	31	32	40	42	33	41	32	36	34	33	34	49	31	32	33	35
AF071071	1	1	1	1	1	1	2	4	2	2	2	2	3	6	4	5	5	5	1	3	1	1	2	2	1	2	1	1	1	1	1	2	1	1	1	1
AF071310	11	12	11	12	11	10	9	13	12	10	12	12	7	8	7	7	9	7	9	10	8	9	10	9	12	12	11	12	11	12	10	12	10	10	12	11
AF072245	49	40	42	44	44	44	52	50	52	51	48	42	62	58	62	65	59	61	57	57	62	60	56	57	40	44	46	41	44	45	35	35	37	35	31	35
AF072249	0	0	0	0	0	0	1	0	0	1	0	0	0	0	0	0	0	0	0	0	0	0	0	0	0	0	0	0	0	0	0	0	0	0	0	0
AF072370	7	7	8	7	6	6	5	6	6	6	8	8	3	3	3	3	4	4	4	4	5	5	4	4	12	11	11	13	12	11	8	8	6	7	8	7
AF072403	129	342	120	146	194	257	126	317	136	299	429	355	88	162	115	248	255	256	83	170	90	193	263	261	113	373	117	115	145	228	61	217	77	133	222	229
AF072521	16	14	17	16	17	17	22	18	22	21	19	20	24	18	22	19	20	20	26	23	24	24	23	23	16	15	16	16	16	18	17	16	19	19	17	17
AF074926	1	0	1	1	0	1	0	0	1	0	0	0	0	0	0	0	0	0	0	0	0	0	0	0	0	0	0	0	0	0	0	0	0	0	0	0
AF076845	0	0	0	0	0	0	0	0	0	0	0	0	0	0	0	0	0	0	1	1	1	1	1	1	0	0	0	0	0	0	0	0	0	0	0	0
AF079222	14	12	10	14	14	15	17	16	15	15	16	13	8	9	10	10	14	9	11	13	12	13	13	13	9	13	13	10	13	13	15	14	15	16	16	16
AF081260	1	1	1	1	1	1	4	4	4	4	5	4	4	4	4	5	4	4	3	3	4	4	4	3	2	2	2	2	2	2	2	2	2	3	2	3
AF082803	0	0	1	0	0	0	0	0	0	0	0	0	0	0	0	0	0	0	0	0	0	0	0	0	0	0	0	0	0	0	0	0	1	0	0	0
AF083876	10	9	11	9	9	9	5	3	4	4	5	3	12	11	11	11	10	10	10	12	12	13	11	11	8	9	9	8	9	9	11	9	11	11	10	10
AF084459	11	8	12	11	11	11	5	6	6	5	5	4	7	6	6	6	5	5	6	5	6	6	5	4	16	11	16	18	16	12	8	6	9	8	6	8
AF086823	0	0	0	0	0	0	0	0	0	0	0	0	1	0	1	1	0	0	0	0	0	0	0	0	0	0	0	0	0	0	0	0	0	0	0	0
AF087680	5	4	5	5	4	4	3	3	4	4	4	3	10	10	9	9	8	8	11	9	11	10	9	10	7	5	6	8	7	5	4	4	5	5	3	4
AF088862	9	3	9	8	6	5	6	3	7	4	3	3	8	5	5	5	6	4	7	3	6	4	4	4	10	5	8	8	7	7	8	2	8	5	3	4
AF088910	73	70	80	74	70	72	73	83	77	72	71	80	83	90	84	81	88	86	81	80	77	75	74	73	104	85	94	99	97	89	84	76	79	84	79	79
AF089751	106	81	108	106	99	96	89	78	88	88	85	85	65	66	60	62	61	59	60	56	57	62	57	54	94	82	90	97	91	90	93	91	94	92	92	85
AF090403	246	247	249	250	255	266	223	251	227	226	235	234	251	246	269	246	234	251	280	249	274	253	275	269	269	288	267	275	273	274	306	303	314	302	280	312
AF091101	17	19	18	17	17	17	26	19	25	26	23	22	45	37	41	40	37	38	50	41	46	43	40	41	19	15	19	18	18	16	23	20	21	22	20	20
AF091432	39	50	35	35	41	43	69	48	71	70	73	60	92	75	99	91	92	92	95	83	98	89	93	97	38	42	39	36	39	44	51	41	58	51	45	49
AF093620	62	46	65	62	58	58	50	52	46	45	37	34	46	51	42	47	46	47	31	47	38	39	38	36	54	53	59	44	54	57	43	47	48	48	47	48
AF096898	4	5	5	4	4	5	4	8	5	4	5	6	7	10	8	8	9	9	6	7	7	6	7	7	6	5	5	6	6	6	4	6	3	3	5	4
AF098949	26	27	27	27	28	27	38	30	37	38	35	36	43	43	42	41	42	42	40	40	38	36	37	39	30	27	28	27	30	29	33	33	33	35	35	32
AF099975	0	0	0	0	0	0	2	2	2	2	2	2	0	0	0	0	0	0	1	1	1	1	1	0	0	0	0	0	0	0	0	1	0	0	0	0
AF100171	1	1	1	0	0	1	1	1	1	1	1	1	1	1	1	1	1	1	2	2	2	2	2	2	1	1	1	1	1	1	1	1	1	1	1	1
AF100339	51	71	50	53	55	60	58	135	57	72	87	94	49	94	47	58	73	77	43	93	49	56	70	71	49	78	50	48	55	62	48	95	49	57	68	74
AF100423	0	0	0	0	0	0	1	1	1	1	1	1	2	2	2	2	2	1	1	1	1	1	1	1	0	0	0	0	0	0	0	0	0	0	0	0
AF104414	2	2	2	2	2	3	3	5	4	4	4	2	6	6	4	5	5	6	1	2	2	2	2	3	1	2	1	1	1	2	2	2	1	2	1	2
AF105217	24	16	23	24	22	20	22	9	22	20	18	16	12	7	11	11	8	9	14	10	13	13	11	10	20	17	23	23	21	20	24	15	24	22	21	20
AF106620	69	79	72	68	68	68	83	78	80	81	73	73	105	104	104	103	96	105	111	124	115	112	112	116	63	60	63	62	67	63	79	79	79	81	79	75
AF106621	10	12	12	12	11	11	10	12	9	11	10	10	9	8	9	8	8	9	12	11	12	12	10	11	12	11	11	11	10	10	13	12	12	12	12	11
AF108215	3	2	3	3	3	3	7	3	7	6	5	3	9	6	6	7	5	5	6	4	5	6	4	4	3	3	3	4	3	3	5	4	6	5	4	4
AF109918	25	24	27	23	23	24	26	23	25	26	23	24	34	31	28	27	30	30	41	33	37	37	33	31	35	28	33	34	32	29	26	25	25	25	26	23
AF110396	8	7	8	8	7	6	9	8	8	7	9	8	6	6	6	6	5	6	7	6	6	7	7	6	8	7	8	9	8	7	6	6	5	6	7	6
AF110803	2	2	2	2	2	2	1	1	1	1	1	1	0	0	0	0	0	0	1	1	1	1	1	1	1	1	1	1	1	1	2	2	2	2	2	2
AF112855	32	27	26	33	32	31	34	30	35	32	34	31	33	34	36	33	31	31	32	31	36	36	33	32	24	27	28	26	26	30	34	29	32	33	31	33
AF113001	1	1	1	1	1	1	1	1	1	1	1	1	1	1	1	1	1	1	3	2	3	3	2	2	3	2	2	3	3	2	2	2	2	2	2	2
AF114266	4	10	5	4	4	6	4	15	2	4	7	11	4	12	5	5	7	10	4	13	4	5	10	9	5	12	4	5	5	7	5	20	5	6	10	13
AF114437	41	40	42	38	40	41	52	41	51	54	51	48	46	43	42	44	40	44	59	50	57	58	54	53	33	34	37	34	38	35	44	41	43	44	42	44
AF117613	30	26	31	28	29	28	25	23	23	24	22	23	20	20	19	19	19	20	19	19	19	20	18	19	32	28	31	31	30	29	33	32	32	32	33	31
AF119253	3	2	3	3	3	3	0	0	0	1	0	0	1	1	1	1	1	1	1	2	1	1	1	1	3	4	3	4	3	4	2	3	2	2	2	3
AF120206	13	31	12	15	14	19	15	40	14	16	27	36	9	18	9	12	19	22	9	27	9	9	19	20	9	19	8	8	9	11	14	39	13	14	21	31
AF125307	123	96	113	125	122	124	101	77	100	105	100	80	84	63	81	82	57	75	68	50	74	71	63	63	96	99	108	103	107	104	86	82	91	89	77	86
AF125996	26	21	25	25	23	22	32	29	30	28	30	30	34	29	30	32	28	33	32	27	30	34	33	30	26	25	26	26	25	24	23	21	23	22	22	22
AF126717	43	37	42	43	44	39	42	37	43	43	42	37	61	53	59	57	54	53	63	47	57	58	56	50	36	37	42	39	41	38	42	35	44	41	36	38
AF126746	11	11	12	11	11	11	6	6	6	7	5	5	8	8	9	8	8	8	9	7	7	8	6	6	12	9	11	12	10	10	10	10	10	9	10	9
AF127033	24	22	21	23	22	21	19	20	20	20	21	21	26	24	23	24	26	22	30	25	27	27	26	25	28	25	26	29	28	26	29	28	27	27	26	26
AF127244	0	0	0	0	0	0	0	0	0	0	0	0	9	9	10	9	8	9	10	9	11	11	9	9	0	0	0	0	0	0	0	0	0	0	0	0
AF128193	55	524	69	89	146	262	178	1163	248	465	621	845	304	331	380	511	338	516	250	427	296	431	500	528	75	680	84	89	160	283	120	428	178	282	401	430
AF128196	892	952	907	875	908	942	721	1180	697	749	810	877	977	1345	1012	1024	1148	1184	782	1130	823	863	923	966	787	942	813	774	821	890	892	1212	916	931	1001	1000
AF128214	0	2	0	0	0	0	0	45	0	0	0	2	0	0	0	0	0	0	0	4	0	0	0	0	0	1	0	0	0	0	0	1	0	0	0	0
AF128218	47	377	51	74	117	181	51	868	94	266	491	711	43	212	91	199	267	260	38	237	53	160	238	253	64	795	59	85	170	331	50	366	93	183	338	338
AF128842	0	0	0	0	0	0	0	0	0	0	0	0	1	1	1	1	1	1	0	0	0	0	0	0	0	0	0	0	0	0	0	0	0	0	0	0
AF128892	12	9	11	13	13	12	12	11	12	13	13	9	13	11	12	12	11	12	11	11	12	12	12	12	9	10	11	10	11	10	10	10	10	11	10	11
AF131102	4	2	3	5	4	4	3	2	3	3	3	1	3	2	3	3	2	3	2	2	3	3	2	3	2	2	2	2	2	2	2	1	2	3	1	2
AF132478	60	55	61	61	57	58	112	99	110	101	107	104	77	70	72	84	78	78	72	64	69	74	80	76	63	67	70	65	66	67	65	58	64	63	66	64
AF133669	197	158	199	195	179	186	271	201	249	255	217	193	198	178	194	196	213	180	171	170	190	197	175	176	143	134	148	131	138	153	158	159	163	166	168	154
AF133910	1	1	1	1	1	1	0	0	0	0	0	0	0	0	0	0	0	0	1	1	1	1	1	1	0	0	0	0	0	0	1	0	0	1	0	1
AF136571	1	1	0	1	1	1	1	1	2	2	1	1	1	1	1	1	1	1	1	2	2	2	2	2	0	0	1	0	0	0	1	2	2	2	2	2
AF140709	1	1	1	1	1	1	0	0	0	0	0	0	0	0	0	0	0	0	1	1	1	0	0	0	0	1	0	0	1	1	1	1	1	1	1	1
AF142673	0	0	0	0	0	0	0	0	0	0	0	0	1	1	1	1	1	1	0	0	0	0	0	0	0	1	0	0	0	0	0	0	0	0	0	0
AF143181	121	101	113	120	114	113	113	97	117	112	100	103	180	152	164	170	152	175	183	176	191	205	194	177	116	105	111	102	106	108	119	119	138	123	118	122
AF145287	26	22	27	25	24	24	27	23	26	27	25	25	35	32	32	33	28	30	26	25	27	28	25	23	34	27	31	33	31	29	27	25	26	28	26	24
AF146523	138	163	118	134	155	140	179	186	229	184	182	154	145	108	142	110	145	99	95	63	77	70	81	74	125	133	133	119	100	129	58	67	59	62	59	59
AF147785	1	3	1	1	1	1	1	41	2	2	3	9	1	5	1	1	2	4	3	6	3	2	5	5	1	12	1	1	0	1	1	7	1	1	2	3
AF153199	3	2	4	5	4	3	3	2	3	3	3	3	2	2	2	3	1	2	2	1	2	2	2	2	2	4	4	3	4	3	3	2	3	3	3	2
AF153440	5	3	5	5	4	4	6	4	6	5	4	4	6	3	6	6	5	5	5	2	5	5	4	3	4	3	4	4	4	4	5	4	4	5	5	4
AF155372	4	11	5	5	6	6	3	29	3	4	6	13	5	17	5	7	12	9	5	16	4	5	8	7	8	16	8	9	9	9	6	16	5	6	7	9
AF156549	1	1	1	1	1	1	1	1	1	1	1	1	1	1	1	1	1	1	2	2	2	2	2	2	1	1	1	1	1	1	1	1	1	1	1	1
AF156856	15	12	15	16	15	15	19	18	17	17	16	14	13	11	12	12	11	11	13	14	14	13	13	13	15	13	14	14	14	15	15	14	14	13	15	14
AF156890	0	0	0	0	0	0	1	1	1	1	1	1	2	2	1	2	2	2	1	1	1	1	1	1	1	1	1	1	1	1	1	1	1	1	1	1
AF158746	1	1	1	1	1	1	1	1	1	1	1	1	1	0	1	1	0	1	1	1	1	1	1	1	2	2	2	2	2	2	1	1	1	1	1	1
AF160966	0	0	0	0	0	0	0	0	0	0	0	0	1	1	1	1	1	1	0	0	0	0	0	0	0	0	0	0	0	0	0	0	0	0	0	0
AF161074	160	147	149	151	153	143	171	135	163	158	146	138	180	162	181	162	160	163	180	172	188	174	158	164	144	128	142	143	142	134	168	148	164	162	159	154
AF163665	14	13	16	14	16	16	18	14	18	19	16	16	13	13	14	14	14	13	12	13	14	13	11	12	12	13	14	12	13	13	16	15	14	16	15	14
AF167441	21	17	20	19	20	18	14	13	13	13	9	7	17	18	19	16	16	17	16	16	17	14	12	12	24	17	25	26	25	21	16	16	18	15	13	11
AF167573	17	15	18	17	15	17	26	20	25	23	21	21	29	27	26	27	24	25	33	32	35	32	29	28	19	15	18	18	18	17	17	13	18	16	15	15
AF169192	7	6	8	7	6	6	6	7	8	7	6	7	14	13	14	15	15	14	9	9	10	10	9	9	7	7	8	7	8	8	5	5	5	5	4	6
AF170530	4	3	5	3	3	4	2	2	2	2	2	2	3	4	3	4	3	4	1	1	1	1	1	1	1	1	1	1	1	1	1	2	1	1	2	1
AF170906	12	13	15	11	11	11	9	10	11	10	11	10	14	14	13	15	12	12	7	7	8	7	7	6	18	16	17	19	17	13	11	12	11	11	10	12
AF171080	84	81	92	81	85	72	63	50	59	60	54	50	84	72	70	78	71	73	70	55	65	65	61	59	82	71	81	83	81	77	67	65	67	66	67	64
AF172930	6	5	6	6	6	6	6	6	5	5	5	5	5	5	5	5	4	5	4	4	5	5	5	5	4	4	4	5	4	4	5	6	5	5	6	5
AF173379	12	11	13	12	11	11	11	9	10	11	9	10	9	10	9	10	9	10	10	10	9	10	9	10	8	8	8	8	9	8	11	10	10	10	11	11
AF173681	128	15	123	101	70	43	139	13	104	50	21	11	115	54	74	33	32	32	99	32	96	40	17	17	105	11	110	88	73	42	118	10	96	59	29	21
AF174535	59	53	59	56	57	54	39	34	39	39	36	37	44	43	44	43	45	39	48	44	46	46	42	43	49	43	49	49	47	47	54	54	54	57	51	52
AF175771	25	18	23	23	24	22	11	6	9	11	11	7	10	8	10	9	7	8	10	8	11	8	8	9	25	21	26	25	24	21	20	16	20	20	16	18
AF176524	40	36	36	37	37	34	34	28	38	34	34	35	48	33	45	46	42	37	50	35	49	47	46	39	40	35	41	42	41	39	40	30	38	39	34	38
AF176910	57	63	57	57	56	54	54	61	54	54	56	59	44	58	51	48	51	55	51	59	53	50	54	54	55	63	57	53	58	54	47	61	50	52	51	54
AF177041	100	92	97	103	101	98	94	80	91	92	85	83	82	77	89	82	78	79	92	86	88	85	85	91	79	80	89	80	83	86	95	87	96	97	94	93
AF177211	18	16	21	22	22	21	6	6	6	6	7	5	3	2	3	3	2	3	3	2	3	3	3	3	17	17	15	19	17	16	17	14	17	17	15	16
AF177664	29	29	28	27	26	27	37	35	38	37	38	38	20	20	21	23	24	22	19	19	20	18	19	19	42	40	40	40	42	43	41	37	39	38	41	40
AF178636	1	1	1	2	1	1	2	2	2	1	1	1	2	2	2	2	2	1	2	2	2	2	2	2	4	2	3	4	4	3	2	2	2	2	2	2
AF178958	536	499	531	498	507	477	429	394	441	442	453	397	360	327	356	332	323	336	356	301	361	321	311	315	453	470	480	465	490	458	455	460	470	443	411	439
AF180518	65	49	65	60	60	57	55	49	53	54	53	52	34	41	32	35	39	41	32	35	34	32	35	36	55	46	51	53	54	52	51	61	49	55	57	55
AF181829	324	499	334	329	333	408	307	787	323	378	547	644	291	575	291	398	568	555	272	695	296	365	589	600	308	521	309	301	319	382	316	636	306	335	478	550
AF182945	0	0	0	0	0	0	1	1	1	0	0	1	1	1	1	1	1	1	1	1	1	1	1	1	1	1	1	1	1	1	1	0	0	1	1	1
AF184275	11	10	10	11	9	10	12	10	10	10	10	11	10	9	9	10	9	10	10	10	11	11	10	10	11	11	11	10	11	11	11	11	10	11	10	10
AF185285	77	53	71	83	74	70	69	39	66	65	55	44	43	28	48	45	35	38	44	28	51	50	42	43	50	52	61	59	56	59	68	52	72	74	68	66
AF189817	63	59	63	66	63	60	81	70	78	75	70	74	70	68	71	69	65	71	72	66	72	71	68	67	60	59	60	57	60	62	62	61	62	63	61	61
AF190152	30	29	30	33	32	33	27	29	26	25	26	28	29	27	28	30	29	27	23	23	24	24	24	25	30	34	32	30	31	31	32	32	33	32	32	34
AF190665	0	0	0	0	0	0	1	1	1	1	1	1	0	0	0	0	0	0	1	1	1	1	1	1	0	0	0	0	0	0	0	0	0	0	0	0
AF192558	52	45	53	47	45	45	46	34	43	41	42	41	54	45	47	47	46	42	55	44	50	49	44	43	77	58	70	77	73	62	54	48	54	54	52	49
AF193862	23	26	23	24	22	23	31	23	33	29	29	26	38	30	39	33	33	32	36	31	34	36	32	31	30	25	29	29	30	28	29	25	31	27	27	25
AF196476	0	0	0	0	0	0	1	1	1	1	1	2	1	3	3	4	3	3	1	1	1	1	1	1	0	0	0	0	0	1	1	1	1	1	1	1
AF199010	50	51	55	50	49	54	44	40	43	43	43	43	66	62	67	66	61	61	68	64	68	66	66	67	62	64	65	63	64	67	57	55	61	62	61	59
AF199491	6	133	6	6	10	24	8	438	10	36	147	297	15	155	15	60	193	158	18	199	17	42	148	152	9	156	10	8	13	30	8	204	8	13	60	98
AF201285	14	23	16	15	15	16	10	27	10	11	17	25	7	15	7	8	17	14	8	26	9	10	16	18	12	21	12	13	12	13	11	16	10	12	15	15
AF201288	1	1	1	1	1	1	3	2	3	2	2	2	2	2	2	2	2	2	2	2	2	2	1	2	0	0	0	0	0	0	1	1	1	1	1	1
AF201289	29	10	30	26	20	15	28	11	22	16	10	9	18	16	14	9	12	12	16	10	17	9	7	9	23	8	25	22	18	14	24	13	20	16	13	12
AF204156	37	38	39	32	35	32	61	46	56	59	52	48	62	54	60	55	55	55	53	44	51	50	43	45	38	34	38	41	40	34	36	34	38	40	32	35
AF205078	3	4	4	4	3	2	4	4	4	4	4	5	6	4	5	5	4	5	4	3	3	3	3	2	4	4	4	4	4	4	3	3	3	3	3	3
AF208292	1	2	2	2	1	2	0	0	0	1	0	1	0	0	0	0	0	0	2	1	1	2	1	1	6	4	4	6	5	5	1	2	1	1	2	1
AF209905	64	68	62	59	63	62	50	89	48	48	54	57	61	75	67	60	73	73	80	99	90	82	88	92	53	63	54	53	53	53	56	61	57	52	53	58
AF212320	51	52	49	47	50	50	73	67	72	70	68	66	74	72	73	73	80	73	64	65	64	66	63	63	46	46	47	43	46	47	48	45	47	50	48	47
AF213387	7	5	6	6	6	5	4	6	4	4	4	5	3	4	3	3	4	3	3	4	3	3	3	2	4	5	5	5	5	4	6	5	5	5	4	5
AF213670	15	13	14	14	14	13	20	18	18	19	17	15	19	19	18	20	17	18	18	20	19	19	19	19	12	13	13	12	13	13	14	14	14	15	14	14
AF214013	12	13	12	11	12	12	18	17	17	18	17	18	21	22	20	21	20	21	18	18	18	18	17	17	15	13	14	13	14	14	14	16	15	15	16	16
AF215668	200	102	203	209	216	204	151	43	169	137	126	110	149	14	158	120	48	48	178	16	181	137	93	75	182	211	205	194	201	209	232	64	277	262	239	212
AF215669	2	1	2	2	2	2	1	2	1	1	1	1	2	2	2	2	2	2	2	2	1	2	1	1	2	2	2	2	2	2	1	1	1	1	1	1
AF215896	2	3	3	2	2	2	5	7	5	4	3	7	5	6	5	6	5	6	2	2	2	2	3	2	3	2	3	3	3	3	2	3	2	3	3	3
AF218081	0	1	0	0	0	0	0	0	0	0	0	0	0	1	0	1	1	1	0	0	0	0	0	0	0	0	0	0	0	0	0	0	0	0	0	0
AF218252	2	2	2	2	2	2	2	3	2	2	3	2	4	4	4	4	3	4	3	3	3	3	3	3	3	3	3	3	3	3	2	2	2	2	1	2
AF220015	90	78	95	94	85	88	65	64	71	66	64	74	67	55	60	66	56	60	69	60	65	74	70	65	113	95	97	106	96	106	101	83	104	92	79	88
AF220019	7	7	8	8	7	7	5	6	5	4	5	5	5	5	3	5	5	4	4	5	3	4	4	4	9	8	8	9	8	8	6	5	7	6	6	7
AF220141	0	0	0	0	0	0	0	0	0	0	0	0	1	1	1	1	1	1	0	0	0	0	0	0	0	0	0	0	0	0	0	0	0	0	0	0
AF220142	31	21	31	34	28	29	24	17	25	23	19	19	16	9	14	14	18	11	17	13	17	17	17	16	21	19	21	21	19	20	25	23	26	25	23	22
AF223415	1	1	1	1	1	1	1	1	1	1	1	1	1	1	1	1	1	1	1	1	1	1	1	1	1	1	1	1	1	1	1	1	1	1	1	1
AF224264	66	80	66	68	69	67	76	79	77	78	81	76	114	120	111	107	107	107	93	89	89	92	89	86	82	91	103	93	89	91	74	76	73	78	68	80
AF226605	16	13	19	16	16	15	26	20	23	24	22	18	31	26	28	28	25	28	31	29	33	31	30	28	15	14	16	15	16	14	18	15	18	17	14	16
AF226613	79	62	75	85	79	78	108	73	104	105	87	79	38	27	39	38	46	31	40	33	42	46	42	43	49	51	57	52	58	56	75	63	71	76	79	69
AF227188	16	10	15	15	15	15	25	20	28	25	25	23	15	14	16	18	17	15	14	14	16	17	17	17	14	14	15	15	15	16	12	10	13	13	13	13
AF228705	0	0	0	0	0	0	1	1	1	1	1	1	0	0	0	0	1	1	0	0	0	0	1	1	0	1	0	0	0	0	1	1	0	1	1	1
AF229633	7	6	6	7	6	7	9	8	8	8	9	8	8	8	7	8	8	8	7	6	7	7	7	7	5	6	6	6	6	6	5	6	6	6	5	6
AF229635	5	4	6	4	5	5	4	5	4	4	4	4	2	2	2	2	2	2	2	2	2	2	2	3	5	4	4	4	5	5	5	6	5	5	6	5
AF230385	4	2	4	4	3	3	2	1	1	2	1	1	3	2	2	3	3	2	3	1	2	3	2	2	5	3	4	5	4	3	2	2	2	2	2	2
AF230395	14	13	14	13	13	14	11	13	11	12	12	14	13	11	11	12	10	11	11	10	11	11	11	10	20	19	16	18	18	16	14	13	14	15	15	13
AF233322	21	19	19	21	21	19	14	17	15	14	15	15	14	16	14	15	17	17	14	17	15	15	13	17	18	17	16	16	16	16	14	18	16	15	13	14
AF233346	14	18	14	15	13	14	16	26	15	16	16	19	18	27	17	19	24	23	19	32	20	20	21	25	12	13	11	12	12	11	14	20	14	15	15	15
AF236887	6	7	6	6	6	6	6	6	7	6	7	7	11	13	11	11	13	11	12	13	12	11	13	11	7	8	7	7	7	6	9	8	8	8	9	9
AF237702	1	1	1	1	1	1	1	1	1	2	2	2	4	4	4	4	4	4	4	4	4	4	4	4	1	1	1	1	1	1	1	1	1	1	1	1
AF237770	1	1	1	1	1	1	0	0	0	0	0	0	0	0	0	0	0	0	1	1	1	1	1	1	1	1	1	1	1	1	0	0	0	0	0	0
AF237888	1	0	1	1	1	1	0	0	0	0	0	0	0	0	0	0	0	0	0	1	1	1	0	0	0	0	0	0	0	0	0	0	1	0	0	0
AF237910	54	36	55	50	51	49	32	25	34	34	30	26	19	20	20	20	16	19	20	19	21	20	18	21	37	39	39	39	37	39	32	30	32	32	32	29
AF237953	13	12	13	13	12	12	12	11	12	12	12	12	12	10	11	11	10	11	12	10	10	11	10	10	19	17	19	19	18	16	15	12	12	13	13	13
AF239169	1	1	1	1	1	1	0	0	0	0	0	0	0	0	0	0	0	0	0	0	0	0	0	0	0	0	0	0	0	0	0	0	0	0	0	0
AF239673	17	16	17	16	17	17	18	22	15	17	17	16	20	24	18	19	22	22	17	24	18	20	17	19	15	17	16	15	17	16	15	20	15	17	18	16
AF240358	37	30	36	45	42	38	12	14	12	14	15	13	6	7	8	6	6	6	9	11	9	9	8	9	19	26	25	22	25	23	27	27	27	26	28	28
AF241240	5	5	5	3	4	4	6	5	6	6	6	6	6	6	6	6	6	6	7	6	8	8	8	8	6	6	6	6	7	7	6	4	7	7	6	7
AF241249	2	1	1	1	1	1	1	1	1	1	2	2	1	1	2	1	1	1	1	1	1	1	1	1	4	3	3	4	3	3	2	2	2	2	2	2
AF241636	6	6	5	5	4	5	7	5	6	5	7	7	4	4	4	4	4	4	4	4	3	3	4	4	4	5	5	5	5	4	5	5	6	6	6	6
AF242376	0	0	0	0	1	0	0	0	0	1	0	0	0	1	0	1	1	1	0	1	0	1	1	1	0	0	0	1	1	1	1	0	1	1	0	0
AF242857	50	42	48	53	50	52	68	51	65	63	57	50	64	59	62	64	59	62	63	71	69	68	70	70	38	38	40	35	42	43	45	43	49	49	46	49
AF245448	17	13	19	18	16	14	10	6	11	11	10	10	15	10	13	14	11	11	12	8	12	11	9	9	26	20	23	27	25	23	15	12	14	13	16	12
AF246218	30	26	32	28	26	28	23	18	22	21	21	21	28	28	25	27	25	26	31	28	30	30	26	26	44	32	37	39	39	38	30	28	28	28	31	27
AF246235	1	1	1	1	1	1	0	0	0	0	0	0	1	1	1	1	1	1	0	1	0	0	1	0	1	1	1	1	1	1	1	1	1	1	2	1
AF247040	5	3	5	5	4	3	5	4	5	5	5	4	5	5	4	5	4	5	3	3	3	3	2	2	4	4	5	6	5	5	4	3	4	4	4	3
AF247139	0	0	0	0	0	0	0	0	0	0	0	0	0	0	0	0	1	1	0	0	0	0	0	0	0	0	0	0	0	0	0	0	0	0	0	0
AF247637	1	1	0	1	1	1	1	1	1	2	2	1	0	0	0	0	0	0	1	1	1	1	1	1	1	1	1	1	1	1	1	2	2	2	1	1
AF248489	7	8	6	7	8	8	11	15	9	9	12	12	6	9	7	7	8	8	6	9	7	6	8	9	5	8	6	5	6	6	8	10	7	8	8	10
AF249668	23	23	25	23	25	23	25	30	25	23	23	24	27	35	26	25	29	30	18	34	24	22	25	26	18	20	18	17	18	19	21	26	21	21	22	24
AF250133	286	265	299	277	270	261	273	205	280	257	244	211	486	450	488	469	406	447	412	332	417	383	356	341	282	235	291	274	282	255	306	264	313	281	258	252
AF250135	96	81	96	94	93	89	94	71	86	91	81	73	168	139	168	160	134	152	123	122	132	129	125	125	81	72	89	78	89	84	97	77	97	94	84	83
AF251036	110	97	125	110	99	101	95	115	95	86	92	104	91	109	84	94	99	89	84	98	79	83	85	75	145	120	135	140	134	125	99	106	97	101	104	99
AF251705	153	141	161	156	153	145	141	109	136	136	125	120	105	93	100	93	80	92	113	99	106	111	101	102	172	139	166	163	167	156	148	137	145	156	153	144
AF252873	3	2	3	3	3	3	1	1	1	1	1	1	5	5	4	5	4	5	5	5	5	5	5	5	2	2	2	2	2	2	1	1	1	1	1	1
AF253414	1	1	1	0	0	1	0	0	0	0	0	0	0	0	0	0	0	0	0	0	0	0	0	0	0	0	0	0	0	0	0	0	0	0	0	0
AF257136	171	134	170	160	156	153	173	131	163	170	150	137	193	166	189	184	176	177	145	143	162	163	141	147	163	158	178	168	166	175	179	159	175	177	169	170
AF259672	4	8	5	6	6	5	4	7	5	5	7	5	4	5	4	3	4	4	4	7	4	4	5	6	3	5	4	4	4	4	5	8	6	5	5	5
AF259673	18	19	20	20	17	18	16	17	14	14	16	17	17	19	15	16	16	18	14	16	15	14	14	13	20	17	18	19	19	17	17	19	17	19	17	18
AF260924	3	3	3	3	2	3	4	3	4	4	5	4	3	3	3	3	3	3	3	3	2	2	3	3	2	2	2	3	2	2	2	3	3	3	3	3
AF265663	12	12	12	14	13	12	12	12	13	11	13	12	9	11	10	10	10	9	11	11	10	10	11	10	13	13	15	15	15	14	14	14	14	14	14	14
AF267535	5	4	5	6	5	4	3	3	3	3	3	2	2	2	1	1	1	1	4	4	4	4	3	3	2	2	2	2	2	2	3	3	4	4	3	3
AF273672	23	21	22	23	22	21	27	24	28	25	25	24	33	30	33	31	31	33	31	29	34	33	31	28	24	25	25	25	26	23	23	21	24	23	19	24
AF273691	22	22	24	23	22	23	15	19	16	17	17	17	23	22	23	23	18	23	26	27	28	27	29	26	21	20	20	20	21	21	24	25	21	19	22	21
AF274027	362	322	365	361	351	334	369	297	348	350	323	314	253	241	244	239	240	238	276	252	279	263	245	248	358	310	365	358	354	328	325	291	334	324	311	288
AF276917	92	100	89	84	90	95	137	160	138	144	142	137	303	349	319	325	301	335	302	372	345	325	326	334	78	90	85	74	80	88	91	109	97	98	98	107
AF277898	0	1	1	1	1	1	3	4	3	3	3	3	3	4	4	4	4	4	1	1	1	1	1	1	2	2	2	2	2	2	2	2	2	2	3	2
AF279255	64	63	64	60	61	62	65	56	63	61	55	56	64	58	64	50	57	61	69	70	70	65	65	71	71	57	65	66	68	61	66	60	71	67	63	59
AF279263	4	4	5	5	4	4	5	6	5	5	6	5	4	4	4	4	4	4	3	3	2	3	2	2	5	5	5	5	5	4	3	3	3	3	3	3
AF282255	6	9	5	5	6	7	7	36	8	11	19	20	7	16	7	12	18	18	7	15	9	10	17	17	5	13	6	5	5	8	5	15	5	5	9	12
AF283248	0	0	0	0	0	0	1	1	1	1	1	1	0	0	0	1	0	0	0	0	0	0	0	0	0	0	0	0	0	0	1	1	1	1	1	1
AF285112	39	38	38	38	37	35	31	32	34	30	33	34	38	34	33	34	37	33	42	36	40	38	35	35	42	34	37	40	39	33	39	35	38	38	36	33
AF286537	6	5	6	6	6	6	9	8	9	9	8	9	13	10	11	12	11	11	9	9	9	9	10	10	4	4	4	4	4	5	5	5	5	5	6	6
AF288377	1	1	1	1	1	1	1	1	1	1	1	1	1	1	1	1	1	1	1	2	2	2	2	2	1	1	1	1	1	1	2	2	1	2	2	1
AF289484	19	15	18	16	17	17	17	15	16	16	15	14	17	17	17	17	16	17	18	17	19	19	17	18	14	13	12	14	14	13	15	17	17	16	16	14
AF291876	11	8	10	11	10	9	9	9	9	9	8	8	13	12	10	12	14	13	13	13	13	13	13	12	14	12	13	12	12	12	9	10	10	9	9	9
AF293882	21	19	23	19	19	18	14	18	16	14	14	15	20	22	19	19	18	18	19	14	17	17	15	13	29	26	29	31	29	27	22	23	20	21	21	18
AF293883	3	2	3	3	3	3	6	7	5	6	5	3	6	7	6	5	6	6	5	4	5	5	4	3	6	4	6	5	6	5	3	3	3	3	3	3
AF295097	2	1	2	2	2	2	3	2	3	3	3	2	3	3	4	3	2	3	2	3	3	3	2	2	0	1	0	0	0	1	1	2	1	1	1	1
AF295102	14	13	13	14	14	13	18	15	18	17	17	18	20	21	19	19	17	17	19	17	18	19	14	15	19	16	19	20	21	15	14	14	15	15	15	13
AF295638	52	42	51	50	49	52	58	47	53	52	47	44	35	36	32	34	35	34	27	35	32	33	31	35	32	36	35	32	35	39	40	41	38	39	39	40
AF296656	42	44	42	42	43	43	43	51	43	43	39	48	48	58	50	50	52	55	51	59	51	51	52	55	49	46	46	48	45	45	46	49	45	47	45	43
AF296657	9	7	8	8	8	7	11	11	10	10	9	7	12	10	10	10	10	9	10	10	11	10	8	10	6	6	8	7	7	7	7	7	7	8	6	7
AF297029	9	6	9	7	8	7	12	14	13	12	11	12	26	20	20	23	22	19	11	9	11	11	10	8	18	11	16	21	16	13	7	8	6	6	7	8
AF297615	80	76	77	82	86	84	78	38	81	77	79	65	84	42	89	87	67	64	100	51	97	101	88	85	77	84	83	79	84	85	85	60	86	94	86	90
AF302138	21	18	20	19	20	19	18	16	17	17	16	16	15	16	16	14	15	14	18	16	17	18	16	16	20	17	20	21	19	19	18	17	18	19	18	17
AF302653	27	30	26	26	32	33	23	18	27	27	28	27	26	14	27	26	20	24	27	14	27	27	29	25	40	43	43	40	43	43	27	27	30	32	31	33
AF303106	7	6	7	7	6	7	10	8	8	9	8	9	7	7	7	7	7	7	7	6	7	7	6	6	8	6	7	7	7	7	8	7	7	7	8	6
AF305427	8	6	8	8	7	7	3	2	3	4	3	4	3	4	4	3	3	3	3	4	3	4	3	4	7	7	6	6	7	6	6	7	7	7	7	6
AF305501	22	18	22	22	22	22	37	33	36	36	32	32	35	31	32	30	27	29	35	33	36	36	34	31	22	21	23	21	23	23	24	23	25	25	23	23
AF305730	21	19	16	19	20	20	17	15	16	18	18	15	16	14	16	15	18	14	17	16	17	17	17	17	17	22	18	17	19	19	15	18	18	19	17	19
AF307845	4	4	5	5	3	4	10	14	9	10	11	10	4	5	4	5	4	5	4	7	6	5	6	8	4	5	4	4	4	5	4	5	4	4	5	5
AF309564	5	5	4	5	6	5	3	2	2	3	3	3	1	1	2	1	1	1	1	1	1	1	1	1	6	7	5	5	6	5	4	5	4	5	4	5
AF310134	9	10	8	8	8	9	9	16	10	10	13	12	6	9	7	7	9	9	8	13	8	8	9	10	9	13	9	10	9	10	10	14	12	10	11	11
AF311699	0	0	1	0	0	1	0	0	0	0	0	1	0	0	0	0	0	0	0	0	0	0	0	0	0	0	0	0	0	0	0	0	0	0	0	0
AF312394	49	45	52	47	47	45	54	50	53	52	50	51	54	53	49	52	49	54	52	49	50	54	50	47	62	53	57	59	59	55	45	42	44	44	46	44
AF312858	0	0	0	0	0	0	0	0	0	0	0	0	0	0	0	0	0	0	0	0	0	0	0	0	1	0	0	0	1	1	0	0	0	0	0	0
AF314089	0	0	0	0	0	0	1	1	1	1	1	1	0	0	0	0	0	0	0	0	1	0	1	0	0	0	0	0	0	0	0	0	0	0	0	1
AF314957	7	5	7	6	6	5	5	5	5	4	5	5	7	6	6	6	5	5	5	5	4	5	4	4	6	4	6	6	5	5	6	5	6	5	6	5
AF316550	10	10	8	10	10	9	11	9	10	12	12	11	12	10	14	13	14	14	9	8	10	11	10	10	7	9	9	8	9	9	9	7	9	9	8	10
AF316872	34	27	33	32	33	31	28	25	26	27	26	25	15	15	14	16	15	15	17	14	17	13	13	14	33	32	36	36	36	32	27	26	27	29	27	25
AF316985	45	65	46	47	46	48	49	92	50	51	55	58	30	59	30	30	44	36	38	67	35	32	37	41	41	47	41	41	42	40	41	62	44	42	40	45
AF316999	19	13	19	17	16	17	10	12	10	10	11	12	14	12	11	12	13	12	13	12	13	13	13	12	27	22	20	22	21	22	18	20	22	18	17	17
AF319976	10	9	11	9	10	10	8	9	8	9	9	9	7	8	7	7	7	8	7	7	7	7	6	6	10	10	10	9	10	9	10	9	9	9	9	9
AF319981	1	1	1	1	1	1	1	0	0	0	1	0	1	1	1	1	1	1	1	1	1	1	1	1	1	1	1	1	0	0	1	1	1	1	1	1
AF320340	78	80	83	76	75	74	85	93	84	76	83	92	105	110	107	102	92	101	100	101	99	94	96	98	110	98	108	111	107	99	89	93	86	84	84	87
AF321126	271	253	274	272	255	251	327	279	324	321	293	279	454	427	439	451	413	427	453	445	461	460	434	429	249	229	255	248	251	241	302	294	316	307	295	296
AF321301	0	0	0	0	0	0	0	0	0	0	0	0	1	1	1	1	1	1	1	1	1	1	1	1	1	1	1	1	1	1	0	0	0	0	0	0
AF322238	19	19	21	19	17	18	18	21	19	19	18	18	33	41	31	31	33	36	30	34	29	31	28	30	20	17	19	19	19	18	18	23	18	19	17	17
AF322631	0	0	0	0	0	0	0	0	0	0	0	0	0	0	0	0	0	0	0	0	0	0	0	0	0	0	0	0	0	0	1	1	1	1	1	1
AF323918	61	79	63	63	64	69	68	121	75	77	91	106	60	89	61	67	83	87	58	87	60	64	77	78	62	80	59	61	64	68	64	95	63	69	83	80
AF325532	0	0	0	0	0	1	1	1	1	1	1	1	0	0	0	0	0	0	1	1	1	1	1	1	0	0	0	0	0	0	0	0	0	0	0	0
AF326545	1	1	1	1	1	1	0	0	0	0	0	0	0	0	0	0	0	0	0	0	0	0	0	1	0	0	0	0	0	1	0	0	0	0	0	0
AF326558	80	70	79	80	76	75	88	78	84	86	77	76	95	87	90	95	92	96	61	62	63	65	60	61	65	65	70	63	65	68	77	75	77	79	76	75
AF326916	0	0	1	1	1	1	1	0	1	1	1	0	0	0	0	1	1	0	1	1	1	1	1	1	0	0	1	0	0	0	1	1	1	1	0	1
AF327857	18	15	17	19	17	18	23	18	22	20	19	19	12	11	10	11	12	13	13	15	13	14	14	12	17	16	18	18	19	18	18	17	16	19	18	18
AF327929	9	9	9	9	9	9	12	11	11	12	12	11	7	7	7	8	6	7	6	7	7	6	6	6	10	10	10	10	11	10	9	9	9	9	9	9
AF331040	4	4	4	5	4	4	6	6	5	5	6	6	5	5	5	5	5	5	5	4	5	5	4	4	5	4	4	4	4	4	5	4	5	5	5	4
AF332060	70	59	65	70	67	63	63	57	61	64	57	48	61	69	56	67	63	60	57	54	58	61	56	54	71	63	79	75	70	65	49	45	50	50	47	48
AF332082	173	156	167	169	166	163	191	168	187	176	182	195	213	189	207	196	197	193	204	177	201	196	192	183	181	173	188	182	186	177	183	171	179	179	174	184
AF332085	41	36	37	38	37	37	45	43	46	44	46	47	46	43	45	48	51	43	37	38	40	41	41	39	33	33	36	33	33	37	36	37	37	39	35	39
AF332866	0	0	0	0	0	0	0	0	1	0	0	0	0	0	0	0	0	0	1	1	1	1	1	1	0	0	0	0	0	0	1	0	1	1	0	1
AF333028	75	61	77	73	67	63	67	56	66	64	61	62	89	71	75	78	75	74	77	59	75	78	66	64	109	98	111	112	110	101	78	64	74	72	67	65
AF334609	2	1	2	1	2	1	2	2	2	2	2	2	3	4	3	3	3	3	3	3	3	3	2	3	3	2	2	2	2	2	2	2	2	2	2	2
AF334736	2	2	1	2	2	2	2	3	1	2	2	3	4	5	4	4	4	5	3	3	3	3	3	3	1	1	1	1	1	1	1	1	1	1	1	1
AF335252	3	2	3	2	3	2	8	7	6	6	6	6	5	5	5	5	5	5	5	5	6	5	5	5	3	4	3	4	4	4	4	3	4	3	4	4
AF335325	1	0	0	0	0	0	1	1	1	1	1	1	0	1	0	0	0	0	0	0	0	0	0	0	0	0	0	0	0	0	1	1	1	1	1	1
AF339910	11	10	11	12	11	10	10	10	10	11	11	10	9	7	9	9	8	9	9	9	9	9	9	9	8	9	10	9	9	9	10	9	10	10	10	11
AF343349	6	5	5	6	5	5	7	6	6	6	8	8	8	6	7	7	7	7	8	5	6	7	6	5	8	7	8	7	7	8	7	6	7	7	7	8
AF343581	5	5	4	6	5	5	4	4	4	4	4	3	5	5	5	4	5	4	6	6	6	6	6	6	4	4	5	4	5	4	5	5	5	4	4	4
AF348140	1	1	2	1	1	1	0	0	0	0	0	0	0	0	0	0	0	0	0	0	0	0	0	0	1	1	1	1	1	1	2	2	2	2	2	2
AF348968	21	19	23	20	19	19	29	23	31	30	28	22	36	28	33	31	29	31	31	27	29	34	29	29	30	21	28	29	25	22	15	14	16	14	16	14
AF349142	0	0	0	0	0	0	0	0	0	0	0	0	0	0	1	1	0	1	1	1	1	1	1	1	1	1	1	1	1	1	0	0	0	0	0	0
AF349573	13	11	14	14	13	14	23	20	24	24	23	20	27	30	29	28	24	29	29	34	33	35	33	34	10	12	12	10	11	13	11	12	12	12	12	13
AF349950	38	38	36	39	40	37	46	38	46	46	40	40	67	61	65	63	54	64	66	69	74	67	63	67	32	31	31	32	34	35	38	40	40	38	35	35
AF350047	1	1	1	1	1	1	1	2	1	0	1	1	1	2	1	1	1	1	1	1	0	1	1	1	1	1	1	1	1	0	1	0	0	0	0	0
AF350411	0	0	0	0	0	0	1	1	1	1	1	1	2	2	2	2	1	2	1	1	1	2	1	2	0	0	0	0	0	1	1	1	1	1	1	1
AF352579	6	6	5	6	6	4	6	4	5	5	5	5	8	7	7	8	6	8	7	5	6	6	5	5	9	6	8	10	9	7	6	4	5	6	4	5
AF353167	17	12	15	15	15	17	24	21	21	22	20	16	22	18	20	20	18	19	19	20	22	21	19	20	10	10	11	8	11	11	11	12	12	13	13	13
AF353245	161	131	181	159	153	152	217	164	202	199	180	185	154	143	156	148	143	152	156	141	150	150	141	142	182	158	167	175	172	172	180	153	169	180	171	163
AF353717	1	1	1	1	1	0	0	0	0	0	0	0	0	0	0	0	0	0	0	0	0	0	0	0	1	1	1	1	1	1	1	1	1	1	1	1
AF353993	2	1	2	1	2	2	2	2	2	2	2	2	1	1	2	1	1	1	1	1	1	1	1	1	1	1	1	1	1	1	2	2	2	2	2	2
AF354051	332	284	345	318	315	307	398	313	371	382	339	342	332	311	329	322	312	315	330	308	324	323	304	311	319	281	313	310	308	300	326	307	328	341	323	299
AF356506	6	8	6	5	6	6	6	8	5	5	6	7	5	6	5	5	7	6	5	7	5	6	7	6	5	6	5	5	5	7	6	8	6	6	7	8
AF356874	17	15	17	14	16	16	17	15	15	17	15	14	17	14	14	15	14	16	13	13	14	15	14	13	19	17	18	18	18	19	15	16	16	16	17	15
AF356876	29	23	29	27	27	25	25	23	21	23	21	19	23	23	24	22	28	23	18	20	21	21	20	20	21	19	19	19	19	18	23	23	24	25	26	24
AF361078	3	2	3	3	3	2	0	0	0	0	0	0	3	3	3	3	3	3	2	2	2	2	2	2	3	3	3	3	3	3	1	1	1	1	1	1
AF361364	26	15	26	26	26	22	22	14	19	21	17	12	28	22	25	26	21	23	22	19	25	24	20	20	16	16	18	16	16	19	14	12	16	15	13	13
AF362952	0	1	0	1	0	0	0	0	0	1	1	0	1	1	1	1	1	1	1	1	1	1	1	1	0	1	0	1	0	0	0	0	0	0	0	0
AF363030	16	11	13	15	13	10	15	13	14	12	10	14	12	16	14	12	18	14	10	14	11	11	12	14	12	11	13	11	11	11	13	13	11	11	10	10
AF363690	21	20	25	23	21	22	18	16	17	16	17	20	22	23	24	25	23	21	17	12	15	16	15	12	45	33	40	46	40	37	22	21	22	20	22	20
AF363972	0	0	0	0	0	0	1	2	1	1	1	2	6	7	7	7	7	7	0	0	0	0	0	0	0	0	0	0	0	0	0	0	0	0	0	0
AF364050	90	68	94	81	86	72	47	40	47	50	43	32	80	64	73	79	65	69	42	32	42	47	36	35	150	125	155	163	156	129	56	63	59	60	72	60
AF366393	9	10	9	8	10	9	9	10	9	8	8	8	11	11	10	12	11	11	9	10	9	10	9	10	10	10	10	10	10	10	10	10	10	9	9	9
AF366401	35	47	35	33	37	37	30	61	32	36	37	44	27	72	29	29	43	43	30	55	30	32	36	41	33	35	32	35	36	35	31	78	31	34	38	39
AF367244	43	39	42	42	42	43	46	36	48	47	45	44	48	43	46	45	43	42	55	50	54	49	52	49	40	40	39	38	40	40	49	41	49	44	48	44
AF370126	8	9	9	8	8	9	1	1	1	1	1	1	11	10	11	9	8	9	9	7	9	10	8	8	9	11	11	11	13	11	10	9	9	8	9	9
AF375476	7	9	9	7	8	8	4	4	6	4	5	5	7	7	6	7	8	6	4	3	4	4	4	4	16	12	14	16	14	13	10	9	9	8	10	8
AF376726	22	17	23	22	20	20	16	16	15	14	14	16	11	11	10	10	9	10	13	14	14	13	14	12	19	16	18	18	19	17	19	18	18	18	17	19
AF378760	23	17	23	20	19	18	14	9	15	13	13	12	24	21	24	22	22	21	22	18	19	19	20	19	22	19	22	23	24	22	20	17	22	20	18	19
AF386076	50	53	49	51	50	53	51	55	56	56	54	54	59	59	60	61	60	60	60	63	56	58	59	61	46	52	49	48	48	50	48	46	48	46	47	48
AF390178	13	10	13	12	12	12	6	6	7	6	7	6	7	6	7	9	6	7	9	7	7	8	8	8	14	12	14	14	13	14	12	11	12	12	13	12
AF393780	25	16	27	28	24	22	22	11	22	20	17	14	27	17	25	21	18	18	26	16	24	24	21	20	26	17	23	24	24	24	27	15	26	25	22	20
AF395844	8	8	8	7	7	7	11	14	11	12	10	10	10	13	10	10	14	10	11	17	11	11	11	11	7	8	7	7	7	7	8	10	9	8	8	7
AF396935	1	1	0	1	1	1	1	1	1	1	1	1	1	1	0	1	1	1	1	1	1	1	1	1	1	1	1	1	1	1	1	1	1	1	1	1
AF397909	3	3	3	3	3	3	4	4	4	5	4	4	3	3	2	3	2	3	3	3	3	3	2	3	3	3	3	3	3	3	4	4	4	4	4	4
AF398969	29	21	31	28	28	26	25	14	24	23	20	16	23	18	19	18	19	18	23	19	22	24	18	17	21	19	24	23	23	22	27	18	26	26	24	23
AF401530	2	1	2	2	2	2	5	1	4	3	1	1	2	1	1	1	1	1	3	1	3	2	1	1	2	1	2	2	1	1	2	1	2	2	1	1
AF402611	48	49	47	55	56	54	35	30	41	47	52	45	19	12	25	29	30	25	20	16	23	26	30	31	29	42	34	34	36	39	37	40	44	51	52	53
AF402612	0	0	0	0	0	0	0	0	0	0	0	0	1	1	1	1	1	1	0	0	0	0	0	0	0	0	0	0	0	1	0	0	0	0	0	0
AF402613	2	1	2	2	1	1	3	1	2	2	2	1	1	1	2	2	1	1	1	1	1	2	1	1	2	1	1	1	1	1	1	1	2	1	2	1
AF402617	4	2	4	3	3	3	1	1	1	1	1	1	7	4	5	6	6	6	2	2	2	3	2	3	6	5	7	6	6	5	0	0	0	0	0	0
AF408398	0	0	0	0	0	0	0	0	0	0	0	0	0	0	0	0	0	0	1	1	1	1	1	1	0	0	0	0	0	0	0	0	0	0	0	0
AF411055	13	14	15	12	13	12	11	15	12	12	13	14	20	18	18	17	17	19	21	17	18	18	17	15	28	19	23	25	24	19	14	13	13	13	14	13
AF411816	1	1	1	1	1	1	1	1	0	0	0	0	1	1	1	1	1	1	1	1	1	1	1	1	1	1	1	1	1	1	1	1	1	1	1	1
AF411837	2	3	3	2	2	2	3	4	3	3	3	4	4	4	3	4	4	4	4	4	4	4	3	4	2	1	2	2	2	2	1	1	1	1	1	1
AF414080	24	25	24	24	24	22	19	18	20	20	19	17	26	24	26	25	21	23	21	20	21	20	18	19	23	23	23	25	22	22	24	22	24	22	23	23
AF422144	6	3	7	7	6	5	6	1	5	6	5	1	3	1	3	3	2	1	5	2	6	6	3	2	6	3	6	6	7	5	4	2	4	4	3	4
AF424697	1	2	2	1	1	2	2	3	2	4	4	4	1	2	2	2	2	2	2	3	3	3	3	4	1	2	1	1	2	2	2	2	1	2	2	2
AF424698	106	97	98	105	109	107	106	92	105	103	94	94	110	103	113	120	108	108	107	105	112	106	105	110	90	89	97	88	93	97	99	94	101	105	96	101
AF424701	2	1	2	1	1	1	2	2	2	2	2	2	1	1	1	1	1	1	1	1	1	1	1	1	1	1	1	1	1	1	1	1	1	1	1	1
AF425607	17	20	19	18	15	20	19	34	17	20	25	22	21	26	18	26	32	26	15	23	17	19	22	19	17	21	17	17	16	20	16	22	15	17	20	22
AF425647	2	2	2	1	1	2	1	2	1	1	1	2	2	2	2	2	2	2	2	2	2	2	2	2	2	2	2	2	2	2	2	2	2	2	2	2
AF426024	1	0	0	0	0	1	0	1	0	1	1	0	1	1	1	1	1	1	1	1	1	1	1	1	0	1	1	0	0	0	1	1	1	1	1	1
AF430845	12	10	10	10	11	9	10	10	12	10	12	12	12	12	12	13	9	11	12	12	12	14	13	12	14	12	13	14	14	14	14	11	13	14	13	14
AF438610	7	6	7	6	6	6	9	7	9	8	8	9	10	9	9	9	9	9	7	8	8	9	7	8	6	6	6	6	7	7	7	7	6	7	7	6
AF439556	1	1	1	1	1	1	1	1	1	1	1	1	1	1	1	1	1	1	1	1	1	1	1	1	1	1	1	1	1	1	1	1	1	1	1	1
AF440692	84	79	90	82	81	79	120	109	114	116	118	112	73	67	66	69	65	69	68	62	70	69	65	63	72	69	74	71	74	68	75	73	71	76	74	71
AF440694	419	412	402	412	412	398	410	414	399	395	370	413	363	408	376	363	404	406	332	402	360	351	361	385	340	354	353	340	351	346	377	435	382	402	420	376
AF441120	1	1	1	1	1	1	1	0	1	2	1	0	0	0	0	0	0	0	0	0	0	0	0	0	0	0	0	0	0	0	0	0	0	0	0	0
AF441835	2	1	1	1	1	1	2	2	2	3	2	2	2	2	2	2	2	2	2	2	2	2	2	2	1	1	1	1	1	1	1	1	1	1	1	1
AF444273	0	0	0	0	0	0	0	1	0	0	0	0	1	1	1	1	1	1	0	0	0	1	0	0	0	1	0	0	0	0	0	0	0	0	1	0
AF450241	9	8	10	7	7	8	6	3	5	5	5	4	11	8	10	9	8	9	11	9	10	10	9	9	10	8	8	9	8	7	10	9	10	10	9	9
AF454944	1	1	1	1	1	1	1	1	1	1	1	1	0	0	0	0	0	0	0	0	0	0	0	0	1	1	1	1	1	1	0	1	0	1	1	0
AF455111	1	1	1	1	1	1	1	1	1	1	1	1	2	1	2	2	2	1	1	1	1	1	1	1	0	0	0	0	0	0	1	1	0	1	1	1
AF458089	1	0	0	0	0	0	3	3	3	3	3	3	1	1	0	1	0	0	1	1	1	1	1	1	0	1	1	1	0	0	1	1	1	1	1	1
AF458961	260	351	257	261	276	291	216	431	215	248	325	364	194	295	204	235	294	293	190	305	192	208	265	284	209	358	210	222	230	260	252	382	262	275	311	344
AF459091	9	7	9	8	8	8	9	9	9	9	9	10	11	10	10	11	11	10	11	10	11	10	10	10	15	11	14	16	14	12	9	8	8	9	9	9
AF461114	3	3	3	3	3	3	7	7	6	6	6	5	7	7	6	7	7	7	4	5	5	5	5	6	4	4	4	3	4	4	5	6	5	5	5	5
AF464943	5	4	5	4	5	4	3	3	3	3	3	3	2	2	2	3	2	2	2	2	2	1	2	2	4	4	4	4	4	4	4	4	4	5	5	4
AF465243	68	65	64	64	64	64	75	72	72	74	71	70	97	108	99	97	103	105	102	108	107	105	99	103	52	52	51	53	54	53	63	68	63	63	64	64
AF467766	0	0	0	0	0	0	1	1	1	1	1	1	1	1	1	1	1	1	1	1	0	1	1	1	0	0	0	0	0	0	0	0	0	0	0	0
AF469621	4	3	4	3	3	3	4	5	4	3	4	4	5	6	5	5	4	5	4	3	4	4	4	4	6	6	5	6	6	6	3	3	3	3	3	3
AF474155	0	0	0	0	0	0	0	1	0	0	0	1	0	0	0	1	0	1	1	1	1	1	1	1	1	1	1	1	1	1	0	0	0	0	0	0
AF477481	68	65	65	64	66	61	104	63	98	98	86	76	143	93	132	130	85	110	108	61	105	106	90	85	86	70	87	87	86	89	76	65	77	74	67	69
AF479672	0	0	0	0	0	0	1	1	1	1	1	1	0	0	0	0	0	0	0	0	0	0	0	0	0	0	0	0	0	0	0	0	0	0	0	0
AF479773	10	7	10	11	10	9	7	3	6	7	5	3	5	2	4	3	4	4	3	2	4	3	2	3	8	6	9	8	9	8	5	5	7	5	5	4
AF481964	1	1	1	1	1	1	0	0	0	0	0	0	0	0	0	0	0	0	1	1	1	1	1	1	1	1	1	1	1	1	1	1	1	1	1	1
AF482000	30	29	27	28	28	27	25	24	25	24	22	25	25	28	25	24	24	26	31	33	30	29	29	31	24	24	23	25	24	25	29	32	28	30	28	29
AF482993	1	1	1	1	1	1	6	6	5	4	5	5	6	7	6	7	7	7	2	2	2	2	2	2	2	2	2	2	2	2	2	2	1	2	1	2
AF483486	1246	1236	1245	1274	1277	1247	1268	1164	1228	1253	1214	1149	1039	958	1027	1036	995	993	986	960	982	990	944	945	1249	1167	1229	1273	1255	1180	1236	1256	1243	1250	1202	1216
AF483488	168	156	169	158	164	153	127	115	126	123	126	115	142	130	134	135	129	133	141	132	140	141	135	132	157	142	167	161	161	154	161	152	170	166	167	158
AF486632	13	102	14	15	21	39	9	103	9	19	46	73	17	70	16	43	85	69	12	62	12	23	49	47	34	128	32	37	39	49	10	78	12	16	43	55
AF489856	6	5	5	8	6	6	6	6	5	7	7	4	6	5	5	5	5	6	5	6	5	5	6	6	3	4	4	3	4	4	3	5	4	5	4	5
AF502145	25	19	29	24	25	24	25	22	24	22	20	21	25	22	22	25	24	24	19	17	19	19	17	16	30	23	27	28	26	26	22	21	26	24	22	20
AFFX-18SRNAMur/X00686_3	11	10	10	10	11	14	10	11	8	9	8	8	8	10	10	8	9	9	7	7	8	7	8	8	13	22	11	15	12	19	13	13	12	12	14	11
AFFX-18SRNAMur/X00686_5	82	80	43	90	160	118	20	15	18	20	18	9	22	14	20	15	18	19	21	12	20	22	20	23	20	37	14	17	14	35	14	14	15	11	15	10
AFFX-18SRNAMur/X00686_M	20	15	12	18	23	17	8	8	6	6	8	5	9	8	11	7	8	8	10	8	11	10	10	12	14	20	12	14	11	20	17	11	15	12	12	10
AFFX-b-ActinMur/M12481_3	3498	3331	3655	3647	3496	3649	3654	3537	3549	3434	3640	3453	4035	4038	4035	4043	4256	4249	3643	3635	4033	4032	3829	3637	3640	3651	3659	3654	3658	3653	3336	3424	3364	3367	3631	3368
AFFX-b-ActinMur/M12481_5	2913	2603	2888	2851	2712	2793	3013	2992	2959	3067	2919	2659	3127	3195	3067	3133	3221	3216	2987	3289	3204	3334	3230	3253	2907	2851	2956	2801	2876	2980	2295	2401	2348	2401	2524	2320
AFFX-b-ActinMur/M12481_M	2262	2062	2193	2170	2090	2096	2456	2334	2471	2478	2352	2307	2925	2948	2879	2952	2931	2930	2478	2580	2581	2698	2616	2711	2291	2209	2278	2246	2197	2205	1909	2037	1984	1947	2054	1914
AFFX-BioB-3	15	12	15	14	12	11	18	22	24	18	18	19	30	27	30	34	32	26	28	32	27	25	24	26	6	5	5	6	5	5	9	11	11	9	8	11
AFFX-BioB-5	13	10	13	10	9	9	15	16	18	14	13	16	22	21	23	24	23	20	21	23	20	20	20	18	6	5	4	6	4	5	9	10	10	9	8	9
AFFX-BioB-M	27	21	24	21	18	19	32	36	41	34	32	32	50	47	52	55	58	43	47	51	41	40	44	41	11	11	11	13	10	11	21	22	23	20	19	23
AFFX-BioC-3	80	64	73	68	65	62	57	58	70	59	56	54	69	59	66	71	70	58	77	95	72	70	78	81	42	43	40	46	40	39	58	60	64	57	53	61
AFFX-BioC-5	42	34	38	36	32	32	41	45	50	45	41	41	57	51	55	61	61	48	56	66	55	52	55	55	20	21	21	23	18	21	26	30	28	28	24	29
AFFX-BioDn-3	258	233	276	259	228	231	254	268	315	256	241	248	351	304	341	357	360	288	341	364	325	322	318	311	197	190	196	205	179	187	218	224	223	215	196	226
AFFX-BioDn-5	214	204	202	237	209	193	80	87	106	84	85	75	96	85	102	105	108	79	101	140	96	88	118	117	106	131	127	124	116	117	133	130	144	129	106	148
AFFX-CreX-3	1306	1286	1247	1387	1289	1315	1524	1669	1906	1616	1608	1483	1800	1671	1837	1875	1967	1598	1851	1969	1776	1707	1742	1779	970	1174	1177	1073	1098	1149	930	949	992	926	824	998
AFFX-CreX-5	1302	1330	1142	1444	1351	1280	1187	1287	1461	1230	1260	1082	1202	1116	1294	1280	1330	1022	1384	1574	1284	1204	1355	1361	916	1184	1142	1038	1074	1079	817	790	890	791	678	882
AFFX-DapX-3	46	41	46	48	46	48	73	74	91	66	74	68	51	38	41	44	54	51	76	81	58	62	71	71	55	63	64	54	64	58	71	65	68	67	75	63
AFFX-DapX-5	9	6	8	9	9	9	40	40	50	39	41	35	28	21	22	22	28	29	40	46	33	34	40	43	16	25	22	16	22	23	26	26	28	27	29	26
AFFX-DapX-M	34	27	29	36	36	34	87	85	105	80	87	74	47	34	38	41	48	47	73	80	58	59	71	72	56	73	68	54	67	66	82	72	82	79	85	77
AFFX-GapdhMur/M32599_3	1343	1274	1345	1333	1292	1270	1377	1274	1376	1330	1283	1258	1556	1546	1526	1552	1557	1536	1544	1509	1572	1586	1509	1515	1446	1290	1427	1397	1401	1324	1353	1294	1340	1349	1309	1291
AFFX-GapdhMur/M32599_5	1606	1508	1645	1566	1542	1523	1768	1699	1780	1772	1734	1532	1807	1831	1763	1816	1851	1817	1679	1729	1726	1758	1673	1704	1618	1536	1667	1596	1665	1592	1588	1562	1604	1616	1620	1557
AFFX-GapdhMur/M32599_M	1280	1170	1271	1245	1224	1205	1253	1115	1236	1200	1154	1093	1459	1482	1451	1498	1488	1443	1334	1372	1402	1393	1372	1346	1240	1115	1236	1217	1209	1190	1167	1132	1193	1195	1168	1110
AFFX-LysX-3	5	5	5	6	5	5	9	9	9	8	9	9	6	6	6	7	6	7	9	9	7	7	8	8	7	7	8	7	7	6	9	8	8	8	9	7
AFFX-LysX-5	0	0	0	1	0	1	2	2	2	2	2	2	1	0	0	0	1	1	3	3	2	2	3	3	1	1	1	1	1	1	2	2	2	2	2	2
AFFX-LysX-M	0	0	0	0	0	0	1	2	2	2	2	1	1	1	1	2	1	2	3	3	2	2	2	2	1	1	1	1	1	1	2	2	2	2	2	1
AFFX-MUR_b2	44	46	41	39	44	41	35	35	35	33	34	34	29	30	29	28	30	30	26	25	26	25	26	25	40	40	40	39	40	40	40	38	39	37	39	36
AFFX-MURINE_b1	358	336	338	335	336	315	482	413	447	487	464	401	344	404	359	352	362	350	477	495	463	451	404	438	330	283	326	336	328	306	304	269	306	289	302	274
AFFX-MURINE_B2	2691	2897	2857	2738	2825	2823	3025	3142	2983	3008	3057	3178	2631	2617	2715	2606	2622	2633	2666	2724	2765	2716	2749	2715	2698	2774	2680	2780	2839	2779	2887	2819	2934	2789	2778	2733
AFFX-PheX-3	3	2	3	2	2	3	6	6	6	5	6	6	4	4	4	5	4	5	6	7	5	6	6	6	4	5	5	4	5	4	6	6	5	7	6	6
AFFX-PheX-5	0	0	0	0	0	0	3	3	4	3	3	3	1	1	1	1	1	1	5	5	4	4	5	4	1	2	1	1	2	2	2	3	2	3	3	2
AFFX-PheX-M	0	0	0	0	0	0	1	1	2	1	2	1	1	0	0	1	1	0	3	4	2	3	3	3	1	1	1	1	1	1	2	2	2	2	2	2
AFFX-PyruCarbMur/L09192_3	1	1	1	1	1	1	1	0	0	1	1	1	0	0	0	0	0	0	0	0	0	0	0	0	1	1	1	1	1	1	1	1	1	1	1	1
AFFX-r2-Bs-dap-3	82	78	69	96	93	87	100	103	128	94	108	97	82	56	63	65	79	75	123	128	93	102	116	109	86	111	110	94	111	101	137	115	131	124	129	120
AFFX-r2-Bs-dap-5	16	11	14	15	16	18	62	56	69	55	58	47	32	24	26	31	36	34	50	55	40	42	49	50	26	38	35	24	33	34	44	45	46	46	49	42
AFFX-r2-Bs-dap-M	50	39	38	52	52	45	120	115	146	111	131	108	75	51	62	60	76	72	124	124	92	92	108	114	62	91	88	64	87	80	100	89	96	94	95	88
AFFX-r2-Bs-lys-3	1	1	1	1	1	1	1	1	2	2	1	1	1	1	1	1	1	1	3	3	2	2	2	2	2	3	3	2	3	2	2	2	3	3	3	2
AFFX-r2-Bs-lys-5	1	1	1	1	1	2	4	3	4	4	4	3	1	1	1	1	1	1	4	5	3	3	4	4	2	4	4	2	3	3	3	3	3	3	3	4
AFFX-r2-Bs-lys-M	1	1	1	1	1	1	3	3	5	4	4	3	1	1	1	2	2	2	5	6	4	4	3	5	2	4	4	2	3	3	5	5	5	5	7	4
AFFX-r2-Bs-phe-3	7	5	5	6	6	6	8	8	10	9	10	9	9	7	8	9	10	10	11	10	8	8	10	9	5	7	7	6	7	6	9	8	9	9	10	9
AFFX-r2-Bs-phe-5	1	1	1	1	1	1	7	10	9	8	8	6	4	4	3	4	5	4	10	11	7	8	8	10	3	3	3	2	3	3	6	5	5	5	5	5
AFFX-r2-Bs-phe-M	3	2	2	2	2	2	5	5	6	5	5	5	3	2	2	3	2	2	6	7	5	5	6	7	3	6	5	4	5	5	6	5	6	6	6	5
AFFX-r2-Bs-thr-3	7	5	6	6	6	7	11	12	14	11	12	11	11	8	10	11	12	13	15	16	12	12	14	16	13	14	14	11	14	12	16	15	15	14	15	13
AFFX-r2-Bs-thr-5	1	0	0	1	1	1	9	9	11	8	9	7	7	5	5	6	6	8	9	12	6	7	10	10	3	4	4	3	4	4	4	6	5	5	5	5
AFFX-r2-Bs-thr-M	3	2	2	3	3	3	6	7	7	6	6	6	5	4	4	5	5	5	8	10	6	7	9	9	3	5	4	3	4	4	7	7	7	6	8	6
AFFX-r2-Ec-bioB-3	24	17	20	18	16	17	24	26	28	22	23	25	33	30	31	36	35	32	31	32	32	28	32	31	12	9	10	11	9	9	19	23	20	17	19	20
AFFX-r2-Ec-bioB-5	23	17	19	18	16	16	20	23	23	19	18	21	25	20	24	27	26	22	25	29	25	24	28	28	10	9	9	12	8	9	16	16	16	15	15	18
AFFX-r2-Ec-bioB-M	33	25	31	24	21	23	44	47	51	44	40	45	70	59	70	67	72	62	64	63	60	59	66	60	16	14	14	17	12	14	23	25	25	23	26	25
AFFX-r2-Ec-bioC-3	107	82	103	85	77	77	82	78	90	74	76	83	93	84	93	97	97	91	89	97	88	91	90	95	72	56	57	66	54	57	74	82	75	74	79	75
AFFX-r2-Ec-bioC-5	86	69	77	74	60	63	63	61	72	60	58	64	85	75	83	82	84	75	79	84	72	78	82	83	52	42	41	50	42	41	58	67	58	58	61	66
AFFX-r2-Ec-bioD-3	960	907	915	1021	913	895	383	390	477	370	362	378	485	433	505	473	514	431	481	528	479	446	507	515	741	684	694	770	684	685	809	823	846	782	741	829
AFFX-r2-Ec-bioD-5	557	532	558	579	507	514	456	459	534	441	430	444	588	514	610	598	599	541	582	640	560	520	585	623	447	412	423	451	405	414	480	485	488	465	431	479
AFFX-r2-P1-cre-3	2523	2395	2379	2614	2477	2434	2466	2588	2773	2379	2400	2404	2931	2725	2840	2908	2796	2712	2811	2903	2852	2727	2846	2955	2107	2248	2235	2135	2247	2239	1811	1861	1856	1838	1752	1868
AFFX-r2-P1-cre-5	1900	1819	1753	1891	1845	1838	1994	2056	2243	2001	2042	1998	2173	1996	2101	2174	2221	2031	2233	2337	2299	2220	2280	2168	1611	1688	1747	1668	1648	1757	1448	1415	1506	1386	1344	1491
AFFX-ThrX-3	6	6	6	7	6	6	11	11	13	10	10	10	10	8	8	9	10	10	13	15	10	10	14	14	9	11	11	8	11	11	13	12	13	11	13	12
AFFX-ThrX-5	1	1	1	1	1	1	5	6	6	5	5	5	4	3	3	3	3	4	6	6	4	5	6	6	3	4	3	3	3	4	4	5	4	4	5	4
AFFX-ThrX-M	1	1	1	2	1	1	6	7	7	6	6	6	5	3	4	4	5	4	7	9	5	5	7	7	3	5	5	3	4	4	5	5	4	5	5	5
AFFX-TransRecMur/X57349_3	10	8	10	10	10	11	51	45	45	48	42	32	44	46	47	47	43	46	32	42	40	40	41	41	6	7	7	5	6	8	9	11	9	11	10	12
AFFX-TransRecMur/X57349_5	3	3	3	4	4	4	22	18	17	21	18	11	14	15	15	15	14	15	10	16	15	14	15	17	1	2	1	1	1	2	2	3	3	2	3	3
AFFX-TransRecMur/X57349_M	2	2	2	2	2	2	13	10	10	12	9	7	11	11	10	11	10	12	8	11	11	10	10	11	0	1	0	0	0	1	2	2	2	2	2	2
AI006067	2	1	1	1	1	1	3	2	2	2	3	3	1	1	1	1	1	1	2	2	2	2	2	2	2	2	2	2	2	2	2	2	2	2	2	2
AI019214	13	15	15	12	13	13	14	14	13	14	14	12	10	11	10	9	10	10	13	12	12	12	11	12	9	11	10	9	9	10	12	10	11	11	11	11
AI021651	1	1	1	1	1	1	1	1	0	0	1	1	1	1	1	1	1	1	1	1	1	1	1	1	0	1	0	0	1	1	1	0	0	1	1	0
AI036318	83	75	80	81	78	72	75	69	70	73	68	69	61	60	56	57	60	53	58	60	59	60	59	58	78	69	76	78	76	72	73	73	71	73	72	67
AI098030	0	0	1	1	0	0	0	0	1	1	0	0	1	1	1	1	1	1	0	0	0	0	0	0	1	0	1	1	1	1	1	1	1	1	1	1
AI098139	0	0	0	0	0	0	0	0	0	0	0	0	1	1	0	0	0	0	0	0	0	0	0	0	0	0	0	0	0	0	0	0	0	0	0	0
AI099111	1330	1316	1412	1338	1332	1325	1451	1469	1504	1464	1423	1446	1282	1235	1252	1255	1245	1213	1227	1213	1207	1192	1229	1184	1482	1470	1466	1444	1472	1460	1376	1402	1410	1422	1333	1360
AI114948	1	1	1	1	1	1	1	1	1	1	1	1	1	1	1	1	1	1	1	1	1	1	1	1	1	1	1	1	1	1	0	0	0	0	1	0
AI116234	45	46	51	44	44	42	36	60	39	34	41	41	43	65	46	40	38	43	31	39	29	29	28	27	67	63	66	71	67	58	45	49	42	42	38	41
AI117684	6	5	5	7	5	5	5	3	5	4	3	3	4	4	4	3	3	3	4	3	4	3	3	2	6	4	6	5	5	4	7	5	6	5	4	4
AI117751	14	16	13	14	13	13	13	26	16	13	18	21	12	23	14	13	14	18	11	18	11	8	14	15	14	19	16	15	16	17	17	23	16	16	17	20
AI118026	52	70	50	48	58	63	51	78	52	71	71	68	75	86	75	89	87	93	56	80	66	79	81	85	52	77	56	50	50	65	48	69	52	59	69	77
AI118487	6	4	7	6	5	4	6	3	8	4	3	2	6	2	4	3	2	2	7	2	5	3	2	3	6	2	5	5	5	4	6	3	5	4	2	2
AI118522	1	2	1	1	1	2	1	1	1	2	4	2	0	0	0	0	0	0	0	0	0	1	1	1	1	5	1	1	1	2	2	2	1	2	5	4
AI118566	25	24	24	26	24	23	16	15	17	15	16	17	28	26	28	27	25	26	25	23	24	24	23	22	29	25	25	29	26	25	25	24	23	24	24	25
AI120393	1442	1641	1516	1511	1592	1543	1568	1564	1559	1536	1645	1512	1355	1331	1408	1314	1331	1350	1309	1095	1211	1104	1157	1159	1339	1423	1332	1338	1354	1340	1491	1374	1468	1435	1340	1452
AI120550	0	1	0	0	0	0	0	0	0	0	0	1	0	0	0	0	0	1	0	0	0	0	0	0	0	0	0	0	0	0	0	1	0	0	0	0
AI122415	3	3	3	3	3	3	3	2	2	2	2	3	5	5	5	5	5	5	8	7	8	7	7	7	3	3	3	3	3	3	3	3	3	3	3	3
AI131584	15	14	17	14	14	14	15	13	16	13	13	14	15	13	13	10	14	13	14	14	14	13	12	12	17	16	15	15	17	16	18	18	15	16	17	17
AI132326	3	3	2	3	3	3	4	4	4	4	5	4	5	4	4	4	4	4	3	3	3	3	3	2	3	3	2	3	2	2	3	4	3	3	4	3
AI132334	1	1	1	1	1	1	1	1	1	1	1	1	1	1	1	1	1	1	1	1	1	1	1	1	1	1	1	1	1	1	1	1	1	1	1	1
AI152156	70	72	63	67	71	67	71	69	69	76	75	67	129	121	132	129	113	116	150	119	133	127	123	121	64	65	74	67	69	62	64	52	68	62	55	65
AI152800	8	11	8	6	9	9	2	2	3	3	3	3	46	40	52	44	38	40	47	39	49	41	40	41	11	11	12	11	11	11	11	8	9	8	8	10
AI154956	6	7	8	8	8	9	12	12	12	13	13	12	10	7	11	10	10	10	10	11	10	10	12	12	5	7	6	5	6	6	8	6	7	9	8	10
AI156620	33	35	35	33	32	31	22	24	25	23	24	28	35	33	32	34	35	33	29	26	29	29	30	27	47	45	46	46	46	44	35	36	36	34	38	36
AI157548	40	35	37	41	37	36	46	41	45	42	41	38	41	41	41	41	38	39	44	44	42	43	37	43	38	35	37	39	40	35	40	38	40	42	37	34
AI158425	5	3	5	6	5	5	6	4	5	5	4	3	5	5	6	5	4	5	2	2	3	3	2	2	3	3	3	2	2	3	4	3	4	4	4	3
AI159652	11	18	8	12	14	14	11	15	12	10	15	16	9	11	9	10	18	10	8	9	6	7	13	12	10	12	9	10	8	9	5	8	6	5	8	7
AI173260	0	0	1	0	0	0	1	0	1	0	0	0	1	1	0	0	0	0	1	0	1	0	0	0	1	1	1	1	1	1	1	0	1	0	0	0
AI174034	1	1	1	1	1	1	2	2	2	2	2	2	1	1	1	1	1	1	0	0	0	1	0	0	2	2	2	2	1	2	1	1	1	1	1	1
AI181686	0	0	0	0	0	0	23	22	22	21	21	22	29	29	28	30	29	30	0	0	0	0	0	0	0	0	0	0	0	0	0	0	0	0	0	0
AI195225	284	260	303	302	286	268	314	283	319	298	296	294	373	356	343	361	355	340	355	342	341	350	332	327	332	298	339	349	335	320	311	284	297	308	278	296
AI195854	1	1	1	1	1	1	2	2	1	1	1	1	2	2	2	2	2	2	1	1	1	1	1	1	1	1	1	1	1	1	1	1	1	1	1	1
AI196535	2	2	2	3	3	2	2	2	1	1	2	2	1	2	2	1	1	1	2	3	3	2	2	3	2	2	2	2	2	2	2	2	2	2	2	2
AI196993	7	7	5	7	6	7	6	4	6	6	6	6	7	8	7	7	7	9	9	8	9	8	9	8	6	8	7	7	7	7	7	7	7	7	6	7
AI226757	54	60	56	55	53	56	75	73	80	72	74	68	59	62	63	61	60	59	70	62	69	63	64	63	80	74	73	83	74	68	58	63	56	60	57	61
AI255184	40	34	44	41	41	41	38	32	42	41	38	30	30	28	30	32	30	28	41	35	40	41	37	38	43	36	43	42	40	39	36	31	36	38	38	32
AI255256	3	4	2	3	3	3	1	1	1	1	1	1	2	2	2	2	2	2	1	2	2	2	2	2	2	3	3	3	3	3	2	2	2	2	2	3
AI255644	27	25	24	26	27	27	22	30	23	23	24	25	17	27	18	20	18	19	14	16	13	13	14	14	24	28	24	24	27	25	28	29	25	27	28	25
AI256853	24	20	19	24	25	25	15	9	16	16	17	14	16	18	20	18	13	12	18	13	17	19	18	15	21	21	22	22	24	23	21	12	23	23	23	21
AI266795	106	90	110	104	100	101	89	78	82	89	78	79	66	61	63	65	60	65	57	60	57	61	58	57	94	88	95	94	92	97	105	98	97	106	106	92
AI266910	104	95	103	112	107	96	75	67	75	75	75	70	51	43	51	50	52	51	59	50	58	54	55	54	108	94	104	106	104	98	90	77	85	87	86	82
AI266964	17	14	18	15	16	16	18	12	17	16	14	13	18	15	16	15	14	16	21	17	20	20	17	16	19	14	19	19	17	16	17	16	17	16	18	15
AI267092	2	1	2	1	2	1	4	6	4	4	3	3	5	5	5	4	5	5	4	5	4	4	4	4	2	2	2	2	2	2	1	1	2	1	1	1
AI267139	1	1	1	0	1	1	0	1	0	1	1	1	1	1	1	1	1	1	1	1	1	1	1	1	0	0	0	0	0	0	0	0	0	0	0	0
AI303435	4	3	3	3	3	4	7	9	5	5	4	5	6	7	7	9	6	8	6	5	6	5	6	5	3	3	2	2	2	2	3	4	4	3	3	3
AI313926	19	19	19	19	19	19	21	20	20	20	21	22	19	19	19	20	20	20	19	19	20	18	18	18	23	20	22	23	20	22	19	17	18	20	19	18
AI314028	16	16	17	15	14	15	27	31	30	27	28	29	43	41	42	43	35	45	37	34	36	36	35	36	20	19	20	20	20	19	20	19	21	19	18	20
AI314055	99	112	93	109	106	108	84	100	85	91	106	117	85	93	86	102	100	98	84	89	84	90	99	98	92	100	95	100	102	101	101	132	104	109	116	125
AI314167	77	60	84	78	74	69	84	55	81	78	75	69	71	51	69	65	56	56	67	45	63	65	58	55	95	76	91	95	97	87	82	64	80	80	75	70
AI314476	278	229	279	271	253	234	275	222	270	246	241	235	317	289	289	295	275	280	269	227	258	274	243	230	337	271	338	349	329	301	252	225	250	247	238	229
AI314626	52	53	58	52	52	53	37	41	40	36	39	41	42	40	43	44	36	44	48	45	47	46	49	47	59	58	56	55	58	54	49	53	53	52	55	55
AI314709	1	2	1	1	1	1	4	3	3	4	4	3	4	4	4	4	3	4	5	5	6	5	5	5	2	2	2	2	2	2	2	2	2	2	2	2
AI314891	2	1	2	2	2	1	3	1	3	3	3	2	2	1	1	2	2	1	2	1	2	2	2	1	2	1	2	2	2	2	2	0	2	2	2	2
AI314898	26	23	25	24	24	24	26	26	24	25	24	27	26	25	24	26	24	25	24	22	23	24	23	22	36	30	31	33	32	30	25	26	25	25	25	24
AI314927	1	1	1	1	1	1	1	1	1	2	1	1	1	1	1	1	1	1	2	1	2	1	1	2	1	0	1	1	1	1	2	2	2	2	2	2
AI315031	191	167	198	196	185	178	117	112	129	114	119	126	128	123	126	129	121	125	123	114	124	128	123	124	198	193	193	197	201	193	159	144	145	142	152	149
AI315673	0	0	0	0	0	0	0	1	0	0	0	1	0	0	0	0	0	0	0	0	0	0	0	0	0	0	0	0	0	0	0	0	0	0	0	0
AI315692	0	0	0	0	0	0	0	0	0	0	0	0	0	0	0	0	0	0	0	0	0	0	0	0	1	1	0	1	0	1	0	0	0	0	0	0
AI316502	287	250	302	287	282	268	225	198	223	209	213	211	209	200	199	203	202	198	248	233	242	244	233	224	236	214	232	229	229	225	285	264	266	272	262	257
AI316747	70	64	75	66	70	71	50	51	51	47	52	57	77	74	79	80	84	75	75	55	74	77	68	65	110	94	108	108	108	101	73	62	70	68	72	71
AI317241	16	18	17	19	14	17	16	16	16	16	15	16	31	33	30	30	33	32	27	31	28	29	27	29	18	17	18	17	16	18	17	18	17	17	17	18
AI323359	576	526	602	603	570	559	492	448	503	474	490	473	690	643	638	638	619	622	574	539	561	567	543	515	477	435	469	471	459	432	564	558	547	559	561	550
AI323426	1	1	1	1	1	1	1	0	1	1	1	1	0	0	0	0	0	0	0	0	0	0	0	0	2	1	2	2	2	2	2	2	2	2	2	2
AI323439	11	4	12	10	9	10	0	0	0	0	0	0	0	0	0	0	0	0	0	0	0	0	0	0	6	7	6	5	6	6	4	5	3	5	4	5
AI323506	0	0	0	0	1	0	0	0	0	0	0	0	0	0	0	0	0	0	0	0	0	0	0	0	0	1	0	1	1	0	0	0	0	0	0	0
AI323528	10	108	11	17	30	49	12	191	21	65	95	134	6	102	12	26	109	83	6	124	8	26	69	80	9	46	8	9	25	34	7	166	13	34	62	82
AI323543	171	153	176	169	153	156	175	160	165	164	162	153	181	192	169	174	172	174	173	171	167	173	163	156	182	158	184	173	178	162	161	162	158	161	162	162
AI323545	11	11	10	9	10	10	13	13	13	15	13	13	13	12	10	11	12	12	11	10	10	11	11	9	12	11	11	11	13	12	10	8	9	9	9	9
AI323550	53	240	53	77	114	153	41	199	58	108	136	187	29	112	50	95	137	138	22	107	29	65	109	105	43	192	39	50	67	121	41	206	61	99	148	165
AI323624	1	3	1	1	1	1	1	15	2	1	2	3	4	10	3	3	5	6	3	9	3	3	3	4	1	2	1	1	1	1	1	5	1	1	1	1
AI323685	51	48	52	51	49	52	71	67	67	68	66	63	72	72	70	71	66	68	61	62	61	60	56	56	52	48	52	51	53	52	53	51	51	53	50	47
AI323758	12	11	14	13	13	12	20	14	21	19	17	15	14	12	14	12	14	13	17	16	18	16	13	16	14	13	13	14	13	13	16	15	16	14	13	14
AI323780	0	0	0	0	0	0	0	0	0	0	0	0	0	0	0	0	0	1	1	1	1	1	1	1	0	0	0	0	0	0	0	0	0	0	0	0
AI324154	0	0	0	1	1	1	0	0	0	1	0	0	0	0	0	0	0	0	0	0	0	1	0	0	1	1	1	1	1	1	1	0	1	1	1	1
AI324894	66	68	71	64	65	64	76	71	76	81	73	71	65	63	62	66	67	65	75	73	71	70	71	73	76	67	73	73	70	73	72	67	69	73	71	67
AI324936	1614	1603	1495	1602	1617	1548	1670	1532	1630	1617	1630	1636	1670	1611	1718	1645	1631	1637	1765	1674	1781	1720	1653	1692	1835	1778	1783	1870	1833	1772	1703	1600	1629	1621	1481	1589
AI324972	1	1	1	1	1	1	1	1	1	1	2	1	1	1	1	1	1	1	1	1	1	1	1	1	1	1	1	1	1	1	2	2	1	2	2	2
AI324988	292	304	295	285	301	289	365	267	347	350	317	318	457	384	441	418	393	426	480	417	469	474	438	430	263	231	253	240	257	253	321	281	326	304	299	305
AI325112	8	7	8	8	10	9	2	2	2	2	3	2	3	3	4	4	3	4	5	5	5	5	5	5	6	7	6	7	6	6	5	5	5	6	6	5
AI325144	41	35	40	39	35	34	43	32	42	44	42	36	51	43	50	51	45	46	48	40	50	46	45	43	41	37	43	41	42	38	38	32	37	37	36	34
AI325146	152	140	151	143	142	140	210	195	208	197	182	194	369	363	378	367	331	362	315	312	325	313	294	308	191	168	188	187	182	184	174	176	181	180	172	167
AI325183	50	48	52	51	47	48	44	49	45	44	49	50	33	32	33	35	35	34	38	35	36	39	37	38	62	54	58	58	52	54	50	55	51	48	48	48
AI326034	1	1	1	1	1	1	1	1	1	1	1	1	1	1	1	1	1	1	1	1	1	1	1	1	1	1	1	1	1	1	1	1	1	1	1	1
AI326108	14	11	12	14	14	13	10	12	11	12	10	8	13	11	14	13	13	12	8	10	9	10	8	10	9	8	9	8	8	10	4	4	5	4	4	4
AI326124	10	11	11	15	14	15	13	9	13	16	21	18	6	2	7	6	6	4	8	4	8	8	11	9	11	18	13	13	14	13	12	6	14	13	15	16
AI326167	0	2	0	0	1	0	0	4	1	2	5	8	0	1	0	0	1	0	0	1	0	1	2	1	0	2	0	0	0	1	1	1	1	1	2	3
AI326252	38	37	39	38	36	37	37	34	36	34	32	34	31	34	32	31	30	31	37	36	38	37	36	35	39	34	38	37	37	34	35	35	37	35	34	34
AI326272	9	8	9	10	9	8	6	4	6	6	7	6	2	1	2	2	2	2	6	8	7	7	6	7	7	7	7	8	8	7	11	8	11	11	10	10
AI326320	23	20	27	22	22	22	21	16	21	19	19	18	24	19	21	19	20	20	22	16	19	22	18	16	34	25	34	33	32	28	25	20	22	23	22	21
AI326418	3	9	3	3	3	4	2	17	2	3	4	7	2	6	2	2	3	3	1	6	1	1	2	2	3	9	3	3	3	4	3	8	2	2	3	4
AI326423	63	66	56	63	59	60	33	37	34	33	34	35	40	36	36	35	45	38	52	50	46	52	52	48	48	51	48	48	47	54	54	48	51	44	48	47
AI326425	3	3	2	2	2	2	1	4	1	2	2	2	1	1	1	1	1	2	1	3	1	1	1	1	1	3	1	1	2	1	2	3	2	2	2	3
AI326478	45	37	45	41	42	39	46	37	44	45	39	36	26	26	24	25	26	23	23	19	22	21	20	19	40	37	42	41	41	39	44	40	45	44	42	41
AI326880	45	157	47	56	64	76	46	191	51	52	79	107	38	153	42	51	128	92	46	175	42	49	88	90	56	103	59	65	65	77	49	185	48	51	60	96
AI326893	11	7	13	10	9	8	8	5	8	7	5	6	7	6	7	6	6	4	8	5	7	7	5	5	14	8	12	13	11	10	10	8	9	9	8	7
AI327005	25	21	22	24	22	20	17	17	17	19	17	18	25	25	25	23	21	25	26	24	28	25	21	24	24	20	23	23	24	20	23	23	24	22	22	22
AI327023	64	57	65	62	60	66	78	65	72	72	67	68	65	63	68	62	55	64	51	48	54	52	49	50	65	58	58	61	57	59	61	57	63	62	58	59
AI327038	8	8	6	8	9	8	17	13	14	13	12	9	21	20	23	22	21	21	16	16	18	17	16	16	7	7	7	5	6	7	7	7	8	6	7	7
AI327078	113	102	121	112	105	105	431	311	410	384	388	366	446	355	408	419	391	395	125	95	120	119	111	104	126	104	127	123	118	113	93	81	91	86	104	84
AI327318	2	2	2	1	2	2	1	1	1	2	1	2	1	2	1	2	2	1	1	1	1	1	1	1	1	1	1	1	1	1	1	1	1	1	1	1
AI327383	1	1	1	1	1	1	1	1	1	1	1	1	1	1	1	1	1	1	1	1	1	1	1	1	1	1	1	1	1	1	0	1	0	0	1	0
AI327392	107	95	107	110	105	99	107	92	107	92	102	103	118	113	119	113	114	118	113	103	117	114	110	103	94	85	90	95	93	87	114	101	109	107	99	102
AI385482	15	38	13	13	12	14	13	169	11	15	24	49	16	75	17	18	51	45	15	116	18	17	32	37	11	22	10	10	10	11	13	65	12	13	13	18
AI385532	0	0	0	0	0	0	1	2	1	1	1	1	1	3	1	1	1	1	0	1	0	0	0	1	0	1	0	0	0	0	0	0	0	0	0	0
AI385586	30	27	31	28	27	27	31	31	31	31	31	29	28	26	29	28	26	25	25	22	23	24	23	23	24	24	25	25	25	26	33	31	32	31	37	30
AI385733	1	1	1	1	1	1	1	1	1	1	1	1	0	0	0	0	0	0	1	0	0	0	0	0	0	0	0	0	0	0	1	1	1	1	1	1
AI385771	39	63	40	44	44	49	47	69	49	58	62	66	59	73	61	73	92	78	60	83	61	67	84	82	37	49	37	37	37	40	50	65	50	53	55	61
AI391218	132	127	130	127	132	127	151	136	150	147	149	134	118	102	120	106	107	109	122	99	115	109	104	110	103	109	116	108	118	109	126	115	125	123	118	120
AI413098	45	46	47	44	47	48	46	34	41	40	37	38	33	30	33	30	31	31	37	33	35	35	34	35	41	36	38	40	40	41	44	40	42	43	45	38
AI413223	0	0	0	0	0	0	1	1	1	2	2	2	7	8	7	6	6	4	6	4	6	7	7	5	0	0	0	0	0	0	1	0	0	0	0	0
AI413236	3	3	3	3	3	3	2	2	2	2	2	2	3	3	3	3	3	3	2	3	3	3	3	3	3	3	3	3	3	3	3	3	3	4	3	3
AI413361	1	1	1	1	1	1	1	1	1	1	1	1	1	1	1	1	1	1	1	1	1	1	1	1	1	1	1	1	1	1	1	1	1	1	0	1
AI413460	2	2	2	2	2	2	3	3	3	3	3	3	3	4	3	4	3	4	3	3	3	3	3	3	2	2	2	2	2	2	2	2	2	3	3	2
AI413680	2088	2279	2057	2148	2289	2233	2260	2258	2261	2256	2247	2185	2238	2167	2303	2093	2275	2174	2229	1914	2082	1934	1972	1941	2159	2248	2182	2293	2215	2140	2155	1961	2195	2120	1855	2088
AI413696	1	1	1	1	1	1	1	1	1	1	1	1	1	2	1	1	1	1	1	1	1	1	1	1	1	1	1	1	1	1	0	0	0	0	0	0
AI413722	0	0	0	0	0	0	1	1	1	1	1	1	1	1	1	1	1	1	0	0	0	0	0	0	0	0	0	0	0	0	0	0	0	0	0	0
AI414989	893	805	955	868	856	880	1119	1011	1083	1087	1013	1036	1089	1144	1115	1106	1093	1117	1226	1244	1223	1225	1192	1203	902	824	851	869	867	863	958	922	922	1010	960	949
AI415136	514	519	452	516	528	497	543	508	530	527	522	525	655	643	658	645	658	649	653	615	618	612	616	612	464	439	467	466	477	421	475	443	480	481	465	465
AI415161	0	0	1	0	0	0	5	6	5	5	5	6	5	6	7	7	5	7	1	1	1	1	1	1	0	0	0	0	0	0	1	1	1	1	1	1
AI415184	44	40	43	46	42	40	30	27	28	31	26	28	24	26	25	25	23	25	29	28	29	30	28	30	36	33	35	35	35	35	40	43	41	41	41	40
AI415371	1	1	1	1	1	1	0	0	0	0	0	0	0	0	0	0	0	0	0	0	0	0	0	0	0	1	1	1	0	0	1	0	0	0	0	1
AI415386	0	0	0	0	0	0	0	1	0	1	0	0	1	1	1	1	1	1	0	0	0	0	0	0	0	0	0	0	0	0	0	0	0	0	0	0
AI415469	0	0	0	0	0	0	1	1	1	1	1	1	0	0	0	0	0	0	1	0	1	0	0	0	0	0	0	0	0	0	0	0	0	0	0	0
AI415636	46	46	52	48	48	46	33	32	37	29	34	37	40	36	43	42	36	38	39	33	38	36	36	35	49	46	51	51	52	47	45	43	42	41	44	45
AI426175	16	13	15	14	14	13	16	13	15	18	14	14	10	8	9	8	8	9	9	8	11	10	9	9	15	14	15	15	15	15	14	15	15	15	17	14
AI426339	1	1	1	1	1	1	1	1	1	1	1	1	1	1	1	2	1	1	1	1	1	1	1	1	1	1	1	1	1	1	1	1	1	1	1	1
AI426376	111	107	109	144	128	126	118	70	172	100	107	129	86	63	108	91	75	82	115	54	123	81	114	91	115	111	112	140	138	119	167	197	201	164	196	215
AI426517	0	0	0	0	0	0	0	0	0	0	0	0	1	1	1	1	1	1	1	1	1	1	1	1	0	0	0	0	0	0	0	0	0	0	0	0
AI426862	16	18	17	17	15	16	16	14	15	15	16	15	13	11	13	13	15	13	20	16	18	17	17	18	15	15	16	14	14	15	20	18	20	19	19	19
AI426973	3	7	5	3	5	5	3	3	3	3	5	5	1	2	1	2	2	2	2	3	2	3	4	4	4	7	5	6	6	6	5	6	6	5	6	5
AI427549	0	0	0	0	0	0	1	1	1	1	1	1	1	1	1	1	1	1	0	0	0	0	0	0	0	0	0	0	0	0	0	0	0	0	0	0
AI427602	9	8	7	8	11	8	5	3	5	4	4	4	2	3	3	2	3	2	4	3	4	4	4	3	6	6	6	6	6	6	8	6	7	8	6	6
AI427778	3	3	3	4	4	4	8	7	7	9	7	7	8	8	8	8	7	9	7	9	9	9	9	8	1	2	2	1	2	2	3	3	3	4	3	4
AI427801	0	0	0	0	0	0	0	0	0	0	0	0	0	1	0	1	1	1	0	0	0	1	0	0	0	0	0	0	0	0	0	0	0	0	0	0
AI427806	35	31	37	35	34	32	31	25	32	28	29	28	36	34	36	33	30	33	35	31	35	35	31	31	37	32	36	37	37	34	39	33	36	36	33	34
AI427892	3	2	3	3	3	3	2	2	2	2	2	2	1	1	1	1	1	1	3	3	3	3	4	3	3	3	2	3	3	3	5	4	5	4	4	5
AI428240	0	0	0	0	0	0	0	0	0	0	0	0	1	1	1	1	1	1	1	1	1	1	1	1	0	0	0	0	0	0	0	0	0	0	0	0
AI428254	38	35	40	40	41	37	30	24	28	28	26	26	32	22	31	31	29	29	28	23	28	31	29	31	35	31	35	35	32	36	29	25	30	27	28	25
AI428811	1	1	1	1	1	1	1	1	1	1	1	1	1	1	1	1	1	1	1	2	1	1	1	1	0	0	0	0	0	0	1	1	1	1	1	0
AI429207	9	10	10	8	9	9	12	9	11	12	11	11	12	11	12	12	12	12	12	12	13	11	12	13	9	9	9	9	10	10	11	9	12	12	11	11
AI429259	1	1	1	0	0	1	0	0	0	0	0	0	0	0	1	0	0	1	1	1	1	1	1	1	0	0	0	0	0	0	0	0	1	0	1	0
AI429418	1	1	1	1	1	1	2	2	2	2	2	2	1	1	1	2	1	1	1	1	1	1	1	1	2	2	2	2	2	3	1	2	2	2	3	2
AI429562	6	4	5	5	5	5	1	1	1	1	1	1	1	1	1	1	1	1	1	1	1	1	1	1	3	3	3	3	3	3	4	4	4	3	4	4
AI429575	244	218	235	227	236	228	251	211	244	244	219	220	203	188	203	198	185	190	250	229	240	233	233	231	245	205	226	227	223	215	233	227	237	234	240	219
AI429792	6	6	6	5	5	6	5	5	6	5	5	6	6	5	5	5	5	6	6	5	5	5	5	5	8	9	9	9	8	8	6	6	5	6	6	5
AI430439	2	2	1	2	2	2	3	2	3	2	2	2	3	2	2	2	2	2	4	3	4	4	4	3	2	2	2	2	2	2	2	2	2	2	2	2
AI430801	4	4	4	3	3	3	4	4	4	4	4	4	2	3	2	2	2	2	3	3	3	3	3	3	5	5	6	5	5	5	4	3	3	3	4	4
AI447325	2	2	2	2	2	2	2	3	2	3	3	2	2	2	2	2	2	2	2	3	3	2	3	3	1	2	1	1	1	1	3	3	3	3	3	3
AI447596	10	9	10	10	10	9	9	8	12	6	3	3	6	5	4	2	5	3	5	5	4	3	2	3	15	8	14	15	14	12	10	9	9	8	4	5
AI447881	10	10	12	10	11	11	8	6	7	7	7	8	8	7	8	9	6	7	6	5	6	6	6	5	8	8	8	9	10	9	12	9	11	10	11	10
AI448322	1	1	1	1	1	1	1	1	1	1	1	1	1	1	1	1	1	1	1	1	1	1	1	1	1	1	1	1	1	1	1	1	1	1	1	1
AI448404	0	0	0	1	1	0	0	0	0	0	0	0	1	1	1	1	1	1	0	0	0	0	0	0	0	0	0	0	0	0	0	0	0	0	0	0
AI448485	3	8	4	4	3	4	6	8	5	4	9	11	6	6	5	5	13	10	3	7	4	3	8	8	3	4	3	3	4	3	3	6	3	4	3	4
AI448729	0	0	0	0	0	0	0	0	0	0	0	0	0	0	0	0	0	0	1	1	1	1	1	1	0	0	0	0	0	0	0	0	0	0	0	0
AI449062	21	10	21	18	17	17	23	16	24	18	18	16	13	9	13	11	8	10	14	10	14	13	11	11	20	12	18	18	17	15	25	12	23	20	20	18
AI449084	3	3	4	3	3	3	3	3	3	3	3	3	3	3	3	4	3	3	2	2	2	2	2	2	2	2	2	2	2	2	1	2	2	2	1	2
AI449126	7	4	7	8	7	7	4	0	4	4	3	1	2	0	2	2	1	1	4	1	3	3	2	1	5	3	5	5	6	6	6	3	6	6	5	4
AI449585	0	1	0	0	0	0	0	1	0	0	1	1	0	0	0	0	0	0	0	0	0	0	0	0	0	1	0	0	0	0	0	0	0	0	0	0
AI450236	7	6	6	8	7	5	6	2	6	5	5	4	4	2	5	3	3	3	6	3	7	5	5	4	8	6	8	7	8	6	9	6	9	9	6	7
AI450248	1	1	1	1	1	1	1	1	1	1	1	1	1	1	1	1	2	1	1	1	1	1	1	1	1	1	1	1	1	1	1	1	1	1	1	1
AI450584	57	93	53	54	62	55	29	57	31	30	47	45	30	38	31	31	35	33	43	42	39	33	42	37	66	94	77	74	81	68	59	72	66	55	52	71
AI450803	1	0	1	1	1	1	1	0	2	1	0	0	1	0	0	0	0	0	2	1	1	1	0	0	1	0	1	1	1	1	1	1	2	1	1	1
AI450929	1641	1722	1635	1652	1709	1702	1709	1724	1708	1681	1676	1720	1850	1725	1858	1792	1791	1806	1852	1725	1820	1772	1765	1777	1683	1654	1608	1672	1653	1625	1747	1641	1741	1710	1684	1738
AI450962	4	5	4	5	5	5	11	10	10	9	8	8	7	8	7	8	8	7	8	8	8	8	9	9	5	6	6	5	4	6	6	6	6	6	6	6
AI451001	1	2	1	2	3	3	2	2	4	4	4	3	2	3	3	3	3	2	2	3	2	4	4	3	1	1	1	2	2	2	3	4	4	4	5	5
AI451018	6	5	6	5	6	6	2	2	1	2	2	1	0	1	1	0	0	1	1	1	1	1	1	1	4	4	4	3	4	3	3	3	3	3	4	4
AI451104	2	5	1	2	2	2	1	3	1	1	2	2	2	5	2	3	5	4	2	3	1	2	2	3	2	2	2	2	2	2	1	2	1	1	1	1
AI451250	0	0	0	0	0	0	0	0	0	0	0	0	0	0	0	0	0	0	1	0	1	0	1	1	0	0	0	0	0	0	0	0	0	0	0	0
AI451374	1	1	1	1	1	1	0	0	0	0	0	0	1	1	1	1	1	1	0	1	1	1	1	1	1	1	1	1	1	1	1	1	1	1	1	1
AI451448	1	1	1	1	1	1	1	1	1	1	1	1	1	1	1	1	1	1	0	0	0	0	0	0	0	0	0	0	0	0	1	1	1	1	1	1
AI451461	0	0	0	1	0	0	0	1	0	1	1	1	1	1	1	1	0	1	0	1	1	1	1	1	0	0	0	0	0	0	0	0	0	0	0	0
AI451465	5	4	4	5	3	4	3	2	3	3	3	3	2	2	2	2	2	3	5	3	4	3	3	4	5	4	4	5	4	4	5	5	4	4	4	4
AI451467	4	2	4	3	3	2	2	0	2	1	1	0	4	3	3	2	2	3	3	3	3	2	1	2	3	1	4	4	3	2	3	2	2	2	1	1
AI451506	4	4	5	4	3	4	2	2	2	3	3	3	2	3	2	2	2	2	3	3	3	3	3	3	4	4	4	4	4	5	3	5	4	5	5	4
AI451538	1	0	0	0	0	0	1	0	1	0	1	0	1	0	0	0	0	0	1	0	0	0	0	0	1	0	1	0	0	0	1	0	0	0	0	0
AI451553	1	1	1	0	0	1	0	1	1	0	1	1	1	1	1	1	1	1	1	1	1	1	1	1	1	1	1	1	1	1	1	1	1	1	1	1
AI451585	5	5	5	5	6	5	5	4	5	5	5	4	5	5	5	5	5	5	4	4	4	4	4	4	6	6	6	7	6	6	8	7	7	7	8	8
AI451602	0	0	0	0	0	0	1	1	1	1	1	1	1	1	1	1	1	1	0	0	0	0	0	0	0	0	0	0	0	0	1	0	0	0	0	0
AI451642	9	9	9	9	9	11	5	5	6	6	6	5	6	6	6	6	5	5	4	5	4	4	4	5	7	7	7	6	7	8	6	5	6	6	5	6
AI451865	10	10	10	8	10	10	11	9	10	10	10	10	11	10	10	11	10	9	12	14	14	12	13	14	8	8	9	8	8	8	8	8	9	9	9	8
AI451985	25	23	24	27	25	25	16	25	17	16	18	18	14	20	14	14	20	15	16	21	15	15	14	15	20	22	21	22	20	21	21	21	18	17	16	18
AI452045	0	0	0	0	0	0	0	0	0	0	0	0	0	0	0	0	1	0	0	0	0	0	0	0	0	0	1	0	0	0	0	0	0	0	0	0
AI452057	0	0	0	0	0	0	1	1	1	1	1	1	1	1	1	1	1	1	0	0	0	0	0	0	1	1	1	1	1	1	1	0	0	0	1	1
AI452098	7	10	7	7	7	8	8	11	9	8	10	13	11	13	11	12	15	14	10	14	11	11	14	14	7	9	7	7	8	8	8	10	8	8	10	10
AI452146	1	1	1	2	2	1	2	2	2	2	2	2	3	2	2	3	2	2	2	2	2	2	2	2	1	1	1	1	1	1	1	1	1	1	1	1
AI452166	1	1	1	1	1	1	2	3	2	2	2	2	1	1	1	1	1	1	1	1	1	1	1	1	1	1	1	1	1	1	1	1	1	1	1	1
AI452182	0	0	0	0	0	0	0	0	0	0	0	1	1	1	1	1	1	1	0	0	0	0	0	0	0	0	0	0	0	0	0	0	0	0	0	0
AI461691	1	1	1	1	1	1	1	0	1	0	0	0	0	0	0	0	0	0	0	0	0	0	0	0	0	0	0	0	0	0	0	0	0	0	0	0
AI461712	48	44	48	49	49	53	53	43	48	52	48	49	32	30	34	32	33	30	41	42	42	44	43	43	44	45	48	49	47	47	53	49	54	59	53	52
AI462015	143	1359	119	355	686	1105	39	1207	250	874	1290	1410	89	593	361	818	908	698	88	820	227	757	1043	973	180	1652	185	345	782	1182	92	978	280	747	1203	1391
AI462244	36	35	36	36	37	37	47	39	47	46	42	41	49	46	49	52	46	51	52	50	51	50	51	51	32	29	30	28	31	30	35	34	35	35	34	33
AI462296	2	2	2	2	2	2	1	1	1	1	1	1	2	1	2	2	2	1	1	1	1	1	1	1	2	2	2	2	2	2	1	1	2	1	1	1
AI462635	3	3	3	4	4	3	4	4	4	4	3	4	3	3	3	3	3	4	2	2	2	2	2	2	2	2	2	2	2	2	3	3	3	3	3	3
AI462870	0	0	0	0	0	0	1	1	1	1	1	1	0	0	0	0	0	0	0	0	0	0	0	0	0	0	0	0	0	0	1	1	1	1	1	1
AI463042	7	4	8	9	7	4	7	5	9	2	1	2	4	5	4	1	3	3	6	5	5	2	1	2	5	2	5	5	5	2	8	5	7	5	1	2
AI463215	369	315	368	366	351	346	389	320	381	361	335	339	445	404	437	448	403	412	416	397	433	439	395	410	401	359	403	395	387	396	341	324	351	350	344	327
AI463328	11	9	11	11	10	9	6	6	7	6	7	7	7	7	6	6	7	5	8	7	7	7	6	6	16	12	15	15	14	13	10	9	9	10	8	10
AI463408	1	1	1	1	1	1	0	0	0	0	0	0	0	0	0	0	0	0	1	0	0	1	0	1	1	1	1	1	1	1	1	0	0	1	1	1
AI464148	2	2	2	2	1	1	1	1	1	1	1	1	1	2	1	1	1	1	1	1	1	1	1	1	4	3	6	5	4	3	2	2	2	2	1	1
AI464159	0	0	0	0	0	0	0	0	0	0	0	0	0	0	0	1	1	1	0	0	0	1	0	0	0	0	0	0	0	0	0	0	0	0	0	0
AI464581	1	1	1	1	1	1	1	1	1	0	0	0	1	1	1	1	1	1	1	1	1	1	1	1	1	1	1	1	1	1	1	1	1	1	1	1
AI464657	1	1	1	1	1	1	0	0	0	0	0	0	1	1	1	1	1	1	0	0	0	0	0	0	0	0	0	0	0	0	1	1	0	1	1	1
AI465236	1	1	1	1	1	1	1	1	1	1	1	1	1	1	1	1	1	1	1	1	1	1	1	1	1	1	1	1	1	1	1	1	1	1	0	1
AI465391	1	1	1	1	1	1	1	2	1	1	0	1	1	1	2	1	1	1	1	1	1	1	1	1	1	0	1	1	0	1	0	0	1	0	0	0
AI465422	2	3	2	2	3	3	1	1	1	1	1	2	1	2	1	2	2	2	1	1	1	1	2	2	1	2	2	2	2	2	2	3	3	3	3	4
AI465495	1	1	1	1	1	1	1	1	1	1	1	1	1	1	1	1	1	1	1	1	1	1	2	1	1	1	1	1	1	1	1	1	1	1	1	1
AI465523	3	4	3	5	4	3	5	2	8	3	4	3	3	3	3	2	4	3	4	3	3	1	3	3	3	3	5	5	5	3	4	3	4	3	2	3
AI465811	3	1	2	2	2	1	2	1	2	2	1	1	2	2	2	1	1	1	2	1	2	1	1	1	1	1	1	1	1	1	2	1	2	2	2	1
AI466027	1	1	1	1	1	1	0	0	0	0	0	0	0	0	0	0	0	0	1	1	1	1	1	1	1	1	1	1	1	1	1	1	1	1	1	1
AI466222	2	3	3	2	3	3	7	5	7	6	7	7	4	4	4	4	5	3	6	5	4	4	7	4	4	4	3	4	4	4	4	3	4	4	4	4
AI467086	1	1	1	1	1	1	0	1	0	0	1	1	1	1	1	1	1	1	1	1	1	1	1	1	1	1	1	1	1	1	1	1	1	1	1	0
AI467599	9	11	9	10	10	10	12	8	12	13	12	10	6	5	5	6	6	5	8	7	8	8	8	8	6	7	6	6	7	7	9	8	10	9	8	9
AI480494	7	8	8	7	7	9	7	7	6	7	7	7	6	5	6	6	6	6	7	6	7	7	7	7	7	6	6	6	5	6	7	7	7	7	7	7
AI480562	2	3	3	2	2	2	2	1	1	1	1	1	1	1	1	1	1	1	2	3	2	2	3	2	3	2	3	2	2	2	1	2	1	1	1	1
AI480598	6	7	6	6	6	7	9	8	9	8	8	7	15	14	15	13	14	14	15	17	16	16	15	17	6	5	5	5	5	5	8	7	7	8	8	8
AI480624	1	1	1	1	1	1	1	1	1	1	1	0	1	1	0	0	0	1	1	1	0	1	0	1	1	0	1	1	0	1	0	0	0	0	0	0
AI480666	6	6	6	7	8	7	5	3	4	5	4	3	5	4	5	4	4	5	4	4	4	4	4	5	5	5	5	5	5	5	7	6	5	6	5	5
AI480718	2	2	2	2	2	2	2	2	2	2	2	2	1	0	1	0	0	0	0	0	0	0	0	0	3	2	3	3	2	2	3	2	2	2	2	2
AI480750	1	1	1	1	1	1	1	1	1	1	1	1	1	1	1	1	1	1	1	1	2	1	1	1	0	0	0	0	0	0	1	1	2	1	1	1
AI480952	1	1	1	1	1	1	1	1	1	1	1	1	1	1	1	1	1	1	1	1	1	1	1	1	1	1	1	1	1	1	1	1	1	1	1	1
AI481066	0	0	1	0	0	0	0	1	0	0	0	1	1	1	1	1	1	1	0	1	0	1	1	1	0	1	0	0	0	1	0	0	0	0	1	0
AI481067	14	11	15	13	12	12	12	12	12	12	12	10	11	11	10	11	10	11	12	11	11	12	11	11	18	14	16	17	16	14	14	13	13	13	12	13
AI481208	1	1	1	1	1	1	1	1	1	1	1	1	1	1	1	1	1	1	1	1	1	1	1	1	1	1	1	1	1	1	1	1	1	1	1	1
AI481328	98	86	111	96	90	89	122	88	113	110	98	85	152	133	142	150	137	138	146	131	154	151	131	130	101	84	107	107	99	96	100	89	96	99	93	92
AI481392	2	1	1	1	1	1	0	0	0	0	0	0	2	1	1	1	2	1	0	0	0	0	0	0	2	1	1	2	1	1	0	1	0	0	0	0
AI481597	1	1	1	1	1	1	1	1	1	1	1	1	2	2	2	2	2	2	2	2	1	1	2	2	2	2	2	3	3	3	2	2	2	2	2	2
AI481660	9	7	9	10	10	8	7	5	8	7	7	6	4	4	5	5	4	4	5	4	5	5	4	4	9	7	10	9	9	9	13	7	11	10	10	11
AI481700	1	1	1	1	1	1	1	1	1	0	1	1	1	1	1	1	1	1	1	1	1	1	1	1	1	1	1	1	1	1	1	1	1	1	1	1
AI481717	2	8	2	2	3	4	3	4	3	5	9	11	4	5	4	6	11	5	3	3	3	4	8	4	2	5	2	2	3	4	3	6	2	4	6	8
AI481735	0	0	0	0	0	0	0	0	0	0	0	0	1	1	1	1	1	1	0	0	0	0	0	0	0	0	0	0	0	0	0	0	0	0	0	0
AI481757	3	5	3	4	5	7	5	6	5	12	11	7	4	4	4	7	3	4	4	4	4	8	6	6	5	7	5	5	5	9	3	4	5	6	7	6
AI481767	1	1	2	2	1	1	1	1	1	1	1	1	0	0	0	0	0	0	2	1	2	1	1	1	1	1	1	1	1	1	2	2	2	2	1	1
AI481780	48	55	48	48	48	47	31	51	30	31	34	40	49	50	44	45	46	48	43	41	42	43	44	44	58	58	58	59	56	56	51	73	52	53	53	57
AI481797	155	256	178	172	155	181	141	570	153	174	228	330	144	254	128	172	251	237	128	252	126	142	218	213	149	269	118	117	108	146	155	301	174	141	180	189
AI481820	5	8	6	5	6	6	5	6	6	6	6	6	6	8	7	7	7	7	7	7	7	7	8	7	5	6	5	5	5	5	7	7	8	7	7	7
AI481869	0	1	1	1	1	1	1	1	1	1	1	1	2	1	1	1	1	1	0	1	1	1	0	1	1	1	1	1	1	1	1	1	1	1	1	1
AI481875	11	4	14	10	8	7	9	2	9	4	2	1	11	5	7	4	5	4	5	2	5	2	2	2	12	2	12	12	9	7	10	6	10	5	4	4
AI481951	8	7	8	7	7	7	4	5	4	4	5	4	9	7	10	10	10	8	8	7	8	9	8	7	16	13	15	17	15	14	7	5	7	7	7	7
AI482041	2	4	3	3	3	3	2	2	2	2	2	3	2	2	1	1	2	1	2	2	1	1	2	2	2	5	3	3	4	3	3	2	3	2	2	3
AI482429	2	2	2	2	2	2	3	5	3	4	4	4	3	4	3	4	4	3	1	1	1	1	1	1	2	3	2	3	2	2	1	1	1	1	1	1
AI482454	2	2	2	2	2	2	0	0	0	0	0	0	0	0	0	0	0	0	1	1	1	1	1	1	0	0	0	0	0	0	1	1	1	1	1	1
AI503028	0	0	0	0	0	0	0	0	0	0	0	0	1	1	1	1	1	1	0	0	0	0	0	0	0	0	0	0	0	0	0	0	0	0	0	0
AI503166	0	0	0	0	0	0	0	1	0	0	0	0	1	1	1	1	1	1	0	1	0	0	0	1	0	0	0	0	0	0	0	1	0	0	0	0
AI503490	27	30	26	27	29	27	50	63	47	53	51	51	30	39	28	28	32	34	45	52	44	43	43	45	25	28	28	25	26	27	24	27	26	24	23	24
AI503514	3	4	3	3	3	3	5	5	5	4	4	5	3	4	4	4	4	4	3	2	3	3	3	2	3	3	3	3	2	3	3	3	3	3	3	5
AI503515	5	4	4	3	4	4	3	6	3	3	3	3	2	1	2	2	2	2	3	3	3	3	3	3	5	9	5	4	4	5	3	3	3	3	4	3
AI503765	1	1	2	1	1	1	1	1	1	1	1	1	1	2	1	1	1	1	1	1	1	1	1	1	1	1	1	1	1	1	1	1	1	1	1	1
AI503808	2	1	2	2	2	2	2	0	3	1	1	1	2	1	2	1	1	1	1	1	1	1	0	0	2	1	2	2	2	1	2	1	2	1	1	1
AI503912	1	1	1	1	1	1	2	1	1	1	1	1	2	2	1	1	1	1	2	2	2	2	2	2	1	1	1	1	1	1	1	1	1	1	1	1
AI503931	14	25	14	18	27	32	13	14	24	46	54	31	9	8	18	21	8	7	14	9	16	38	27	18	13	20	19	22	32	34	19	24	27	37	41	37
AI503983	4	7	4	3	4	4	1	1	2	2	2	3	3	3	2	3	6	3	1	2	2	1	3	3	3	3	3	3	3	3	2	4	3	3	3	4
AI504060	6	5	5	5	5	5	7	5	8	7	9	8	9	8	9	8	8	8	7	5	6	6	6	6	8	6	6	7	7	7	8	5	6	6	7	6
AI504076	3	3	2	2	3	4	2	10	3	9	18	17	1	1	2	4	2	1	2	4	2	8	9	7	1	11	2	2	2	4	3	3	3	4	6	5
AI504378	1	1	1	1	1	1	1	1	1	1	1	1	0	0	1	0	1	0	1	1	1	1	1	1	2	2	1	2	2	2	1	1	1	1	2	2
AI504586	1	1	1	1	1	1	0	0	0	1	0	0	0	0	0	0	0	0	0	0	0	0	0	1	0	0	0	0	0	0	1	1	1	1	1	1
AI504688	1	1	1	1	1	1	0	0	0	1	0	0	0	0	0	0	0	0	1	0	1	1	0	0	2	1	2	2	2	2	1	1	2	2	1	1
AI504711	9	0	6	6	2	1	11	0	8	1	0	0	2	0	2	0	0	0	4	0	3	0	0	0	4	1	5	3	2	1	8	0	6	2	0	0
AI504798	1	1	1	1	1	1	1	2	2	2	2	2	0	0	0	0	0	0	1	1	1	1	1	1	2	2	2	2	2	1	1	1	1	1	1	1
AI504848	1	3	1	0	1	1	0	2	1	0	1	3	1	0	1	0	1	1	1	1	1	1	2	2	1	3	1	1	2	2	3	8	3	2	3	5
AI504908	555	531	580	549	532	548	509	436	524	486	470	462	618	582	641	608	535	596	560	510	545	524	522	512	651	590	683	668	642	619	582	558	582	585	570	557
AI505281	28	25	26	27	23	21	26	27	22	22	22	25	24	27	23	22	25	24	25	26	23	24	24	23	30	24	28	30	30	27	28	26	30	27	25	24
AI505544	0	0	0	0	0	0	0	0	0	1	0	0	1	0	0	0	0	0	1	0	1	1	0	0	0	0	0	0	0	0	1	0	1	0	1	0
AI505698	1	1	1	1	1	1	1	1	1	1	1	1	1	1	1	1	1	1	1	1	1	1	1	1	1	1	1	1	1	1	1	1	1	1	1	1
AI506066	83	124	86	85	90	94	76	87	77	71	87	79	79	102	84	73	97	91	91	96	86	73	85	96	77	95	87	76	89	83	103	107	118	97	93	119
AI506234	32	36	34	31	34	31	21	28	24	20	22	29	14	17	12	9	11	13	15	17	14	13	15	14	29	29	29	31	28	25	30	32	29	29	27	29
AI506310	53	64	58	55	54	54	59	87	63	63	67	73	62	68	60	60	77	73	52	61	54	57	58	59	59	63	56	59	59	57	46	67	47	47	52	53
AI506429	0	0	0	0	0	0	0	1	0	0	1	1	0	0	0	0	0	1	0	0	0	0	0	0	0	0	0	0	0	0	0	0	0	0	0	0
AI506534	0	0	0	0	0	0	1	0	0	0	0	0	1	0	1	1	1	1	1	1	0	1	1	1	0	0	0	0	0	0	0	0	0	0	0	0
AI506565	916	905	809	898	923	873	887	830	895	880	857	847	942	913	918	903	878	881	922	884	931	889	898	898	850	829	885	885	868	848	881	888	894	842	896	826
AI506568	1	1	1	1	1	1	1	0	1	1	1	1	1	0	0	0	0	0	1	0	1	1	1	1	1	1	2	1	1	1	2	1	1	1	1	2
AI506718	1	1	1	1	0	1	0	1	0	1	0	0	0	0	1	0	1	1	0	0	1	0	1	0	1	0	0	0	0	0	0	0	0	0	0	0
AI506883	0	0	0	0	0	0	0	1	0	0	0	1	0	0	0	0	0	0	0	0	0	0	0	0	0	0	0	0	0	0	0	0	0	0	0	0
AI507196	1	0	0	0	0	0	1	1	1	1	1	1	1	1	1	1	1	1	0	0	1	0	0	0	1	0	0	0	0	0	0	0	0	0	0	0
AI507307	0	0	0	0	0	0	0	0	0	0	0	0	0	1	0	0	0	0	0	0	0	0	1	0	0	0	0	0	0	0	0	0	0	0	0	0
AI507322	0	0	0	0	0	0	1	1	1	1	1	1	1	1	1	1	1	1	0	0	0	0	0	1	0	0	0	1	1	0	0	1	0	0	0	0
AI507382	6	7	5	6	5	6	7	9	7	7	7	8	8	9	8	8	8	8	7	9	6	7	7	7	6	7	7	7	7	6	6	6	6	6	6	6
AI508470	1	2	1	1	1	1	1	2	2	2	2	2	0	0	0	0	0	0	1	2	1	1	1	2	1	2	1	1	1	1	1	1	1	1	1	1
AI508733	0	0	0	0	0	0	0	0	0	0	0	0	0	0	0	0	0	0	1	1	1	1	1	1	0	0	0	0	0	0	0	0	0	0	0	0
AI510221	17	17	17	17	18	17	16	15	16	16	16	16	16	16	17	16	15	17	20	19	21	19	19	21	16	17	17	15	15	17	19	21	20	20	18	20
AI510297	18	16	17	16	17	17	16	13	18	19	17	16	24	21	24	23	21	20	19	17	20	20	15	19	17	19	19	18	20	18	18	16	19	17	14	15
AI526849	0	0	0	0	0	0	0	0	0	0	0	0	0	0	0	0	0	0	1	1	1	1	1	1	0	0	0	0	0	0	0	0	0	0	0	0
AI528529	22	23	24	19	20	24	26	34	27	29	32	28	11	19	12	12	13	11	10	12	10	9	11	10	17	21	19	19	21	19	22	20	21	18	19	19
AI528567	9	13	9	11	11	11	9	15	10	10	10	16	9	11	8	10	13	11	7	11	8	8	10	10	13	16	12	13	12	13	13	18	12	12	14	16
AI528614	10	15	10	12	11	11	12	14	13	11	14	14	21	19	20	19	18	20	23	20	19	20	19	19	13	12	12	12	12	12	12	12	12	11	10	12
AI528732	1	1	1	1	1	1	0	0	1	1	1	0	0	0	0	0	0	0	1	0	0	0	0	0	0	0	0	0	0	0	1	1	1	1	1	1
AI528781	12	12	12	11	11	12	18	16	17	18	17	17	18	17	17	17	17	19	15	15	15	16	15	16	12	12	12	11	12	12	13	15	12	13	13	12
AI528863	12	11	13	12	12	12	13	12	13	13	13	13	22	21	22	23	20	21	19	20	18	20	18	18	15	14	15	14	15	15	14	14	14	15	13	13
AI530149	14	13	15	14	14	13	21	14	23	17	17	16	10	8	10	10	9	8	17	12	14	13	13	12	13	13	14	13	14	13	17	11	15	14	12	12
AI536269	0	0	0	0	0	0	0	0	1	0	0	0	0	0	0	0	0	0	1	1	0	0	1	0	1	0	1	1	1	0	1	1	1	1	1	1
AI536469	91	72	96	89	88	86	65	46	63	63	62	55	36	30	35	35	30	32	30	25	31	30	28	27	91	81	95	93	92	84	82	67	77	79	73	74
AI536476	4	4	4	4	4	3	1	1	2	1	1	2	0	0	1	0	0	0	1	1	1	1	0	1	5	2	4	5	5	4	5	5	5	4	3	4
AI549850	18	17	19	18	17	18	22	21	22	23	19	23	26	26	27	24	24	26	23	22	24	23	22	22	18	16	17	18	18	19	18	17	19	19	20	19
AI549877	0	0	0	1	1	1	1	1	1	1	1	1	1	1	1	1	1	0	2	2	1	2	2	1	0	0	0	0	0	0	1	1	1	1	1	1
AI550170	0	1	0	0	0	0	1	1	1	0	1	1	1	1	1	1	3	2	2	1	2	2	2	2	1	1	1	1	1	1	1	2	1	1	1	1
AI550317	1	1	1	1	1	1	0	0	0	0	0	0	0	0	0	0	0	0	0	0	0	1	0	0	1	1	1	1	1	1	1	1	1	1	1	1
AI551117	9	7	8	8	9	8	4	3	4	4	4	3	5	6	5	6	5	5	6	5	6	7	5	6	12	10	12	11	10	10	3	3	3	2	3	3
AI551201	1	2	2	2	1	1	1	2	2	3	2	2	2	1	2	2	3	1	2	3	3	2	2	3	1	2	2	2	1	1	1	1	2	1	1	1
AI551229	1	1	1	1	1	1	1	1	1	1	1	1	1	1	1	1	1	1	1	1	1	1	1	1	1	1	1	1	1	1	1	1	1	1	1	1
AI551235	1	1	1	1	1	1	0	0	0	0	0	0	0	0	0	0	0	0	0	0	0	0	0	0	1	1	1	1	1	1	0	0	0	0	0	0
AI551516	0	0	0	0	0	0	0	0	0	0	0	0	0	1	0	0	0	1	0	0	0	0	0	0	0	0	0	0	0	0	0	0	0	0	0	0
AI551821	0	1	0	1	1	0	0	5	0	1	0	0	0	0	0	0	0	0	0	1	0	0	0	1	0	1	0	0	0	0	0	0	0	0	0	0
AI551874	2	2	2	2	2	2	3	3	3	4	3	4	4	4	4	4	4	4	2	2	2	2	2	3	2	2	2	2	2	2	2	3	3	2	4	2
AI552141	1	1	1	1	1	1	1	1	1	1	1	1	1	1	1	1	1	1	1	1	1	1	1	1	1	1	1	1	1	1	1	1	1	1	1	1
AI552435	1	1	1	1	1	1	1	1	1	1	1	1	1	1	1	1	1	1	0	1	0	0	0	0	1	1	1	1	1	1	1	1	1	1	1	1
AI552528	1	1	1	1	1	1	1	1	1	1	1	1	1	1	1	1	1	1	1	1	1	1	1	1	1	1	1	1	1	1	1	1	0	1	0	1
AI552548	8	9	8	7	8	9	7	7	7	7	7	8	5	4	5	5	5	6	6	5	6	6	6	6	10	12	10	10	10	11	9	7	8	8	9	9
AI552566	0	0	0	0	0	0	0	1	0	2	3	1	0	0	0	1	1	1	0	0	0	0	2	1	0	0	0	0	0	0	0	0	0	0	0	0
AI552688	10	8	9	10	9	10	14	8	12	12	10	5	9	7	9	10	8	8	10	8	11	9	9	10	6	5	6	6	5	5	2	3	3	2	3	2
AI552833	2	3	2	2	2	2	1	1	1	1	1	2	1	1	1	1	1	1	1	1	1	1	1	1	2	2	3	3	2	2	2	2	2	2	2	2
AI552982	31	23	29	28	28	28	28	20	28	25	26	23	19	14	17	19	16	16	14	10	16	16	13	14	26	23	29	28	30	28	27	22	26	26	25	24
AI553303	3	2	2	2	2	2	1	1	2	1	1	2	1	1	1	1	1	1	1	1	1	1	1	1	2	2	2	2	2	2	2	3	3	2	2	2
AI553404	1	1	1	1	1	1	1	1	1	1	1	1	1	1	1	1	1	1	1	1	1	1	1	1	1	1	1	1	1	1	1	1	1	1	1	1
AI553531	0	0	0	0	0	0	0	0	0	0	0	0	0	0	0	0	0	0	0	0	0	0	0	0	0	0	0	0	0	0	1	0	1	1	1	1
AI553565	2	4	3	3	3	3	5	4	6	6	6	5	10	8	8	11	8	8	11	9	10	9	11	10	6	6	5	6	5	5	5	4	5	6	5	6
AI561611	4	3	4	3	3	4	2	1	2	2	1	1	1	1	2	1	0	1	3	3	3	3	3	3	4	3	3	3	3	3	3	3	3	2	3	2
AI561743	12	10	11	10	10	10	9	8	9	8	8	9	7	8	8	8	7	8	8	8	8	8	8	8	8	7	7	7	7	8	8	8	7	7	9	7
AI573431	75	72	79	73	78	86	45	37	44	43	47	46	46	48	48	48	51	51	41	40	47	45	52	52	69	82	72	67	71	82	73	82	73	73	82	88
AI574180	149	149	153	151	145	149	159	140	162	156	161	147	146	135	144	138	134	139	140	138	138	133	132	140	132	134	131	128	130	138	148	148	154	152	150	153
AI585679	13	15	15	14	11	10	13	13	11	5	8	13	19	21	13	14	21	22	11	14	10	6	14	12	11	12	13	13	10	7	17	19	17	9	9	17
AI585782	5	5	6	5	5	5	7	8	6	7	8	7	4	5	5	4	5	5	6	8	6	7	6	8	3	4	4	3	3	4	5	5	5	5	5	5
AI585789	1	1	1	1	1	1	1	1	1	1	0	1	1	2	1	1	1	1	1	1	1	1	1	1	1	1	1	1	1	1	1	1	1	1	1	1
AI586037	0	0	0	0	0	0	0	0	0	0	0	1	0	0	0	0	0	0	0	0	0	0	0	1	0	0	0	0	0	0	0	0	0	0	0	0
AI591480	853	1037	907	859	875	812	670	645	674	619	635	581	648	541	539	571	529	537	633	521	566	598	565	497	887	830	929	954	842	800	703	640	688	683	677	687
AI592954	4	6	4	3	3	2	0	0	0	0	0	0	0	0	0	0	1	0	1	1	0	0	0	0	4	2	4	5	3	2	3	6	3	1	1	1
AI592978	1	1	1	1	1	1	0	0	0	0	0	0	0	1	0	0	1	0	1	1	1	1	1	1	1	1	1	1	1	1	0	0	0	0	0	0
AI593198	3	2	3	4	3	3	2	1	2	3	2	2	2	2	3	3	2	2	3	2	3	3	2	2	3	2	3	2	3	3	3	2	3	4	3	2
AI593288	2	1	3	2	2	2	1	0	2	1	1	1	2	1	2	1	1	1	1	1	1	1	1	1	2	1	3	2	3	2	2	2	2	2	2	2
AI593292	1	1	1	1	1	1	0	0	0	0	1	0	0	0	0	0	0	1	1	1	1	1	1	0	1	1	1	1	1	1	1	1	1	2	1	1
AI593401	1	1	1	1	1	1	1	1	1	1	1	1	1	1	1	1	1	1	1	1	1	1	1	1	1	1	1	1	1	1	1	1	1	1	1	1
AI593417	1	1	1	1	1	2	1	1	1	2	2	1	1	1	1	1	1	1	1	1	1	2	1	1	1	1	1	1	1	2	0	0	0	1	1	1
AI593492	6	5	6	6	6	7	8	9	8	8	8	7	6	7	7	7	6	7	7	10	10	8	9	10	4	5	5	4	4	5	6	7	6	6	6	8
AI593498	0	0	0	0	0	0	0	0	0	0	0	0	0	1	0	1	1	1	0	0	0	0	0	0	0	0	0	0	0	0	0	0	0	0	0	0
AI593816	3	2	5	5	3	2	5	1	5	1	1	2	6	5	4	4	4	5	3	2	3	1	2	1	6	2	6	6	4	2	8	3	6	2	2	2
AI593945	0	1	0	0	0	0	0	3	0	0	0	1	0	1	0	0	1	1	1	2	1	0	1	1	0	1	1	1	0	1	0	1	0	0	0	0
AI594675	1	1	2	1	2	1	2	2	2	1	1	1	1	1	2	1	1	1	2	1	1	2	1	1	2	1	2	2	2	2	2	1	2	2	1	1
AI595513	6	4	5	4	4	4	7	5	6	6	5	5	5	4	4	4	5	4	5	4	5	5	5	4	5	4	5	5	5	4	4	3	4	4	4	4
AI595815	2	2	3	2	2	2	2	3	2	2	2	2	1	1	1	1	1	1	3	3	2	2	2	2	3	3	3	3	3	3	4	4	4	3	3	4
AI595843	1	1	1	1	1	1	1	1	1	1	1	1	1	1	1	1	1	1	1	1	1	1	1	1	1	1	1	1	1	1	1	1	1	1	1	1
AI595920	2	2	2	2	2	2	3	4	3	3	3	3	3	2	2	3	2	2	2	2	2	2	2	2	2	2	2	2	1	2	2	2	2	2	2	2
AI595932	33	28	32	33	33	34	41	34	41	42	39	34	27	22	28	29	28	29	32	27	31	35	32	32	34	33	35	33	31	35	37	35	35	39	38	36
AI596237	619	557	628	643	613	585	582	492	585	581	533	537	625	546	669	630	632	579	479	415	475	492	469	470	672	647	722	704	678	700	469	454	500	496	455	466
AI596377	1	1	1	1	1	1	0	0	1	1	0	0	0	0	1	0	0	0	1	1	1	1	1	1	1	1	1	1	1	1	2	1	2	2	1	1
AI596396	2	2	2	1	2	2	1	0	1	1	1	0	1	1	1	1	1	1	1	2	2	1	1	1	2	2	2	2	2	2	2	2	1	2	1	2
AI596986	294	254	295	276	268	268	298	256	283	270	251	265	295	300	285	291	284	295	282	265	273	278	267	260	304	242	268	275	270	259	285	257	274	274	297	244
AI597080	1	1	1	0	0	0	0	1	0	0	1	1	1	1	1	1	1	1	1	1	1	1	1	1	1	1	1	1	1	1	0	1	0	1	1	1
AI604175	9	10	10	9	10	9	6	10	6	7	9	11	5	5	4	7	5	6	3	4	3	5	6	5	7	8	7	7	7	8	7	12	7	8	10	9
AI604411	2	2	2	3	2	2	1	1	1	1	1	1	1	1	1	1	1	1	1	1	1	1	1	1	2	2	2	3	3	2	1	1	1	1	1	1
AI605450	1	1	1	1	1	1	0	1	1	0	1	1	1	1	1	1	1	1	1	1	1	1	1	1	1	1	1	1	1	1	1	1	0	1	1	1
AI606033	11	11	12	11	11	11	9	6	9	8	7	8	16	13	15	15	16	14	17	13	14	15	15	13	18	14	17	17	16	15	13	12	12	13	13	12
AI606070	0	0	0	0	0	0	0	0	0	0	0	0	1	1	1	1	1	1	0	0	0	0	0	0	0	0	0	0	0	0	0	0	0	0	0	0
AI606144	5	4	5	6	5	5	3	1	3	3	3	3	3	2	3	2	2	2	3	2	3	3	2	2	8	6	8	9	8	8	7	6	6	6	6	6
AI606195	2	1	2	2	2	2	0	0	0	0	0	0	0	0	0	1	0	0	1	0	1	1	1	0	2	1	1	1	2	2	1	0	1	1	1	1
AI606844	4	7	5	7	7	8	8	6	10	13	13	10	5	8	7	9	13	8	6	9	8	11	12	14	5	4	4	5	6	7	3	6	4	5	6	6
AI606908	2	1	2	2	2	1	5	5	5	1	1	1	1	1	1	1	2	1	4	2	3	2	1	1	3	2	2	3	2	1	4	1	4	4	1	1
AI607344	4	3	4	5	5	4	6	2	6	6	4	2	3	3	3	3	2	2	3	2	3	3	2	2	4	3	4	3	3	4	3	2	4	3	3	3
AI607417	556	546	543	537	551	546	571	510	562	549	515	519	434	449	448	436	416	442	471	470	472	441	446	449	455	424	460	446	455	462	543	484	535	503	463	483
AI607603	49	41	44	48	48	47	66	56	66	58	56	42	42	41	44	40	41	39	42	45	47	44	45	46	35	37	39	35	36	37	37	34	36	36	34	36
AI607873	218	346	206	223	254	296	164	398	167	205	295	314	98	151	96	130	172	157	117	164	117	131	184	185	155	356	186	162	175	213	169	277	189	192	213	270
AI608468	7	6	6	6	6	6	3	3	3	3	3	3	5	5	4	4	4	4	5	5	5	6	5	5	5	4	4	4	4	4	6	7	6	7	8	6
AI608477	362	336	372	354	351	355	359	320	360	355	340	339	305	287	312	302	295	289	360	324	352	351	340	335	318	297	316	314	319	308	379	351	364	356	363	348
AI614077	3	2	2	2	2	2	2	2	2	2	2	2	3	4	4	4	3	3	2	2	2	2	2	2	2	2	3	2	2	2	1	2	2	1	1	2
AI627032	1818	1615	1955	1745	1729	1720	1434	1325	1448	1398	1362	1332	1267	1206	1207	1211	1206	1182	1194	1162	1193	1227	1184	1124	1690	1589	1723	1699	1715	1616	1559	1463	1525	1545	1573	1510
AI639566	81	65	83	78	75	74	65	42	62	58	49	48	51	52	54	52	46	45	54	40	51	50	44	44	80	61	74	75	77	71	90	86	86	86	82	75
AI639807	5	3	4	6	4	5	4	3	4	4	4	4	4	3	4	4	4	4	3	3	3	3	4	3	3	5	3	3	3	4	3	4	3	3	4	4
AI639846	0	0	1	0	0	0	0	0	0	0	0	0	0	0	0	0	0	0	0	0	0	0	0	0	1	1	1	1	1	1	1	1	1	1	1	1
AI642021	2	2	2	2	3	2	1	1	1	1	1	1	2	2	2	2	2	2	3	2	2	2	2	2	2	2	2	2	2	2	2	2	2	2	2	2
AI642069	6	6	5	7	7	6	3	4	3	4	4	3	2	2	2	2	2	2	2	1	1	1	1	1	3	5	4	3	4	4	5	4	6	6	4	5
AI642124	49	38	47	52	51	53	58	50	53	55	52	49	18	17	20	21	21	18	24	22	25	24	25	27	37	36	37	41	40	39	42	38	39	42	42	40
AI642171	10	9	9	11	10	9	12	8	11	12	9	8	9	8	8	8	7	7	9	8	8	9	7	8	10	8	9	10	9	9	9	9	11	10	8	8
AI642212	8	8	9	9	10	9	10	11	11	10	11	9	9	8	8	8	8	8	9	9	8	9	8	7	10	9	9	11	10	10	10	10	9	10	10	8
AI642438	2689	2584	2739	2660	2687	2687	2840	2755	2757	2846	2825	2822	2843	2910	2930	2879	2894	2909	2910	3027	3014	3007	2987	3051	2757	2706	2765	2782	2820	2756	2714	2759	2817	2850	2809	2791
AI642440	1052	1105	1003	1038	1068	1055	858	810	875	862	878	859	811	790	826	789	770	794	910	826	857	844	840	825	1118	1199	1189	1170	1206	1160	1227	1189	1224	1144	1160	1236
AI642520	0	0	0	0	0	0	0	1	0	0	0	0	0	0	1	0	1	1	0	1	0	0	0	0	0	0	0	0	1	0	1	1	0	1	0	0
AI642650	2	2	2	1	1	2	2	2	2	2	2	2	2	1	1	2	1	1	4	3	3	3	3	3	2	2	2	2	2	2	2	3	2	2	2	3
AI642696	0	0	0	0	0	0	0	1	0	0	0	0	1	1	0	1	1	1	0	1	0	1	1	1	0	0	0	0	0	1	0	0	0	0	0	0
AI643884	1	0	0	1	0	0	0	0	1	0	0	0	0	0	0	0	0	0	1	0	1	0	0	0	1	0	1	1	1	1	1	0	1	0	0	0
AI644507	1	1	1	2	1	1	1	1	1	1	1	1	1	0	0	0	0	0	1	0	1	0	0	0	1	0	1	1	1	0	1	0	1	0	0	0
AI644545	0	0	0	0	0	0	0	0	0	0	0	0	1	1	1	1	1	1	1	1	1	1	1	1	0	1	1	0	1	0	0	0	0	0	0	0
AI644670	0	0	0	0	0	0	0	0	0	0	0	0	1	1	0	0	0	1	0	0	0	0	0	0	0	0	0	0	0	0	0	0	0	0	0	0
AI645098	29	51	28	28	31	38	21	48	20	35	44	47	18	27	24	30	45	34	20	38	21	28	37	39	22	50	23	23	24	31	25	40	27	32	42	41
AI645547	1	1	1	1	1	1	1	1	1	1	1	1	1	1	1	1	1	1	0	0	0	1	1	1	0	1	1	0	0	1	1	1	1	1	1	1
AI646720	2	2	1	1	1	1	3	3	3	2	2	2	1	1	1	1	2	1	2	1	1	1	1	1	2	1	1	1	1	1	1	1	1	1	0	0
AI646734	9	10	9	9	10	10	10	10	10	10	11	12	12	13	12	12	14	13	13	12	11	13	14	13	9	10	8	10	9	9	10	9	9	11	10	11
AI646809	34	33	30	33	28	30	38	37	35	36	34	38	27	26	25	27	27	29	26	25	26	26	25	24	31	29	29	31	29	30	35	33	33	35	36	33
AI646838	2	2	2	2	2	3	1	1	1	1	1	1	0	0	0	0	0	0	1	0	0	1	0	0	1	1	1	1	1	1	2	2	2	2	2	2
AI647473	6	4	5	6	6	5	8	8	7	7	7	6	5	7	5	6	6	6	4	6	5	4	5	5	2	3	2	2	3	2	4	5	5	5	4	4
AI647500	69	58	68	67	63	63	65	52	61	63	57	56	70	65	66	64	61	66	68	66	70	68	66	66	77	64	76	73	73	72	65	61	68	71	71	65
AI647511	1	1	1	1	1	1	1	1	1	1	1	1	1	1	1	1	1	1	1	1	1	1	1	1	1	1	1	1	1	1	1	0	1	1	1	1
AI647574	1	2	1	2	2	1	1	1	1	0	1	1	1	1	1	1	1	1	1	1	1	1	1	1	1	1	1	1	1	1	1	1	1	1	1	1
AI647775	5	5	5	5	6	5	4	3	3	4	4	4	2	1	2	2	2	2	3	3	3	4	3	3	7	5	6	6	6	5	7	7	6	7	6	6
AI647805	41	46	41	40	42	42	57	63	56	56	59	59	62	70	68	59	67	67	62	74	62	55	61	70	39	42	38	36	37	37	44	47	45	46	43	47
AI647811	0	0	0	1	0	0	1	1	1	1	0	1	1	1	1	1	1	1	2	1	1	1	1	1	1	0	1	1	1	1	1	1	1	1	1	1
AI647987	2	3	3	2	2	3	1	1	1	1	1	1	1	1	1	1	1	1	1	1	2	1	1	2	0	0	1	1	0	0	1	1	1	1	1	1
AI648003	155	150	156	151	146	144	195	180	209	189	195	196	282	264	294	282	239	264	313	289	303	299	283	291	158	141	155	159	153	151	159	153	159	159	154	162
AI648759	481	440	510	459	467	442	681	535	685	679	619	549	662	589	646	625	631	611	520	502	575	565	502	541	520	453	524	526	503	504	427	408	423	440	413	421
AI648846	386	333	390	376	379	365	356	318	397	337	349	324	264	256	265	280	267	258	301	251	303	297	276	273	375	346	378	397	359	352	319	288	301	301	310	288
AI648866	26	25	26	24	25	25	28	19	28	27	25	21	39	33	41	35	32	32	35	28	32	32	29	29	24	19	21	21	21	21	24	19	24	23	23	21
AI648923	0	0	0	0	0	0	1	1	1	1	1	1	2	2	2	2	2	2	1	1	1	1	1	1	0	0	0	0	0	0	0	0	0	0	0	0
AI649014	29	32	29	32	29	29	25	30	25	24	26	30	31	32	33	32	31	30	33	35	34	31	33	33	29	35	32	31	32	32	33	34	30	32	29	33
AI649048	1	1	1	1	1	1	1	5	1	1	1	2	1	3	1	1	1	2	1	3	1	1	1	1	1	1	1	1	1	1	1	1	1	1	1	1
AI649374	1	0	1	1	1	1	0	1	1	1	0	0	0	0	0	0	0	0	0	0	0	0	0	0	1	0	0	0	0	0	0	0	0	0	0	0
AI661029	4	6	4	5	6	5	3	4	3	3	4	4	2	2	2	2	2	2	2	2	2	2	2	2	3	4	3	3	3	3	3	4	3	3	3	4
AI661196	1	1	1	1	1	1	0	0	0	0	0	0	1	1	1	1	1	1	1	1	1	1	1	1	1	1	1	1	1	1	1	1	1	1	1	1
AI661342	8	6	8	10	8	7	3	4	4	3	4	3	3	1	3	2	2	2	3	2	3	4	3	3	8	8	7	8	7	7	4	2	4	4	4	3
AI661358	1	1	1	1	1	1	1	1	1	1	1	1	1	1	1	1	1	1	1	1	1	1	1	1	1	1	1	1	1	1	1	1	1	1	1	1
AI661423	1	2	2	1	2	2	2	1	1	1	1	1	1	1	1	1	1	1	1	1	0	1	1	1	2	2	2	2	2	2	1	1	1	1	1	1
AI661697	1	1	1	1	1	1	1	1	1	1	1	1	1	1	1	1	1	1	2	1	2	1	2	1	1	1	1	1	1	1	1	1	1	1	1	1
AI661876	0	0	0	1	0	0	0	0	0	0	0	1	0	0	0	0	0	0	1	1	0	0	1	1	0	0	0	0	0	0	0	0	0	0	0	0
AI661895	0	0	0	0	0	0	0	0	1	0	0	0	0	0	0	0	0	0	0	0	0	0	0	0	0	0	0	0	0	0	1	1	1	0	0	0
AI661897	1	1	1	1	1	1	1	1	1	1	1	1	1	1	1	1	1	1	1	1	1	1	1	1	1	1	1	1	1	1	1	1	1	1	1	1
AI661948	4	2	3	5	4	4	4	0	3	2	2	1	2	2	2	2	1	1	4	2	4	2	2	2	3	1	4	5	5	3	7	2	5	6	4	4
AI662265	0	0	0	0	0	0	0	0	0	0	0	0	0	0	0	0	0	0	0	0	0	0	0	0	1	1	1	1	1	1	0	0	0	0	0	0
AI662452	1	1	1	1	1	1	1	1	1	1	1	1	1	1	1	1	1	1	1	1	1	1	1	1	1	1	1	1	1	1	1	1	1	1	1	1
AI662455	0	0	0	0	0	0	0	0	0	0	0	0	1	0	1	1	0	0	0	0	0	0	0	0	0	0	0	0	0	0	0	0	0	0	0	0
AI662480	24	27	25	30	28	28	18	18	20	19	23	20	14	12	12	11	11	9	17	15	16	13	14	14	19	22	23	22	21	22	26	22	24	22	18	24
AI662750	2	1	1	1	1	1	1	1	1	1	1	1	1	1	1	1	1	1	1	1	1	1	1	1	1	1	1	1	1	1	1	1	1	1	1	1
AI662793	0	0	0	0	0	0	0	0	0	0	0	0	0	1	0	1	1	1	0	0	0	0	0	0	0	0	0	0	0	0	0	0	0	0	0	0
AI662800	6	6	6	6	7	8	6	4	6	7	6	5	3	2	3	2	2	3	5	4	5	5	4	4	4	6	5	5	5	5	6	4	7	7	4	6
AI662823	2	1	2	1	1	1	1	1	1	1	1	1	1	1	1	1	1	1	1	1	1	1	1	1	2	2	2	2	2	2	1	1	1	1	1	1
AI662854	21	18	18	23	20	21	14	12	13	13	14	13	21	17	21	19	18	20	23	24	25	24	22	26	18	20	18	18	18	18	15	17	16	17	19	16
AI664344	4	8	5	6	5	6	6	11	5	6	7	8	3	4	4	4	6	5	3	6	3	3	4	4	5	7	5	5	5	5	4	8	4	4	5	6
AI666321	1	1	1	1	1	1	1	1	1	1	1	1	1	1	1	1	1	1	1	2	2	2	2	2	1	1	1	1	1	1	2	3	3	2	2	2
AI666381	2	2	2	2	2	2	1	1	1	1	1	1	1	0	0	1	0	0	1	1	1	0	1	1	2	1	2	2	2	1	1	2	1	2	1	2
AI666426	0	0	0	0	0	0	1	0	1	1	0	0	0	0	0	0	0	0	0	0	0	0	0	0	0	0	0	0	0	0	0	0	0	0	0	0
AI666552	3	2	3	2	2	2	4	4	4	4	4	4	1	1	1	1	1	1	4	4	4	4	4	4	3	3	3	3	3	3	2	2	2	2	2	2
AI666797	2	2	2	2	2	2	2	2	2	2	2	2	2	2	2	2	2	2	2	1	1	1	1	1	2	2	2	2	1	1	1	1	1	1	1	1
AI746342	101	99	114	98	100	98	93	94	100	89	95	100	105	97	99	99	95	97	108	94	101	101	101	93	142	117	135	140	133	120	108	98	106	108	105	104
AI746456	27	21	27	27	25	26	19	28	19	19	18	19	20	21	19	22	18	21	16	18	21	19	20	19	19	24	20	18	19	22	20	25	20	21	20	21
AI746548	27	27	28	26	27	27	27	29	27	24	26	28	33	30	29	31	30	28	31	24	30	30	29	25	49	40	47	50	44	43	32	28	30	31	30	29
AI746570	9	8	8	8	9	8	6	7	6	6	6	6	8	9	7	9	8	9	7	6	6	7	6	7	8	7	8	8	7	8	6	7	6	6	7	6
AI746579	4	4	3	5	4	5	5	4	4	3	4	6	1	1	1	1	2	1	3	4	3	4	5	5	3	4	3	3	3	4	5	6	4	4	5	5
AI747163	1	0	1	0	1	1	0	0	0	0	0	0	1	1	1	1	1	1	1	1	1	1	1	1	1	1	1	1	1	1	0	0	0	0	1	0
AI747289	34	32	34	36	36	35	39	29	40	37	36	31	42	37	40	37	36	36	41	39	42	40	38	35	34	33	37	35	36	37	39	31	39	40	34	37
AI747296	12	11	11	9	11	10	8	8	8	8	8	8	11	10	10	10	10	11	10	10	10	10	9	9	8	9	9	8	8	9	8	8	8	9	8	9
AI785253	0	0	0	1	1	0	1	0	1	1	1	1	0	0	0	0	0	0	1	1	1	1	1	1	0	0	0	0	0	0	1	1	1	1	1	1
AI785329	1	1	1	1	1	1	1	1	1	1	1	1	0	0	0	0	0	0	1	1	1	1	1	0	1	1	1	1	1	1	1	1	1	1	1	1
AI786408	0	0	0	0	0	0	0	1	0	0	0	0	0	1	0	1	1	1	0	0	0	0	0	0	0	0	0	0	0	1	0	0	0	0	0	0
AI787666	1	1	1	1	1	1	2	3	2	2	2	3	2	3	2	2	2	3	2	2	2	2	2	2	1	1	1	1	1	1	1	1	1	1	1	1
AI787996	174	173	162	181	186	176	101	108	89	96	91	89	96	92	98	90	88	97	82	96	86	83	96	100	138	150	132	137	125	148	116	124	126	109	118	107
AI788596	56	65	54	57	56	58	50	60	51	52	54	58	53	64	55	60	60	59	57	61	57	56	64	61	52	55	50	52	48	56	62	69	62	61	62	65
AI788755	6	98	6	9	12	31	7	290	7	38	146	202	7	29	9	48	150	84	6	78	9	39	129	123	3	60	5	5	8	18	6	110	6	14	42	75
AI788759	14	15	16	15	15	15	16	17	18	18	16	14	19	18	20	19	18	18	18	17	18	19	18	18	17	16	16	15	15	17	17	16	17	17	17	18
AI788797	15	18	15	17	16	17	11	14	12	11	12	13	13	14	14	12	11	13	15	15	14	14	17	17	14	15	13	14	14	13	16	18	18	17	15	18
AI788952	200	160	187	199	204	193	259	213	255	242	252	217	108	97	114	100	118	94	109	86	106	99	103	96	144	166	180	158	167	164	192	142	189	176	155	168
AI788958	1	1	1	1	1	1	2	2	2	2	2	2	2	2	2	2	1	2	1	1	1	2	1	2	1	1	1	1	1	1	1	2	2	1	2	2
AI790191	3	13	3	3	4	6	5	8	5	6	9	11	8	12	7	9	17	14	8	11	6	9	15	13	5	11	5	6	7	10	4	14	5	5	8	8
AI790233	4	3	3	3	3	3	5	6	5	5	5	4	4	4	4	4	3	5	3	5	3	3	3	3	2	3	2	2	2	3	2	2	2	2	2	2
AI790284	1	1	1	1	1	1	1	1	1	1	1	1	1	1	1	1	1	1	1	1	1	1	1	1	1	1	1	1	1	1	1	1	1	1	1	1
AI790341	2	2	2	2	2	2	3	3	2	3	2	2	3	2	3	3	3	3	3	2	4	3	3	3	1	1	1	1	1	1	2	2	2	3	2	3
AI790362	1	0	0	0	1	1	1	1	0	1	1	1	1	1	1	1	1	1	0	1	1	1	1	1	1	1	0	1	0	1	1	0	0	0	0	1
AI790396	13	12	14	13	12	12	10	12	10	10	10	13	8	8	7	8	8	8	8	9	8	9	10	10	10	10	9	9	9	9	10	12	11	11	12	13
AI790499	30	47	36	43	47	54	26	30	29	32	48	44	17	19	20	28	24	22	21	26	22	28	40	36	27	43	30	29	34	39	34	40	35	43	59	64
AI790538	1	1	1	1	1	1	1	1	1	1	1	1	0	0	0	0	0	0	0	0	0	0	0	0	1	1	0	0	1	1	0	0	0	0	0	0
AI835088	16	27	18	17	17	19	9	29	11	13	16	21	16	65	18	20	27	37	13	50	14	16	23	25	12	18	12	12	13	14	13	28	14	13	16	18
AI835553	2	2	2	3	1	2	2	2	2	2	1	2	1	1	1	1	1	0	1	1	1	1	1	1	3	2	2	2	3	2	3	2	3	3	2	2
AI835735	0	0	0	0	0	0	0	1	0	0	0	0	0	0	1	0	0	1	0	0	0	0	0	0	0	0	0	0	0	0	0	0	0	0	0	0
AI836168	46	35	52	45	46	45	46	37	45	47	42	41	30	28	28	29	27	25	30	29	29	31	29	29	41	38	38	41	41	41	37	35	36	41	39	38
AI836293	0	0	1	0	0	0	1	1	1	1	1	1	1	1	1	1	1	1	1	1	1	1	1	1	1	1	1	1	1	1	0	0	0	1	1	0
AI836671	3	4	3	3	4	3	7	6	7	7	8	6	4	5	5	4	4	5	4	5	6	6	6	6	3	3	4	4	4	3	2	2	3	2	3	2
AI836848	0	0	0	0	0	0	0	0	0	0	0	0	0	0	0	0	0	0	0	0	0	0	0	0	1	0	1	1	1	0	0	0	0	0	0	0
AI837704	2	2	2	2	2	2	0	0	0	1	1	1	0	1	0	0	0	0	0	0	1	0	0	0	3	2	3	2	2	2	2	2	1	2	2	2
AI838750	1	1	1	1	1	1	0	0	0	0	0	0	5	5	5	5	4	5	5	5	5	5	5	5	4	3	4	4	3	4	2	2	2	2	2	2
AI840508	7	8	7	6	7	6	6	6	5	5	6	6	11	10	9	10	10	11	8	7	8	8	8	8	6	6	6	6	6	5	7	7	8	7	8	7
AI840824	15	13	13	15	15	13	13	11	14	15	15	13	16	14	16	14	13	12	13	9	12	12	11	10	15	15	17	16	16	16	12	10	12	11	10	10
AI841843	6	7	7	7	7	7	8	6	8	8	8	7	8	7	8	7	7	7	11	10	10	10	9	9	5	6	6	5	7	5	7	7	8	8	7	8
AI842295	220	186	222	206	207	205	224	180	205	208	183	190	213	195	203	209	217	207	204	195	219	214	207	198	210	178	197	199	198	201	253	237	242	235	256	232
AI842382	0	0	0	0	0	0	0	0	0	0	0	0	1	1	1	1	1	1	0	0	0	0	0	0	0	0	0	0	0	0	0	0	0	0	0	0
AI843066	7	7	6	7	7	7	4	5	5	5	6	6	3	3	4	4	4	4	5	4	4	5	6	5	10	11	10	11	11	11	8	8	8	8	9	8
AI843162	1	1	1	1	1	1	1	2	1	1	1	2	2	3	3	2	3	3	1	1	1	1	1	1	1	1	1	1	1	1	1	1	1	1	1	1
AI843206	4	5	4	4	4	4	4	3	3	3	3	4	6	7	7	7	6	7	8	7	7	6	6	7	4	5	4	4	4	4	4	4	4	4	5	4
AI843272	0	0	0	0	0	0	2	2	2	2	2	1	2	2	2	2	2	2	1	1	1	1	1	1	0	0	0	0	0	0	0	0	0	0	0	0
AI843639	1	1	1	1	1	1	1	1	1	1	1	1	1	1	1	1	1	1	1	1	1	1	1	1	1	1	1	1	1	1	1	1	1	1	1	1
AI843755	0	0	1	0	0	0	0	1	0	0	0	1	1	1	1	1	1	1	0	0	0	0	0	0	0	1	1	0	0	0	0	0	0	0	0	0
AI844428	1	1	1	1	1	1	0	0	0	0	0	0	0	0	0	0	0	0	0	0	0	0	0	0	0	0	0	0	0	0	0	0	0	0	0	0
AI844633	163	162	168	162	159	155	121	165	120	118	130	143	126	176	134	139	167	155	146	181	138	148	141	143	184	173	182	186	177	166	160	172	164	153	151	161
AI844703	25	21	27	26	24	24	27	19	25	27	22	20	17	16	16	15	12	18	15	14	15	14	14	13	27	23	25	26	27	25	23	21	23	25	22	21
AI844718	1	1	1	1	1	1	1	1	1	1	1	1	1	1	1	1	1	1	1	1	1	1	1	1	1	1	1	1	1	1	1	1	1	1	1	1
AI844734	1	1	1	1	1	1	0	0	0	0	0	0	0	0	0	0	0	0	0	0	0	0	0	0	1	1	1	1	1	1	1	0	1	1	1	1
AI844814	11	10	10	10	11	11	11	10	10	10	10	9	7	6	7	6	6	6	10	9	10	9	9	8	10	9	11	11	10	9	13	9	12	12	9	13
AI844868	32	33	30	36	34	36	24	18	25	26	27	27	20	15	23	22	22	17	27	17	28	27	26	25	31	28	31	34	29	31	37	24	34	32	34	34
AI844869	1	1	1	1	1	1	1	0	0	0	0	0	1	0	0	0	0	0	1	1	1	1	1	1	1	1	1	1	1	1	1	1	1	1	1	1
AI845410	10	11	10	10	11	10	9	13	9	8	9	9	15	14	14	16	16	16	12	15	14	14	13	14	10	12	11	11	12	12	8	10	8	9	9	9
AI846596	0	0	0	0	0	0	1	1	1	1	1	1	0	0	0	0	0	0	1	1	1	1	1	1	0	0	0	0	0	0	0	0	0	0	0	0
AI846716	2	2	2	1	2	2	2	2	2	2	2	2	2	3	2	3	3	3	1	1	1	2	2	2	1	1	1	1	1	1	2	3	2	2	3	2
AI846902	0	0	0	0	0	0	1	2	1	1	1	1	1	1	1	1	1	1	0	0	0	0	0	0	0	0	0	0	0	0	0	0	0	0	0	0
AI847133	0	0	0	0	0	0	1	1	1	1	1	1	0	0	0	0	0	0	1	1	1	1	1	1	1	1	1	1	1	1	1	1	1	1	1	1
AI847438	9	46	11	12	16	22	6	43	6	14	28	32	8	32	9	14	18	21	6	29	6	11	17	18	9	31	9	9	12	21	10	40	9	14	23	31
AI848122	3	3	3	3	3	3	2	2	3	2	3	3	5	4	6	5	5	5	6	5	6	6	6	6	5	4	5	5	4	5	4	3	4	4	5	4
AI848149	0	0	0	0	0	0	0	0	0	0	0	0	0	0	0	0	1	0	0	1	0	0	1	1	0	0	0	0	0	0	0	0	0	0	0	0
AI848909	3	2	3	2	2	2	1	1	1	1	1	1	1	1	1	1	1	1	1	1	1	1	1	1	2	2	3	2	2	2	3	2	2	2	2	2
AI849247	0	0	1	1	0	0	2	2	2	2	2	2	1	1	1	1	1	1	1	0	0	0	1	0	1	1	1	1	1	1	1	1	1	1	1	1
AI849317	3	3	4	3	3	4	3	3	3	3	2	3	2	2	1	2	2	2	3	2	3	3	3	3	4	3	4	3	3	3	3	2	3	3	3	2
AI849508	0	0	0	0	0	0	0	1	0	0	0	0	1	1	1	1	1	1	0	0	0	1	1	1	0	1	1	0	0	1	0	0	0	0	0	0
AI849595	8	7	7	10	9	12	8	5	10	10	13	8	7	6	8	12	7	6	6	5	6	8	9	8	4	5	5	5	5	6	3	3	4	4	7	6
AI850285	25	23	27	24	23	25	24	24	25	23	23	28	30	29	30	30	26	28	26	23	24	27	24	22	33	30	30	33	31	30	29	25	26	25	25	26
AI850911	0	0	0	0	0	0	0	1	0	0	0	0	0	0	0	1	0	0	0	0	0	0	0	0	0	0	0	0	0	0	0	0	0	0	0	0
AI851177	8	9	8	8	9	10	9	9	9	9	10	8	5	5	4	5	4	4	6	5	4	5	5	4	9	10	8	10	8	10	9	10	9	10	7	11
AI851258	18	19	16	17	16	16	11	11	13	11	14	12	13	11	12	12	11	12	17	13	16	14	13	13	25	24	26	29	26	20	20	16	19	16	15	18
AI851783	7	5	6	5	7	6	6	5	5	6	5	5	3	3	3	3	3	3	4	4	4	4	4	4	5	4	4	5	5	4	5	4	5	5	5	5
AI851787	8	10	9	9	8	9	15	21	12	15	14	15	8	10	10	10	13	10	8	13	8	9	12	12	6	8	6	7	5	7	9	9	8	8	8	8
AI851834	1	1	1	1	1	1	1	1	1	1	1	1	0	1	1	1	0	0	1	1	1	1	0	1	1	1	1	1	1	1	1	1	1	1	0	1
AI851949	12	11	12	10	10	11	16	14	16	14	15	14	18	19	18	18	16	18	17	16	16	17	16	16	9	8	9	9	9	9	11	10	11	11	11	11
AI851982	1	1	1	1	1	1	0	0	0	0	0	0	1	1	1	1	1	1	1	0	1	1	1	1	1	1	1	1	1	1	1	1	1	1	1	1
AI852300	0	0	0	0	0	0	0	0	0	0	0	0	1	1	1	1	1	1	0	0	0	0	0	0	0	0	0	0	0	0	0	0	0	0	0	0
AI852671	64	60	58	66	66	60	57	57	59	58	58	55	71	68	73	69	69	66	71	70	65	60	63	61	64	58	67	65	69	63	62	54	64	63	53	57
AI852705	1	1	1	2	2	2	4	3	3	3	2	2	2	2	2	2	1	2	1	1	1	1	1	1	2	2	2	2	2	2	1	1	1	1	1	1
AI853202	0	0	0	0	0	0	1	0	1	0	0	0	0	1	0	0	0	0	0	0	0	0	0	0	0	0	0	0	0	0	0	0	0	0	0	0
AI853240	1	1	1	1	1	1	1	2	1	1	2	2	1	2	1	2	2	2	3	3	3	3	2	3	1	1	1	1	1	1	2	2	2	2	1	2
AI853422	9	9	9	8	8	7	7	5	7	5	6	6	9	8	9	9	8	8	11	6	8	8	8	6	13	11	14	19	15	13	11	10	10	10	10	9
AI853644	6	9	6	8	9	9	6	3	13	13	11	10	5	4	12	6	7	5	6	5	8	9	9	8	7	7	6	6	7	8	9	11	15	20	18	17
AI853734	2	2	2	2	2	2	2	2	1	1	2	2	3	3	2	3	3	3	3	3	3	3	3	3	2	2	2	2	2	2	3	3	3	3	3	3
AI854181	0	0	0	0	0	0	0	0	0	0	0	0	1	1	1	1	1	1	1	1	1	1	1	1	0	0	0	0	0	1	0	0	0	0	0	0
AI854368	0	0	0	0	0	0	0	0	0	0	0	0	1	1	1	1	1	1	0	0	0	0	0	0	0	0	0	0	0	0	0	0	0	0	0	0
AI854429	92	87	94	96	89	93	101	95	94	93	97	98	51	52	52	54	51	51	64	60	61	64	63	64	96	90	94	93	91	95	101	91	95	104	94	93
AI854555	9	8	7	9	9	8	4	5	5	5	5	5	7	8	7	6	6	7	9	8	7	8	8	8	6	7	7	7	6	6	8	7	8	6	5	7
AI854582	0	0	0	0	0	0	0	0	0	0	0	0	1	1	1	1	1	1	0	0	0	0	0	0	0	0	0	0	0	0	0	0	0	0	0	0
AI854658	5	6	5	5	5	4	6	4	6	5	5	5	6	6	6	6	5	6	7	6	7	6	7	6	6	5	7	6	6	6	6	5	6	5	6	5
AI874681	1	1	1	1	1	1	1	1	1	1	1	1	1	1	1	1	1	1	1	1	1	1	1	1	1	1	1	1	1	1	1	1	1	1	1	1
AI875033	1	0	0	1	1	1	0	0	0	1	0	0	0	0	0	0	0	0	0	0	0	0	0	0	1	0	1	0	1	1	0	0	1	0	0	0
AI875090	1	1	1	1	1	1	1	0	0	0	0	0	1	1	1	1	1	0	1	0	1	0	1	0	1	1	0	0	0	0	0	1	0	0	1	0
AI875103	2	1	3	2	3	2	1	1	2	1	1	1	1	1	1	1	1	1	1	1	1	1	1	1	2	2	2	2	2	2	1	1	1	1	1	1
AI875430	2	6	3	4	2	3	2	9	5	2	4	7	3	7	3	3	4	5	3	6	3	3	4	4	3	4	2	2	4	3	5	12	5	4	4	5
AI875442	1	1	1	1	1	1	1	1	1	1	1	1	0	0	0	0	0	0	1	1	1	2	1	1	1	1	1	1	1	1	2	2	2	2	2	2
AI875447	20	21	18	18	22	18	12	13	13	13	13	12	10	10	11	11	10	10	14	10	14	13	11	12	24	23	24	24	24	20	19	18	20	18	18	18
AI875546	2	2	3	3	2	2	2	2	3	2	2	2	1	1	1	1	1	2	3	2	3	3	2	3	3	3	4	3	4	3	4	4	3	4	6	4
AI875682	9	9	10	10	10	9	6	3	7	7	5	5	5	5	6	6	5	4	6	5	7	6	5	5	6	6	6	7	7	7	9	5	10	10	8	7
AI875733	3	3	3	3	3	3	3	3	2	2	2	2	2	2	2	2	2	2	2	3	2	3	3	3	1	1	1	2	2	1	3	2	2	3	3	2
AI881989	14	11	13	13	14	14	10	9	11	10	10	9	10	7	10	9	8	8	10	9	11	10	11	10	17	17	17	18	18	17	17	13	17	17	15	15
AI891467	0	0	1	0	0	0	0	1	0	0	1	1	1	1	1	1	1	1	1	1	1	1	1	1	1	1	1	1	1	1	0	1	0	0	1	0
AI891508	21	17	23	18	15	14	16	12	14	7	11	15	14	12	9	10	13	13	14	10	12	7	11	12	23	22	25	23	19	17	20	17	15	9	15	18
AI891570	15	16	18	15	16	16	21	18	21	21	19	20	20	21	23	21	21	21	28	25	26	26	24	28	16	16	16	15	16	16	20	20	20	19	18	21
AI891882	20	27	21	21	22	25	34	32	35	34	35	34	36	35	39	38	40	36	36	36	35	33	37	39	21	23	22	20	22	23	24	26	25	27	27	25
AI892455	0	0	0	1	0	1	1	0	1	1	1	1	1	1	1	1	1	1	1	1	1	1	1	1	1	1	1	1	1	1	1	1	0	1	1	1
AI893572	0	0	0	0	0	0	0	0	0	0	0	0	0	0	0	0	0	0	0	0	0	1	1	0	0	0	0	0	0	0	0	0	0	1	0	0
AI893638	1	1	1	0	0	1	1	1	1	1	1	1	1	1	1	1	1	1	1	1	1	1	1	1	1	1	1	1	1	1	1	1	1	1	1	1
AI893877	459	414	460	422	417	414	561	495	521	519	478	509	688	689	672	685	651	701	631	624	622	636	602	600	505	404	441	464	460	429	443	452	441	451	477	412
AI931937	16	15	17	17	16	16	15	12	19	15	15	10	14	13	14	12	13	11	13	12	13	12	11	12	15	14	16	15	14	16	17	14	16	17	14	13
AI956938	1	1	2	1	1	1	1	1	1	1	1	1	1	1	1	1	1	1	2	1	2	1	1	1	1	1	1	2	2	1	1	1	1	1	1	1
AI957118	1	2	2	2	1	1	2	1	1	1	2	2	1	1	1	1	1	1	1	1	1	1	1	1	2	2	2	2	2	2	2	2	2	2	2	2
AI987654	18	16	18	18	17	17	15	12	16	14	14	13	14	12	13	14	17	14	13	11	12	13	12	12	19	18	20	20	19	18	16	14	16	14	15	15
AI987693	200	157	204	190	188	188	144	157	142	143	170	187	110	117	112	124	140	122	121	111	117	125	142	133	169	199	176	166	171	183	194	181	173	193	230	205
AI987819	2	2	2	2	3	2	5	3	5	4	4	3	2	2	2	2	2	2	5	3	4	4	4	4	2	2	2	2	2	2	3	2	3	2	2	2
AI987834	28	36	27	27	27	28	29	44	30	30	38	41	37	51	41	39	43	48	44	59	44	45	52	53	26	37	30	27	27	30	30	39	30	31	31	36
AI987925	29	26	30	30	31	27	42	31	38	34	35	34	30	25	28	29	24	24	30	25	30	30	29	27	34	30	35	35	36	34	34	27	32	32	31	31
AI987929	18	17	17	16	17	18	20	35	18	18	22	24	19	27	17	19	22	26	17	24	17	18	21	21	19	20	21	19	19	20	15	20	14	15	15	16
AI987967	84	64	84	88	80	82	88	72	86	83	76	75	81	70	76	74	70	71	66	61	72	71	67	68	71	67	72	70	71	73	73	71	78	78	71	75
AI987976	72	67	78	71	77	84	45	33	39	43	45	37	12	13	13	11	12	13	16	16	18	16	18	16	47	60	57	53	56	59	72	56	66	64	65	58
AI988026	10	12	11	11	13	13	14	14	12	15	15	13	12	12	14	12	12	11	14	15	12	13	13	15	9	12	10	10	11	11	11	10	12	12	11	12
AJ002387	609	695	617	635	614	638	758	970	777	779	941	941	909	1114	935	951	948	1020	978	1129	977	990	1109	1085	553	659	611	576	569	601	623	679	638	665	623	783
AJ002730	34	30	36	33	33	33	35	30	34	37	40	37	20	18	20	19	19	21	19	18	18	18	21	20	34	33	29	31	28	32	29	28	26	28	31	29
AJ005074	76	54	82	77	74	73	72	69	73	71	71	51	68	66	66	67	63	66	60	56	66	61	59	64	51	59	62	53	63	61	60	56	60	59	58	62
AJ006215	79	75	79	78	78	76	87	65	77	81	76	75	74	66	71	70	67	70	74	60	69	75	67	68	64	65	67	66	69	64	80	70	76	78	73	74
AJ007909	54	104	60	51	49	51	58	82	63	43	51	67	92	109	77	68	97	88	67	71	58	57	65	59	118	106	92	100	94	94	95	137	81	78	83	84
AJ132433	1	0	1	1	1	1	0	0	0	0	0	0	0	0	0	0	0	0	0	0	0	0	0	0	1	1	1	1	1	1	1	1	1	1	1	1
AJ224740	2	2	1	2	2	1	2	1	1	2	2	2	2	2	2	2	2	3	1	1	1	1	1	1	1	1	1	1	1	1	1	2	1	1	1	1
AJ238396	1	1	1	1	1	1	1	1	1	1	1	1	1	1	1	1	1	1	1	1	1	1	1	1	1	1	1	1	1	1	1	1	1	1	1	1
AJ242777	61	119	61	63	61	66	32	159	35	36	48	78	43	177	41	48	98	102	37	178	38	40	68	77	49	85	45	48	48	56	53	167	54	53	67	72
AJ245857	4	4	4	3	4	3	6	5	5	6	5	6	5	4	4	4	4	4	5	4	4	5	5	5	3	3	3	4	3	3	3	3	4	4	3	4
AJ250191	0	0	0	0	0	0	1	1	1	1	1	1	1	1	1	1	1	1	1	1	1	1	1	1	1	1	0	1	0	1	1	1	1	1	1	1
AJ250693	8	9	8	7	7	10	9	8	9	9	10	8	5	6	5	5	5	6	5	6	6	6	6	6	6	8	7	6	7	6	6	7	7	8	6	7
AJ251462	79	55	87	77	73	72	90	74	85	85	80	75	62	62	54	57	54	61	50	54	53	56	50	48	75	67	73	72	72	72	63	58	61	61	62	57
AJ271833	19	20	20	20	19	19	18	20	18	18	18	18	21	20	22	20	21	20	23	25	23	24	21	22	16	17	16	14	15	16	21	24	21	21	21	21
AJ271836	36	40	36	38	38	41	45	56	46	48	50	54	41	46	44	46	42	43	51	59	50	51	54	57	33	40	35	34	36	37	42	48	43	43	45	43
AJ276707	102	116	92	101	114	101	61	79	59	65	57	62	65	65	71	65	76	70	46	72	49	57	67	74	73	74	73	72	61	87	60	73	65	64	68	56
AJ278133	16	17	19	15	16	17	16	12	16	16	14	12	22	18	18	19	17	19	18	17	18	18	16	16	16	15	17	15	15	17	13	12	13	14	14	13
AJ278702	5	6	4	5	5	6	6	5	4	6	7	7	3	4	4	3	5	4	7	7	8	7	8	8	4	5	5	5	5	5	7	5	7	7	5	7
AJ279797	5	4	5	5	4	4	8	5	7	7	6	6	10	8	9	9	8	9	10	7	9	10	8	8	7	4	6	7	6	5	5	4	5	5	5	4
AJ288061	20	25	22	23	23	23	24	29	25	25	25	25	28	25	25	28	25	27	25	24	23	25	24	24	24	24	23	25	24	23	19	23	19	19	21	21
AJ290944	1	1	1	1	1	1	1	1	1	1	1	1	1	1	1	1	1	1	1	1	1	1	1	1	1	1	1	1	1	1	1	1	1	1	1	1
AJ291751	18	18	22	19	17	18	21	22	20	18	19	19	25	35	23	22	25	23	24	29	22	27	21	20	25	19	25	27	25	24	22	18	21	23	18	19
AJ293619	0	0	0	0	0	0	0	0	0	0	0	0	0	0	0	0	0	0	0	0	0	0	0	0	0	0	0	0	0	0	0	1	1	1	1	1
AJ293897	8	5	7	6	7	6	8	3	8	7	6	4	7	5	7	6	5	6	11	8	10	10	6	7	9	5	9	9	8	7	9	6	10	9	8	7
AJ297973	16	17	16	16	16	15	13	15	16	15	15	15	21	18	19	18	19	18	20	19	21	21	18	18	19	17	17	19	19	16	14	16	15	15	16	15
AJ298841	31	29	30	28	30	28	26	22	23	24	24	23	26	25	27	23	26	27	29	26	26	26	24	25	28	26	27	28	30	27	30	25	26	28	27	26
AJ306425	1	1	1	1	2	1	0	0	0	0	0	0	1	1	0	0	0	0	1	0	0	0	0	0	2	2	2	2	2	2	2	1	2	2	2	2
AJ308624	4	4	4	3	4	4	4	4	4	4	4	5	4	4	4	5	5	5	5	4	4	4	4	4	7	6	6	7	6	6	5	4	5	5	5	5
AJ310638	22	22	21	22	22	21	24	23	23	24	22	23	24	23	22	20	21	23	28	27	27	27	28	27	18	22	20	20	19	21	27	23	27	27	26	26
AJ318863	3	89	4	7	23	52	2	291	5	62	150	210	1	54	7	44	55	70	1	75	2	33	73	72	2	172	2	3	16	54	2	122	5	30	80	82
AJ404329	3	3	4	3	3	3	4	2	3	3	3	3	4	4	4	4	3	4	3	2	3	3	3	3	5	5	5	5	5	5	3	3	3	3	3	3
AJ414378	7	7	7	6	7	7	6	5	5	5	5	5	6	5	5	5	5	5	6	6	6	6	6	6	6	6	6	6	6	6	6	6	6	6	6	5
AJ414734	12	11	12	11	11	11	10	8	10	9	10	10	10	9	10	10	10	10	10	9	10	10	9	10	11	11	11	11	11	11	13	12	13	11	13	12
AJ416473	11	9	9	10	9	9	7	7	7	7	7	7	7	7	7	6	7	6	6	6	6	6	6	6	10	9	10	10	10	9	9	8	8	8	7	7
AJ428065	4	3	5	4	4	4	3	2	3	2	3	3	1	1	1	1	1	1	3	2	3	3	2	2	4	4	3	4	4	4	4	3	5	4	4	4
AJ429133	0	0	0	0	0	0	0	0	0	1	0	0	0	0	0	0	0	0	1	0	1	1	1	0	0	0	0	0	0	0	0	0	0	0	0	0
AK002271	26	23	28	26	24	25	27	32	26	27	24	27	39	44	37	37	40	41	31	43	35	36	37	36	23	23	25	22	24	23	23	29	24	25	22	25
AK002276	94	82	93	88	89	93	107	89	100	109	97	94	70	66	68	64	70	69	65	66	68	65	64	68	83	80	81	80	84	84	85	88	88	89	97	86
AK002290	26	24	25	26	25	24	30	31	29	31	31	28	30	34	29	28	33	32	29	34	30	32	31	30	24	24	24	22	25	23	26	27	25	26	26	28
AK002291	4	3	4	3	4	4	11	11	9	9	8	9	10	14	12	11	11	11	4	2	4	4	3	3	4	5	6	5	5	6	5	4	5	4	4	4
AK002294	4	13	5	5	5	7	5	24	5	7	12	19	6	15	7	9	13	13	4	11	5	5	8	9	4	10	4	4	4	6	5	18	5	5	8	11
AK002299	50	58	52	56	58	57	47	45	49	51	53	47	32	31	33	31	33	31	46	47	43	43	46	46	39	46	44	43	44	46	51	49	55	51	53	55
AK002308	20	16	18	17	18	18	29	25	27	30	26	24	34	28	33	32	34	33	21	20	20	22	19	19	15	12	14	13	13	13	18	15	15	16	16	15
AK002310	58	42	57	61	59	53	41	26	38	39	34	33	13	9	12	11	10	10	15	12	14	14	13	14	48	42	47	50	45	46	52	44	50	57	56	50
AK002312	2	2	2	1	1	1	1	2	1	1	1	1	1	2	1	1	2	1	1	1	1	1	1	1	2	2	2	2	2	2	2	3	2	2	3	2
AK002320	9	10	11	9	9	10	20	18	18	20	18	17	20	21	22	22	20	20	16	16	16	15	15	16	8	7	7	7	8	7	10	10	9	11	11	10
AK002335	5	5	5	5	5	5	3	3	3	3	3	3	2	2	2	2	2	2	2	2	2	2	2	2	3	3	3	3	3	3	4	4	4	4	4	4
AK002358	31	28	32	29	27	29	28	23	27	29	26	24	39	35	37	39	32	35	38	35	39	40	33	36	38	30	36	35	34	32	35	32	33	34	31	32
AK002362	104	97	111	111	106	109	99	89	100	95	104	98	59	59	63	67	65	59	64	55	60	62	62	59	95	97	100	103	101	95	106	88	103	96	98	106
AK002371	77	93	76	76	87	78	58	49	63	64	67	55	61	53	64	52	54	53	67	53	64	52	56	57	72	81	75	71	83	76	147	113	146	130	118	124
AK002387	16	17	17	17	17	18	12	14	12	13	13	14	21	22	20	20	18	20	18	19	20	19	20	20	17	19	17	18	18	20	14	16	13	15	14	15
AK002411	2	4	2	2	3	3	3	3	3	4	4	4	2	3	3	3	3	3	3	4	3	3	5	4	2	4	3	3	3	3	4	8	6	5	6	8
AK002437	7	7	8	7	8	7	6	5	6	6	6	6	8	6	7	8	6	6	7	5	6	6	5	6	12	9	11	10	10	9	8	8	9	9	9	8
AK002470	9	9	10	8	9	9	10	9	8	10	8	9	14	13	12	13	12	11	11	12	11	12	11	11	14	11	14	14	13	11	9	9	9	9	10	9
AK002489	34	22	32	36	32	34	41	32	34	39	32	21	28	24	28	26	29	28	21	26	25	25	23	25	17	20	22	15	18	23	21	25	22	23	20	24
AK002491	15	15	12	14	15	14	20	18	21	21	20	17	16	15	15	14	13	15	25	24	22	24	22	20	16	14	16	17	15	15	16	14	16	16	16	15
AK002512	2	2	3	2	3	3	3	4	3	3	3	4	4	3	4	3	4	4	1	1	1	1	1	1	3	3	3	3	3	3	4	4	4	4	5	4
AK002516	548	457	551	531	513	496	507	427	488	488	440	449	639	624	626	642	612	630	549	550	574	577	554	569	559	497	547	542	536	532	532	530	546	543	567	508
AK002535	3	3	2	3	4	3	4	4	3	4	4	4	2	2	2	1	2	1	3	3	3	3	3	3	3	3	3	3	3	2	3	3	3	3	3	3
AK002544	2	1	2	2	2	2	0	0	0	0	0	0	2	1	1	1	1	2	2	1	2	2	1	1	2	1	2	1	1	1	1	1	1	1	1	1
AK002555	30	27	32	32	29	31	33	28	30	31	28	29	27	24	24	26	27	25	26	26	28	28	24	25	30	28	28	31	31	30	32	29	32	32	32	29
AK002571	49	44	47	46	45	44	54	46	54	53	50	50	57	54	57	56	56	54	53	47	51	49	43	45	55	45	54	55	55	51	44	40	45	42	39	40
AK002576	316	307	333	315	307	313	273	256	278	274	254	261	297	293	303	285	272	298	324	320	323	317	305	319	310	283	282	287	286	292	301	321	305	320	314	300
AK002609	1	1	1	1	1	1	1	1	1	1	1	1	1	1	1	1	1	1	1	1	1	1	1	1	1	1	1	1	1	1	1	1	1	1	1	1
AK002613	1197	1180	1212	1185	1215	1205	1229	1170	1204	1195	1156	1161	1262	1300	1286	1300	1323	1331	1383	1380	1407	1413	1388	1398	1160	1142	1184	1172	1178	1188	1254	1211	1267	1241	1233	1204
AK002624	39	45	40	40	46	44	45	43	43	43	45	39	34	33	32	31	31	32	30	27	30	25	28	28	37	43	43	39	43	42	43	42	44	40	39	41
AK002643	42	47	42	42	43	43	46	45	45	47	46	48	49	46	52	52	50	50	57	58	57	58	61	64	37	39	34	36	38	39	46	45	49	50	48	49
AK002644	2	2	2	2	2	2	0	0	0	0	0	0	0	0	0	0	0	0	0	0	0	0	0	0	2	2	2	2	2	2	2	2	2	2	2	2
AK002650	6	5	6	6	5	5	5	6	6	6	6	6	8	10	8	9	9	10	8	9	8	8	9	9	6	6	5	5	5	6	5	6	5	5	6	5
AK002660	0	0	0	0	0	0	0	0	0	0	0	0	1	1	1	1	1	1	0	0	0	0	0	0	0	0	0	0	0	0	0	0	0	0	0	0
AK002661	9	8	10	8	8	10	8	8	8	8	8	8	6	6	5	5	5	5	5	5	5	5	5	5	7	7	7	7	8	7	9	9	8	9	8	8
AK002679	1	1	1	1	1	1	1	1	2	1	2	1	1	1	1	1	1	1	1	1	1	2	1	1	3	2	2	2	2	2	2	1	2	2	1	2
AK002682	0	0	0	0	0	0	1	1	0	0	1	1	0	0	0	0	0	0	0	0	0	1	0	0	0	0	0	0	0	0	0	0	1	0	0	0
AK002699	44	36	46	42	43	39	46	35	47	42	40	37	46	41	47	41	38	43	53	41	51	47	40	43	45	37	46	46	46	38	45	39	43	44	38	40
AK002700	5	4	6	6	5	6	2	2	1	2	2	2	0	0	1	0	0	0	0	1	0	0	0	0	5	5	5	4	6	4	5	7	5	6	6	5
AK002717	3	3	4	3	2	3	4	4	3	4	4	4	5	5	4	4	3	5	5	6	6	4	4	5	4	4	4	4	4	3	5	4	4	5	5	5
AK002757	51	50	52	50	48	47	71	57	70	67	62	62	122	111	117	110	96	115	107	101	106	102	96	96	56	49	56	55	54	52	54	51	53	56	54	50
AK002762	78	74	86	70	74	68	67	69	61	64	64	59	78	76	70	76	74	74	61	53	61	66	57	53	137	96	115	131	114	103	67	68	67	71	72	69
AK002774	4	3	3	3	4	4	0	0	0	0	0	0	0	0	0	0	0	0	5	2	4	3	3	2	4	3	4	4	4	4	1	1	1	1	1	1
AK002776	6	5	6	5	5	6	6	4	6	5	5	4	9	8	7	6	6	8	8	8	8	8	6	8	6	4	5	5	5	5	6	5	6	6	5	5
AK002778	496	462	509	485	496	478	416	373	412	411	385	383	442	423	445	421	441	426	464	445	448	458	412	422	455	412	446	446	440	437	504	472	521	490	493	453
AK002807	14	12	15	14	12	13	11	6	10	10	8	9	9	9	9	9	8	8	6	6	7	8	6	6	15	13	14	14	13	14	12	10	11	11	13	11
AK002832	346	262	344	343	334	321	421	320	398	394	357	311	318	283	298	284	280	273	293	272	314	284	279	264	300	303	337	303	330	321	320	289	331	312	281	300
AK002858	16	15	14	15	15	14	16	15	15	15	14	15	18	18	19	18	19	17	16	17	16	18	16	18	16	15	15	15	15	15	16	18	16	17	18	16
AK002873	28	26	30	27	27	26	29	22	28	26	25	23	33	29	31	30	28	29	25	23	25	25	23	24	29	26	26	27	28	28	27	23	26	27	27	25
AK002882	3	5	3	4	3	3	3	5	2	3	4	4	3	6	3	3	6	4	4	5	3	3	4	3	3	4	2	3	3	3	3	4	3	3	3	3
AK002902	14	14	13	13	13	14	14	13	13	14	12	12	15	16	16	15	14	15	19	19	19	18	18	18	10	10	10	10	10	11	13	13	13	12	13	12
AK002923	23	20	22	25	22	23	18	16	20	18	18	17	14	14	15	15	13	12	18	15	18	18	18	17	22	20	20	21	21	22	24	18	24	24	23	22
AK002926	12	12	13	12	11	12	9	11	10	9	8	9	6	7	5	6	5	6	12	11	11	11	9	10	11	10	10	10	10	10	15	18	16	16	14	15
AK002930	0	0	0	0	0	0	0	0	0	0	0	0	0	0	0	0	0	0	1	1	1	1	1	1	0	0	0	0	0	0	0	0	0	0	0	0
AK002951	0	0	0	0	0	0	1	0	0	0	0	0	0	0	0	0	0	0	0	0	0	0	0	0	0	0	0	0	0	0	1	0	1	0	0	0
AK002962	2	2	2	2	2	1	3	2	3	4	3	2	3	2	3	2	2	2	4	3	4	3	3	3	1	2	1	1	1	2	2	2	2	2	2	2
AK002966	2	2	2	2	2	2	3	3	3	4	3	3	7	6	6	5	5	5	5	4	5	5	4	5	3	3	3	3	2	3	2	2	2	2	2	2
AK002970	31	30	31	27	31	32	30	29	31	31	28	27	53	46	52	51	51	45	56	49	56	52	50	48	32	32	34	33	33	37	34	32	35	34	34	34
AK003008	43	38	40	38	38	37	62	49	60	61	54	55	73	66	72	67	70	66	62	55	62	59	54	54	45	38	42	42	41	42	48	41	49	48	45	43
AK003011	15	9	13	13	13	14	15	8	15	16	13	11	16	14	16	15	10	11	16	12	17	17	13	16	10	10	11	11	12	11	14	9	13	14	13	11
AK003055	1	1	1	1	2	1	1	2	1	2	1	1	4	3	3	3	3	4	4	3	3	3	3	3	2	2	2	2	2	2	2	1	1	1	1	1
AK003108	2	2	2	2	2	2	2	1	2	2	1	1	4	3	4	4	4	4	2	2	2	2	2	2	4	3	4	4	3	3	1	1	1	1	2	1
AK003144	31	16	31	33	28	25	23	6	23	21	16	13	30	25	29	26	24	18	31	15	28	24	17	16	25	15	27	27	26	22	27	16	25	23	20	20
AK003160	87	93	86	86	89	82	98	85	94	101	94	90	113	112	118	111	112	111	107	97	98	101	93	100	101	90	99	99	98	93	103	96	102	105	100	95
AK003174	0	0	0	0	0	0	1	1	1	1	1	1	1	1	1	1	1	1	0	0	0	0	0	0	0	0	0	0	0	0	0	0	0	0	0	0
AK003186	1	1	1	1	1	1	1	1	1	1	1	1	1	1	1	1	1	1	1	1	1	1	1	1	1	1	1	1	1	1	1	1	1	1	1	1
AK003189	109	113	111	108	112	106	110	82	111	109	101	94	192	156	187	172	157	168	203	174	210	189	179	180	111	103	116	113	114	115	126	109	128	118	110	110
AK003190	1543	1497	1628	1539	1558	1602	1663	1621	1630	1678	1676	1757	1614	1688	1651	1704	1604	1764	1493	1470	1517	1554	1588	1551	1641	1521	1529	1559	1552	1589	1583	1718	1558	1614	1773	1617
AK003196	8	5	8	7	7	6	17	5	15	13	9	7	14	9	12	12	11	9	12	7	12	10	9	8	8	5	9	8	9	8	13	5	12	10	10	9
AK003207	18	16	17	19	17	15	13	12	12	12	12	13	12	13	11	12	10	11	9	9	8	8	9	8	24	20	23	25	23	21	16	16	16	15	18	14
AK003209	28	29	29	31	30	32	32	27	31	33	33	32	25	21	28	25	26	26	32	27	30	30	31	33	19	21	21	20	21	20	32	27	29	30	29	32
AK003213	39	40	40	39	38	41	48	48	46	47	43	47	46	45	46	49	45	48	50	51	52	47	48	49	40	40	38	39	38	40	39	39	40	41	40	39
AK003232	31	23	28	29	29	25	31	19	29	28	25	23	22	18	21	18	18	17	21	17	21	20	17	18	27	20	25	27	26	26	28	24	28	28	27	23
AK003237	62	57	63	56	56	57	71	63	67	69	64	65	68	64	64	63	61	67	64	60	65	60	57	56	79	63	72	74	73	66	70	63	70	72	73	64
AK003239	9	9	9	8	8	9	11	11	12	11	11	12	19	19	20	19	16	18	17	15	17	17	16	16	13	10	12	13	12	11	10	8	9	8	9	8
AK003261	7	6	7	6	7	7	15	13	14	14	14	16	14	15	13	16	14	15	12	11	12	13	14	11	13	12	13	14	14	13	7	7	7	7	7	6
AK003262	146	118	141	130	123	125	111	100	108	108	104	107	140	135	142	150	128	133	177	155	176	164	147	150	191	160	180	179	185	170	133	116	134	138	127	121
AK003268	6	6	6	6	6	4	7	5	6	6	6	6	5	5	6	4	5	4	7	7	7	7	6	7	7	6	7	7	8	7	5	6	6	5	6	5
AK003278	1	1	1	1	1	1	1	1	1	2	1	1	0	1	0	0	0	0	2	2	2	2	2	2	2	2	2	2	2	2	1	1	0	1	1	1
AK003313	166	157	171	168	170	172	179	158	172	176	159	160	166	159	168	167	161	162	157	164	161	167	168	169	146	147	157	148	150	161	178	147	169	178	179	172
AK003325	3	2	3	2	3	3	3	2	3	4	3	2	4	3	4	4	4	3	6	5	5	6	4	5	3	2	3	2	2	2	3	2	3	3	3	3
AK003337	0	0	0	0	0	0	0	0	0	0	0	0	0	0	0	0	0	0	0	0	0	0	0	0	1	1	1	1	1	1	0	0	0	0	0	0
AK003339	18	14	16	17	16	17	19	14	18	20	18	16	17	15	17	16	14	16	18	16	19	19	16	18	16	13	15	15	16	14	17	11	17	18	15	15
AK003346	0	0	0	0	0	1	2	3	2	2	2	2	2	2	2	2	2	2	2	2	2	2	2	2	1	1	1	1	1	1	1	1	1	1	1	1
AK003350	107	116	112	115	108	110	126	157	134	122	138	155	102	128	104	111	122	121	118	137	109	122	135	136	100	112	94	99	94	103	145	165	137	137	147	147
AK003377	1	2	1	1	1	1	2	2	1	2	2	2	1	1	1	1	1	1	2	2	2	2	1	2	2	2	1	1	2	2	1	2	2	2	2	2
AK003393	45	43	44	43	43	41	66	58	61	65	58	56	92	86	94	90	82	90	90	96	96	94	92	93	43	41	43	39	41	43	52	46	50	50	47	49
AK003395	2	1	1	2	2	1	0	0	0	0	0	0	1	0	1	0	1	0	1	1	1	1	1	1	2	1	1	1	1	1	2	1	2	2	1	2
AK003410	10	8	10	10	9	7	13	4	11	10	8	5	8	6	7	6	6	6	12	8	9	9	5	7	9	4	9	9	9	8	11	7	11	9	9	7
AK003416	66	86	71	69	68	69	80	217	85	84	92	129	124	175	131	127	158	149	125	191	129	119	140	150	73	89	73	74	71	73	78	108	79	75	71	80
AK003432	48	48	46	49	50	47	46	37	46	45	45	48	95	85	100	90	70	93	101	82	94	92	87	91	51	52	52	50	53	49	58	44	59	55	52	53
AK003436	453	420	444	431	430	427	471	450	455	465	444	439	426	484	433	438	455	479	405	453	418	418	415	421	469	458	471	453	461	467	446	478	460	451	473	457
AK003438	4	3	4	3	4	3	3	4	3	3	3	3	3	4	3	3	3	4	3	4	3	3	2	3	3	2	3	3	2	2	3	4	3	3	3	3
AK003441	11	12	13	14	11	11	12	14	13	13	13	15	11	10	12	10	13	12	11	12	12	12	12	12	12	11	11	12	10	10	12	14	12	11	14	12
AK003457	83	76	79	78	78	77	66	57	58	62	58	59	58	54	54	54	56	59	71	64	68	70	66	65	74	66	72	72	72	69	95	87	90	94	98	88
AK003461	67	68	67	64	67	65	83	69	93	79	82	81	119	82	123	124	101	92	112	62	108	103	88	84	112	88	115	115	108	103	97	64	84	82	75	83
AK003474	27	27	29	26	26	27	23	24	24	22	23	24	34	28	31	31	27	30	22	22	22	23	22	25	42	36	40	43	37	40	30	28	27	27	30	29
AK003513	2	2	2	2	2	2	2	2	2	3	2	2	3	3	2	3	2	3	3	3	3	2	3	3	2	2	2	2	2	2	2	2	2	2	2	3
AK003526	91	87	89	84	85	83	74	75	71	71	67	62	78	81	79	77	74	75	77	72	73	74	70	67	93	88	93	90	94	93	78	78	78	74	76	69
AK003528	17	13	17	16	15	15	14	14	14	14	13	13	15	15	15	15	15	16	16	16	15	16	16	16	14	13	14	13	13	15	15	16	15	14	17	14
AK003534	26	26	28	26	25	27	35	32	33	34	32	31	40	39	37	35	36	37	40	42	39	40	35	38	32	30	32	32	33	31	30	29	31	32	29	27
AK003546	62	57	72	61	61	63	48	46	48	44	44	47	40	39	42	40	38	41	44	40	45	45	48	47	52	52	52	52	50	55	63	71	62	63	63	64
AK003571	1	0	0	1	1	1	1	1	1	1	1	1	2	1	2	2	1	2	0	0	0	0	0	0	0	0	0	0	0	0	0	0	0	1	0	1
AK003586	31	26	34	31	29	27	14	19	15	14	16	17	14	13	11	13	12	12	12	11	12	12	12	12	34	33	31	30	31	30	23	27	24	21	22	22
AK003589	0	0	0	0	1	1	0	0	0	0	0	0	0	0	0	0	0	0	0	0	0	0	0	0	0	0	0	0	0	0	0	0	0	0	0	0
AK003595	9	9	10	9	10	9	12	8	9	11	10	10	17	15	16	15	15	16	15	13	16	15	13	14	12	11	13	12	12	11	11	9	10	10	10	10
AK003596	40	38	40	37	39	36	33	40	34	32	36	36	45	49	42	38	48	44	39	38	39	40	36	35	40	39	45	45	43	40	40	42	40	39	35	39
AK003597	9	9	9	10	11	10	11	6	13	14	14	10	11	5	13	10	8	8	14	6	14	12	11	11	7	7	7	8	7	7	13	9	14	13	10	12
AK003675	0	0	0	0	0	0	1	1	1	1	1	1	1	1	1	1	1	1	1	1	1	1	1	1	0	0	0	0	0	0	0	0	0	0	0	0
AK003687	15	16	15	17	16	17	15	11	16	16	17	18	13	10	15	14	14	14	13	12	15	14	16	15	15	18	15	16	16	16	17	14	16	17	18	18
AK003690	11	7	10	10	10	11	10	8	8	9	7	7	5	5	4	5	6	6	5	6	6	6	6	6	6	6	6	6	6	7	6	6	6	7	7	7
AK003713	8	8	7	7	7	7	7	8	7	7	7	7	7	8	6	7	7	8	11	11	12	11	10	12	8	7	7	8	8	8	8	8	8	8	8	8
AK003715	42	39	41	41	42	41	50	43	49	51	44	43	50	51	54	48	50	50	45	44	48	47	42	45	46	44	47	46	49	42	45	40	44	44	43	41
AK003718	26	26	25	28	27	28	32	35	34	34	37	36	33	32	33	32	27	30	31	30	30	33	30	32	35	39	34	32	34	34	26	28	25	25	24	27
AK003721	8	8	7	7	7	8	11	10	10	11	10	9	13	12	13	12	11	12	14	16	14	15	13	13	6	5	5	6	6	6	9	9	9	9	9	8
AK003728	4	4	4	4	4	4	4	3	4	4	4	5	6	5	5	6	5	5	5	4	5	5	5	3	7	5	6	7	6	5	7	6	6	6	6	5
AK003736	1	0	1	0	1	0	0	0	0	0	0	0	0	0	0	0	0	0	0	0	0	0	0	0	1	1	1	1	1	1	0	0	0	0	0	0
AK003747	7	6	6	6	6	6	4	5	4	5	5	4	3	3	2	3	3	3	3	3	3	3	3	3	7	5	7	6	7	6	7	6	6	7	7	6
AK003757	21	20	19	21	22	19	26	22	28	28	24	23	24	25	24	24	25	23	29	27	28	25	24	25	21	20	24	23	23	21	27	25	26	24	23	23
AK003758	13	15	14	16	15	15	12	12	13	13	14	14	12	14	13	12	13	12	13	12	12	13	12	12	14	15	15	15	16	16	15	14	14	16	14	15
AK003759	2	2	2	3	2	2	2	1	2	1	2	1	3	2	2	2	2	2	5	4	5	4	4	4	3	2	2	3	3	3	3	2	3	3	3	2
AK003775	8	5	9	8	8	7	8	6	8	8	7	8	7	5	8	6	4	5	7	5	7	6	5	6	7	7	9	9	8	8	9	6	9	9	8	7
AK003780	4	3	4	3	3	3	1	1	1	1	1	1	1	1	2	2	1	1	1	1	1	1	1	1	6	5	5	7	6	5	5	4	4	5	6	6
AK003781	37	35	38	35	36	37	31	27	32	32	31	32	37	37	36	36	38	37	40	41	42	43	39	40	36	34	35	37	35	34	33	31	33	32	35	34
AK003786	10	9	10	10	10	10	17	14	15	16	14	13	14	16	14	15	14	14	13	13	13	13	13	12	8	8	8	7	8	8	10	10	10	9	11	10
AK003792	1	1	1	1	1	1	1	1	1	1	1	1	2	2	2	2	2	2	2	2	1	2	2	2	1	1	1	2	1	1	0	0	0	0	0	0
AK003797	47	41	48	46	47	44	38	40	41	40	38	41	32	30	33	35	37	34	33	29	32	33	31	31	58	52	58	61	55	56	47	43	50	44	45	47
AK003812	1	1	2	1	1	1	1	1	1	1	1	1	0	0	1	1	0	0	1	1	1	1	1	1	1	1	1	1	2	2	1	1	2	1	2	1
AK003819	16	17	17	15	17	16	15	17	18	15	18	18	17	16	17	15	14	16	16	12	14	15	13	11	26	20	24	27	24	21	15	13	14	14	15	16
AK003821	93	75	91	93	87	86	111	93	104	106	98	85	86	84	80	88	85	77	75	72	76	81	78	69	79	77	87	79	85	87	82	80	83	85	76	82
AK003824	2	2	2	2	2	2	3	3	3	3	3	3	4	3	3	3	3	3	4	4	4	4	4	4	2	2	2	2	2	2	1	1	1	1	1	1
AK003826	1	1	1	1	1	1	0	0	0	0	0	0	2	1	2	2	1	1	1	1	1	1	1	1	3	2	3	4	3	2	1	1	1	1	1	1
AK003842	33	35	34	30	34	32	30	24	28	29	27	23	22	19	22	17	20	18	29	22	24	22	21	21	30	27	29	30	28	26	31	27	31	31	30	29
AK003858	3	2	3	3	3	3	4	3	3	3	4	4	3	2	3	2	3	3	3	2	3	3	2	2	3	3	3	3	3	3	3	3	3	3	3	3
AK003859	1760	1840	1730	1735	1729	1765	1659	1797	1709	1653	1781	1741	1698	1820	1693	1715	1781	1799	1529	1566	1526	1499	1583	1561	1602	1701	1690	1615	1690	1716	1707	1800	1737	1688	1684	1774
AK003860	15	13	15	13	14	16	15	9	15	16	13	14	13	10	13	12	9	13	13	10	13	12	10	12	13	13	14	12	14	14	16	13	16	18	16	15
AK003863	17	14	19	17	18	18	21	11	17	18	13	14	18	13	18	16	13	15	19	14	20	19	18	18	18	17	19	18	18	20	21	15	21	20	18	18
AK003874	31	32	32	34	32	32	34	51	33	36	34	39	20	26	23	20	24	25	24	35	24	26	28	29	25	37	25	25	26	29	28	33	28	29	29	31
AK003880	3	4	3	3	3	3	5	6	5	5	5	6	10	9	10	11	8	10	9	9	9	9	9	10	4	5	5	5	4	4	5	5	4	4	4	4
AK003892	65	55	64	63	62	59	76	68	73	72	64	70	87	83	78	82	85	83	91	93	89	90	92	94	62	53	58	57	58	57	73	75	70	72	72	67
AK003895	21	22	20	25	21	20	21	24	26	23	23	23	16	25	18	14	22	17	19	22	19	17	17	18	21	20	21	20	21	21	26	26	25	23	20	20
AK003899	7	7	7	6	6	6	7	7	7	7	7	8	11	11	10	10	10	9	10	12	11	11	11	11	7	6	7	6	7	7	8	7	7	8	8	7
AK003909	23	21	24	23	22	23	35	30	31	33	30	30	28	28	30	30	26	28	29	30	28	28	26	29	26	22	24	25	25	23	24	22	24	24	25	22
AK003942	13	10	13	12	12	12	6	6	6	5	6	6	6	5	5	5	6	5	6	6	6	5	6	5	17	15	16	18	16	15	12	10	11	11	11	10
AK003956	24	25	30	25	24	25	14	17	15	14	16	19	9	11	10	11	12	10	10	11	9	10	9	11	35	31	33	36	33	32	28	26	24	25	27	26
AK003966	148	141	149	142	142	143	123	114	116	123	118	114	114	115	116	116	115	119	129	136	136	136	127	133	145	129	131	133	132	137	130	128	129	128	133	129
AK003990	59	51	60	59	56	52	55	46	54	55	52	51	80	74	72	72	68	71	67	63	66	69	62	62	62	53	59	60	60	57	55	50	52	55	57	52
AK003996	0	0	0	0	0	0	0	0	0	0	0	0	0	0	0	0	0	0	0	0	0	0	0	0	0	0	0	0	0	0	1	1	1	1	1	0
AK004004	18	15	20	17	16	17	27	25	25	24	23	25	22	22	22	22	23	23	16	15	15	16	15	14	20	16	18	19	18	17	17	16	15	17	17	15
AK004012	5	4	4	4	5	4	4	4	3	4	3	4	2	2	2	2	2	2	2	2	2	2	2	2	4	4	4	4	4	4	4	4	4	4	4	4
AK004019	25	20	27	24	23	24	46	35	45	43	38	39	61	49	62	58	50	52	33	25	30	31	27	28	29	23	26	27	25	26	26	23	25	26	26	23
AK004031	97	88	98	98	93	93	104	99	99	107	101	104	98	98	92	91	83	94	107	102	107	109	94	93	136	110	124	135	135	117	116	122	124	122	116	116
AK004034	37	31	33	33	32	32	41	35	40	40	37	36	39	35	40	41	36	41	52	52	51	51	49	54	37	33	37	36	37	35	36	34	36	38	37	35
AK004037	25	28	25	26	27	26	28	25	30	29	27	27	33	27	32	27	31	32	41	37	38	40	40	37	22	23	23	24	22	22	27	29	28	28	29	27
AK004068	3	4	3	2	3	3	2	3	2	3	2	3	3	3	4	3	3	4	4	4	5	4	4	5	3	3	2	3	3	3	4	4	4	4	4	4
AK004076	92	80	96	91	89	89	119	85	112	117	99	89	132	113	130	124	103	119	133	117	143	131	118	117	93	76	94	91	91	92	91	77	93	98	95	83
AK004083	29	29	30	30	30	29	19	22	19	18	19	22	16	17	14	16	17	17	16	13	14	15	15	14	41	32	34	36	34	32	29	32	31	30	29	30
AK004087	9	8	10	8	7	7	7	5	5	6	6	6	9	9	8	9	7	9	10	9	10	10	10	9	11	8	9	11	10	9	10	8	10	9	9	9
AK004089	8	7	7	7	7	8	9	6	7	9	7	7	11	9	12	10	10	10	9	10	10	9	9	10	7	6	7	6	7	7	7	7	7	7	7	7
AK004090	1	0	1	1	1	1	1	0	1	1	1	1	0	0	0	0	0	0	0	0	0	0	0	0	0	0	0	0	0	0	1	1	1	1	1	1
AK004119	0	0	0	0	0	0	0	0	0	0	0	0	0	0	0	0	0	0	0	0	0	0	0	0	1	1	0	1	1	1	1	1	1	1	1	1
AK004120	68	71	65	62	65	59	108	95	98	101	96	96	100	106	109	105	108	97	118	109	109	107	105	105	69	68	72	68	69	66	74	74	75	74	76	73
AK004129	34	28	32	33	31	27	30	27	30	31	31	29	29	28	29	27	29	30	29	26	30	30	27	29	25	27	26	25	27	24	35	32	33	35	36	33
AK004139	120	117	118	125	122	125	127	106	125	129	112	114	137	124	140	127	121	127	139	128	135	127	125	129	109	105	112	108	111	108	118	109	113	112	110	108
AK004151	28	26	27	28	27	26	35	29	32	32	29	32	51	48	49	44	43	47	49	52	51	50	50	51	29	29	33	29	31	32	37	32	39	37	35	34
AK004153	11	10	13	11	11	11	9	9	9	7	7	8	7	8	6	6	7	6	8	9	8	7	7	7	13	10	12	13	13	12	9	10	10	9	9	8
AK004187	12	7	11	12	10	10	7	5	7	8	6	6	1	2	1	1	2	1	1	1	1	1	1	2	8	6	8	9	8	8	9	7	8	9	8	8
AK004190	26	23	25	23	22	22	24	20	23	23	21	20	21	19	20	18	17	20	30	26	28	26	26	26	24	20	22	24	23	22	26	24	26	27	27	23
AK004208	16	13	16	15	15	15	18	10	16	16	13	11	13	12	13	12	11	11	17	12	15	14	12	11	15	12	15	15	15	14	18	13	19	18	17	16
AK004244	12	10	11	11	11	12	14	13	11	12	12	13	21	19	19	20	19	20	19	17	18	18	18	18	11	9	10	11	9	10	12	11	11	10	11	10
AK004254	11	7	10	10	9	9	10	4	10	9	7	6	9	7	7	8	7	6	8	6	10	7	7	5	9	7	10	10	9	10	9	6	9	10	8	8
AK004270	85	65	82	84	82	81	68	45	70	68	63	54	66	55	70	70	62	55	64	54	71	72	64	64	74	64	77	77	79	82	81	65	83	80	80	74
AK004276	1	1	1	1	1	1	1	1	1	1	1	1	0	0	0	0	0	1	1	1	1	1	0	1	2	2	2	2	2	2	1	1	1	1	1	1
AK004283	10	10	10	10	10	10	15	15	16	15	14	15	18	16	18	18	16	17	21	19	20	20	20	19	13	11	12	12	12	12	15	14	14	14	13	14
AK004285	21	16	20	17	17	18	36	26	35	34	34	35	28	23	27	25	25	26	23	20	21	22	22	22	29	27	27	27	28	26	23	21	25	23	23	22
AK004325	1	1	1	1	1	1	2	2	1	2	2	2	2	2	2	3	2	2	2	2	2	2	2	2	2	2	1	1	2	2	2	2	2	2	2	2
AK004331	13	10	13	12	12	12	16	10	16	16	13	12	22	18	22	19	17	19	21	18	22	22	17	19	12	8	11	10	10	11	11	7	11	11	11	10
AK004336	27	29	25	23	28	27	22	16	22	21	20	22	49	38	48	51	38	42	41	30	40	37	34	35	31	26	30	31	27	30	23	19	22	20	22	20
AK004342	79	73	85	71	73	71	74	76	69	74	70	68	89	81	74	79	81	81	64	59	65	70	64	59	144	107	120	137	120	111	69	73	67	70	78	65
AK004359	0	0	0	0	0	0	0	0	0	0	0	0	0	0	0	0	0	0	0	0	0	0	0	0	1	0	1	1	1	0	1	0	1	1	1	1
AK004360	4	3	4	3	4	3	3	3	3	2	3	3	2	2	2	2	2	2	4	4	4	4	4	4	2	3	3	2	3	3	4	3	4	3	3	3
AK004381	0	0	0	0	0	0	0	0	0	0	0	0	0	1	1	1	1	1	0	0	0	0	0	0	0	0	0	0	0	0	0	0	0	0	0	0
AK004398	0	0	0	0	0	0	0	0	0	0	0	0	0	0	0	0	0	0	1	1	1	1	1	1	0	0	0	0	0	0	0	0	0	0	0	0
AK004415	2	2	1	2	1	2	1	1	1	2	1	1	2	2	3	2	2	2	2	2	2	2	1	2	1	1	2	1	2	2	2	2	2	2	2	2
AK004419	11	10	12	9	11	11	9	10	10	10	11	10	9	9	10	10	10	9	9	8	8	9	7	8	13	14	13	13	13	13	8	10	10	9	9	10
AK004439	0	0	0	0	0	0	1	1	1	1	1	1	0	0	0	0	0	0	0	0	0	0	0	0	0	0	0	0	0	0	0	0	0	0	0	0
AK004440	5	4	5	4	4	3	5	3	5	2	3	4	7	6	6	5	9	6	7	5	5	4	6	5	7	5	7	7	5	5	6	5	5	3	4	5
AK004444	30	28	32	30	30	29	34	40	35	33	32	39	31	34	28	30	30	31	32	34	32	32	33	32	36	33	34	33	33	33	30	28	25	29	29	27
AK004450	1	1	1	1	1	1	1	1	1	1	1	1	1	0	1	0	0	0	1	1	1	1	1	1	1	1	1	1	1	1	1	1	1	1	1	1
AK004474	1	1	1	1	1	1	1	1	0	1	0	0	1	1	1	1	1	1	0	0	0	0	0	0	0	0	0	0	0	0	0	0	0	0	0	0
AK004486	10	10	11	10	10	10	8	8	9	8	8	8	11	12	12	12	11	10	11	9	10	9	8	9	9	8	10	10	10	8	9	7	9	9	9	8
AK004493	3	3	4	4	3	3	6	6	7	6	7	7	4	4	4	4	7	4	6	5	5	6	5	5	3	3	3	4	4	3	4	3	4	4	3	4
AK004510	29	25	27	28	25	22	39	25	38	31	30	28	30	24	32	26	34	26	31	25	30	25	25	25	24	18	25	24	22	21	34	26	30	26	24	24
AK004519	444	444	426	465	448	433	356	339	372	341	375	342	300	291	304	295	303	270	292	264	272	255	259	250	351	392	388	371	383	364	360	339	381	355	321	377
AK004524	4	3	3	4	3	3	5	4	5	6	5	5	5	4	4	4	4	4	4	3	4	3	3	3	6	5	6	6	6	6	6	6	5	5	5	5
AK004526	25	23	26	26	26	25	23	29	26	22	24	25	18	25	17	19	20	17	20	25	21	21	19	18	37	37	35	40	35	34	31	32	30	29	31	29
AK004527	18	17	17	16	17	15	19	14	20	21	17	17	16	14	14	14	14	16	22	19	19	19	18	18	18	15	15	17	17	15	16	13	17	17	15	15
AK004541	6	6	6	6	6	6	8	9	8	9	9	8	12	12	11	11	11	12	10	10	11	11	10	9	7	8	9	8	8	8	9	7	9	8	8	9
AK004546	59	45	60	56	54	54	61	47	60	59	53	53	51	43	49	51	45	43	54	44	51	52	46	45	70	57	69	68	67	64	65	55	63	62	59	55
AK004547	56	53	60	60	60	57	57	52	61	58	57	61	55	51	56	56	53	57	61	57	62	60	61	60	56	55	56	57	59	60	55	53	54	59	56	52
AK004549	33	34	35	34	30	30	36	35	36	33	32	36	42	41	43	38	38	40	48	47	47	45	45	42	34	32	33	33	33	32	39	34	39	38	35	35
AK004559	0	1	0	1	1	0	0	0	0	0	0	0	0	0	0	0	0	0	0	0	0	0	0	0	1	1	1	1	1	1	1	1	1	1	1	1
AK004560	8	10	9	8	9	8	9	10	10	9	11	12	7	8	8	8	8	7	9	9	9	9	10	9	11	12	9	11	10	10	11	11	10	12	12	11
AK004568	671	669	716	666	687	664	764	722	772	763	734	706	892	912	911	900	895	904	861	867	861	864	863	844	723	696	709	707	707	702	795	767	768	792	800	778
AK004569	16	15	15	16	17	16	13	14	13	14	14	14	12	11	14	14	13	13	13	13	14	16	16	16	14	16	14	14	14	15	14	13	15	16	17	16
AK004573	4	3	4	4	4	4	3	2	3	2	2	2	2	1	1	1	1	1	5	4	4	4	4	3	5	4	5	5	5	3	5	4	5	4	5	4
AK004575	10	9	10	10	9	9	13	11	13	12	12	11	17	15	17	18	16	16	18	16	18	20	17	18	10	10	12	10	10	10	12	10	12	12	11	11
AK004593	62	68	60	65	69	63	71	61	70	74	73	68	75	76	79	71	76	75	90	99	93	89	83	89	58	61	57	57	57	60	74	76	79	78	72	79
AK004595	28	19	29	34	26	24	7	67	9	8	7	12	9	6	7	9	7	8	10	9	10	10	12	10	19	45	16	15	14	18	13	16	21	12	9	12
AK004598	33	32	32	35	38	36	26	23	25	25	27	25	16	15	15	15	17	15	21	16	20	18	18	17	26	32	30	27	28	26	38	32	35	33	30	34
AK004607	83	75	79	83	84	76	94	52	94	96	94	75	92	76	104	90	84	86	55	47	73	64	54	57	82	72	91	84	88	83	95	68	95	91	75	83
AK004608	1	1	1	2	2	2	1	2	6	12	8	5	2	2	8	5	3	2	2	2	5	6	3	2	1	2	1	2	3	3	1	1	4	6	4	3
AK004611	28	25	26	26	25	25	28	24	27	26	25	28	35	31	35	37	33	31	32	27	34	34	32	30	33	26	32	31	30	30	27	25	27	28	28	27
AK004612	3	3	3	3	3	3	3	2	3	3	3	3	5	4	4	4	3	4	6	5	6	6	5	5	6	5	6	8	5	5	4	4	4	4	3	4
AK004614	31	30	37	35	35	32	34	27	38	31	36	34	37	36	40	35	33	31	36	26	34	32	30	26	50	41	51	55	49	47	45	33	42	42	36	38
AK004632	52	43	50	50	46	46	41	34	40	39	37	36	45	39	45	44	42	39	41	35	40	38	36	34	55	49	55	57	55	54	51	43	49	49	50	47
AK004633	234	240	246	224	221	233	266	236	264	251	242	252	300	287	299	298	291	306	289	266	285	297	274	282	248	225	251	246	246	245	261	234	251	259	255	243
AK004643	44	36	43	39	39	40	47	36	48	46	41	39	47	42	48	47	42	42	48	43	49	51	43	45	40	35	40	40	38	38	41	35	44	43	40	40
AK004644	279	239	274	278	260	249	325	273	315	293	295	299	433	397	416	412	408	411	349	325	363	370	345	332	336	278	331	329	315	298	256	243	253	254	232	234
AK004646	0	0	0	1	1	0	2	2	2	2	2	2	1	1	1	1	1	1	2	2	2	2	2	2	1	1	1	1	1	1	2	1	2	2	2	2
AK004647	1	1	1	1	1	1	2	3	3	3	3	3	2	2	3	2	2	3	4	5	4	4	3	3	2	2	2	2	2	2	2	2	2	2	2	2
AK004652	1	1	1	1	1	1	2	2	2	2	2	2	3	3	2	3	3	3	2	2	2	2	2	2	2	2	2	2	2	2	2	2	2	2	2	1
AK004655	50	63	50	52	54	59	55	56	54	63	65	60	53	51	55	53	71	50	58	56	57	59	59	61	54	66	55	56	61	62	73	70	75	72	69	79
AK004662	89	76	84	85	80	85	82	62	83	73	68	64	80	74	75	72	71	71	80	73	79	76	70	73	84	71	88	85	82	80	84	75	82	79	73	72
AK004665	5	5	5	5	5	5	6	7	7	7	7	6	8	8	8	10	8	8	8	7	7	8	7	8	5	5	5	5	5	5	6	6	7	6	6	7
AK004668	28	25	30	27	27	29	36	28	34	35	31	34	32	27	35	32	31	29	32	29	34	32	30	30	29	28	32	30	32	33	33	28	32	36	31	32
AK004670	3	4	3	3	4	4	4	4	4	5	4	4	4	4	4	4	3	3	3	2	3	3	3	3	4	4	5	4	4	4	7	6	7	7	6	7
AK004675	0	0	0	0	0	0	0	0	0	0	0	0	0	1	1	1	1	1	0	0	0	0	0	0	0	0	0	0	0	0	0	0	0	0	0	0
AK004688	6	6	7	6	6	6	7	8	7	6	7	7	8	8	7	7	8	8	8	7	7	7	6	6	11	10	11	11	11	9	8	7	8	7	8	7
AK004695	19	15	20	18	19	17	21	17	19	18	15	17	19	14	17	16	16	17	16	14	16	18	15	15	26	18	22	23	23	21	22	17	19	19	19	15
AK004704	50	41	47	48	45	45	55	44	55	54	54	53	45	44	47	43	45	45	43	36	43	43	42	40	41	43	47	44	46	44	52	47	50	48	48	47
AK004708	3	3	3	3	2	3	4	2	3	3	3	3	3	3	3	3	3	3	2	2	2	3	2	2	3	2	3	2	3	3	4	3	4	4	4	4
AK004717	16	17	18	16	16	17	18	17	18	18	18	18	21	19	20	19	20	20	22	21	21	22	20	19	18	17	18	19	18	18	20	19	20	20	20	20
AK004719	31	115	28	35	38	56	24	101	27	35	68	105	23	50	25	38	65	57	23	47	23	30	55	54	31	111	34	38	41	54	33	139	38	44	74	104
AK004734	38	28	38	36	37	33	38	26	35	36	32	30	34	23	31	30	26	26	35	26	36	32	29	26	42	33	41	43	40	39	40	29	41	35	36	34
AK004735	1	1	1	1	1	1	0	0	0	0	0	0	0	0	0	0	0	0	1	1	1	1	1	1	0	0	0	0	0	0	0	0	0	0	0	0
AK004737	11	11	11	10	9	9	7	7	8	9	11	11	7	5	7	9	15	12	8	8	7	10	11	10	15	10	14	15	14	14	10	11	10	10	11	9
AK004750	22	18	24	24	21	20	18	14	17	16	15	17	19	16	17	17	15	16	19	15	17	17	16	14	24	18	23	24	22	20	20	18	20	21	20	17
AK004757	13	13	13	13	15	13	9	8	9	9	9	8	9	9	8	9	8	8	6	6	6	7	6	6	15	14	16	16	15	15	13	13	12	12	13	13
AK004759	4	4	4	4	4	4	5	7	6	5	5	6	9	10	9	9	9	9	5	4	4	5	5	5	6	6	5	7	6	5	7	5	6	5	5	6
AK004762	6	5	6	6	6	5	3	3	3	3	3	3	3	2	3	4	3	2	3	2	3	3	3	2	13	9	12	14	13	9	5	5	6	6	6	5
AK004767	166	129	178	167	151	153	162	109	148	153	140	123	138	91	126	127	119	112	124	83	120	129	106	103	188	146	177	182	175	164	160	120	163	155	153	147
AK004768	16	19	17	16	17	16	18	22	19	19	19	24	19	19	19	20	23	20	21	22	21	21	22	23	20	21	19	20	20	21	22	24	21	22	25	24
AK004770	13	16	12	13	13	13	8	18	9	9	10	13	11	14	11	11	9	13	9	14	9	9	11	12	13	21	12	12	13	13	11	20	13	12	14	15
AK004786	14	15	12	12	13	12	13	15	14	15	16	15	12	11	13	10	10	11	15	12	15	12	12	13	17	17	17	17	18	14	13	12	14	13	10	15
AK004793	5	6	6	6	7	6	5	3	5	6	5	5	7	7	6	6	6	5	6	6	6	6	6	7	5	5	6	5	5	5	5	4	5	5	4	6
AK004794	4	2	3	3	3	4	6	5	5	6	6	6	1	2	1	2	1	2	1	1	2	1	2	2	3	4	4	3	4	4	2	2	2	2	2	2
AK004803	0	1	1	1	1	1	0	0	1	1	1	0	0	0	0	0	1	0	0	0	0	1	1	1	1	2	1	1	1	1	0	0	0	0	0	1
AK004804	116	114	113	118	120	113	80	86	87	79	90	87	75	80	80	75	75	72	99	80	92	85	84	78	129	123	122	129	128	120	118	117	116	114	106	108
AK004806	35	33	36	37	35	34	27	25	27	22	22	21	30	30	29	25	26	25	34	28	32	29	26	25	33	25	32	33	32	28	34	36	32	32	31	30
AK004808	22	16	24	22	21	20	21	13	20	18	17	15	12	13	12	13	12	12	12	10	11	11	11	10	25	18	24	26	24	23	19	14	19	19	18	16
AK004813	0	0	0	0	0	0	0	0	0	0	0	0	0	0	0	0	0	0	0	0	0	0	0	0	0	0	0	0	0	0	0	0	0	0	1	1
AK004814	0	0	0	0	0	0	0	0	0	0	0	0	0	1	0	0	0	1	0	0	0	0	0	0	0	0	0	0	0	0	0	0	0	0	0	0
AK004820	19	17	21	18	17	18	17	16	14	15	15	16	19	20	17	19	19	18	19	17	17	17	18	17	21	18	19	18	19	18	19	17	17	17	16	17
AK004821	1	1	1	1	1	1	0	0	0	0	0	0	0	0	0	0	0	0	0	0	0	0	0	0	1	2	1	1	2	2	1	1	1	1	1	1
AK004841	6	5	5	7	6	5	5	6	5	5	6	7	16	14	16	16	14	14	14	10	13	13	12	10	10	8	8	10	9	9	7	7	9	8	6	8
AK004847	220	215	220	221	223	210	241	204	266	230	251	209	224	183	229	216	213	198	231	177	218	215	202	190	273	267	279	271	274	254	243	202	231	242	216	229
AK004852	25	23	30	26	26	23	35	29	33	31	28	27	46	40	44	40	37	39	40	31	37	36	28	30	38	29	36	38	36	32	27	24	25	26	25	24
AK004870	11	11	11	11	12	12	13	8	13	12	10	8	8	5	8	6	6	5	9	7	9	8	7	8	7	7	8	7	8	7	13	8	12	13	10	12
AK004880	1	1	1	1	1	0	0	0	0	0	0	0	0	0	0	0	0	0	0	0	0	0	0	0	1	1	1	1	1	1	1	1	1	1	1	1
AK004884	14	14	15	13	14	14	10	10	10	9	10	10	12	9	12	10	9	10	13	8	12	11	12	9	29	25	26	29	26	25	16	12	15	13	13	12
AK004894	19	15	21	19	18	18	10	9	10	10	9	11	10	8	8	10	9	9	7	7	7	8	9	6	23	19	20	21	20	18	18	16	18	17	15	16
AK004898	1	1	1	1	1	1	3	3	2	2	2	2	1	2	1	1	1	1	3	3	3	3	2	2	2	1	1	2	2	2	3	2	2	2	2	2
AK004912	2	2	2	2	2	2	0	0	0	0	0	0	0	0	0	0	0	0	0	0	0	0	0	0	4	3	3	4	3	3	0	0	1	1	1	1
AK004916	3	3	4	3	2	3	3	2	2	2	2	2	2	2	2	2	2	2	2	2	2	2	2	2	3	3	3	3	3	3	3	3	3	3	4	3
AK004920	3	3	3	3	3	3	4	4	4	4	4	4	5	5	5	5	6	5	5	4	5	4	3	4	6	5	6	6	6	5	4	4	4	4	3	3
AK004937	4	6	4	4	3	2	1	1	1	1	1	3	1	1	1	1	3	2	2	1	1	1	2	2	3	3	3	3	2	2	5	7	4	4	3	5
AK004941	12	12	11	12	11	9	13	13	12	13	12	10	18	15	15	16	16	17	12	13	13	14	14	13	12	10	12	11	11	11	11	10	12	10	10	10
AK004947	378	327	400	376	343	331	258	241	254	231	257	257	362	375	338	337	315	352	333	303	314	332	317	291	443	374	414	439	414	365	328	313	316	330	329	298
AK004952	28	21	28	29	26	25	32	27	27	28	27	25	28	25	27	26	24	25	24	23	27	27	24	24	24	22	26	24	24	24	26	24	27	27	26	25
AK004961	9	9	9	8	8	8	8	8	8	8	7	8	13	11	12	11	11	12	8	8	8	8	8	7	10	8	9	9	10	9	8	7	8	7	7	7
AK004972	3	5	4	4	4	4	4	2	3	3	4	4	3	3	3	3	2	3	5	4	4	5	5	4	3	3	4	5	4	4	4	4	4	4	3	5
AK004974	16	15	19	19	16	19	19	12	19	18	15	12	11	10	13	12	9	10	14	12	14	13	11	12	15	13	15	15	15	15	21	18	21	20	18	18
AK004983	7	8	8	8	8	8	9	9	8	9	9	9	8	9	8	8	7	8	7	11	7	9	8	8	6	8	6	6	7	8	8	7	8	8	9	8
AK004992	41	39	45	41	39	40	27	38	29	30	30	32	37	41	32	34	40	39	32	36	32	34	36	35	39	39	38	37	38	41	38	41	36	37	36	37
AK005001	144	140	143	153	148	146	122	107	123	125	132	112	78	69	89	78	76	70	98	79	90	78	87	83	122	141	136	123	133	127	149	135	152	147	127	152
AK005009	1	4	2	2	3	4	1	3	1	3	3	3	2	2	2	2	2	2	1	1	1	2	2	2	2	8	2	2	3	4	3	6	4	5	7	8
AK005016	10	11	10	10	13	11	8	7	8	9	7	7	2	2	2	2	2	3	3	3	3	3	3	3	8	10	10	9	10	9	10	8	11	9	10	11
AK005023	24	18	20	24	23	23	29	30	26	23	25	23	26	32	27	29	29	28	25	32	28	30	29	29	19	22	21	19	21	22	25	25	23	25	21	24
AK005025	46	40	51	44	45	42	46	35	45	43	40	38	54	51	54	52	45	50	53	47	55	52	49	47	46	37	43	47	48	41	47	44	49	48	49	42
AK005026	116	106	105	115	116	110	93	91	94	89	89	85	71	69	80	74	74	73	96	83	99	98	93	89	118	102	124	119	113	106	113	108	116	108	105	114
AK005032	58	51	53	56	57	54	41	32	45	40	45	39	36	33	38	33	33	35	39	32	41	35	34	33	48	44	50	48	48	46	64	49	58	56	52	57
AK005036	0	0	0	0	0	0	0	0	1	1	0	0	0	0	0	0	0	0	0	0	0	0	0	0	0	0	0	1	0	0	0	0	0	0	0	0
AK005038	19	20	20	20	19	18	22	18	23	22	24	21	23	22	24	21	20	24	26	22	26	25	24	23	22	23	23	23	24	22	21	19	20	21	22	20
AK005041	6	5	7	5	6	5	6	7	6	5	5	5	6	7	7	7	7	7	6	5	6	5	5	6	7	6	6	6	6	6	6	6	5	5	5	5
AK005044	16	14	16	15	14	15	17	17	14	15	14	15	18	21	18	19	19	18	16	20	19	19	19	18	13	13	13	13	13	14	14	15	14	14	15	13
AK005046	7	5	7	7	7	6	6	3	5	6	5	4	5	4	4	5	4	4	5	3	4	5	4	3	11	7	10	10	10	8	9	5	8	9	7	6
AK005048	13	10	11	12	11	10	11	11	9	11	10	9	7	7	8	6	7	6	6	7	7	7	5	6	9	8	9	8	8	8	11	11	11	13	10	10
AK005050	6	5	4	6	5	6	6	6	5	6	5	4	3	3	4	4	4	4	4	4	4	4	4	4	5	5	4	5	3	5	3	4	4	4	4	3
AK005053	7	6	6	5	6	5	6	6	6	6	6	6	4	5	5	4	4	6	5	4	5	4	5	4	7	7	6	6	6	6	8	6	7	8	7	6
AK005070	41	33	39	37	36	37	32	31	30	29	31	31	30	27	25	29	26	28	29	25	28	29	25	25	46	35	43	43	42	37	39	40	39	37	36	37
AK005093	19	22	18	17	20	19	16	13	14	15	15	14	17	16	18	15	15	16	20	18	18	17	18	18	15	16	16	14	16	15	20	18	20	19	18	18
AK005098	19	20	20	18	21	19	28	29	26	28	24	27	31	34	31	29	34	34	23	28	24	25	25	27	19	21	18	20	22	20	19	21	20	21	21	21
AK005101	4	3	4	4	5	3	5	3	5	4	4	3	6	5	5	5	4	4	7	4	7	5	5	5	4	3	4	4	4	4	5	4	5	5	4	4
AK005105	4	4	4	4	5	5	4	4	4	4	4	3	2	3	3	2	3	2	4	4	4	4	4	4	3	3	3	3	3	3	3	3	4	4	3	3
AK005112	7	10	8	7	8	8	7	8	7	8	7	7	10	10	10	9	10	10	9	10	8	9	8	9	8	7	7	8	7	7	8	9	8	8	9	8
AK005123	6	5	5	5	5	5	8	6	8	7	7	7	9	9	8	9	9	10	9	12	11	11	11	12	4	5	4	4	4	5	7	6	7	7	7	6
AK005126	9	6	8	7	7	7	7	6	6	6	5	6	8	7	7	8	6	8	4	3	4	4	4	3	9	6	7	8	8	8	6	6	5	5	7	4
AK005130	2	2	2	2	2	1	1	0	1	1	1	1	2	1	1	2	2	1	2	1	2	2	1	1	3	2	2	3	3	3	1	1	1	1	1	1
AK005139	9	11	9	9	8	10	7	14	7	8	9	11	15	21	15	14	15	18	14	24	15	16	14	17	11	12	11	10	11	10	9	15	9	10	9	10
AK005148	16	17	17	17	17	17	14	14	15	13	15	18	17	17	17	18	16	18	16	16	15	16	15	16	31	25	29	29	28	25	23	20	22	21	21	22
AK005158	13	10	14	13	15	14	19	16	19	19	19	18	14	12	12	13	12	13	10	9	10	10	10	10	12	13	13	13	13	13	10	10	9	10	10	10
AK005160	1	1	1	1	1	1	0	0	0	0	0	0	0	0	0	0	0	0	0	0	0	0	0	0	1	1	1	1	1	1	1	1	1	1	1	1
AK005166	0	0	0	0	0	0	0	0	0	0	0	0	0	0	0	0	0	0	1	1	0	1	0	0	0	0	0	0	0	0	1	0	0	0	0	1
AK005169	94	87	88	88	96	91	85	82	88	81	87	78	104	76	95	86	78	85	76	60	72	69	70	68	101	104	104	101	98	101	58	55	57	51	55	55
AK005172	35	33	36	34	34	36	40	48	42	41	39	44	50	60	49	55	55	58	35	40	35	38	39	38	35	35	34	34	34	36	31	38	33	34	35	34
AK005178	1	1	1	1	1	1	1	1	1	1	1	1	0	0	0	0	0	0	1	1	1	1	1	1	1	0	1	0	0	1	1	1	1	1	1	1
AK005181	9	7	10	9	8	8	10	4	10	10	9	7	8	5	9	9	7	7	11	6	11	11	9	8	10	6	10	10	10	9	13	5	11	10	9	8
AK005192	47	39	49	44	43	42	37	28	36	34	30	29	43	33	39	41	38	35	47	36	50	45	39	38	52	40	54	52	52	50	45	36	43	44	42	38
AK005193	1	1	1	1	1	1	1	1	1	2	1	2	1	0	1	0	1	1	3	3	3	3	3	3	2	1	1	2	1	1	2	2	2	2	2	2
AK005197	0	0	0	0	0	0	1	1	1	1	1	1	1	1	1	1	1	1	1	1	1	1	1	1	0	0	0	0	0	0	0	0	0	0	0	0
AK005203	542	540	550	513	552	551	638	606	634	596	615	568	460	428	452	413	461	452	531	495	548	482	525	530	464	516	518	471	497	503	502	493	532	489	460	486
AK005204	19	18	20	18	18	16	27	22	24	24	23	22	31	34	32	32	32	32	36	35	32	33	34	33	17	17	17	16	18	17	22	19	21	24	23	21
AK005213	34	37	36	35	33	36	37	39	36	36	37	38	38	42	43	40	52	42	38	41	39	34	41	41	32	32	30	32	32	30	38	37	36	35	35	38
AK005223	104	90	111	106	106	104	112	97	112	108	110	97	93	75	85	81	76	72	99	76	90	88	83	81	100	96	105	101	100	101	95	84	92	92	86	84
AK005226	110	99	112	112	110	107	102	88	104	95	104	98	99	84	95	97	93	89	85	69	86	84	79	73	123	107	124	125	125	121	116	91	110	111	99	105
AK005230	2	2	2	3	4	3	3	2	3	3	2	2	2	1	1	1	2	1	1	2	2	1	1	1	2	2	2	3	2	3	4	3	3	3	3	4
AK005233	49	51	55	52	57	53	49	43	48	55	50	45	58	56	63	60	53	59	56	55	59	54	53	54	46	44	49	48	49	49	47	42	46	50	44	47
AK005239	6	4	7	7	6	5	6	2	6	4	3	3	6	4	5	5	5	4	5	3	5	5	3	3	7	5	6	6	6	6	7	5	7	7	6	5
AK005245	4	4	4	3	3	4	4	4	4	4	4	4	5	5	5	5	5	5	5	5	5	5	5	5	3	3	3	4	3	3	5	5	5	4	5	4
AK005273	145	134	139	139	140	136	130	116	128	128	130	126	115	109	118	115	116	112	119	115	119	121	116	117	153	144	150	152	158	157	151	131	153	147	145	144
AK005277	14	14	15	15	14	12	13	11	12	13	11	11	11	9	8	9	9	8	10	10	10	10	9	9	16	14	15	16	15	14	16	13	16	15	15	15
AK005286	7	7	8	8	8	8	8	7	7	8	7	8	7	8	7	7	6	7	8	9	8	8	8	9	6	8	8	7	8	7	10	9	9	10	9	10
AK005287	44	37	37	41	42	40	39	39	35	39	35	35	38	41	37	39	40	38	39	43	41	39	39	39	36	40	41	38	40	40	38	39	37	38	37	38
AK005293	2	2	2	2	2	2	3	3	2	2	2	2	3	3	3	3	3	3	2	2	2	2	2	2	2	2	2	2	2	3	2	2	2	2	2	2
AK005301	1	1	1	1	1	1	1	1	1	1	1	1	1	1	1	1	2	1	1	1	1	1	1	1	1	1	1	1	1	1	1	0	1	0	0	0
AK005310	33	29	33	28	30	28	27	20	27	26	27	21	26	26	27	26	25	24	25	22	24	22	23	24	29	28	29	30	29	28	35	30	35	31	31	30
AK005315	18	17	17	19	18	18	24	24	24	25	24	26	21	18	21	22	21	21	19	17	19	17	19	19	17	18	17	17	18	19	20	19	19	19	17	19
AK005318	1	1	1	1	1	1	1	1	1	1	1	1	1	1	1	1	1	1	1	1	1	1	1	1	1	1	1	1	1	1	1	1	1	1	1	1
AK005325	10	7	10	10	10	10	8	4	8	8	8	8	7	6	7	8	7	7	7	5	7	7	7	6	8	8	8	8	9	8	8	5	8	8	9	7
AK005350	0	0	0	0	0	0	1	0	0	0	0	0	0	0	0	0	0	0	1	1	0	0	0	1	0	0	0	0	0	0	0	0	0	0	0	0
AK005395	1	0	1	1	1	0	1	0	1	1	1	0	1	0	1	1	1	1	2	1	2	1	1	1	1	1	1	1	1	1	1	1	1	1	1	1
AK005441	264	237	265	266	253	257	244	215	241	229	231	217	227	207	237	223	267	220	219	208	208	204	210	206	199	211	224	211	210	218	206	211	210	207	189	220
AK005443	0	3	0	0	0	0	0	20	0	1	1	4	0	3	0	0	1	1	0	7	0	0	1	1	0	2	0	0	0	0	0	6	0	0	1	2
AK005444	6	5	5	6	6	6	10	8	10	10	10	11	8	7	9	9	9	9	7	7	8	9	9	8	3	4	3	4	4	4	7	6	7	7	7	7
AK005461	1	1	1	1	1	1	1	0	1	0	1	1	2	1	2	2	2	2	1	1	1	1	1	1	1	0	1	1	1	0	2	1	1	1	2	2
AK005477	1	1	0	1	1	1	0	0	0	0	1	1	0	0	0	0	0	0	1	1	0	1	1	1	1	1	1	0	1	1	0	0	0	1	1	1
AK005498	373	320	389	368	358	362	408	357	413	399	370	374	532	530	546	531	512	541	521	542	544	536	534	543	271	267	286	267	279	287	343	327	326	349	342	338
AK005500	41	41	42	43	39	42	51	54	51	45	50	55	41	43	41	43	37	43	51	48	48	49	52	52	49	47	45	50	42	46	35	35	33	35	36	37
AK005507	6	6	6	6	5	5	8	6	7	7	6	6	6	7	6	7	5	6	5	6	5	6	6	6	3	3	4	4	4	3	7	8	7	7	8	7
AK005532	13	10	15	12	12	12	13	10	13	11	12	12	18	16	16	17	14	16	17	15	16	17	16	12	20	13	20	21	17	15	14	10	13	13	12	12
AK005534	13	12	13	13	13	13	18	15	17	17	16	15	14	14	15	14	13	13	15	15	15	15	14	15	12	11	13	11	13	13	14	15	14	13	15	13
AK005541	1	1	1	1	1	1	1	1	1	1	1	1	2	2	2	2	2	2	2	2	2	2	2	2	1	1	1	1	1	1	1	0	1	1	1	1
AK005544	10	7	8	9	10	10	13	14	12	13	12	10	12	15	13	13	13	14	8	11	9	10	11	10	4	7	6	4	5	5	5	6	5	4	4	5
AK005551	2	2	3	2	2	2	1	1	1	1	1	1	1	0	1	0	0	1	1	1	1	1	1	1	2	2	2	2	2	2	3	3	3	3	3	3
AK005562	16	15	16	14	13	15	11	13	14	13	12	14	13	13	11	14	13	12	14	16	15	15	15	14	17	16	18	15	16	18	17	15	17	15	16	16
AK005563	5	5	5	5	4	5	7	67	8	5	10	25	8	12	7	8	11	10	4	8	4	4	5	5	6	32	6	6	7	10	4	8	4	3	4	3
AK005564	2	2	2	2	2	2	1	1	1	1	1	1	0	0	0	0	0	0	1	1	1	1	1	1	1	1	1	1	1	1	1	1	1	1	1	1
AK005604	23	22	20	23	23	24	24	23	25	28	26	24	33	32	33	33	30	32	30	32	32	31	31	32	20	23	24	22	24	24	21	20	22	23	20	21
AK005611	0	0	0	0	0	0	1	1	1	1	1	1	1	1	1	1	1	1	0	0	0	0	0	0	0	1	0	0	1	0	0	0	0	0	0	0
AK005645	1	1	1	1	1	1	0	0	0	0	0	0	0	0	0	0	0	0	0	0	0	0	0	0	1	1	1	1	1	1	2	2	1	2	1	1
AK005647	0	0	0	0	0	0	0	0	0	0	0	0	0	0	0	0	0	0	0	0	0	0	0	0	0	0	0	0	0	0	1	0	0	1	0	0
AK005661	62	61	62	63	62	68	75	77	74	76	72	61	58	58	60	58	59	61	69	68	69	64	65	70	60	60	57	60	56	56	51	54	49	50	53	50
AK005673	2	1	1	1	1	1	1	1	1	1	2	2	2	2	2	2	2	2	1	1	1	1	1	1	1	1	1	1	1	1	1	1	1	1	1	1
AK005680	1	1	1	1	1	1	1	1	1	1	1	1	0	1	0	0	1	0	1	1	1	1	1	1	1	1	1	1	1	1	1	1	1	1	1	0
AK005695	1	0	0	0	0	0	1	1	1	1	1	1	1	1	1	1	1	1	0	1	1	1	1	1	0	1	0	0	0	1	0	0	0	0	1	0
AK005699	4	3	5	3	4	4	4	4	3	4	3	4	3	3	3	4	3	3	4	3	4	4	3	3	5	4	5	4	4	4	4	3	4	4	4	3
AK005771	1	1	1	1	1	1	0	1	0	1	1	1	0	0	0	0	0	0	1	0	0	1	0	1	1	1	1	1	1	1	1	1	1	1	1	1
AK005774	1	1	1	1	1	1	0	0	0	1	1	0	1	1	1	1	1	1	1	1	1	1	1	1	1	1	1	1	1	1	1	1	1	1	1	1
AK005776	3	3	3	3	2	2	1	1	1	1	2	1	1	1	1	1	2	1	1	1	1	1	1	1	2	2	2	3	2	2	2	3	2	2	2	3
AK005797	13	13	14	12	13	13	17	14	15	17	15	14	23	19	21	22	18	19	19	18	18	19	18	19	12	13	12	12	12	13	12	12	12	12	13	13
AK005802	4	3	4	3	4	4	4	4	4	4	4	4	3	3	3	3	3	3	4	4	4	4	5	4	3	4	3	3	3	4	4	3	4	4	4	4
AK005804	7	6	7	5	5	7	5	5	4	5	4	5	2	3	2	2	2	2	2	1	2	1	1	1	5	5	5	5	6	5	5	5	6	5	6	4
AK005819	10	11	12	10	11	11	8	7	7	7	8	7	5	5	5	5	5	5	5	5	5	6	6	5	11	11	10	12	10	10	9	10	10	10	9	10
AK005827	1	1	1	1	1	1	1	1	1	1	1	1	1	1	1	1	1	1	1	1	1	1	1	1	1	1	1	1	1	1	1	1	1	1	1	1
AK005831	1	1	1	1	1	1	1	1	1	1	1	1	1	1	1	1	1	1	1	1	1	1	1	1	0	0	0	0	0	0	1	1	1	1	1	1
AK005852	4	4	4	3	4	4	4	4	4	4	4	3	4	4	4	4	4	3	4	3	4	4	3	4	5	4	5	4	4	4	5	5	5	4	5	5
AK005886	1	1	1	1	1	1	1	1	1	1	1	1	1	1	1	1	1	1	1	1	1	1	1	1	0	0	0	0	0	0	1	1	1	1	1	1
AK005891	31	33	32	32	32	35	27	34	27	29	30	30	29	39	31	31	32	35	22	32	24	24	27	29	28	31	27	28	30	33	32	42	35	34	38	39
AK005900	4	3	4	3	4	4	3	2	2	2	2	3	1	1	1	1	1	1	2	2	2	2	2	2	3	3	3	4	3	3	4	3	3	4	4	4
AK005913	3	3	3	3	3	4	2	2	2	2	2	2	5	5	5	5	5	5	3	3	3	3	4	4	2	3	2	2	2	2	2	2	2	2	2	2
AK005931	2	2	2	2	2	2	3	3	2	3	3	3	2	3	3	2	3	3	2	2	2	3	2	2	1	2	2	2	1	2	2	2	2	1	2	2
AK005950	13	12	11	12	14	14	14	11	14	15	13	13	11	10	11	8	10	10	13	11	12	13	12	11	13	13	13	13	12	13	12	12	13	12	13	13
AK005954	48	48	41	43	43	41	67	54	70	70	67	62	102	87	98	94	90	90	103	92	102	96	95	92	42	40	41	41	41	43	48	42	47	44	46	40
AK005965	3	3	3	4	4	3	3	2	2	3	2	2	3	2	2	2	2	3	2	3	2	2	2	2	2	3	3	3	2	3	2	3	2	3	3	3
AK006007	5	5	5	5	5	5	3	3	3	3	4	3	1	1	1	1	1	1	2	2	2	2	2	2	6	5	6	5	5	6	5	5	5	6	4	4
AK006009	34	28	38	33	33	34	42	34	40	41	35	37	40	38	38	41	34	38	38	38	39	40	39	38	39	32	34	33	35	37	35	32	34	35	34	33
AK006062	5	5	5	5	5	5	6	7	6	7	7	7	10	11	10	10	9	9	7	10	9	8	8	8	4	5	4	4	4	5	5	6	5	6	6	6
AK006072	2	1	1	1	1	1	2	2	1	2	2	2	2	2	2	2	2	2	2	2	2	2	2	2	1	1	1	1	1	1	1	1	1	1	1	1
AK006085	1	1	1	1	1	1	1	3	1	1	2	2	1	2	1	2	2	2	1	1	1	1	1	1	1	1	1	1	1	1	1	2	1	1	1	1
AK006115	8	9	7	7	8	8	9	10	7	8	10	9	8	8	7	7	8	7	8	9	8	8	9	9	7	7	6	7	7	8	8	9	8	8	9	9
AK006122	1	1	1	1	1	1	2	2	1	1	1	1	5	4	4	4	4	5	2	2	3	3	3	2	2	2	2	2	2	2	1	1	1	1	1	1
AK006128	27	26	30	27	29	27	32	28	31	30	32	32	42	36	40	40	34	40	30	27	29	33	29	30	39	35	39	39	39	36	35	28	30	31	31	30
AK006149	10	9	9	10	10	10	6	5	6	6	6	6	4	5	4	4	4	4	5	5	6	5	5	6	9	7	8	8	8	7	9	8	8	8	7	8
AK006153	0	0	0	0	0	1	0	0	0	0	0	0	1	1	1	1	1	1	1	1	1	1	1	1	2	1	1	1	1	1	0	0	0	0	0	0
AK006166	8	9	9	9	8	9	11	9	10	11	11	10	9	8	9	9	9	7	8	8	10	9	7	9	7	7	6	6	7	6	9	8	8	10	9	8
AK006177	3	3	4	3	3	4	5	3	4	5	4	4	7	6	6	6	6	6	6	5	6	6	5	5	4	4	4	4	4	4	5	4	5	5	5	5
AK006180	1	1	1	1	1	1	1	1	1	0	1	1	1	1	1	1	1	1	1	1	1	1	1	1	1	1	1	1	1	1	1	1	1	1	1	1
AK006189	0	0	0	0	0	0	0	0	0	0	0	1	1	1	1	1	1	1	1	1	1	1	1	1	0	0	0	0	0	0	0	0	0	0	0	0
AK006197	1	1	1	0	1	1	1	1	1	1	1	1	0	1	0	1	1	1	0	0	0	0	0	0	1	1	1	1	1	1	1	1	0	1	1	0
AK006217	4	3	4	3	3	3	3	2	3	3	3	3	3	2	2	2	2	2	3	2	3	3	3	3	6	3	4	5	5	4	4	3	4	3	5	4
AK006234	7	8	7	6	7	8	8	6	8	8	7	7	6	6	5	6	8	6	9	8	8	8	8	8	7	6	6	6	6	7	8	7	8	8	7	7
AK006283	2	2	2	2	2	2	4	3	4	4	4	4	2	2	3	3	3	2	5	5	5	5	5	5	2	2	2	2	2	2	3	3	2	3	3	3
AK006286	13	13	13	13	13	13	11	11	10	11	10	11	9	10	9	9	9	9	10	10	10	9	9	10	11	10	11	10	10	11	8	11	9	8	10	9
AK006292	1	1	1	1	1	1	0	1	0	0	1	0	1	0	0	0	1	0	0	1	0	1	1	0	0	0	0	0	0	0	1	1	1	1	1	1
AK006303	2	4	3	2	3	4	5	6	5	6	6	6	6	6	7	7	6	7	8	8	7	9	9	8	4	4	4	4	4	4	4	3	4	5	5	4
AK006309	1	1	1	1	1	1	0	0	0	0	0	0	1	1	1	1	1	1	0	0	0	0	0	0	2	1	1	1	1	1	1	1	1	1	2	1
AK006313	0	0	0	0	0	0	1	1	1	1	1	1	0	0	0	0	0	0	0	0	0	0	0	0	1	1	1	1	1	1	1	1	1	1	1	1
AK006314	3	3	3	3	3	3	2	2	2	2	2	2	2	2	2	2	2	2	2	2	2	2	3	2	1	1	1	1	1	1	2	2	2	2	2	2
AK006369	9	18	12	11	13	16	13	27	14	17	18	24	9	14	10	12	12	16	10	21	12	14	17	19	9	16	9	9	11	13	10	23	11	13	14	18
AK006387	4	4	4	4	4	4	2	2	1	1	2	1	3	3	3	3	3	3	2	3	3	3	3	3	6	5	6	6	6	6	4	5	5	5	5	5
AK006388	1	1	1	0	1	1	1	1	1	1	1	1	0	0	0	0	0	0	1	0	0	0	1	1	0	0	0	0	0	0	0	0	0	0	0	0
AK006398	6	7	8	6	6	7	8	8	8	8	8	7	7	7	7	6	5	8	6	6	7	6	6	6	5	6	6	5	6	6	7	5	5	6	5	5
AK006402	0	0	0	0	0	0	1	1	0	0	0	1	1	1	1	1	1	1	1	1	1	1	1	1	0	0	0	0	0	1	0	0	0	0	0	0
AK006418	35	30	35	33	32	31	30	31	32	32	30	27	39	42	36	35	33	39	35	39	37	36	32	35	29	27	32	29	32	32	29	29	28	30	27	29
AK006421	1	1	1	1	1	1	1	2	1	2	1	2	3	2	3	2	3	3	2	3	2	3	2	3	0	0	0	0	0	0	1	1	1	1	1	1
AK006425	0	0	0	0	0	0	1	1	1	1	1	1	3	3	3	3	3	3	1	1	1	1	1	1	0	0	0	0	0	0	0	0	0	0	0	0
AK006478	11	39	11	11	16	21	13	90	13	28	51	64	9	33	11	22	33	30	10	35	12	20	35	36	8	39	8	7	10	15	9	40	9	17	28	35
AK006486	0	0	0	0	0	0	0	1	0	0	0	0	1	1	1	1	1	1	0	0	0	0	0	0	0	0	0	0	0	0	0	0	0	0	0	0
AK006490	1	0	1	0	1	0	2	3	1	1	1	2	5	5	5	5	5	5	1	1	1	1	2	1	1	1	1	1	1	1	1	1	1	1	1	1
AK006509	0	0	0	0	0	0	1	1	1	1	1	1	0	0	0	0	0	0	1	1	1	1	1	1	1	1	1	1	1	1	0	0	0	0	0	0
AK006524	0	0	0	0	0	0	1	1	1	1	1	1	1	1	1	1	1	1	1	1	1	1	1	1	0	0	0	0	0	0	0	0	0	0	0	0
AK006533	4	3	4	4	4	4	6	5	7	8	6	7	6	6	5	6	5	5	6	6	5	6	5	6	6	5	5	5	5	5	6	5	5	6	6	5
AK006541	136	127	141	131	127	130	129	134	127	121	119	136	192	190	182	185	189	187	174	170	168	167	159	167	173	157	168	162	160	150	133	130	126	133	126	134
AK006544	4	4	4	4	5	4	6	5	6	7	5	5	2	3	2	3	2	2	4	5	5	5	5	5	4	4	4	4	4	5	4	4	4	5	5	5
AK006551	13	44	16	15	18	24	16	68	16	23	35	46	17	40	18	22	34	38	17	43	20	23	33	38	14	38	16	15	19	20	16	55	15	18	26	33
AK006556	12	9	13	13	12	11	12	8	11	11	10	9	14	10	13	12	12	12	12	11	13	12	11	12	8	7	9	8	9	9	10	10	11	11	10	10
AK006582	0	0	0	0	0	0	0	0	0	0	0	0	1	1	1	1	1	1	0	0	0	0	0	0	0	0	0	0	0	0	0	0	0	0	1	0
AK006602	29	25	26	26	27	27	34	28	34	32	31	32	30	30	30	32	31	30	35	35	35	34	35	36	22	23	23	21	22	23	28	25	27	27	28	28
AK006658	6	7	7	6	6	6	7	5	6	7	6	6	8	6	10	8	7	7	8	8	9	8	7	7	6	5	5	6	6	5	6	4	6	7	6	6
AK006715	15	13	14	12	12	12	13	15	13	15	13	14	12	13	11	10	14	12	9	12	10	10	10	11	10	12	11	10	11	12	11	16	11	11	10	13
AK006771	1	0	0	0	0	0	1	0	0	1	0	1	1	1	1	1	1	1	1	0	1	0	0	0	1	1	1	1	1	1	1	1	1	1	1	1
AK006782	0	0	0	0	0	0	0	0	0	0	0	0	0	0	0	0	0	0	0	0	0	0	0	0	0	0	0	0	0	0	0	0	0	1	1	1
AK006789	1	1	1	1	1	1	1	1	1	1	1	1	1	1	1	1	1	1	1	1	1	1	1	1	1	1	1	1	1	1	1	1	1	1	1	1
AK006796	2	2	2	2	2	2	1	1	1	1	1	1	5	6	5	5	5	5	4	4	4	4	4	4	2	2	2	2	2	2	3	3	3	3	3	3
AK006811	0	0	0	0	0	0	1	1	1	1	1	1	1	1	1	1	1	1	0	0	0	0	0	0	0	0	0	0	0	0	0	0	0	0	0	0
AK006814	6	6	7	7	6	6	8	4	6	8	6	5	8	7	5	5	6	5	6	5	6	7	5	6	6	5	7	6	7	6	7	6	6	7	7	6
AK006817	10	9	10	11	10	10	8	7	8	8	8	8	9	8	9	8	7	8	9	8	8	9	8	8	14	11	12	13	13	12	10	10	9	10	9	9
AK006835	54	35	53	56	55	53	55	44	52	55	50	45	27	36	31	30	33	30	22	33	27	29	29	29	27	30	32	28	31	34	35	36	36	37	35	37
AK006840	16	16	15	16	17	17	17	15	16	17	16	14	21	23	23	22	20	20	21	20	20	19	19	20	18	16	19	16	18	17	16	14	16	16	15	16
AK006842	1	0	0	1	1	1	0	0	0	0	0	0	0	0	0	0	0	0	0	0	0	0	0	0	1	1	1	1	1	1	2	1	1	1	1	1
AK006888	4	3	3	3	2	4	3	4	3	3	3	3	4	4	4	4	3	4	2	4	3	3	4	3	2	4	3	3	3	3	2	2	2	2	2	3
AK006897	1	1	1	1	1	1	0	0	0	0	0	0	1	1	1	1	1	1	0	0	0	0	0	0	0	0	0	0	0	0	0	0	0	0	0	0
AK006925	7	10	7	7	8	7	7	12	8	9	9	10	9	14	11	11	12	14	8	11	8	10	9	10	8	12	9	8	8	9	7	12	9	9	9	10
AK006956	0	0	0	0	0	0	1	1	1	1	1	1	3	3	3	4	3	4	0	0	0	1	1	0	0	0	0	0	0	0	0	0	0	0	0	0
AK006967	1	1	1	1	1	1	0	0	0	0	0	0	0	0	0	0	0	0	0	0	0	0	0	0	1	1	0	1	0	1	1	1	1	1	1	1
AK006970	2	2	2	2	2	2	1	1	1	1	1	1	2	2	2	2	1	2	1	1	1	1	2	1	2	2	2	2	2	2	3	3	2	2	3	3
AK006992	2	2	2	2	2	2	1	1	1	1	1	1	3	3	3	3	2	2	2	2	2	2	2	2	4	3	3	4	3	4	2	2	2	2	2	2
AK007017	3	3	3	3	3	4	5	5	5	4	4	4	4	4	4	3	4	4	4	4	4	4	4	4	2	2	2	2	2	2	2	2	2	2	2	2
AK007048	49	34	50	49	47	45	60	43	55	54	53	40	45	44	44	46	44	45	40	40	48	44	45	42	39	40	47	40	44	40	41	39	43	41	41	43
AK007060	1	1	1	1	1	1	1	1	1	1	1	1	1	0	0	1	1	0	1	0	0	0	0	0	2	2	2	2	2	2	2	1	2	1	2	2
AK007082	0	0	0	0	0	0	0	0	0	0	0	0	1	1	1	1	1	1	0	0	0	0	0	0	0	0	0	0	0	0	0	0	0	0	0	0
AK007106	3	3	2	3	3	3	2	2	2	2	2	2	2	3	2	2	3	2	4	4	5	4	3	4	3	3	2	2	2	2	2	2	2	3	3	2
AK007138	1	1	1	1	1	1	1	1	1	1	1	1	3	3	3	3	3	3	1	1	1	1	1	1	1	1	1	1	1	1	1	1	1	1	1	1
AK007150	0	0	0	0	0	0	0	0	0	0	0	1	0	0	0	0	0	0	0	1	0	0	1	1	0	0	0	0	0	0	0	1	0	0	0	1
AK007178	39	34	35	32	36	35	22	20	21	23	21	22	21	19	20	19	19	21	24	22	24	23	23	25	32	30	31	29	30	32	28	31	29	29	31	28
AK007198	3	3	2	3	3	2	2	1	1	2	1	2	2	1	2	2	2	2	3	2	3	3	2	3	2	2	3	2	2	2	4	4	4	4	4	4
AK007202	1	1	1	1	1	1	1	1	1	1	1	1	1	1	1	1	1	1	1	1	1	1	1	1	1	1	1	1	1	1	1	1	1	1	1	1
AK007209	211	174	222	212	202	190	331	265	317	328	301	268	325	302	298	303	281	300	245	238	251	251	240	228	182	170	189	171	187	182	184	191	196	196	195	185
AK007233	1	1	1	1	1	1	0	0	0	0	0	0	0	0	0	0	0	0	0	0	0	0	0	0	0	0	0	0	0	0	1	1	1	1	1	1
AK007283	52	46	55	51	52	51	60	60	59	54	54	52	70	74	70	66	62	68	69	72	74	78	74	71	55	50	56	52	53	52	49	50	50	49	48	51
AK007322	169	174	183	165	163	167	223	192	219	212	199	198	271	258	267	270	270	271	270	261	277	280	265	272	164	152	165	162	161	169	173	162	169	169	175	170
AK007393	1	1	1	1	1	1	0	0	0	0	1	0	0	0	0	0	0	0	0	0	0	0	0	0	3	2	2	3	2	2	1	1	1	1	1	1
AK007400	5	4	6	4	5	5	5	3	5	5	5	5	11	8	10	11	9	8	8	4	7	7	5	5	16	10	15	17	12	10	5	4	4	4	4	4
AK007402	1	1	1	1	1	1	0	0	0	0	0	0	0	0	1	0	0	0	0	0	0	0	0	0	0	0	0	0	0	0	0	0	0	1	0	1
AK007407	12	11	12	9	11	11	10	9	11	12	10	10	20	19	19	19	15	19	22	21	22	23	21	20	15	13	13	13	13	15	13	13	14	13	14	12
AK007409	2	2	2	2	2	2	2	3	2	2	2	2	3	3	3	3	3	3	3	3	3	3	3	3	3	3	3	3	3	3	1	1	1	1	1	1
AK007410	6	6	7	7	9	9	10	14	13	16	17	16	9	7	12	11	6	10	10	7	12	16	11	11	7	11	6	7	11	11	5	14	9	15	15	14
AK007420	6	2	7	6	5	4	3	1	3	2	1	1	1	1	1	1	1	1	1	1	2	1	0	1	7	2	5	6	5	3	4	2	4	2	2	1
AK007421	28	23	27	26	26	27	27	22	26	29	24	23	29	25	28	26	24	27	28	29	29	29	28	28	24	24	24	23	25	25	24	24	25	28	25	25
AK007455	0	0	0	0	0	0	0	0	0	0	0	0	0	0	0	0	0	0	0	0	0	0	0	0	0	0	0	0	0	0	1	1	1	1	1	1
AK007461	4	5	5	4	4	5	7	7	6	6	7	7	9	8	9	10	9	8	6	5	5	5	4	4	10	7	8	8	8	7	5	6	6	6	6	6
AK007491	33	34	30	31	33	34	41	36	37	38	34	36	55	58	59	59	54	56	49	51	49	51	51	51	26	29	29	27	28	29	30	29	29	32	29	31
AK007494	5	4	5	5	5	5	4	3	4	4	4	4	3	4	3	3	3	3	3	2	3	3	3	2	4	4	4	4	4	4	5	3	4	4	4	4
AK007503	4	3	4	3	4	3	1	1	2	1	1	1	4	3	3	3	2	3	5	4	5	4	3	4	3	2	3	3	3	3	3	2	3	2	3	3
AK007508	6	3	7	6	7	5	6	1	5	5	4	2	4	2	3	2	3	2	4	1	3	2	2	1	8	3	7	8	7	5	7	3	8	6	6	5
AK007514	42	31	41	40	37	33	53	22	52	43	34	31	37	26	35	26	28	24	43	28	40	33	27	26	38	23	38	36	34	28	45	32	44	42	31	34
AK007519	5	4	5	4	4	4	2	2	3	3	3	3	2	2	2	3	2	2	4	3	4	4	3	3	4	4	3	4	4	4	3	4	4	4	3	4
AK007523	260	260	270	257	262	249	195	200	187	202	195	197	121	124	123	125	125	130	134	144	128	133	131	140	231	226	227	222	230	219	242	243	251	264	254	256
AK007540	74	50	78	79	73	69	79	43	75	74	62	55	49	27	47	44	39	36	51	32	51	50	38	38	72	54	72	74	70	66	73	53	73	75	68	62
AK007542	10	10	9	9	9	10	8	8	7	8	7	7	11	11	11	10	10	11	15	14	15	14	12	14	10	9	10	9	9	9	13	11	12	11	10	11
AK007546	420	417	420	440	426	450	483	407	497	488	467	449	434	390	463	427	430	418	437	399	444	410	435	448	344	371	366	363	366	380	410	377	419	396	372	389
AK007547	57	58	65	61	60	60	77	79	75	75	68	65	79	89	83	74	80	86	102	115	98	96	94	96	62	60	66	66	62	61	62	65	61	69	56	63
AK007557	37	34	38	35	37	36	36	32	33	36	32	32	35	34	33	32	33	35	32	34	33	32	33	32	38	36	40	39	37	39	38	35	38	40	40	35
AK007560	373	335	387	377	367	348	225	243	247	220	230	232	366	334	339	325	310	327	352	288	348	341	315	296	467	380	455	473	422	399	335	338	326	317	307	300
AK007572	12	10	13	11	12	11	11	8	11	11	9	9	11	8	10	9	8	8	10	8	9	9	7	7	14	11	13	14	14	12	13	11	13	12	11	11
AK007601	6	7	6	5	6	6	5	7	5	5	6	7	8	10	8	7	8	8	6	6	5	6	6	5	8	9	8	8	9	8	7	11	6	8	6	7
AK007618	8	4	8	7	7	6	6	6	6	7	5	4	5	4	4	4	4	4	4	4	4	4	4	3	5	5	6	5	6	6	5	4	4	4	4	5
AK007630	126	291	123	128	145	165	94	308	103	131	173	217	138	229	143	184	267	218	135	251	127	165	200	199	205	321	190	211	214	236	145	317	152	171	227	235
AK007640	20	16	19	21	19	18	20	13	17	16	14	15	15	15	15	16	14	14	17	14	18	16	14	14	17	15	18	18	18	18	20	17	19	21	17	17
AK007641	321	301	320	293	295	288	318	239	297	288	283	260	266	221	260	236	232	235	311	268	290	270	266	276	299	273	304	296	312	295	330	277	336	312	290	288
AK007652	13	9	13	13	13	11	12	6	12	12	8	8	10	8	12	11	11	10	13	10	14	12	11	12	11	7	11	12	11	10	13	8	13	12	11	10
AK007657	6	6	5	6	6	6	8	9	8	8	8	7	8	9	8	8	9	9	9	9	9	9	9	8	6	6	6	6	6	5	5	5	5	5	5	5
AK007659	19	19	19	18	20	17	22	19	20	21	20	19	28	25	26	27	25	27	29	25	28	28	25	23	17	15	17	16	16	15	17	17	18	17	18	16
AK007661	22	16	22	19	18	19	27	19	24	25	21	19	19	17	18	21	18	18	23	22	26	22	22	23	19	17	20	19	19	22	20	19	21	22	22	21
AK007667	47	40	48	46	46	45	50	49	50	48	43	46	37	39	34	36	33	34	38	39	36	40	35	35	43	38	45	46	43	43	44	41	42	44	42	41
AK007675	1	1	1	1	1	1	2	3	2	2	2	3	2	3	2	2	3	3	2	4	2	2	2	3	2	2	1	1	1	1	2	2	1	1	1	2
AK007686	29	24	33	30	29	31	34	28	31	31	30	30	25	25	25	26	24	27	25	25	26	26	24	26	25	24	25	24	26	25	24	24	25	26	26	25
AK007693	9	8	10	8	8	7	13	9	12	12	9	9	14	11	12	11	11	11	13	10	13	11	10	11	13	9	13	12	13	10	10	9	10	9	10	9
AK007694	8	5	8	8	7	7	8	2	7	7	4	4	8	4	7	5	4	5	7	4	6	6	5	4	9	5	9	8	8	7	8	5	8	8	7	6
AK007700	15	14	16	13	14	14	15	13	14	14	14	13	14	14	14	14	13	14	13	13	13	14	13	13	13	13	12	12	12	12	13	14	13	15	15	13
AK007702	5	6	6	4	4	5	4	6	4	4	4	6	5	5	5	5	4	6	3	5	3	3	4	5	7	8	6	6	7	6	5	7	5	5	6	6
AK007703	33	32	37	36	35	33	25	24	27	25	26	28	25	22	22	24	21	21	21	17	20	20	19	18	34	30	32	35	33	30	32	28	32	30	29	29
AK007710	33	29	30	33	31	30	22	24	21	21	20	21	21	23	20	22	20	20	22	22	23	23	22	20	40	32	35	35	35	33	34	33	30	31	31	29
AK007715	5	5	6	5	6	6	7	6	6	6	5	6	6	7	6	7	7	6	6	6	6	5	6	5	6	5	5	6	5	5	7	6	7	5	7	6
AK007736	26	56	28	27	29	31	23	124	23	24	41	66	15	60	17	18	45	45	20	89	19	22	39	45	28	59	26	31	31	32	30	72	30	30	35	39
AK007755	9	6	8	8	7	8	15	11	15	14	14	10	14	12	15	16	12	14	19	14	18	16	15	15	10	7	11	10	9	9	13	9	12	12	11	10
AK007757	127	115	120	127	127	123	150	122	146	140	132	112	145	132	138	138	138	127	130	124	131	126	118	118	102	99	112	99	104	107	108	97	110	111	102	107
AK007763	51	53	51	49	51	53	50	56	49	53	50	53	48	47	43	45	49	48	46	50	45	50	46	47	44	46	44	44	45	46	47	44	47	44	42	44
AK007766	2	2	3	2	2	3	4	3	4	4	4	4	5	4	5	4	4	5	4	4	4	4	4	4	7	5	4	5	5	4	4	4	4	4	4	4
AK007767	22	23	22	20	19	23	24	31	25	27	25	22	23	23	23	23	22	26	22	26	23	20	23	24	14	21	18	14	17	18	18	22	17	21	20	23
AK007779	18	16	20	17	18	16	24	20	22	21	18	19	26	24	23	23	23	23	20	22	22	23	22	23	18	16	17	17	19	18	17	20	17	18	17	15
AK007786	2	1	2	2	2	2	1	1	1	2	1	1	1	1	1	1	0	1	1	1	1	1	1	1	3	2	3	4	3	3	2	1	2	2	2	2
AK007793	14	13	15	14	14	15	14	11	14	13	12	11	12	10	11	10	10	11	12	13	13	13	11	12	15	14	16	14	15	15	14	13	15	14	13	14
AK007802	128	120	149	129	123	128	125	109	117	122	112	114	174	174	173	177	171	184	121	142	135	135	140	143	122	105	113	110	115	115	134	128	124	138	120	132
AK007804	32	32	30	29	30	32	36	35	36	37	32	32	42	42	42	40	43	45	50	54	54	54	47	54	28	29	27	26	27	32	33	29	33	37	36	32
AK007812	0	0	0	0	0	0	1	1	0	1	1	1	1	1	1	1	1	1	1	1	1	1	1	1	1	1	1	1	1	1	0	0	0	0	0	0
AK007829	5	4	5	4	4	5	6	6	6	7	6	6	5	6	5	6	4	6	6	5	5	5	5	5	5	5	4	5	5	5	6	4	5	6	6	5
AK007848	0	0	0	0	1	0	0	0	0	1	0	1	0	0	0	0	0	0	0	0	0	0	0	0	0	0	0	0	0	0	0	0	0	0	0	0
AK007850	895	891	921	901	889	840	916	816	913	890	896	852	858	836	820	818	822	833	863	823	794	795	778	765	982	848	948	972	949	894	948	856	918	956	937	894
AK007856	1	1	1	1	1	1	3	3	2	3	3	3	2	2	2	2	2	2	1	1	1	1	1	1	1	1	1	1	1	1	1	1	1	1	1	1
AK007864	47	29	49	45	47	42	35	13	34	32	26	21	26	11	23	20	13	17	22	10	21	21	15	15	57	40	53	57	55	46	38	30	40	38	38	33
AK007894	16	17	16	16	16	15	18	17	18	17	17	16	26	25	25	25	26	25	20	18	19	20	19	19	13	13	13	13	13	13	12	12	12	13	13	12
AK007904	5	6	4	4	4	5	6	8	5	7	6	5	13	11	12	13	10	12	10	10	10	10	9	9	5	4	4	4	4	4	7	6	7	7	7	7
AK007937	72	93	66	69	70	80	43	161	45	50	65	97	60	104	61	63	92	86	73	126	72	72	94	100	64	125	58	60	62	65	60	101	60	62	69	80
AK007939	0	0	0	0	0	0	0	0	0	0	0	0	0	0	0	0	0	0	1	0	1	1	1	1	0	0	0	0	0	0	0	0	0	0	0	0
AK007951	20	20	23	19	19	20	24	21	24	24	23	23	21	18	20	20	18	18	26	26	26	25	25	27	18	18	19	20	18	19	24	23	24	23	24	23
AK007959	2	3	2	3	3	3	3	8	2	3	3	2	2	4	2	1	2	2	1	5	1	1	1	1	3	3	3	4	3	2	1	2	2	2	2	2
AK007960	29	36	28	27	27	31	26	75	25	27	36	44	34	48	32	36	45	45	40	54	35	37	42	46	24	44	27	24	26	28	24	31	23	26	27	30
AK007962	9	6	8	7	7	8	8	4	7	8	6	5	8	7	7	7	6	7	6	5	7	6	6	5	10	8	10	9	9	9	9	8	9	9	9	7
AK007977	4	3	4	3	3	3	5	5	4	4	4	5	3	3	3	3	2	3	3	3	3	3	3	3	3	4	4	3	3	3	4	3	4	3	4	3
AK007980	1	1	1	1	1	1	0	0	0	0	0	0	0	0	0	0	0	0	1	1	1	1	1	1	0	0	0	0	0	0	1	1	0	1	1	1
AK007993	15	12	13	13	14	13	17	11	16	14	14	13	17	13	17	17	14	15	18	15	17	17	16	17	14	15	16	15	15	15	17	13	16	19	15	17
AK008013	5	4	4	4	5	4	2	2	2	2	2	2	0	0	0	0	0	0	0	1	1	1	1	0	2	3	3	3	3	2	4	4	4	4	4	5
AK008037	20	22	22	20	19	19	20	17	21	19	20	22	28	24	26	27	27	25	29	19	24	25	22	21	37	26	33	36	34	27	27	23	26	26	24	23
AK008051	0	0	0	0	0	0	0	0	0	0	0	0	1	1	1	1	1	1	0	0	0	0	0	0	0	0	0	0	0	0	0	0	0	0	0	0
AK008070	38	36	36	32	36	32	50	42	46	46	42	43	63	63	62	62	56	64	60	58	61	58	55	54	41	35	41	39	41	38	39	36	37	38	38	37
AK008083	1	1	1	1	1	1	0	0	0	0	0	0	0	0	0	0	0	0	0	0	0	0	0	0	1	0	0	1	0	0	0	0	0	0	0	0
AK008084	31	29	32	31	32	31	34	30	34	34	33	27	38	37	37	33	35	32	32	27	32	30	25	26	31	32	35	35	35	33	28	27	30	30	29	30
AK008086	3	3	4	3	3	3	3	3	3	3	3	3	2	2	2	2	2	2	2	2	2	2	2	2	4	3	3	3	3	3	2	3	2	3	3	3
AK008095	5	4	5	4	4	4	4	4	4	4	4	4	5	5	5	4	4	5	4	3	3	3	3	3	4	4	4	4	4	3	3	3	3	3	3	3
AK008096	13	13	13	12	14	12	14	12	14	12	11	10	11	11	9	8	10	10	12	15	14	12	12	11	10	9	9	10	10	9	12	12	13	12	10	10
AK008108	32	25	33	30	30	28	19	17	19	20	20	21	25	24	25	26	18	23	30	26	27	28	27	25	32	27	30	33	33	29	23	22	22	24	22	22
AK008130	10	10	11	12	10	11	12	13	11	14	13	11	12	14	12	13	13	14	10	13	11	11	11	14	5	6	5	4	5	5	5	7	6	7	7	6
AK008133	89	87	93	95	93	87	94	84	96	94	89	84	85	83	85	83	80	84	93	88	88	88	83	81	90	81	91	89	94	83	100	93	97	99	93	95
AK008143	319	269	323	322	292	324	313	387	311	300	280	317	325	310	297	306	306	314	332	380	337	335	337	323	284	288	270	266	258	268	275	281	297	271	251	260
AK008144	34	44	37	35	35	38	48	58	46	48	50	54	46	56	46	49	56	57	53	70	53	57	61	64	31	34	30	29	32	32	34	42	34	37	40	39
AK008148	3	3	2	3	3	3	1	1	1	1	1	1	1	1	1	1	1	1	1	1	1	1	1	1	2	2	2	2	2	2	2	2	3	3	2	2
AK008165	1	1	1	1	1	1	1	1	1	1	1	1	2	2	2	2	2	2	1	1	1	1	1	1	1	1	1	1	1	1	1	1	1	1	1	1
AK008179	10	6	10	10	8	9	5	6	6	5	5	6	9	8	9	10	9	9	6	8	8	8	8	8	12	10	9	10	9	9	9	10	9	8	9	8
AK008190	2	2	2	2	2	2	2	2	2	3	2	2	1	1	1	1	1	1	1	1	1	1	1	1	1	1	1	1	1	1	1	1	1	1	1	1
AK008192	1	1	1	1	1	1	1	1	1	1	1	0	3	2	3	3	2	2	1	1	1	1	1	1	3	2	2	3	3	2	1	1	1	1	0	1
AK008199	4	3	4	5	4	5	4	3	3	3	3	2	7	5	7	6	5	6	6	5	6	6	5	6	3	3	3	3	3	3	4	3	4	4	4	4
AK008209	16	20	16	18	19	21	20	17	24	22	25	21	16	13	17	16	19	14	19	14	18	14	17	17	13	19	16	15	15	16	26	19	24	23	20	22
AK008216	12	11	12	9	9	10	7	7	9	8	9	10	14	13	12	13	12	13	13	14	13	14	14	14	12	11	10	12	11	10	10	9	9	9	10	9
AK008225	2	2	2	3	3	2	2	2	3	2	2	2	0	0	0	0	0	0	1	1	1	1	1	1	2	2	2	3	3	2	3	2	3	3	3	3
AK008226	6	6	6	6	6	6	7	6	7	7	7	6	6	6	6	6	6	6	8	6	7	7	6	6	7	6	6	7	7	6	8	7	7	7	7	6
AK008243	2	2	2	2	2	2	1	1	1	1	1	1	2	2	2	2	2	2	1	1	2	1	1	1	2	2	2	2	2	2	2	2	2	2	2	2
AK008254	25	21	23	22	22	24	38	32	34	37	31	31	33	32	33	33	30	32	27	28	31	32	30	30	25	22	23	21	22	23	23	24	23	25	26	24
AK008386	1401	1409	1422	1357	1375	1374	1488	1372	1409	1416	1455	1438	1545	1585	1569	1566	1541	1526	1462	1405	1401	1376	1393	1424	1348	1350	1351	1359	1365	1347	1379	1340	1350	1377	1343	1342
AK008391	1	1	1	1	1	1	3	8	3	4	3	4	2	3	2	2	2	2	2	3	2	2	2	2	1	1	1	1	1	1	2	3	1	2	2	2
AK008394	32	32	29	31	32	31	49	38	46	45	40	38	53	45	54	48	45	49	60	58	57	57	54	55	26	26	26	26	27	28	38	32	37	39	39	34
AK008404	126	108	125	116	114	123	130	121	122	126	121	117	127	129	119	125	129	127	114	121	118	118	115	121	114	108	111	111	113	117	111	109	111	115	113	109
AK008409	16	15	15	17	18	16	21	14	20	20	20	17	12	10	13	10	11	10	17	12	17	15	15	15	11	12	12	13	12	13	16	11	18	17	15	13
AK008416	22	25	21	23	24	25	29	32	27	27	26	30	24	23	23	23	24	24	29	29	27	27	29	29	28	31	28	30	27	27	25	27	24	26	25	28
AK008418	5	5	5	5	5	5	8	7	8	8	8	7	5	5	5	5	5	4	7	8	8	8	7	8	5	5	5	5	5	5	7	7	7	8	7	8
AK008430	13	11	12	12	11	11	12	10	11	12	11	10	10	9	10	10	8	10	12	12	13	13	11	12	8	8	11	9	9	9	7	8	9	9	9	8
AK008457	1162	1207	1182	1142	1147	1128	1242	1116	1225	1204	1219	1178	1168	1175	1177	1160	1158	1162	1244	1206	1215	1198	1199	1193	1251	1252	1301	1301	1290	1206	1195	1172	1222	1210	1160	1236
AK008476	9	12	10	10	9	10	11	10	10	11	11	10	12	11	12	11	11	10	15	13	13	11	13	15	10	10	10	10	10	11	11	12	11	11	10	11
AK008498	1	0	0	0	0	0	0	0	0	0	0	0	0	1	0	1	1	0	0	0	0	0	0	0	0	0	0	0	0	0	0	0	0	0	0	0
AK008502	169	148	167	165	163	161	198	164	187	185	164	174	188	185	193	186	179	179	208	207	208	211	194	197	174	144	148	161	161	160	181	173	179	187	195	166
AK008510	0	0	0	0	0	0	0	0	0	0	0	0	0	0	0	0	0	0	1	1	1	1	1	1	1	1	1	1	1	1	1	1	1	1	1	1
AK008513	3	2	2	2	2	2	4	4	3	4	3	4	3	4	3	4	4	4	4	4	3	4	4	4	3	3	2	3	2	3	3	3	2	3	3	2
AK008522	1	1	1	1	1	1	1	1	1	1	1	1	0	0	0	0	0	0	1	1	1	1	1	1	1	1	1	1	1	1	1	1	1	1	1	1
AK008554	24	17	17	25	22	19	27	22	31	31	28	25	33	29	37	30	29	32	33	34	35	33	32	35	20	20	21	19	21	18	22	21	23	23	23	25
AK008566	13	12	12	14	14	14	19	15	19	21	16	14	25	23	25	24	19	25	27	28	32	29	27	31	9	9	9	9	10	11	16	13	15	16	16	15
AK008567	69	64	67	63	66	64	66	56	65	66	68	61	62	51	56	57	57	50	75	66	73	66	64	64	70	66	70	69	69	69	60	53	58	61	59	52
AK008577	1	1	1	1	1	1	1	1	1	1	1	1	1	1	1	1	1	1	1	1	1	1	1	1	1	1	1	1	1	1	1	1	1	1	1	1
AK008585	15	17	14	15	17	15	21	21	18	17	18	20	11	12	11	10	15	11	11	11	10	9	11	10	14	16	14	13	15	14	19	20	19	17	15	17
AK008612	23	17	25	21	21	21	16	11	15	15	13	12	9	7	9	8	7	8	12	10	12	11	9	10	21	17	19	20	20	19	18	15	16	17	16	15
AK008687	1	1	1	1	1	1	1	1	1	1	1	1	1	1	1	1	1	1	1	2	1	2	2	1	0	1	1	0	1	0	1	1	1	1	1	1
AK008693	1	0	1	1	1	1	1	0	1	1	1	0	0	0	1	0	0	0	1	0	1	1	1	0	0	0	0	1	1	0	1	0	1	1	1	1
AK008705	1	1	1	1	1	1	1	0	0	1	1	1	0	0	0	0	0	0	0	0	0	0	0	0	2	2	2	2	2	2	0	0	0	0	0	0
AK008707	1	1	1	2	2	2	1	2	2	2	2	1	1	1	1	1	1	1	1	1	1	1	1	1	1	2	1	1	1	1	1	1	1	1	1	1
AK008721	7	6	8	7	6	6	8	7	8	7	7	7	9	10	9	8	10	10	8	7	8	8	7	6	9	7	9	9	9	8	9	7	8	8	8	7
AK008752	10	9	10	10	9	8	8	8	9	8	8	8	10	8	9	8	8	8	9	8	8	8	6	7	11	11	13	14	12	10	9	8	9	9	9	8
AK008753	6	7	6	6	6	8	10	10	9	9	8	7	5	6	6	6	6	6	6	5	6	5	7	5	3	4	3	3	3	4	5	5	5	4	4	5
AK008760	3	3	4	3	3	3	4	5	4	4	3	4	4	5	4	5	5	4	3	2	2	3	3	2	4	3	4	3	3	4	4	3	3	3	4	3
AK008774	6	6	5	5	5	5	7	6	7	7	6	6	9	7	8	8	8	9	10	10	9	9	9	8	4	5	5	5	5	5	6	5	6	5	5	5
AK008785	13	15	16	12	12	14	18	20	16	17	17	19	21	26	23	26	22	25	22	24	23	22	24	25	16	17	15	14	15	15	14	17	14	14	15	14
AK008801	19	19	16	18	19	19	18	19	18	20	19	18	19	20	20	16	19	19	20	23	21	19	20	23	13	15	13	13	13	14	16	17	18	15	16	15
AK008813	119	224	126	137	144	158	112	249	127	139	186	223	80	154	89	104	161	132	95	190	91	120	172	176	127	196	126	120	150	151	143	243	135	143	161	185
AK008822	4	4	4	4	4	3	2	2	2	2	2	2	1	1	1	1	1	1	2	2	1	1	2	2	2	2	2	2	3	3	3	4	3	3	4	4
AK008825	5	5	5	6	5	5	4	4	4	4	4	4	7	7	7	8	7	8	7	7	7	7	6	8	6	6	6	6	6	6	6	6	6	7	6	6
AK008856	1	1	1	1	1	1	1	1	1	1	1	1	0	0	0	0	0	0	1	0	1	1	0	1	1	1	1	1	1	1	0	0	0	0	0	0
AK008884	15	17	13	15	16	15	15	16	17	15	19	17	20	21	20	21	17	19	23	21	23	21	21	20	16	18	19	19	18	17	20	18	18	18	18	17
AK008928	0	0	0	0	0	0	0	1	0	1	1	1	1	0	1	1	1	1	0	0	0	0	0	0	0	0	0	0	0	0	0	0	0	0	0	0
AK008952	21	8	21	22	22	21	25	2	24	24	18	12	22	3	24	21	10	8	21	2	22	20	12	11	19	10	19	19	17	17	28	5	29	28	27	20
AK008961	156	145	152	152	152	152	152	133	142	140	138	138	118	120	119	120	122	112	129	127	128	128	134	129	127	119	132	127	128	139	152	129	139	146	136	137
AK008983	41	36	37	42	40	39	42	32	40	38	36	30	39	36	36	36	35	36	35	35	37	35	34	33	31	29	35	30	30	32	31	32	32	31	29	32
AK008985	21	17	22	20	19	19	13	13	16	14	17	16	8	6	10	9	8	8	12	10	12	12	13	10	22	22	22	22	23	23	21	17	19	21	22	21
AK008987	19	16	18	22	18	19	17	9	17	16	15	13	13	7	12	11	11	9	13	7	12	12	9	9	18	18	19	18	18	17	26	16	28	26	23	22
AK008988	24	24	25	27	24	23	27	28	26	27	23	25	30	31	31	30	29	33	30	37	34	31	31	35	18	17	18	16	18	19	21	26	23	26	24	26
AK009001	0	0	0	0	0	0	0	0	0	0	0	0	1	1	1	1	1	1	0	0	0	0	0	0	0	0	0	0	0	0	0	0	0	0	0	0
AK009004	4	3	4	3	3	3	2	1	1	2	1	1	1	1	1	1	1	1	1	1	1	1	1	1	4	3	3	3	3	4	3	3	3	3	3	3
AK009007	0	0	0	0	1	1	1	1	1	1	1	1	0	0	1	0	0	1	1	1	1	1	1	1	1	0	0	0	1	0	0	0	0	0	0	0
AK009013	1	0	1	0	0	0	0	1	0	0	0	1	1	1	1	1	1	1	1	1	1	1	1	1	0	1	1	0	0	1	0	1	0	0	0	1
AK009021	56	53	56	56	56	51	67	62	65	64	62	59	78	79	76	81	70	77	86	87	85	85	76	79	62	58	61	67	61	61	55	54	56	56	57	50
AK009033	48	49	46	48	48	48	45	48	48	45	45	46	36	37	35	35	34	36	38	38	36	38	38	34	37	39	40	39	40	39	48	47	49	46	42	45
AK009046	2	1	2	1	1	2	1	0	1	1	0	0	2	2	2	1	2	2	1	1	1	1	1	1	4	4	4	4	4	4	2	2	2	2	2	2
AK009092	19	18	19	18	17	18	21	16	20	20	18	18	35	28	33	32	30	29	29	24	26	26	23	23	21	18	20	18	19	19	17	13	17	15	14	14
AK009101	78	69	73	72	74	78	77	61	76	75	67	67	91	90	93	98	87	88	91	81	98	99	89	90	76	75	79	80	80	80	92	77	86	83	83	83
AK009106	15	14	14	15	15	13	15	14	16	16	14	15	20	20	19	18	18	19	21	19	20	18	19	19	16	14	15	15	15	15	15	13	15	15	15	14
AK009111	8	8	8	8	8	8	8	9	8	8	9	9	9	9	9	8	8	8	10	11	11	9	11	10	7	8	8	7	8	8	8	9	7	8	7	9
AK009123	3	3	2	2	3	2	4	4	3	4	3	3	4	4	5	4	4	3	6	6	6	5	5	6	3	2	3	3	3	3	2	2	3	3	2	2
AK009124	1	0	1	0	0	0	0	1	0	0	1	1	1	1	1	1	1	1	1	1	1	1	1	1	1	1	1	1	1	1	1	1	0	1	1	1
AK009137	13	10	11	14	14	15	16	11	16	15	16	12	8	9	7	9	11	10	7	8	7	7	9	9	9	10	10	8	10	11	11	11	12	12	11	13
AK009156	25	24	25	24	22	24	26	24	24	25	24	25	30	27	26	28	27	26	28	23	25	25	24	23	30	26	27	28	27	27	24	25	24	27	27	24
AK009174	173	154	168	173	167	168	225	199	214	213	201	203	164	156	161	145	172	161	175	169	180	171	174	169	161	156	159	158	162	152	195	175	183	183	188	177
AK009177	11	9	11	9	8	10	10	9	9	10	9	10	13	14	12	13	11	13	12	11	13	13	12	12	6	6	6	7	6	6	9	9	9	9	9	9
AK009187	7	9	8	7	7	7	12	11	11	13	11	10	16	16	18	17	18	18	15	16	16	15	14	15	9	8	9	8	9	9	10	9	10	9	9	9
AK009195	33	32	29	32	35	31	28	23	29	30	33	25	22	20	22	19	20	19	28	23	28	26	25	26	22	25	28	25	27	25	35	24	36	32	25	30
AK009204	0	1	0	1	1	0	1	4	1	1	1	1	1	4	1	1	2	2	1	2	1	1	1	1	1	1	1	1	0	0	0	1	0	0	0	0
AK009207	8	7	9	7	9	8	9	8	8	9	8	8	8	9	10	9	10	9	9	8	9	8	7	9	11	10	11	11	10	10	8	7	8	8	9	10
AK009216	0	0	0	0	0	0	1	1	2	1	1	2	1	0	0	1	1	0	1	1	1	1	1	1	1	1	1	1	1	1	0	0	0	0	0	0
AK009220	22	25	20	22	23	22	38	26	37	36	32	31	39	33	41	39	35	36	49	40	51	48	44	43	22	19	22	19	20	23	31	26	31	29	30	27
AK009222	23	20	22	22	21	20	16	15	17	16	15	14	14	13	14	12	13	12	19	16	18	18	18	16	16	14	14	15	15	16	23	20	23	22	23	22
AK009239	1	1	2	1	1	1	1	1	1	2	1	2	0	0	0	0	0	1	3	3	3	4	3	3	2	2	2	1	2	2	1	1	1	1	2	1
AK009247	1	0	0	1	0	0	1	0	1	1	0	0	1	0	1	0	0	0	1	1	1	1	0	0	1	0	0	1	1	0	1	0	1	1	1	1
AK009249	5	4	4	4	5	4	6	6	6	7	7	6	5	5	5	4	5	5	6	6	5	5	5	5	5	5	5	4	5	4	5	5	5	5	5	5
AK009250	4	4	4	4	5	5	6	5	6	6	7	5	2	2	3	3	3	2	5	4	5	4	4	4	2	2	2	2	3	3	4	3	4	4	4	4
AK009252	0	0	0	0	0	0	0	0	0	0	0	0	0	0	0	0	0	0	0	0	0	0	0	0	0	0	0	0	0	0	1	1	1	1	1	1
AK009255	0	0	0	0	0	0	0	0	0	0	0	0	0	0	0	0	0	0	1	1	1	1	1	1	0	0	0	0	0	0	0	1	0	0	0	0
AK009256	45	32	44	41	41	39	35	17	35	30	27	22	33	21	29	28	26	28	34	26	34	31	26	26	41	29	40	41	41	35	35	25	35	34	34	31
AK009257	13	11	14	12	11	12	15	11	16	15	13	13	16	15	17	14	15	15	18	17	18	17	17	17	12	10	11	13	12	12	14	11	15	14	14	12
AK009258	0	0	0	0	0	0	0	0	0	0	0	0	0	0	0	0	0	0	2	2	2	2	2	1	0	0	0	0	0	0	0	0	0	0	0	0
AK009264	33	28	35	35	35	34	42	14	42	39	31	27	61	31	58	59	39	42	59	33	62	59	51	47	34	27	36	36	35	35	35	22	33	34	31	30
AK009266	3	3	3	3	2	3	4	4	4	4	4	4	3	3	2	3	3	3	3	3	2	2	3	3	2	3	2	3	2	3	3	2	3	3	3	3
AK009271	1	1	1	1	1	1	0	1	1	1	1	1	0	0	0	0	0	0	1	0	1	0	0	0	0	1	0	1	0	0	1	1	1	1	1	1
AK009274	52	39	51	51	47	47	45	28	47	45	38	35	34	32	34	34	29	31	45	36	46	40	33	34	43	34	41	43	42	37	50	41	50	47	43	43
AK009276	32	28	29	31	28	32	25	28	25	26	26	26	23	25	25	25	23	25	24	25	24	24	24	25	28	29	29	30	29	31	30	30	34	31	29	31
AK009297	11	10	12	13	10	11	14	10	15	16	14	12	15	14	13	13	17	13	12	16	15	14	13	16	10	12	11	10	12	12	8	9	9	10	9	9
AK009318	11	9	11	10	10	10	10	8	9	10	9	9	11	10	10	10	10	10	9	7	8	8	8	7	12	11	12	12	12	12	11	10	10	11	11	10
AK009321	3	2	3	3	3	3	1	1	1	1	1	1	0	0	0	0	0	0	0	0	0	0	0	0	3	2	3	3	3	3	2	2	2	2	2	2
AK009324	78	71	85	77	74	71	61	50	60	58	54	55	68	53	58	60	55	60	68	51	63	62	57	55	94	72	84	85	83	78	74	71	75	74	76	66
AK009333	13	12	10	10	10	11	9	10	9	9	9	10	13	12	14	14	11	14	17	15	16	16	18	17	16	15	16	16	16	16	14	15	14	13	14	13
AK009337	12	12	12	13	13	13	12	12	13	14	14	16	16	18	18	18	15	15	12	13	13	12	13	13	17	16	15	16	16	17	14	13	12	12	15	14
AK009340	69	63	68	67	69	61	81	80	79	79	79	71	75	62	72	72	70	59	77	71	77	83	71	67	100	81	98	100	99	84	65	60	63	66	63	61
AK009351	1	1	1	1	1	1	1	1	1	1	1	1	1	1	1	1	1	1	1	1	1	1	1	1	1	1	1	1	1	1	1	1	1	1	1	1
AK009364	19	17	20	18	19	18	15	18	14	14	13	15	17	15	16	19	17	18	16	16	16	17	16	16	21	20	21	21	19	20	16	15	16	16	16	16
AK009370	54	51	56	53	54	54	53	43	51	52	50	47	29	25	28	28	30	26	36	33	35	34	34	34	50	48	49	52	48	49	47	43	48	46	47	47
AK009372	62	59	62	63	59	60	46	41	41	45	44	44	40	36	37	38	37	41	37	36	36	35	36	37	54	50	53	53	52	50	49	50	51	49	54	49
AK009373	14	14	15	14	15	15	14	15	15	14	16	15	14	14	15	13	15	13	13	12	13	11	14	12	13	15	14	16	15	14	13	14	12	14	13	13
AK009385	33	29	36	37	34	29	40	35	39	39	35	34	23	23	27	23	24	25	33	32	32	33	30	30	34	29	34	31	33	31	30	26	30	34	31	32
AK009389	9	8	10	9	9	8	5	4	4	4	5	4	8	8	8	8	8	6	10	10	10	10	10	10	8	7	8	6	8	7	8	6	7	7	7	7
AK009391	2	3	3	3	2	3	3	4	3	3	4	5	5	5	6	5	4	6	5	5	5	4	5	5	3	3	3	2	3	3	3	4	3	3	2	3
AK009414	12	10	11	12	12	11	12	8	11	12	11	11	9	8	8	8	8	8	10	9	10	10	9	8	15	12	14	14	14	13	9	9	9	10	10	10
AK009420	6	5	5	5	6	5	6	5	7	7	6	6	5	5	5	5	5	4	7	6	7	7	6	7	7	6	7	6	7	6	7	4	6	6	6	6
AK009425	30	30	30	30	31	33	23	21	24	23	23	23	27	25	28	26	23	28	25	22	25	23	24	24	30	30	30	32	29	32	27	26	30	28	29	29
AK009435	88	89	85	89	83	84	50	53	51	44	51	57	49	54	46	43	59	51	50	51	47	47	48	45	91	86	86	91	88	78	79	86	75	74	75	76
AK009445	3	2	3	2	3	2	2	2	2	2	2	3	3	2	2	2	2	2	2	2	2	2	2	2	4	3	4	3	3	3	2	3	3	3	3	3
AK009460	50	44	51	53	50	50	60	50	59	57	53	52	49	46	49	44	46	46	49	47	49	50	45	47	49	46	50	49	52	49	52	49	55	53	53	51
AK009462	821	719	818	837	801	790	826	733	815	792	746	748	610	602	582	595	588	578	594	576	604	609	584	589	830	779	828	834	818	825	798	741	804	768	778	733
AK009464	5	7	5	3	4	4	2	8	1	1	2	3	2	5	2	2	3	4	2	5	2	2	3	3	4	7	4	4	4	4	4	10	4	4	4	6
AK009476	5	6	5	5	5	5	5	5	6	6	5	6	7	7	8	7	8	7	9	8	8	8	6	6	7	6	7	7	7	6	7	7	8	8	6	7
AK009477	15	14	12	16	16	14	18	16	19	15	20	18	13	10	13	13	12	11	19	14	16	16	18	16	16	15	17	17	15	15	19	17	19	18	17	20
AK009478	35	33	36	35	35	36	40	37	35	39	36	38	35	33	33	33	34	34	34	35	36	35	33	34	38	34	36	37	37	37	38	36	37	40	39	34
AK009485	9	8	9	8	8	8	12	8	11	10	8	8	14	14	13	14	13	13	13	11	12	11	9	10	13	12	15	14	15	13	9	10	10	10	8	8
AK009494	0	0	0	0	0	0	0	0	0	0	0	0	1	1	1	1	1	1	0	0	0	0	1	0	0	0	0	0	0	0	0	0	0	0	0	0
AK009497	30	27	29	29	29	27	22	19	22	23	22	20	18	16	18	17	17	18	22	21	22	21	20	21	20	24	26	25	23	25	23	22	24	24	24	23
AK009502	0	0	0	0	0	0	0	0	0	0	0	0	1	1	1	1	1	1	0	0	0	0	0	0	1	0	0	0	0	0	0	0	0	0	0	0
AK009547	3	2	2	2	3	2	2	2	2	2	2	1	3	3	3	3	2	3	4	4	3	3	3	3	2	2	2	2	2	2	3	2	3	3	2	2
AK009564	21	22	18	22	23	21	19	20	20	20	22	18	13	12	15	14	14	12	15	16	15	15	15	16	19	21	20	19	21	20	20	20	21	19	18	19
AK009576	1	0	1	1	1	1	1	1	1	1	1	1	0	0	0	0	0	0	1	1	1	1	1	1	2	1	2	1	1	1	1	1	1	1	1	1
AK009584	37	38	35	36	34	36	56	47	54	54	47	49	65	66	66	65	65	66	74	77	74	70	73	75	37	35	38	36	37	40	43	42	46	45	46	43
AK009614	183	157	187	178	174	171	158	139	150	154	136	144	108	111	109	114	112	110	118	115	115	116	111	110	171	154	162	165	169	165	172	162	169	172	182	159
AK009615	13	17	14	14	16	14	17	19	18	19	18	17	16	15	15	15	16	14	16	16	16	15	16	15	11	13	14	13	14	13	15	16	16	17	15	16
AK009628	2	2	2	2	2	2	1	1	1	1	1	1	3	3	2	3	3	3	2	2	2	2	2	2	2	2	2	2	2	2	1	1	1	1	1	1
AK009634	4	3	4	4	4	4	3	2	2	2	2	2	0	0	0	0	0	0	2	2	2	2	2	2	4	3	4	3	4	4	5	5	5	5	5	5
AK009646	8	7	7	8	9	9	10	8	10	10	9	9	7	6	6	6	6	5	8	8	8	8	8	8	7	7	8	8	8	8	8	6	8	9	8	8
AK009650	1	0	1	1	1	1	1	0	0	0	0	0	0	0	1	1	0	1	0	0	1	1	0	0	0	0	0	0	0	0	0	0	0	0	0	0
AK009653	102	92	99	93	96	95	100	91	93	95	90	88	121	123	115	120	118	119	126	125	127	128	119	121	104	90	102	102	100	97	100	93	97	99	96	91
AK009674	2	1	2	1	1	2	1	1	1	1	1	1	0	0	0	0	0	0	0	0	0	0	0	0	1	1	1	1	1	1	1	1	1	1	1	1
AK009675	4	3	5	5	5	4	7	3	7	7	5	4	3	2	4	3	2	2	4	4	5	4	4	4	3	2	4	3	3	3	4	3	5	5	3	4
AK009690	6	6	6	6	5	5	7	15	7	7	8	8	6	11	7	8	9	10	6	11	7	7	8	8	6	7	6	5	6	6	4	8	5	5	5	5
AK009693	35	23	35	38	31	29	15	14	16	16	12	12	29	33	26	27	22	22	29	27	28	27	23	22	38	26	34	33	31	29	24	25	27	24	21	20
AK009714	74	63	66	72	69	68	69	67	68	69	65	66	65	66	62	62	68	65	62	62	61	62	61	57	68	58	68	67	67	66	63	60	64	61	63	59
AK009725	7	6	7	8	8	7	3	1	4	3	3	2	6	5	6	5	4	5	5	3	5	5	4	4	4	4	5	5	5	5	6	4	8	7	5	7
AK009733	8	8	9	8	7	7	11	12	10	10	9	10	10	11	10	10	10	11	12	12	12	12	11	11	7	8	8	7	7	7	9	9	9	9	8	8
AK009735	11	2	10	10	9	6	14	3	13	6	2	1	5	3	5	2	1	2	8	3	5	3	1	1	12	2	11	11	10	7	20	5	18	12	7	5
AK009736	184	159	197	184	183	182	104	91	101	99	101	90	120	129	110	114	108	128	95	103	102	99	96	91	153	141	156	147	158	152	129	155	127	130	129	135
AK009746	4	4	4	4	4	4	7	8	6	7	7	8	5	5	5	4	4	5	6	6	5	6	5	5	4	4	5	5	5	5	4	4	4	4	4	4
AK009756	1	1	1	1	1	1	1	1	1	1	1	1	3	2	3	2	2	2	2	2	2	1	1	1	1	1	1	2	1	1	1	1	1	1	1	2
AK009757	13	17	14	13	16	14	9	8	7	9	9	8	6	6	6	6	6	5	6	6	6	6	6	6	11	12	11	10	10	11	13	12	13	14	13	14
AK009764	4	4	3	4	4	4	3	5	5	5	5	5	8	9	6	8	7	9	5	8	6	6	6	6	3	3	3	2	3	3	5	6	4	5	3	5
AK009798	6	7	6	6	7	7	9	6	8	9	9	8	9	8	10	9	8	9	9	7	8	8	9	9	6	6	6	6	5	6	8	9	8	8	10	9
AK009800	77	51	72	83	75	74	47	18	47	41	36	32	31	25	33	30	18	27	32	20	31	26	26	25	57	43	58	62	60	54	56	55	55	52	52	51
AK009814	1	1	1	1	1	1	0	0	0	0	0	0	0	0	0	0	0	0	0	0	0	0	0	0	0	0	0	0	0	0	0	0	0	1	0	0
AK009829	24	20	24	22	21	24	20	15	19	19	17	17	17	16	16	15	16	17	15	16	16	16	14	15	18	18	17	20	21	19	19	18	19	18	22	18
AK009838	3	3	3	3	3	3	1	1	1	1	1	1	1	1	1	1	1	1	1	1	1	1	1	1	3	3	3	3	3	3	4	3	4	4	4	4
AK009842	3	3	3	3	3	3	1	1	1	1	1	1	1	1	1	1	0	1	1	1	1	1	1	1	2	2	2	2	2	2	2	2	2	2	2	2
AK009844	5	4	5	4	4	4	6	5	5	5	6	7	10	10	10	9	9	11	8	8	8	9	8	9	7	7	7	8	8	6	5	5	6	6	6	5
AK009878	63	55	60	61	59	60	66	53	66	62	62	56	68	61	65	67	62	61	66	58	65	65	59	58	66	62	74	70	73	67	69	60	66	65	62	60
AK009885	25	29	23	25	27	25	27	30	29	30	32	30	22	20	22	22	29	22	31	30	30	32	30	32	16	23	20	18	20	22	27	25	28	27	28	29
AK009886	6	7	6	6	6	7	4	9	3	5	6	7	4	5	3	3	6	3	3	4	2	3	3	3	8	8	6	6	7	6	4	6	4	4	5	6
AK009893	20	17	19	19	19	19	28	24	29	25	23	20	26	25	24	24	24	24	19	22	21	22	20	20	18	17	20	17	19	22	15	14	16	16	13	16
AK009898	5	5	6	5	5	4	9	8	10	9	9	8	10	10	9	10	8	10	11	11	12	12	10	11	7	6	7	7	7	7	8	6	8	8	8	7
AK009926	1	1	1	1	1	0	3	3	2	3	3	3	2	2	2	2	2	2	2	1	1	1	1	1	1	1	1	1	1	1	1	1	1	1	1	1
AK009937	3	3	3	4	3	3	5	5	6	5	5	5	8	9	7	7	7	7	6	5	5	6	5	5	5	4	4	4	5	4	3	3	3	3	3	3
AK009941	14	14	15	14	14	13	11	8	10	9	9	10	17	13	15	15	12	13	13	7	13	11	10	9	26	19	25	25	23	22	15	14	15	14	14	14
AK009957	15	14	14	11	14	12	13	11	13	13	13	11	18	16	19	19	16	18	22	19	22	20	20	20	13	13	12	12	12	12	14	11	14	13	14	13
AK009960	0	1	1	1	1	1	0	0	0	0	0	0	1	0	1	1	1	1	1	1	2	2	1	2	2	1	2	2	2	2	1	1	1	1	1	1
AK009976	16	14	14	16	15	13	16	9	18	13	12	11	22	18	20	17	18	16	21	18	21	19	18	21	14	12	16	15	14	14	19	15	18	16	14	15
AK010005	4	4	4	5	5	5	7	4	7	7	7	4	6	5	7	6	7	5	8	6	10	6	6	6	3	4	4	3	3	4	6	4	6	5	3	5
AK010013	8	8	9	9	9	7	7	7	8	8	9	7	4	4	5	4	5	4	5	6	6	6	5	6	7	8	7	7	7	7	7	6	7	7	6	7
AK010015	9	8	10	7	7	7	8	7	7	7	6	7	11	13	12	12	12	12	11	10	10	10	10	10	10	8	9	8	8	10	10	8	10	8	9	8
AK010029	114	103	123	114	114	111	73	60	73	72	72	77	65	57	58	62	70	60	69	52	63	63	61	56	119	105	117	124	119	109	117	105	110	110	111	107
AK010040	12	17	15	13	13	14	13	37	14	14	19	29	19	20	16	16	15	23	13	16	12	13	16	17	20	30	19	21	20	21	14	33	13	15	13	19
AK010048	2	2	2	2	2	2	2	2	2	2	2	2	3	3	3	3	3	4	2	3	3	2	2	3	2	3	2	2	2	3	3	3	3	3	3	3
AK010060	6	7	5	6	7	7	5	5	5	6	6	4	4	3	4	4	4	3	5	4	5	4	4	4	3	4	3	3	4	3	6	5	5	5	4	5
AK010086	0	0	0	0	0	0	0	0	0	0	0	0	1	1	1	1	0	1	0	0	0	0	0	0	0	0	0	0	0	0	0	0	0	0	0	0
AK010101	73	60	73	75	72	70	62	52	62	58	54	54	45	42	42	47	43	42	35	31	33	36	33	35	65	62	69	68	65	67	73	57	73	67	69	63
AK010121	1	2	1	2	2	1	1	0	1	0	1	0	0	0	0	1	0	0	0	0	0	0	0	0	0	0	0	1	1	1	0	0	0	0	1	0
AK010138	0	0	0	0	0	0	0	0	0	0	0	0	1	1	1	1	1	1	1	0	1	1	1	1	0	0	0	0	0	0	0	0	0	0	0	0
AK010144	0	0	0	0	0	0	1	1	1	1	1	1	1	1	1	1	1	1	1	1	1	1	1	1	1	1	1	1	1	1	1	1	1	1	1	1
AK010160	3	2	3	3	3	2	4	3	3	4	2	3	4	4	4	5	4	4	3	3	4	5	4	3	3	2	3	3	3	3	3	2	2	2	2	2
AK010162	12	9	10	11	11	12	15	20	16	16	15	12	14	19	13	13	18	16	8	21	14	13	12	15	6	9	8	6	7	7	9	12	10	9	9	12
[truncated: 15,961 more rows]
