# Supplementary material for: Simcluster: clustering enumeration gene expression data on the simplex space
Source: BMC Bioinformatics. 2007 Jul 11;8:246. doi: 10.1186/1471-2105-8-246 (PMC2147035; doi:10.1186/1471-2105-8-246)
Supplement: Additional file 3 — Simulation data, results and scripts. Contains the script that generated the virtual transcript enumeration data, the dataset used as the basis for the analysis, the results from it, and the conclusions for all tested samples sizes n from 100,000 to 100,000,000. [file 1471-2105-8-246-S3.zip › Exp_Affy_BMM_N=1E7.txt]

affy	CPG_0	CPG_120	CPG_20	CPG_40	CPG_60	CPG_80	LPS_0	LPS_120	LPS_20	LPS_40	LPS_60	LPS_80	PAM2_0	PAM2_120	PAM2_20	PAM2_40	PAM2_60	PAM2_80	PAM3_0	PAM3_120	PAM3_20	PAM3_40	PAM3_60	PAM3_80	PIC_0	PIC_120	PIC_20	PIC_40	PIC_60	PIC_80	R848_0	R848_120	R848_20	R848_40	R848_60	R848_80
	10003562	9998003	10001660	9999150	10005474	9999249	10001794	10003525	9999262	10002319	9998849	9995170	9999820	10003251	9995506	9999756	10003434	10003764	9995474	9996056	10007121	9995693	9999414	10002407	9994963	10000976	9997662	10001309	9997791	9995536	9996196	10006084	9998713	10005368	10001178	10002469
AA014267	25	27	28	25	26	22	16	14	17	20	19	18	60	64	59	63	52	62	26	21	25	31	25	27	80	73	75	80	69	73	44	38	45	45	46	41
AA015094	5	5	5	5	5	5	5	5	5	5	5	5	5	5	5	5	5	5	5	5	5	5	5	5	5	5	5	5	5	5	5	5	5	5	5	5
AA016422	4	4	4	4	4	4	4	4	4	4	4	4	5	5	6	6	5	5	4	4	4	4	4	4	4	4	4	4	4	4	4	4	4	4	4	4
AA016705	8	8	9	8	9	8	11	10	10	10	10	10	12	11	11	11	12	11	9	8	9	9	9	9	10	10	11	10	10	10	10	9	9	10	10	9
AA020017	5	5	5	5	5	5	5	5	5	5	5	5	5	5	5	5	5	5	5	5	5	5	5	5	5	5	5	5	5	5	5	5	5	5	5	5
AA023906	5	5	5	5	5	5	5	5	5	5	5	5	5	5	5	5	5	5	5	6	5	5	5	5	5	5	5	5	5	5	5	5	5	5	5	5
AA024025	30	32	32	30	31	31	18	28	19	20	21	24	27	28	30	29	30	32	31	33	30	32	31	36	20	28	21	20	19	21	23	28	24	23	27	24
AA024086	4	4	4	4	4	4	5	5	5	5	5	5	6	6	7	6	6	6	4	4	4	4	4	4	4	4	4	4	4	4	4	4	4	4	4	4
AA030209	11	12	11	12	10	10	7	7	7	6	6	7	11	12	10	10	13	10	11	15	12	13	18	13	14	14	13	13	15	13	16	17	16	15	16	16
AA034553	1178	1111	1224	1177	1098	1087	1064	915	1035	1014	983	1077	1025	963	942	991	946	968	1004	912	1041	1031	981	953	1329	1139	1306	1328	1339	1251	1142	1124	1135	1177	1236	1136
AA038464	138	124	138	135	118	118	136	119	116	115	102	112	78	79	80	83	67	88	88	85	84	85	78	91	145	124	119	131	117	109	137	144	130	136	134	115
AA048445	7	7	7	8	7	7	7	7	7	7	7	7	6	7	6	6	6	6	6	7	6	7	6	6	6	7	7	6	7	6	8	8	8	8	8	8
AA049040	726	817	814	678	704	663	452	624	515	460	551	561	637	776	562	724	746	645	464	437	430	447	416	406	1533	1185	1431	1606	1349	1106	607	821	599	557	712	701
AA050777	12513	12101	12311	12489	12405	12116	12044	11444	12124	12114	11477	11823	12523	12728	12548	12295	12943	12460	12793	12668	12469	12744	12525	12507	12186	12078	12624	12499	12585	12466	12762	12277	12611	12958	12629	12464
AA050796	9	8	8	8	9	8	7	7	7	7	7	7	7	7	7	9	8	7	9	8	8	8	8	8	7	7	7	7	7	7	7	9	6	7	7	7
AA051236	4	4	4	4	4	4	4	4	4	4	4	4	4	4	4	4	4	4	4	4	4	4	4	4	4	4	4	4	4	4	4	4	4	4	4	4
AA060162	9	9	9	8	9	9	6	6	6	6	6	6	7	6	6	6	6	6	7	7	7	7	8	8	8	7	8	9	8	8	10	8	9	9	9	9
AA061682	4	4	4	4	4	4	5	5	5	5	6	5	6	6	6	6	6	6	5	4	4	4	4	4	5	5	5	5	5	5	4	4	5	4	4	4
AA067702	156	138	150	148	145	146	156	112	154	161	143	149	98	95	108	110	95	101	117	120	118	128	117	124	135	118	151	128	131	128	135	132	137	161	133	141
AA068868	924	936	876	903	941	946	1132	1039	1160	1130	1124	1086	1289	1167	1288	1237	1251	1289	1538	1523	1468	1441	1471	1643	841	886	868	826	856	875	1088	915	1061	1058	1048	1049
AA097406	6361	6348	6067	6519	6426	5978	5272	4303	5550	5217	5194	4685	4929	4456	5039	4667	4905	4844	6072	5438	5718	5253	5209	5430	5806	6195	6223	6014	6328	5898	7038	6050	6884	6560	5888	6280
AA103376	8	7	7	7	7	7	7	7	7	7	7	7	7	7	7	7	7	7	7	7	7	7	7	7	7	7	7	7	7	7	8	8	8	8	8	8
AA109251	36	42	55	34	38	44	44	20	42	42	34	23	29	25	28	25	25	24	34	24	43	47	32	35	33	31	38	31	32	40	39	27	34	45	38	37
AA110379	4	4	4	4	4	4	4	4	4	4	4	4	4	4	4	4	4	4	4	4	4	4	4	4	4	4	4	4	4	4	4	4	4	4	4	4
AA110927	928	860	944	979	910	940	1089	936	1126	1010	995	951	929	947	983	889	941	900	1202	1130	1158	1063	1113	1065	786	778	826	813	822	795	917	861	955	913	855	870
AA111022	126	132	155	128	130	125	141	118	123	140	123	112	152	144	152	148	144	139	175	170	177	165	148	174	145	137	147	153	141	151	138	127	155	136	141	132
AA111141	6	6	6	6	6	6	6	7	6	6	6	6	7	7	7	7	7	7	6	6	6	6	6	6	6	6	6	6	6	6	6	6	6	6	6	6
AA111360	10	10	11	9	9	10	10	11	10	10	10	10	10	11	10	12	11	11	10	10	10	11	11	10	10	11	10	10	10	11	10	10	9	10	10	10
AA116393	11	13	11	11	11	12	27	31	29	26	28	32	37	37	36	39	38	37	29	28	34	30	29	32	17	17	16	19	16	19	19	20	19	19	20	21
AA116459	4	4	4	4	4	4	4	4	4	4	4	4	4	4	4	4	4	4	4	4	4	4	4	4	4	4	4	4	4	4	4	4	4	4	4	4
AA119055	5	5	5	5	5	5	5	5	5	5	5	5	5	5	5	5	5	5	5	5	5	5	5	5	5	5	5	5	5	5	5	5	5	5	5	5
AA119213	4	4	4	4	4	4	4	4	4	4	4	4	4	5	5	5	5	5	5	4	4	5	4	4	4	4	4	4	4	4	4	4	4	4	4	4
AA119261	4	4	4	4	4	4	4	4	4	4	4	4	4	4	4	4	4	4	4	4	4	4	4	4	4	4	4	4	4	4	4	4	4	4	4	4
AA119513	2	2	2	2	2	2	2	2	2	2	2	2	3	3	3	3	3	3	2	2	2	2	2	2	2	2	2	2	2	2	2	2	2	2	2	2
AA120741	32	30	29	31	31	35	39	37	35	37	34	31	49	54	48	51	49	55	38	38	44	37	33	40	25	27	25	30	30	28	34	38	34	36	34	37
AA123443	74	46	76	72	56	51	105	68	84	70	62	68	79	73	85	79	91	64	71	52	63	56	51	49	61	45	67	67	65	64	78	33	55	56	45	33
AA124553	2532	4119	2390	2667	3107	3870	2229	5336	2361	3465	4339	4722	2366	4917	2627	3694	4338	4547	2082	4353	2194	3089	4138	4284	1790	4167	1973	1887	2222	2966	1793	4484	1965	2900	3948	4269
AA124924	82	92	113	94	85	89	84	73	103	91	98	78	85	55	76	77	62	74	86	64	82	80	78	74	75	87	80	71	84	86	73	81	82	72	74	87
AA138616	5	5	5	5	5	5	5	5	5	5	5	5	5	5	5	5	5	5	5	5	5	5	5	5	5	5	5	5	5	5	5	5	5	5	5	5
AA138720	143	124	154	153	164	161	182	137	174	166	177	135	68	73	61	61	61	66	51	47	51	47	47	47	81	81	84	77	81	80	111	98	110	98	99	97
AA139561	6	6	6	6	6	6	6	6	6	6	6	6	6	6	6	6	6	6	6	6	6	6	6	6	6	6	6	6	6	6	6	6	6	6	6	6
AA139939	5	5	5	5	5	5	5	5	5	5	5	5	6	5	5	5	5	5	5	5	5	5	5	5	5	5	5	5	5	5	5	5	5	5	5	5
AA144045	4	4	4	4	4	4	5	5	4	4	4	4	4	4	4	4	4	4	5	4	4	4	4	4	4	4	4	4	4	4	4	4	4	4	4	4
AA144594	2	2	2	2	2	2	3	3	3	3	3	3	2	2	2	2	2	2	3	3	3	3	3	3	2	2	2	2	2	2	2	2	2	2	2	2
AA144707	4	4	4	4	4	4	4	4	4	4	4	4	4	4	4	4	4	4	4	4	4	4	4	4	4	4	4	4	4	4	4	4	4	4	4	4
AA144866	4	4	4	4	4	4	5	5	5	5	5	5	5	5	5	5	5	5	5	5	5	5	5	5	5	5	5	5	5	5	4	4	4	4	4	4
AA145988	7	7	7	7	7	7	7	7	7	7	7	7	7	7	7	7	7	7	7	7	7	7	7	7	7	7	7	7	7	7	7	7	7	7	7	7
AA152997	14	16	13	17	15	14	15	15	14	18	19	15	8	6	9	12	8	9	16	8	13	13	12	11	14	12	14	15	16	15	11	9	10	11	9	12
AA153045	127	93	130	123	120	106	134	87	133	106	95	97	71	64	78	60	62	62	68	62	77	63	68	65	113	80	112	113	108	98	119	86	99	103	90	87
AA153229	5	5	5	5	5	5	5	5	5	5	5	5	5	5	5	5	5	5	5	5	5	5	5	5	5	5	5	5	5	5	5	5	5	5	5	5
AA153477	4069	3950	3987	4001	4134	3933	3560	2799	3536	3464	3326	2990	3901	3433	3832	3531	3535	3470	4329	3682	4330	4142	3686	3665	3256	3083	3445	3408	3508	3281	3315	2803	3347	3234	2775	3012
AA153892	2155	2083	2109	2201	2097	2057	1992	1600	2009	1972	1932	1810	2079	1856	1999	1990	2138	1875	1870	1707	1905	1805	1739	1724	1942	1787	2066	1915	1948	1934	1974	1690	1926	1889	1715	1802
AA162958	9	9	9	9	10	9	9	8	8	8	9	8	10	12	10	13	11	11	8	8	8	8	8	8	8	9	8	8	8	8	11	11	11	11	11	11
AA163908	47	41	46	56	50	46	34	36	38	41	47	40	34	25	38	36	36	23	30	28	33	32	36	35	49	47	47	48	54	52	51	36	57	51	47	48
AA164101	6	6	6	6	6	6	6	6	6	6	6	6	6	6	6	6	6	6	6	6	6	6	6	6	6	6	6	6	6	6	6	6	6	6	6	6
AA165746	4	4	4	4	4	4	5	4	4	4	4	4	5	4	4	4	5	4	5	5	4	4	4	4	5	4	4	4	5	4	5	5	5	5	4	5
AA165749	6	6	6	6	6	6	6	6	6	6	6	6	6	6	6	6	6	6	6	6	6	6	6	6	6	6	6	6	6	6	6	6	6	6	6	6
AA168052	6	6	6	6	6	6	6	6	6	6	6	6	4	4	4	5	4	5	6	6	6	6	6	6	6	6	6	7	6	6	6	6	6	6	6	6
AA169070	5	5	5	5	5	5	5	5	5	6	5	5	5	5	5	5	5	5	5	5	5	5	5	5	5	5	5	5	5	5	5	5	5	5	5	6
AA170322	77	100	64	121	126	119	131	450	231	262	243	180	94	140	141	153	156	123	94	134	123	141	156	138	83	196	75	107	132	131	82	109	123	118	142	108
AA170590	59	58	66	50	64	52	61	56	58	65	68	63	75	70	74	62	63	70	85	83	82	80	89	82	53	65	63	61	61	56	58	65	62	58	52	58
AA172344	256	238	263	252	234	232	470	372	544	461	457	467	331	261	331	338	340	261	330	239	335	312	322	296	287	266	288	304	278	274	310	259	278	276	289	272
AA172714	10	10	11	9	9	9	15	18	16	12	11	13	13	12	16	10	17	11	12	9	11	10	10	9	9	9	12	10	10	9	11	9	8	7	7	7
AA175187	1813	1773	1721	1693	1692	1772	2407	2285	2282	2310	2229	2285	2286	2186	2230	2276	2188	2174	2164	1989	2074	2152	2079	2146	2038	1934	1935	1922	1976	1837	2034	1944	2089	2177	2201	1990
AA175473	9	8	9	8	8	7	7	6	7	6	6	6	4	4	4	4	4	4	4	5	4	4	4	4	7	7	7	7	7	8	8	8	8	8	8	8
AA175822	5	5	5	5	5	5	4	4	5	4	4	4	5	5	5	5	5	5	4	4	4	4	4	4	5	4	4	4	4	5	4	4	5	4	4	4
AA175830	8	8	8	8	8	8	9	10	9	9	10	10	8	8	8	8	9	8	8	8	8	8	8	8	9	9	9	9	9	9	8	8	8	8	8	8
AA177484	5	5	5	5	5	5	5	5	5	5	5	5	5	5	5	5	5	5	5	5	5	5	5	5	5	6	5	5	5	5	5	5	5	5	5	5
AA177800	4	4	4	4	4	4	5	5	5	5	5	5	4	4	4	4	4	4	4	4	4	4	4	4	4	4	4	4	4	4	5	6	5	5	5	5
AA177898	7	7	7	7	7	7	7	7	7	7	7	7	7	7	7	7	7	8	7	7	7	7	7	7	7	7	7	7	7	7	7	7	7	7	7	7
AA183047	9	9	9	9	9	9	9	9	9	9	9	9	10	10	10	10	10	10	9	9	9	10	10	10	10	10	10	10	10	10	9	9	9	9	9	9
AA183642	2106	2160	2344	2094	2010	2232	1981	3149	2065	1968	2205	2587	3497	3539	3388	3477	3417	3597	3227	3423	3093	3165	3269	3384	2218	2348	2096	2102	2117	2293	2576	2896	2576	2497	2600	2580
AA185333	6	5	5	6	5	5	5	6	5	5	5	5	5	5	5	5	5	5	6	6	6	6	6	6	5	6	5	6	5	5	6	6	6	6	6	6
AA185687	4	4	3	4	4	4	4	4	4	4	4	4	4	4	4	4	4	4	4	4	4	4	4	4	4	4	4	4	4	4	3	3	3	4	3	4
AA185884	9	9	9	9	9	9	9	9	9	9	9	9	7	7	7	7	10	7	10	10	10	10	10	10	9	10	9	9	10	10	9	10	9	9	9	9
AA185889	6	6	6	6	6	6	5	5	5	5	6	5	5	5	5	6	5	5	6	6	6	5	5	6	5	6	6	5	5	6	6	6	6	6	6	6
AA186144	714	647	708	716	715	657	686	577	721	679	682	679	646	570	639	627	620	610	645	543	650	659	636	614	754	660	707	765	739	761	784	780	790	779	834	752
AA189197	6	6	6	6	6	6	6	6	6	6	6	6	5	6	5	6	6	6	6	6	6	6	6	6	5	5	5	5	5	5	6	6	6	6	6	6
AA189214	4	4	4	4	4	4	4	4	4	4	4	4	5	5	5	5	5	5	4	4	4	4	4	4	4	4	4	4	4	4	4	4	4	4	4	4
AA189256	26	25	26	23	25	24	39	44	37	36	36	42	58	62	57	59	57	60	31	35	31	31	32	31	40	38	36	37	36	38	42	44	42	41	45	40
AA189481	44	69	34	35	45	42	95	72	90	99	171	113	52	56	54	65	94	64	70	79	68	70	124	114	45	73	52	50	38	56	41	41	33	40	55	75
AA189517	7	8	7	7	7	7	7	7	7	7	7	7	7	8	7	8	7	7	7	7	7	7	7	7	7	7	7	7	7	7	7	8	7	7	8	7
AA190297	33	44	35	39	33	36	15	14	17	15	15	15	12	13	10	12	11	11	15	14	14	13	17	15	20	19	19	20	19	18	37	32	32	18	32	30
AA197362	150	233	150	157	154	164	184	232	176	177	197	211	167	191	176	178	253	194	192	226	187	208	213	201	192	202	186	186	173	186	205	221	210	205	216	230
AA198634	24	24	19	22	23	19	24	18	20	25	23	17	10	11	10	11	11	11	22	30	21	25	21	22	19	20	19	16	18	19	12	11	11	10	11	10
AA198774	5	5	5	5	5	5	5	5	5	5	5	5	5	5	6	5	5	5	5	5	5	5	5	5	5	5	5	5	5	5	5	5	5	5	5	5
AA200306	23	62	26	27	30	44	16	256	24	60	76	97	14	14	16	24	17	15	12	17	13	29	37	30	17	269	16	15	22	46	22	31	21	25	40	39
AA200355	7	7	7	7	7	7	9	9	9	9	9	9	8	8	8	8	8	8	7	7	7	7	7	7	7	7	7	7	7	7	8	8	8	8	8	8
AA200442	5	5	5	5	5	5	5	5	5	5	5	5	5	5	5	5	5	5	5	5	5	5	5	5	5	5	5	5	5	5	5	5	5	5	5	5
AA200940	6	6	7	7	6	6	5	5	5	5	5	5	5	5	5	5	5	5	7	7	8	7	7	7	11	8	8	9	8	8	9	8	8	8	8	8
AA201054	293	264	290	268	274	278	277	239	286	263	255	237	234	217	210	214	205	225	262	215	251	241	198	210	341	282	339	329	326	303	325	260	304	315	287	276
AA203925	238	225	181	244	222	202	184	161	186	188	204	174	212	202	237	210	229	222	260	268	241	254	261	280	165	195	199	179	176	193	213	187	212	204	189	190
AA204020	3	3	3	3	3	3	3	3	3	3	3	3	3	3	3	3	3	3	3	3	3	3	3	3	3	3	3	3	3	3	3	3	3	3	3	3
AA204410	11	11	11	11	11	11	6	5	5	6	5	5	5	5	5	5	4	5	5	4	4	4	4	4	10	10	11	11	10	11	10	9	9	10	9	9
AA208652	7	7	7	7	7	7	7	7	7	7	7	7	11	10	11	10	10	11	7	7	7	7	7	7	8	7	8	8	8	7	7	7	7	7	7	7
AA210261	6	6	6	6	6	6	6	6	6	6	6	6	456	433	502	462	522	479	490	520	555	506	552	592	6	6	6	6	6	6	6	6	6	6	6	6
AA210264	216	184	222	219	199	214	203	161	205	195	171	157	232	211	245	222	201	213	249	220	239	241	248	236	199	178	188	204	187	214	192	163	184	184	178	181
AA210377	6	6	6	6	6	6	6	6	6	6	6	6	6	6	6	6	6	6	6	6	6	6	6	6	6	6	6	6	6	6	6	6	6	6	6	6
AA214835	10	10	9	9	9	9	9	9	9	9	9	10	10	11	10	10	11	10	9	10	9	10	10	10	9	9	9	9	10	9	10	9	9	9	10	9
AA214868	299	227	263	299	281	308	351	286	332	310	323	323	412	402	442	430	363	387	376	392	406	395	419	417	310	287	326	311	299	344	341	299	310	338	309	334
AA215024	124	94	114	123	119	111	95	83	90	88	83	76	83	74	83	83	76	78	66	76	74	73	80	84	74	76	81	65	74	82	87	90	82	97	85	91
AA215046	7	7	8	7	7	7	8	9	9	9	9	9	11	12	11	12	12	12	9	9	11	10	9	9	9	9	9	9	9	9	9	9	9	9	9	9
AA215276	4	4	4	4	4	4	4	4	4	4	4	4	4	4	4	4	4	4	4	4	4	4	4	4	4	4	4	4	4	4	4	4	4	4	4	4
AA216889	5	5	5	5	5	5	5	5	5	5	5	5	5	5	4	4	4	4	4	4	4	4	4	4	4	4	4	4	4	4	5	4	4	4	4	4
AA216953	248	220	279	265	250	267	212	205	225	219	214	203	156	163	177	142	130	154	163	158	167	152	171	166	199	202	207	189	199	205	239	220	234	244	241	223
AA217054	5	5	5	5	5	5	6	6	6	6	6	7	5	5	5	5	5	5	5	5	5	5	5	5	5	6	5	5	5	5	4	6	5	6	5	6
AA217469	7	7	7	7	6	7	6	6	6	6	6	6	6	6	6	6	6	6	6	6	6	6	6	6	6	6	6	6	6	6	7	7	7	7	7	7
AA219807	4	4	4	4	4	4	4	4	4	4	4	4	4	4	4	4	4	4	4	4	4	4	4	4	4	4	4	4	4	4	3	3	3	3	3	3
AA220626	2977	2713	2807	2739	2743	2768	3120	2893	3041	3057	2775	2864	3505	3418	3351	3315	3199	3266	3663	3814	3735	3742	3487	3564	2502	2534	2598	2540	2573	2567	2925	2994	3051	3002	2964	3046
AA221216	5	5	5	5	5	5	5	5	5	5	5	5	5	5	5	5	5	5	5	5	5	5	5	5	5	5	5	5	5	5	5	5	5	5	5	5
AA222756	4	4	4	4	4	4	4	4	4	4	4	4	4	4	4	4	4	4	4	4	4	4	4	4	4	4	4	4	4	4	4	4	4	4	4	4
AA223007	9	9	10	9	9	9	9	10	9	9	10	10	10	11	10	11	11	11	10	10	10	10	10	10	9	9	9	9	9	9	9	9	9	9	10	9
AA231554	6	5	5	5	5	5	5	5	5	5	5	5	6	6	6	6	6	6	5	5	5	5	5	5	6	5	5	5	5	5	5	5	5	5	5	5
AA238341	189	184	214	161	151	182	165	191	187	154	153	161	198	215	189	206	185	203	163	154	149	164	149	148	195	193	200	194	192	179	195	192	195	175	153	183
AA239637	2889	2506	2838	2877	2801	2879	2743	2421	2720	2646	2537	2462	3521	3356	3265	3261	3045	3313	3681	3551	3705	3767	3661	3413	3356	3060	3340	3395	3305	3184	2802	2574	2826	2840	2719	2734
AA242096	2	2	2	2	2	2	2	2	2	2	2	2	2	2	2	2	2	2	2	2	2	2	2	2	2	2	2	2	2	2	2	2	2	2	2	2
AA244468	58	51	56	57	49	49	38	35	36	40	36	42	23	23	23	25	25	25	39	37	42	41	39	39	59	58	56	59	55	62	55	48	53	55	68	51
AA245637	48	41	65	44	40	45	72	67	79	67	71	76	86	98	87	87	72	82	98	101	101	106	81	90	76	64	76	61	72	70	71	59	73	71	70	75
AA250510	160	150	174	159	156	150	153	112	145	136	119	107	152	148	144	146	138	144	174	169	168	169	154	166	143	116	146	137	132	134	140	124	129	132	130	123
AA254104	63	60	55	50	60	47	65	66	73	44	40	48	52	54	48	40	41	52	64	48	61	42	46	42	49	36	57	55	48	48	71	76	86	60	30	53
AA254866	5	5	5	5	5	5	5	5	5	5	5	5	5	5	5	5	5	5	5	5	5	5	5	5	5	5	5	5	5	5	5	5	5	5	5	5
AA259365	6	6	6	6	6	6	7	7	7	7	7	7	6	6	6	6	6	6	6	6	6	6	6	6	6	6	6	6	6	6	6	6	6	6	6	6
AA260459	2106	2224	2110	2032	1968	1964	1695	1579	1684	1645	1677	1701	1967	1926	1885	1919	1891	1909	2438	2257	2609	2523	2454	2481	1917	1766	1935	1962	1946	1807	2140	1938	2220	2131	2082	2016
AA261399	18	19	20	18	16	19	27	33	24	21	25	28	28	34	31	36	33	33	17	17	19	18	21	19	17	18	16	16	17	19	15	16	14	15	15	14
AA265122	9	8	8	8	8	8	6	6	7	6	7	7	7	7	7	7	7	7	7	7	7	8	7	7	7	7	7	6	6	7	8	8	9	9	9	8
AA266298	3	3	3	3	3	3	3	3	3	3	3	3	3	3	3	3	3	3	3	3	3	3	3	3	3	3	3	3	3	3	3	3	3	3	3	3
AA266367	7	6	6	6	7	6	9	10	10	9	10	10	6	7	6	6	7	6	7	8	7	8	7	6	7	7	7	6	6	8	7	6	7	6	6	6
AA266723	134	280	121	129	144	204	55	126	56	89	121	141	104	459	144	147	111	344	93	258	102	126	186	229	99	286	110	101	136	171	70	357	77	99	148	221
AA267016	6	6	6	7	6	6	6	6	6	7	7	6	6	6	6	6	6	6	6	6	6	7	6	6	6	6	6	7	6	6	11	12	10	11	10	12
AA267307	6	6	6	6	6	6	6	6	6	6	6	6	6	6	6	6	6	6	6	6	6	6	6	6	6	6	6	6	6	6	6	6	6	6	6	6
AA267568	34	45	35	34	32	36	55	58	61	56	58	58	79	82	84	74	83	77	87	79	88	93	83	85	43	48	43	38	44	48	57	61	54	57	58	51
AA267743	6	6	6	6	6	6	6	6	6	6	6	6	5	5	5	5	5	5	6	7	6	6	6	6	6	6	6	6	6	6	6	6	6	6	6	6
AA268474	3	3	3	3	3	3	3	3	3	3	3	3	3	3	3	3	3	3	3	3	3	3	3	3	3	3	3	3	3	3	3	3	3	3	3	3
AA270038	18	23	17	27	31	29	18	12	20	15	14	15	14	10	19	10	11	8	22	12	19	16	17	21	19	22	25	30	25	20	29	22	23	28	16	29
AA270173	182	176	184	163	170	178	357	311	371	389	346	330	726	621	664	671	671	652	391	369	390	423	390	406	289	228	281	275	258	267	204	172	196	189	191	189
AA271358	4090	3649	4152	3926	3736	3729	4300	3760	4171	4108	3712	4004	4448	4512	4241	4432	4346	4501	4496	4246	4493	4638	4261	4278	4680	3748	4172	4400	4290	4047	4110	3645	3848	3824	4094	3576
AA275039	3	3	3	3	3	3	3	3	4	3	4	3	3	3	4	3	3	4	4	3	3	3	4	3	4	3	3	3	3	3	5	5	5	5	4	5
AA275278	11	11	9	11	11	11	14	15	15	17	15	16	32	32	33	33	28	32	14	27	23	19	21	18	7	8	8	7	8	8	12	11	12	12	12	13
AA276202	6	6	6	6	6	6	7	7	7	7	7	7	7	7	8	7	7	7	7	7	7	8	7	7	6	6	6	6	6	6	6	6	6	6	6	6
AA276770	9	9	9	9	9	9	9	10	9	9	9	9	9	10	9	10	9	10	9	9	9	9	9	10	9	9	9	9	9	9	9	9	8	9	9	8
AA285490	5	5	5	5	5	6	5	4	5	4	4	4	5	5	5	5	6	5	6	6	6	5	5	5	10	9	9	10	9	9	5	5	5	5	6	5
AA289490	118	91	98	114	106	114	153	138	159	168	142	128	119	106	115	117	109	108	96	128	115	131	112	129	81	102	87	79	82	100	94	90	102	105	100	116
AA290200	104	105	106	99	106	106	143	139	130	123	128	127	130	137	134	139	129	140	127	122	125	125	125	124	116	115	111	116	115	109	134	136	134	133	139	135
AA386586	5	5	5	5	5	5	6	6	6	6	7	6	6	6	6	6	6	6	6	7	6	6	6	6	6	5	5	5	5	6	5	5	5	5	5	5
AA388313	6	6	6	6	6	6	7	7	7	7	7	7	7	7	7	7	7	7	7	7	7	7	7	7	7	6	7	7	7	7	7	7	7	7	7	7
AA389937	258	288	260	247	246	245	251	262	244	244	230	239	296	340	300	270	279	306	337	404	335	333	339	360	234	251	236	246	228	247	292	302	273	291	279	279
AA396586	54	45	57	49	49	47	52	46	40	43	40	46	18	17	18	18	17	18	18	16	16	17	18	18	58	41	52	53	48	43	49	39	41	42	48	40
AA406997	6	7	6	7	7	8	4	4	4	4	4	4	4	4	4	4	4	4	6	6	7	6	6	6	10	11	11	11	9	10	10	9	11	10	9	10
AA407331	14	14	18	15	14	14	6	8	7	6	6	7	5	6	5	5	5	5	9	8	8	7	7	8	11	9	11	11	11	11	8	8	7	7	7	7
AA407555	8	9	8	8	8	8	8	8	8	8	8	8	9	14	8	9	9	11	9	9	9	8	9	9	8	8	8	8	8	8	8	8	9	9	8	8
AA407595	4	4	4	4	4	5	4	4	4	4	4	4	5	4	5	5	5	4	6	6	6	6	6	6	4	4	4	4	4	4	4	4	4	4	4	4
AA407769	1037	1040	957	1034	1045	1066	1260	1169	1199	1104	1109	1114	1284	1275	1263	1296	1222	1232	1305	1375	1401	1227	1332	1381	1174	1079	1138	1155	1113	1148	1190	1130	1167	1146	1078	1125
AA407778	6	6	6	6	6	6	6	6	6	6	6	6	6	6	6	6	6	6	6	6	6	6	6	6	7	7	7	7	7	7	6	6	6	6	6	6
AA408356	6	6	7	6	6	6	6	7	6	6	6	7	6	7	7	7	7	7	6	6	6	7	7	7	5	5	5	5	5	5	6	6	6	6	6	7
AA408371	71	123	88	77	87	84	56	134	49	62	70	91	66	105	77	77	90	92	95	137	82	89	115	113	82	125	91	84	86	82	87	157	96	95	97	138
AA408425	4	4	4	4	4	4	4	4	4	4	4	4	4	4	4	4	4	4	4	4	4	4	4	4	4	4	4	4	4	4	4	4	4	4	4	4
AA408768	4	4	4	4	4	4	4	4	4	4	4	4	4	4	4	4	4	4	4	4	4	4	4	4	4	4	4	4	4	4	4	4	4	4	4	4
AA408781	4	4	4	5	5	4	6	6	6	6	6	6	4	4	4	4	4	4	6	6	6	6	6	6	4	4	4	4	4	4	6	6	6	6	6	6
AA408787	463	429	443	439	434	394	442	376	452	433	427	407	749	619	624	662	588	641	651	570	635	638	612	585	368	342	368	386	378	345	429	409	432	405	425	397
AA408954	4	4	5	4	4	5	4	4	4	4	4	4	5	5	5	5	5	5	5	5	5	5	5	5	4	5	5	5	5	5	5	4	4	5	4	4
AA409309	6591	6205	6476	6712	6698	6958	7275	7280	7597	7177	6703	6790	8326	7959	8243	8407	7994	7822	7532	7393	7754	7593	7540	7497	6429	6166	6475	6444	6250	6385	6509	6799	6726	6381	6540	6289
AA409325	8	8	8	8	8	8	7	7	7	7	7	7	7	8	8	7	7	8	8	7	7	8	8	7	6	6	6	7	6	6	7	7	8	7	7	8
AA409371	21	21	21	21	24	22	40	18	55	45	38	32	24	22	39	27	24	19	45	21	51	43	30	24	35	23	35	43	37	27	32	17	39	40	26	24
AA409396	7037	6586	7138	7083	6927	6982	6087	5271	6110	5896	5491	5487	6742	6826	6686	6838	6302	6771	6611	6492	6909	6626	6388	6672	7273	6509	6876	7032	6944	6928	7379	6337	7017	6775	6756	6240
AA409545	9	9	9	9	9	10	8	8	9	8	9	8	10	10	10	10	9	10	9	10	10	9	9	10	4	4	4	4	4	4	8	8	8	8	8	8
AA409562	572	538	584	563	522	535	756	601	677	685	620	645	844	799	796	763	689	798	908	792	925	951	884	836	720	571	647	684	605	611	642	566	609	611	592	560
AA409749	7	7	7	7	7	6	7	7	7	7	7	7	6	6	6	6	5	6	7	7	7	7	7	7	6	6	6	6	6	6	7	7	7	6	7	7
AA409923	75	63	67	66	67	64	136	147	121	112	117	106	93	115	99	100	98	88	143	172	145	168	134	135	76	75	82	76	74	75	76	87	79	74	72	78
AA410148	10	10	10	9	10	10	10	9	9	9	9	10	9	10	11	10	10	10	10	11	11	10	12	10	10	10	10	10	11	10	10	10	9	10	10	10
AA413531	10	10	10	10	10	10	13	16	12	13	13	14	16	17	17	20	16	17	11	10	10	13	11	10	10	10	10	10	10	11	10	10	10	10	10	10
AA414485	28	45	24	26	27	30	20	106	22	32	45	56	44	114	43	50	55	70	42	121	39	50	65	71	41	60	36	41	46	49	23	64	25	30	40	57
AA414903	5	5	5	5	5	5	4	4	4	4	4	4	5	5	5	5	5	5	5	5	5	5	5	5	5	5	5	5	5	5	5	5	5	5	5	5
AA414954	4	4	4	4	4	4	4	4	4	4	4	4	4	4	4	4	4	4	4	4	4	4	4	4	4	4	4	4	4	4	4	4	4	4	4	4
AA414957	4	4	4	4	4	4	4	4	4	4	4	4	4	4	4	4	4	4	4	4	4	4	4	4	4	4	4	4	4	4	4	4	4	4	4	4
AA414992	6	6	6	6	6	6	7	7	7	7	7	7	7	7	7	7	7	7	6	6	6	6	6	6	6	6	6	6	6	6	6	6	6	6	6	6
AA414993	7	7	7	7	7	7	7	7	7	7	7	7	7	7	7	7	7	7	7	7	7	7	7	7	7	7	7	7	7	7	7	7	7	7	7	7
AA415004	9	10	10	9	10	10	8	8	7	9	7	8	11	10	12	17	11	11	10	12	12	10	11	12	7	8	7	8	7	8	9	9	9	9	9	9
AA415022	79	88	102	87	97	86	63	90	71	61	61	63	78	96	74	73	76	78	64	90	62	57	57	54	106	92	101	104	100	106	86	87	87	92	82	86
AA415783	4	4	4	4	4	4	4	4	4	4	4	4	4	4	4	4	4	4	4	4	4	4	4	4	4	4	4	4	4	4	4	4	4	4	4	4
AA416453	15	14	16	15	14	15	14	18	14	14	14	15	17	18	17	18	18	19	15	15	17	16	16	16	14	14	13	13	13	15	14	14	13	14	14	13
AA419672	13516	13466	13043	13585	13409	13057	11453	9972	11031	11188	10855	10873	11690	11177	11472	11072	11364	11343	11648	11090	11738	11495	11469	11949	9821	9745	9659	9558	9848	9734	12169	12275	12216	12403	12122	11752
AA419994	7	7	7	7	7	7	5	5	5	6	5	5	5	5	5	5	5	5	5	5	5	6	5	5	5	5	5	5	5	5	5	5	5	5	5	5
AA420337	8	8	8	8	8	8	9	9	9	9	9	11	12	15	13	16	14	14	10	9	9	9	9	9	8	8	8	8	8	8	9	9	9	9	9	9
AA420381	4	4	4	4	4	4	5	5	5	5	5	5	4	4	4	4	4	4	4	4	4	4	4	4	4	4	4	4	4	4	4	4	4	4	4	4
AA437924	114	117	117	107	109	111	80	80	78	80	75	75	72	72	74	73	71	73	91	92	97	92	94	93	72	73	70	70	69	73	106	100	111	109	117	110
AA438081	4	4	4	4	4	4	4	4	4	4	4	4	4	4	4	4	4	4	4	4	4	4	4	4	4	4	4	4	4	4	4	4	4	4	4	4
AA472735	48	316	50	64	72	105	83	677	88	192	387	553	187	442	202	286	354	346	210	617	222	306	428	460	79	321	65	85	101	128	88	334	100	137	202	229
AA472919	26	23	24	25	24	23	28	29	27	27	27	26	15	12	13	12	12	13	23	21	23	24	24	24	26	25	26	26	27	25	36	36	34	34	36	32
AA499047	7	7	7	7	7	7	7	7	7	7	7	7	6	7	6	7	6	7	6	6	6	7	7	7	6	7	6	6	6	7	7	7	7	7	7	7
AA500897	28	17	47	39	34	30	21	18	24	22	23	24	22	19	20	28	18	20	20	19	22	19	20	21	40	36	33	37	35	35	22	21	23	24	18	20
AA509870	426	688	444	478	457	472	349	981	375	395	523	583	297	608	346	393	644	498	322	651	307	324	463	515	422	605	435	439	429	534	426	685	437	426	497	500
AA510713	106	113	95	135	110	105	112	179	126	148	148	138	40	57	49	48	95	46	72	114	76	80	74	92	59	78	58	60	59	64	126	133	106	121	124	131
AA511245	9	9	10	9	9	9	10	10	11	10	11	10	10	10	12	11	10	12	7	7	7	7	7	7	10	10	10	10	10	10	10	10	10	10	10	9
AA511261	6	6	6	6	6	6	6	6	6	6	6	6	5	5	5	5	5	5	5	5	5	5	5	5	6	6	6	6	6	6	6	6	6	6	6	6
AA511281	5	5	5	5	5	5	5	5	5	5	5	5	5	5	5	5	5	5	5	5	5	5	5	5	5	5	5	5	5	5	5	5	5	5	5	5
AA516600	6	6	6	6	6	6	6	6	6	6	6	6	7	7	7	7	7	7	5	5	5	5	5	5	6	6	6	6	6	6	6	6	6	6	6	6
AA516617	8	7	8	8	9	9	7	7	7	7	7	7	6	6	6	6	6	6	6	6	6	6	6	6	7	7	7	7	7	7	7	7	7	7	7	7
AA516748	3	3	3	3	3	3	3	3	3	3	3	3	3	3	3	3	3	3	3	3	3	3	3	3	3	3	3	3	3	3	3	3	3	3	3	3
AA516829	5	5	5	5	5	5	5	5	5	5	5	5	5	5	5	5	5	5	5	5	5	5	5	5	5	5	5	5	5	5	5	5	5	5	5	5
AA516835	5	5	5	5	5	5	5	5	5	5	5	5	5	5	5	5	5	5	5	5	5	5	5	5	5	5	5	5	5	5	5	5	5	5	5	5
AA516934	3	3	3	4	3	3	3	3	3	3	3	3	3	3	3	3	3	3	3	3	3	3	3	3	3	3	3	3	3	3	3	3	3	3	3	3
AA516937	7	7	7	7	7	9	7	7	7	7	7	7	7	7	8	8	8	8	7	7	7	7	7	7	7	7	7	7	7	7	7	7	7	8	7	7
AA517021	4	4	4	4	4	4	4	4	4	4	4	4	4	4	4	4	4	4	4	4	4	4	4	4	4	4	4	4	4	4	4	4	4	4	4	4
AA517023	6	6	6	6	6	6	6	6	6	6	6	6	6	6	6	6	6	6	6	6	6	6	6	6	6	6	6	6	6	6	6	6	6	6	6	6
AA517032	6	6	6	5	5	6	5	5	5	5	5	6	6	6	6	6	6	6	6	6	6	6	6	6	6	6	6	6	6	6	6	6	5	6	6	6
AA517134	4	4	4	4	4	4	5	5	5	5	5	5	4	4	4	4	4	4	4	4	4	4	4	4	4	4	4	4	4	4	4	4	4	4	4	4
AA517650	6	6	6	6	6	6	6	6	6	6	6	6	6	6	6	6	6	6	6	6	6	6	6	6	6	6	6	6	6	6	6	6	6	6	8	6
AA517724	6	5	5	5	5	5	4	4	4	4	4	4	6	6	6	6	6	6	4	4	4	4	4	4	4	4	4	4	4	4	4	5	4	4	4	4
AA517747	6	6	6	6	6	6	6	6	6	6	6	6	6	6	6	6	6	6	6	6	6	6	6	6	6	6	6	6	6	6	6	6	6	6	6	6
AA517841	5	5	5	5	5	5	5	5	5	5	5	5	5	5	5	5	5	5	5	5	5	5	5	5	5	5	5	5	5	5	5	5	5	5	5	5
AA517858	9	9	9	8	8	8	8	9	9	9	9	9	9	9	9	9	9	9	9	9	9	9	9	9	9	9	9	9	9	9	9	9	8	9	9	9
AA517864	5	5	5	5	5	5	5	5	5	5	5	5	5	5	5	5	5	5	5	5	6	5	5	6	5	6	5	5	5	6	5	5	5	5	5	5
AA518255	10	10	10	10	11	10	6	6	6	6	6	6	6	6	6	6	6	6	9	9	10	10	9	8	7	7	7	7	7	7	8	8	8	8	8	8
AA522015	10	10	11	10	10	11	10	12	10	10	11	11	11	12	12	13	12	13	11	11	11	11	11	11	11	11	11	11	11	11	10	11	10	10	11	10
AA522017	6	6	6	6	6	6	6	6	6	6	6	6	6	6	6	6	6	6	6	6	6	6	6	6	6	6	6	6	6	6	6	6	6	6	6	6
AA522020	10	10	10	9	9	10	9	10	9	9	9	10	10	11	10	11	10	11	9	9	9	10	10	10	10	10	10	9	9	10	10	10	9	10	10	10
AA530749	3	3	3	3	3	3	3	3	3	3	3	3	3	3	3	3	3	3	3	3	3	3	3	3	3	3	3	3	3	3	3	3	3	3	3	3
AA536727	4	4	4	4	4	4	4	4	4	4	4	4	4	4	4	4	4	4	4	4	4	4	4	4	4	4	4	4	4	4	4	4	4	4	4	4
AA536748	8	8	8	8	8	8	9	9	9	9	9	9	11	12	11	12	11	13	11	10	10	11	11	11	8	9	9	8	8	9	8	8	8	8	8	8
AA537359	7	7	7	7	7	7	7	7	7	7	7	7	7	7	7	7	7	7	7	7	7	7	7	7	7	7	7	7	7	7	7	7	7	7	7	7
AA538289	6	7	6	6	7	6	7	6	7	7	7	7	8	8	8	8	8	8	6	6	6	6	7	6	7	7	7	7	7	7	6	6	7	6	6	6
AA538567	161	142	172	181	181	166	124	57	127	111	96	91	114	84	122	106	87	93	116	71	111	93	96	90	131	120	129	130	125	123	184	117	173	160	147	158
AA543171	8	7	7	7	7	7	8	8	8	8	8	8	9	10	9	9	9	11	8	8	8	8	8	8	8	8	8	8	8	8	8	8	8	8	8	7
AA543265	6	6	6	6	6	6	7	7	7	7	7	7	6	6	6	6	6	6	7	8	7	7	7	7	8	8	8	8	8	8	8	8	8	8	8	8
AA543385	60	61	66	61	65	70	62	48	78	68	64	61	68	52	68	69	56	57	64	43	71	65	58	68	63	68	67	58	70	69	66	55	74	70	68	78
AA543734	5	5	5	5	5	5	5	5	5	5	5	5	5	5	5	5	5	5	5	5	5	5	5	5	7	7	7	7	7	7	5	5	5	5	5	5
AA544511	4	4	4	4	4	4	4	4	4	4	4	4	4	4	4	4	4	4	4	4	4	4	4	4	4	4	4	4	4	4	4	4	4	4	4	4
AA545222	3	3	3	3	3	3	3	3	3	3	3	3	3	3	3	3	3	3	3	3	3	3	3	3	3	3	3	3	3	3	3	3	3	3	3	3
AA546727	5	5	5	4	5	5	4	4	4	4	4	4	4	4	4	4	4	4	5	4	5	4	4	5	4	4	4	4	4	4	5	4	5	5	4	5
AA555873	4	4	4	4	4	4	5	4	5	5	5	5	4	4	4	4	4	4	4	4	4	4	4	4	4	4	4	4	4	4	4	4	4	4	4	4
AA560280	5	5	5	5	5	5	5	5	5	5	5	5	4	4	5	4	4	4	4	4	4	4	4	4	5	5	5	5	5	5	5	5	5	5	5	5
AA561726	329	337	355	334	320	296	213	196	211	188	175	206	330	345	320	289	335	304	329	326	329	330	285	292	424	299	348	375	363	338	413	373	397	374	396	349
AA561825	596	678	538	575	597	567	443	547	473	481	542	545	336	370	355	362	383	392	330	406	329	337	402	421	475	543	483	458	480	494	645	752	697	622	662	680
AA571017	5	5	5	5	5	5	6	7	6	6	7	7	7	7	7	7	7	7	6	6	6	6	6	6	4	4	4	4	4	4	5	5	5	5	5	5
AA571276	6	6	6	6	6	6	5	5	5	5	5	5	6	6	6	6	6	6	6	6	6	6	6	6	5	5	5	5	5	5	4	4	4	4	4	4
AA572504	5	5	5	5	5	5	5	5	5	5	5	5	5	5	5	5	5	5	5	5	5	5	5	5	5	5	5	5	5	5	5	5	5	5	5	5
AA589282	117	112	116	107	111	116	111	114	110	106	93	105	117	117	115	127	117	128	101	96	98	98	96	100	87	85	82	84	84	87	85	94	88	83	91	83
AA589418	4	4	4	4	4	4	5	5	5	5	5	5	5	5	5	5	5	5	4	4	4	4	4	4	4	4	4	4	4	4	4	4	4	4	4	4
AA589431	17	17	17	15	16	17	12	12	11	11	11	12	17	20	16	17	16	18	14	14	14	15	15	15	7	7	7	7	7	7	12	13	12	12	13	12
AA589629	110	91	136	152	136	147	314	255	258	325	276	162	171	181	176	223	197	159	164	193	199	196	162	169	97	64	99	85	80	64	87	129	100	101	85	108
AA590213	5	6	6	7	6	6	15	16	14	14	14	16	23	19	19	20	19	20	17	17	18	20	18	17	7	7	7	7	6	7	11	11	12	11	12	11
AA590970	4	4	4	4	5	4	4	4	4	4	4	4	5	4	5	5	5	5	5	5	4	5	5	5	5	4	4	5	5	4	4	4	4	4	5	4
AA591039	4	4	4	4	4	4	4	4	4	4	4	4	4	4	4	4	4	4	4	4	4	4	4	4	4	4	4	4	4	4	4	4	4	4	4	4
AA591863	59	96	64	61	54	59	91	226	98	97	125	140	97	161	102	108	111	135	67	107	71	79	77	82	58	113	60	64	66	65	61	117	58	72	70	82
AA596846	886	842	820	818	836	839	823	727	785	780	711	722	815	814	769	792	794	754	832	772	763	811	745	743	846	673	766	808	766	731	888	822	857	865	879	769
AA597087	11	11	11	10	10	10	13	13	12	12	13	13	16	18	16	18	18	18	11	11	11	12	12	12	11	12	11	11	11	12	13	14	12	12	14	12
AA607476	6	6	6	6	6	6	6	6	6	6	6	6	6	6	6	6	6	6	7	7	7	7	7	7	7	7	7	7	7	7	6	6	6	6	6	6
AA611589	4	4	4	4	4	4	4	4	4	4	4	4	4	4	4	4	4	4	4	4	4	4	4	4	4	4	4	4	4	4	4	4	4	4	4	4
AA617392	243	242	265	233	233	247	135	101	213	167	145	125	230	125	218	175	182	143	183	175	212	187	177	190	183	223	221	221	230	228	177	144	172	152	197	152
AA619999	4	4	4	4	4	4	4	4	4	4	4	4	4	4	4	4	4	4	4	4	4	4	4	4	4	4	4	4	4	4	4	4	4	4	4	4
AA666504	5599	5091	5184	5802	5501	5389	4822	5345	4474	4813	4456	5034	3120	3277	3158	3149	3209	3223	3532	3755	3540	3715	3601	3670	5222	5376	5251	5231	5090	5291	4629	5187	4673	4873	5049	4778
AA672641	7	7	7	6	7	7	7	7	7	7	7	7	6	6	6	6	6	6	6	6	6	6	6	6	6	6	6	6	6	6	6	6	6	6	6	6
AA672901	11	11	12	10	10	10	10	12	10	10	11	11	12	13	11	13	12	13	11	11	11	12	11	11	11	11	11	11	11	11	11	11	10	11	11	10
AA672926	152	150	150	143	153	143	151	157	162	156	159	160	130	133	140	129	118	133	190	182	193	190	181	191	113	115	123	110	122	118	152	129	145	149	152	140
AA672939	7	7	7	6	7	6	6	6	6	6	6	6	5	5	5	5	5	5	6	6	6	6	7	6	7	7	7	7	7	7	6	6	6	6	6	6
AA673177	18	39	20	17	18	22	18	67	17	23	30	51	36	66	29	32	42	51	32	66	38	33	54	55	17	39	16	18	20	15	15	30	17	17	19	24
AA673192	4052	3979	4241	4405	4342	4307	4300	3407	4229	3988	4014	3700	3667	3452	3607	3635	3382	3498	4039	3722	4069	3877	3890	3904	3280	3384	3476	3477	3476	3362	4325	3798	4366	4310	3816	4200
AA673371	1113	586	1128	1096	985	822	873	297	854	599	497	377	548	273	483	315	352	296	598	267	508	418	333	306	1026	515	1024	1016	972	854	1070	395	894	751	647	526
AA673515	8	8	8	8	8	8	8	8	8	8	8	8	10	11	10	13	10	11	8	8	8	8	8	8	8	8	8	8	8	8	8	8	8	8	8	8
AA681807	207	191	188	209	223	212	172	135	192	163	175	154	128	128	158	150	147	126	161	120	160	159	148	145	194	201	203	179	194	190	201	165	188	198	188	177
AA682050	5	5	5	5	5	5	5	5	5	5	5	5	5	5	5	5	5	5	5	5	5	5	5	5	5	5	5	5	5	5	5	5	5	5	5	5
AA688828	6	6	6	7	7	6	6	6	6	6	6	6	5	5	5	5	6	5	5	5	5	6	5	6	6	5	6	6	6	5	6	6	6	6	6	6
AA690074	5	5	5	6	5	5	5	5	5	5	5	5	6	6	6	6	6	6	6	6	7	7	6	6	5	5	5	5	5	5	6	6	6	6	6	6
AA690806	51	58	63	64	59	65	68	61	53	55	60	61	42	39	38	33	37	52	44	38	34	43	44	44	44	53	41	40	40	47	46	38	45	51	38	46
AA690930	6984	6355	7122	6503	6585	6455	7271	6598	6827	6707	6250	6575	8253	8100	7766	7838	7657	8049	7995	7995	7840	8149	7707	7627	7136	5961	6696	6809	6570	6381	6645	6935	6813	6820	7433	6380
AA692147	13	10	10	12	11	11	8	7	8	7	8	7	19	15	24	20	20	21	28	28	23	26	27	26	8	9	9	9	9	9	9	9	9	9	8	9
AA693052	75	67	71	81	66	84	72	72	69	64	66	53	79	116	88	91	89	130	72	89	77	68	78	80	40	58	59	48	42	54	42	65	54	46	51	49
AA709668	10	9	10	13	10	9	9	9	12	9	8	8	6	7	6	6	6	6	11	11	10	10	9	10	11	10	13	12	10	10	10	10	9	9	9	9
AA709993	36	35	34	34	37	39	56	55	53	56	49	50	70	67	61	68	66	70	62	56	58	61	63	56	46	41	43	38	42	46	45	44	44	38	51	38
AA711038	7	7	7	7	7	7	7	7	7	7	7	7	7	7	7	7	7	7	7	7	7	7	7	7	7	7	7	7	7	7	7	7	7	7	7	7
AA717142	517	449	535	538	516	472	333	250	319	283	283	284	238	202	234	214	239	219	238	214	239	214	215	210	479	408	510	508	494	434	373	346	404	378	356	373
AA717264	24	33	23	26	27	34	45	39	48	41	59	55	25	19	24	37	42	30	25	17	26	26	29	28	31	43	34	39	39	35	30	31	27	30	37	34
AA717838	293	227	286	305	309	292	233	143	215	204	222	161	142	133	171	149	167	144	135	114	147	134	148	143	217	191	228	192	211	212	253	203	237	245	227	242
AA727386	4	4	4	4	4	4	4	4	4	4	4	4	4	4	4	4	4	4	4	4	4	4	4	4	4	4	4	4	4	4	4	4	4	4	4	4
AA739023	6	6	6	6	6	6	6	6	6	6	6	6	7	6	7	6	6	6	6	6	6	7	6	6	6	6	6	6	6	6	6	6	6	6	6	6
AA739053	3	3	3	3	3	3	4	4	5	4	4	4	3	3	3	3	3	3	3	3	3	3	3	3	3	3	3	3	3	3	3	3	3	3	3	3
AA739217	13	14	12	16	16	13	17	18	18	16	16	15	10	14	9	10	9	8	21	24	24	19	20	19	14	13	15	14	15	13	17	18	19	18	18	17
AA739402	33	26	31	28	24	29	31	10	31	31	26	15	27	13	27	22	18	15	30	18	39	27	25	23	22	15	22	21	22	20	28	16	31	24	30	24
AA756810	1593	1528	1628	1656	1639	1590	1799	1546	1802	1784	1681	1626	1827	1760	1772	1815	1648	1801	1622	1530	1605	1574	1601	1614	1555	1616	1597	1464	1523	1614	1485	1515	1479	1541	1482	1534
AA762498	10806	11909	10039	10750	11260	11616	11105	10285	10905	10848	11453	10108	11226	10759	10900	10148	11247	10709	11805	10513	10859	9489	10282	10237	10444	11519	11173	10655	10861	11125	13086	11008	12442	11317	10636	12075
AA763224	5	5	5	5	5	5	5	5	5	5	5	5	5	5	5	5	5	5	5	5	5	5	5	5	5	5	5	5	5	5	5	5	5	5	5	5
AA763521	7	7	7	7	7	7	7	7	7	7	7	7	7	7	7	7	7	7	7	7	7	7	7	7	7	7	7	7	7	7	7	7	7	7	7	7
AA764430	144	152	151	153	135	144	213	206	190	204	184	191	209	199	200	193	183	208	220	193	205	204	192	185	146	144	149	142	143	134	148	137	158	176	161	151
AA770704	112	82	109	111	97	113	138	104	117	114	121	77	109	104	106	127	109	131	88	106	108	99	128	115	54	66	63	36	57	61	50	91	64	75	71	67
AA789425	75	70	75	69	77	72	52	50	48	40	48	53	38	40	34	41	39	38	46	48	46	43	41	44	69	66	66	68	67	63	58	63	49	56	56	53
AA790871	126	115	120	114	118	121	149	86	140	144	120	114	126	107	136	116	103	120	184	150	188	168	159	165	107	85	97	105	107	105	124	109	127	122	111	113
AA791107	4	4	4	4	4	4	4	4	4	4	4	4	5	4	4	4	4	4	4	4	4	4	4	4	4	4	4	4	4	4	4	4	4	4	4	4
AA792094	454	346	471	448	423	443	375	263	350	334	313	298	464	402	461	432	400	432	416	377	442	431	403	405	487	402	478	468	443	441	463	453	450	488	445	425
AA792870	6	5	5	5	6	5	6	6	6	6	6	6	7	7	7	7	7	7	6	6	6	6	6	6	6	6	6	6	6	6	6	5	6	6	6	5
AA792902	3	3	3	3	3	3	3	3	3	3	3	3	3	3	3	3	3	3	3	3	3	3	3	3	3	3	3	3	3	3	3	3	3	3	3	3
AA794479	7	7	7	7	7	7	7	8	7	7	7	7	7	8	7	8	8	8	7	8	7	7	7	7	7	7	7	7	7	7	7	7	7	7	7	7
AA796766	803	1021	845	748	851	859	529	1106	588	670	679	764	869	813	883	847	838	790	757	649	714	722	729	761	728	760	700	689	713	760	719	1012	758	810	867	907
AA796998	5	5	5	5	5	5	4	4	4	4	4	4	4	4	4	4	4	4	4	4	4	4	4	4	4	4	4	4	4	4	4	4	4	4	4	4
AA798563	6	6	6	6	6	6	6	6	6	6	6	6	7	6	6	6	6	6	7	7	7	7	7	7	6	6	6	6	6	6	6	6	6	6	6	6
AA798732	4	4	4	4	4	4	4	4	4	4	4	4	4	4	4	4	4	4	5	5	5	5	5	5	7	8	7	7	7	8	4	4	4	4	4	4
AA798895	191	168	184	176	176	177	231	201	251	187	162	182	180	164	169	141	170	192	209	215	200	184	212	209	164	113	156	161	143	144	187	170	168	169	145	146
AA816099	6	7	6	7	6	7	6	6	6	6	6	6	8	6	6	6	6	6	6	7	6	6	7	6	9	6	8	8	6	6	7	6	6	6	6	6
AA821862	8	8	8	9	9	8	12	10	10	11	10	10	28	30	28	29	28	29	22	25	24	25	23	25	7	7	8	7	7	7	13	13	13	13	14	14
AA822260	5	5	5	5	5	5	4	4	4	4	4	4	5	5	5	5	5	5	5	5	5	5	5	5	4	4	4	4	4	4	5	5	5	5	5	5
AA823938	3237	2565	3460	3162	2994	3020	3092	2555	2991	2919	2600	2688	3730	3396	3592	3529	3115	3419	4068	3845	4180	4303	3948	3971	3630	2830	3195	3337	3294	3305	3484	3547	3499	3583	3683	3285
AA833146	236	212	218	237	245	238	43	41	36	39	41	43	47	45	45	47	49	41	57	46	52	52	57	52	236	206	239	239	232	237	281	212	244	246	237	224
AA833196	6	6	6	6	6	6	5	5	5	5	5	5	5	5	5	5	5	5	6	6	6	6	6	6	6	6	6	6	6	6	6	6	6	6	6	6
AA839814	196	233	216	213	202	204	184	176	187	186	170	175	155	154	152	157	155	174	129	191	135	127	143	151	186	201	187	189	194	196	213	221	225	218	204	223
AA855988	9	10	9	10	10	9	6	6	6	6	5	5	9	8	9	8	8	9	10	11	11	9	8	9	8	9	12	10	13	10	10	11	11	12	10	12
AA863600	5	5	5	5	5	5	5	5	5	5	5	5	5	5	5	5	5	5	5	5	5	5	5	5	5	5	5	5	5	5	5	4	4	4	4	4
AA866997	147	155	130	154	158	143	140	142	124	137	127	127	159	156	155	149	158	154	162	175	156	149	172	165	116	108	116	115	109	105	132	134	151	134	128	128
AA867167	5	5	5	5	5	5	5	5	5	4	5	5	5	5	5	5	4	5	5	5	5	5	5	5	5	5	5	5	5	5	6	6	6	6	6	6
AA867746	495	480	512	505	485	500	461	383	485	428	456	419	349	297	376	382	418	342	318	271	309	324	346	326	470	463	457	504	493	481	481	478	502	484	538	485
AA867818	5	5	5	5	5	5	5	5	5	5	5	5	4	4	4	4	5	6	5	5	5	5	5	5	4	4	4	4	4	4	5	5	5	5	5	5
AA874645	16	14	16	20	15	17	9	6	10	6	8	10	11	10	10	10	10	10	12	9	10	10	11	9	21	19	21	21	23	21	20	11	14	15	13	14
AA879840	20	17	16	21	22	17	35	47	27	38	30	35	25	26	19	18	19	23	27	30	30	25	21	29	27	25	26	23	24	26	27	29	22	26	22	22
AA880220	23	87	27	23	25	31	25	147	28	35	55	87	47	131	59	65	138	139	21	125	32	36	76	98	20	63	22	18	21	33	18	105	18	23	39	64
AA880527	10	21	10	10	10	11	5	13	7	6	14	19	9	15	9	16	28	17	8	15	9	10	18	18	10	16	10	11	10	11	10	17	9	10	12	17
AA881383	730	741	772	784	766	794	661	660	665	676	646	617	522	579	539	501	489	539	518	587	533	495	517	537	586	619	592	550	576	608	666	742	684	702	662	693
AA881623	4	4	4	4	4	4	4	4	4	4	4	4	4	4	4	4	4	4	4	4	4	4	4	4	4	4	4	4	5	4	4	4	4	4	4	4
AA920031	7	8	9	7	8	8	12	8	12	11	11	9	22	16	15	18	16	15	34	27	32	29	27	28	8	7	8	10	9	8	11	11	11	12	10	12
AA921444	164	140	145	156	150	148	68	74	68	67	66	68	86	91	83	84	84	80	108	102	103	101	97	101	171	164	169	166	161	160	135	128	134	122	122	117
AA929323	14	14	15	13	14	14	14	13	12	12	13	13	11	11	11	11	13	10	15	16	16	16	16	15	7	7	7	7	7	7	7	7	7	7	7	7
AA930693	35	30	34	35	33	34	41	32	33	39	38	30	38	35	33	39	34	34	26	25	28	28	31	26	34	35	30	28	28	28	21	24	23	25	25	24
AA930779	5	5	5	5	5	5	5	5	5	5	5	5	5	5	5	5	5	5	5	5	5	5	5	5	5	5	5	5	5	5	5	5	5	5	5	5
AA939619	437	338	459	377	367	392	323	153	337	290	263	239	246	213	224	197	163	215	250	214	256	191	214	205	411	260	351	361	320	296	416	330	408	378	387	348
AA939659	4	4	4	4	5	4	4	4	4	4	4	4	5	6	6	6	6	6	4	4	5	4	4	4	4	4	4	4	4	4	4	4	4	4	4	4
AA940256	158	192	191	126	173	174	155	143	138	131	154	124	113	116	110	107	113	110	110	74	83	73	82	75	167	233	207	192	197	200	243	152	237	191	168	166
AA940303	12	10	14	10	10	10	8	7	8	7	6	6	16	14	13	12	16	15	15	11	14	11	11	13	7	6	7	6	8	6	8	8	8	7	7	7
AA940525	4	4	4	4	4	4	3	3	3	3	3	3	4	4	4	4	4	3	4	4	4	4	4	4	4	3	3	3	3	3	3	3	3	3	3	3
AA958820	6	6	6	6	6	6	6	6	6	6	6	6	6	6	6	6	6	6	6	6	6	6	6	6	6	6	6	6	6	6	6	6	6	6	6	6
AA958845	4	4	4	4	4	4	4	4	4	4	4	4	4	4	4	4	4	4	4	4	4	4	4	4	4	4	4	4	4	4	4	4	4	4	4	4
AA958965	1142	1478	1167	1127	1292	1409	1465	1344	1476	1364	1484	1320	1087	962	1139	1049	1076	1022	1069	812	959	817	893	885	1356	1628	1494	1425	1452	1392	1333	1417	1391	1368	1190	1431
AA960125	322	279	302	302	290	307	364	323	360	360	307	343	252	267	260	249	269	257	291	293	283	289	271	270	292	256	275	288	268	286	343	321	326	355	339	309
AA960166	1618	1136	1573	1661	1527	1506	1134	1298	1258	1085	1075	1175	1296	1048	1243	1181	869	1089	1187	864	1194	1199	1019	1001	1498	1474	1473	1457	1442	1536	1631	1364	1588	1455	1342	1328
AA960248	18	18	20	22	17	18	15	16	15	17	17	14	8	7	8	8	8	8	20	17	18	18	17	19	22	22	20	24	22	21	19	19	19	18	20	19
AA960310	413	406	434	435	432	432	524	512	486	496	463	488	367	383	376	370	390	376	385	398	371	369	362	412	352	380	368	353	362	376	384	381	385	400	391	410
AA960638	4435	4007	4400	4167	4150	4175	5336	4556	4835	4933	4346	4536	5398	5370	5335	5386	5174	5437	4904	4916	4884	5092	4765	4841	4615	3950	4269	4402	4165	4514	4532	4069	4297	4231	4249	3938
AA967305	166	158	146	165	158	166	237	253	225	250	234	244	243	315	259	288	277	327	200	281	231	234	224	243	145	148	142	136	140	144	160	204	165	184	173	193
AA982064	72	82	68	72	77	78	54	79	51	55	49	59	50	70	56	53	56	63	58	97	71	63	74	76	60	73	57	67	65	76	60	71	57	71	69	60
AA985754	1232	1353	1298	1097	1173	1246	1205	1202	1142	1070	1134	1125	1681	1847	1707	1746	1690	1817	1786	1709	1629	1505	1581	1621	1183	1223	1178	1154	1194	1194	1161	1153	1118	1098	1094	1093
AA985897	7	7	7	7	7	7	7	7	7	7	7	7	7	7	7	7	7	7	7	7	7	7	7	7	7	8	8	8	8	8	8	8	8	8	8	8
AA986082	92	137	72	90	103	91	120	146	114	115	126	124	111	126	109	107	123	107	126	148	124	113	108	120	98	127	110	101	111	101	94	120	111	100	90	114
AA986099	12	12	13	12	12	13	27	29	25	26	24	28	18	14	16	14	14	14	12	13	13	13	13	12	19	16	14	16	17	16	14	14	14	14	13	14
AA986379	5	5	5	5	5	5	5	5	5	5	5	5	5	5	5	5	5	5	5	5	5	5	5	5	5	5	5	5	5	5	5	5	5	5	5	5
AA986441	28	16	20	19	19	19	28	37	27	24	25	35	29	32	30	32	29	29	16	16	17	14	16	15	24	23	23	22	26	22	15	14	15	16	15	15
AA986695	4	4	4	4	4	4	5	4	4	4	5	4	4	4	4	4	4	4	4	4	4	4	4	4	5	4	5	5	5	5	4	4	4	4	4	5
AA987127	43	35	44	50	48	41	50	30	54	58	42	19	47	34	47	32	26	31	45	23	39	36	20	22	54	27	58	53	58	54	66	39	72	77	57	49
AA987131	3	3	3	3	3	3	3	3	3	3	3	3	3	3	3	3	3	3	3	3	3	3	3	3	3	3	3	3	3	3	3	3	3	3	3	3
AA987147	1981	1742	1849	1989	1944	1895	1717	1378	1832	1756	1636	1618	1275	1201	1355	1293	1246	1184	1483	1262	1479	1360	1333	1326	1756	1756	1868	1862	1854	1873	2032	1955	2065	1926	1896	1954
AA987181	5	5	5	5	5	5	5	5	5	5	5	5	5	5	6	6	6	6	6	6	6	6	6	6	5	5	5	5	5	5	5	5	5	5	5	5
AA990557	7	6	6	6	6	6	5	5	5	5	5	5	5	5	5	5	5	5	5	6	5	6	5	6	6	6	6	6	6	6	6	6	6	6	6	6
AA990586	5	5	5	5	5	5	6	6	6	6	6	6	5	5	5	5	5	5	5	5	5	5	5	5	5	5	5	5	5	5	6	6	6	6	6	6
AB000121	58	51	56	56	54	59	118	68	96	104	109	94	190	150	181	170	154	163	192	167	187	185	170	175	82	69	75	77	72	78	66	54	74	73	73	65
AB000490	3	3	3	3	3	3	5	5	5	5	5	5	4	4	4	4	4	4	5	5	5	5	5	5	5	5	5	5	5	5	5	5	5	5	5	5
AB000497	6	6	7	7	6	7	7	7	7	7	7	7	6	6	6	6	6	6	6	6	6	6	6	6	6	6	6	6	6	6	6	6	6	6	6	6
AB000499	5	5	5	5	5	5	4	4	4	4	4	4	4	4	4	4	4	4	4	4	4	4	4	4	4	4	4	4	4	4	4	4	4	4	4	4
AB000500	4	4	4	4	4	4	4	4	4	4	4	4	4	4	4	4	4	4	4	4	4	4	4	4	4	4	4	4	4	4	4	4	4	4	4	4
AB000502	5	5	5	5	5	5	4	4	4	4	4	4	4	4	4	4	4	4	5	4	4	4	4	4	4	4	4	4	4	4	4	4	4	4	4	4
AB000682	7	8	9	7	7	8	7	7	7	7	7	7	8	9	8	9	8	9	8	8	8	8	9	8	7	7	7	7	7	7	7	7	7	7	7	7
AB000710	3	3	3	3	3	3	3	3	3	3	3	3	3	3	3	3	3	3	3	3	3	3	3	3	3	3	3	3	3	3	3	3	3	3	3	3
AB000828	4	4	4	4	4	4	5	4	5	5	5	5	5	5	5	5	5	5	6	5	5	5	5	5	5	5	5	5	5	5	5	5	5	5	5	5
AB001737	5	5	5	5	5	5	5	5	5	5	5	5	5	5	5	5	5	5	5	5	5	5	5	5	5	5	5	5	5	5	5	5	5	5	5	5
AB003040	6	6	6	6	6	6	6	6	6	6	6	6	6	6	6	6	6	6	7	7	7	7	7	7	6	6	6	6	6	6	7	6	6	7	7	6
AB003502	890	920	918	864	864	862	1131	1264	1108	1053	1069	1057	1629	1799	1517	1527	1500	1597	1608	1678	1709	1636	1599	1549	1133	1166	1161	1106	1138	1137	988	1096	1065	965	943	921
AB004879	6	6	7	6	6	6	7	7	6	7	6	6	6	6	7	6	6	6	5	5	5	5	5	5	7	7	7	7	8	7	6	6	6	6	6	6
AB006320	5	5	5	5	5	5	6	6	6	6	6	6	6	6	6	6	6	6	5	5	5	5	5	5	5	5	5	5	5	5	6	6	6	6	6	6
AB006361	6	6	6	6	6	6	6	6	6	6	6	7	7	7	7	7	7	7	7	6	7	6	7	7	6	6	6	6	6	6	6	6	6	6	6	6
AB006714	3	3	4	3	3	3	4	4	4	4	4	4	4	4	4	4	4	4	3	3	3	4	3	3	3	3	3	3	3	3	4	4	4	4	4	4
AB007986	4	4	4	4	4	4	4	4	4	4	4	4	4	4	4	4	4	4	4	4	4	4	4	5	4	4	4	4	4	4	4	4	4	5	4	4
AB008174	4	4	4	4	4	4	4	4	4	4	4	4	4	4	4	4	4	4	4	4	4	4	4	4	4	4	4	4	4	4	4	4	4	4	4	4
AB008178	6	6	6	6	6	6	7	7	7	7	7	7	8	8	8	8	8	8	6	6	6	6	6	7	6	6	6	6	6	6	6	6	6	7	6	6
AB008453	3	3	3	3	3	3	3	3	3	3	3	3	3	3	3	3	3	3	3	3	3	3	3	3	3	3	3	3	3	3	3	3	3	3	3	3
AB008867	4	4	4	4	4	4	3	3	3	3	3	3	3	3	3	3	3	3	4	4	4	4	4	4	3	3	3	3	3	3	4	4	4	4	4	4
AB009661	5	5	5	5	5	5	5	6	6	5	5	6	6	6	6	6	6	6	5	5	5	5	5	5	5	5	5	5	5	5	5	5	5	5	5	5
AB009674	5	5	5	5	5	5	5	4	5	4	4	5	5	5	5	5	5	5	5	5	5	5	5	5	5	5	5	5	5	5	6	6	6	6	6	6
AB010088	4	4	4	4	4	4	4	4	4	4	4	4	4	4	4	4	4	4	4	4	4	4	4	4	4	4	4	4	4	4	4	4	4	4	4	4
AB012273	60	62	62	63	58	62	54	43	50	47	49	46	49	53	55	62	80	59	67	80	75	72	78	80	32	32	30	32	30	30	47	58	51	52	54	52
AB012278	273	719	295	316	361	450	218	868	257	384	562	631	260	813	282	388	558	628	210	647	220	302	371	394	446	656	383	482	529	522	248	935	294	365	471	564
AB013097	5	5	5	5	5	5	5	4	5	4	4	4	5	5	5	5	5	5	5	5	5	5	5	5	5	5	5	5	5	5	5	5	5	5	5	5
AB013440	5	5	5	5	5	5	5	5	5	5	5	5	5	5	5	5	5	5	5	5	5	5	5	5	5	5	5	5	5	5	5	5	5	5	5	5
AB013464	53	58	69	96	75	66	65	84	53	70	60	48	60	72	50	54	46	57	47	62	56	59	50	57	53	50	50	44	48	49	51	52	50	50	45	52
AB013898	8	8	9	8	8	8	9	9	8	9	9	9	9	9	9	9	9	9	8	9	8	9	9	9	9	9	9	9	9	9	8	9	8	8	8	8
AB015422	4	4	4	4	4	4	4	4	4	4	4	4	4	4	4	4	4	4	3	3	3	3	3	3	4	4	4	4	4	4	4	4	4	4	4	4
AB015595	64	66	64	69	73	77	96	192	97	87	81	99	142	160	151	154	167	169	93	173	144	134	138	154	43	56	46	40	50	58	54	77	65	74	72	76
AB015978	4	4	4	4	4	4	4	4	4	4	4	4	4	4	4	4	4	4	4	4	4	4	4	4	4	4	4	4	4	4	4	4	4	4	4	4
AB016248	671	576	692	643	620	628	656	489	621	586	558	510	590	533	539	566	775	604	561	612	589	592	616	599	589	568	612	563	582	606	684	659	633	637	620	599
AB016516	3	3	3	3	3	3	3	3	3	3	3	3	3	3	3	3	3	3	3	3	3	3	3	3	3	3	3	3	3	3	3	3	3	3	3	3
AB016602	4	4	4	4	4	4	4	4	4	4	4	4	4	4	4	4	4	4	4	4	4	4	4	4	4	4	4	4	4	4	4	4	4	4	4	4
AB017105	45	44	46	40	40	42	60	46	54	57	57	57	73	75	75	78	71	76	58	55	57	54	54	56	35	38	33	33	35	37	48	49	44	47	50	49
AB017136	4	4	4	4	4	4	4	4	4	4	4	4	4	4	4	4	4	4	4	4	4	4	4	4	4	4	4	4	4	4	4	4	4	4	4	4
AB018194	2940	2220	3014	2844	2709	2565	2762	2630	2716	2457	2577	2406	2555	2644	2388	2488	2570	2502	1862	1979	2095	2061	2074	1895	2703	2510	2838	2774	2762	2689	2374	2361	2396	2311	2341	2337
AB018574	40	27	37	31	40	32	42	15	42	40	39	29	92	71	107	83	81	73	126	81	130	107	98	93	35	24	36	37	37	30	55	32	56	61	39	44
AB018576	10	10	10	12	10	10	11	11	13	12	12	11	17	14	16	19	20	17	18	15	18	21	19	18	10	11	10	9	9	10	11	8	10	10	8	12
AB019028	37	42	43	31	36	35	36	47	31	42	38	43	71	64	63	65	55	60	57	61	59	55	55	55	48	49	47	44	44	44	32	32	34	38	28	32
AB019212	1811	1635	1820	1845	1819	1705	1842	1632	1848	1847	1751	1666	1775	1614	1799	1752	1655	1687	1670	1625	1727	1681	1671	1614	1451	1446	1584	1460	1546	1555	1706	1670	1757	1757	1698	1689
AB019479	5	5	5	5	5	5	8	8	7	7	8	8	5	5	6	5	6	5	5	6	7	6	5	6	6	6	6	6	6	6	5	5	5	5	5	5
AB019601	51	46	53	50	48	48	61	55	49	58	47	44	69	53	62	62	51	63	37	33	38	36	31	33	46	40	50	40	48	45	31	29	29	33	31	28
AB019618	7	6	6	5	5	6	5	5	5	5	5	5	5	5	5	5	5	5	5	5	5	5	5	5	5	5	5	5	5	5	5	6	5	5	5	5
AB021226	5	5	5	5	5	5	5	4	5	5	5	5	5	5	5	6	5	5	4	4	5	4	4	4	5	5	5	5	5	5	4	4	4	4	5	4
AB021291	5	5	5	5	5	5	5	5	5	5	5	5	5	5	5	5	5	5	5	5	5	5	5	5	5	5	5	5	5	5	5	5	5	5	5	5
AB021860	116	127	126	120	127	130	154	152	159	149	131	115	157	183	169	163	175	166	178	187	172	183	161	182	119	114	119	122	123	120	115	122	126	117	98	106
AB022340	5	5	5	5	5	5	5	5	5	6	5	5	6	5	6	5	6	6	5	5	5	5	5	5	5	5	5	5	5	5	5	5	5	5	5	5
AB023132	5	5	5	5	5	5	5	5	5	5	5	5	5	5	5	5	5	5	5	5	5	5	5	5	5	5	5	5	5	5	5	5	5	5	5	5
AB023401	8	7	8	8	8	8	8	8	9	9	9	8	6	6	6	5	6	5	6	6	7	6	7	6	7	6	8	7	7	6	6	5	6	6	6	6
AB023656	6	6	6	10	7	6	6	6	7	8	7	6	6	6	6	6	6	6	5	5	6	5	6	7	7	7	7	7	7	8	4	4	6	4	4	5
AB024521	4	4	4	4	4	4	4	4	4	4	4	4	3	3	3	3	3	3	4	4	4	4	4	4	4	4	4	4	4	4	4	4	4	4	4	4
AB025413	4	4	4	4	4	4	4	4	4	4	4	4	5	5	5	5	5	5	4	4	4	4	4	4	4	4	4	4	4	4	4	4	4	4	4	4
AB026497	115	122	142	116	114	113	90	97	96	84	94	103	145	142	129	127	116	119	146	121	135	137	134	126	134	124	137	140	139	126	113	109	112	118	115	108
AB026551	6	3800	5	61	384	1262	5	5416	32	1674	3903	5406	3	2295	118	1481	3150	2695	4	3168	21	1200	3046	3122	4	577	4	8	105	394	5	3820	22	533	1812	2318
AB026810	4	3	4	4	4	4	5	5	5	5	5	5	4	4	4	4	4	4	4	4	4	4	4	4	4	4	4	4	4	4	4	4	4	5	4	4
AB026997	914	761	887	966	909	922	773	705	763	723	761	699	786	782	812	817	821	749	641	576	651	608	652	615	845	825	946	942	884	894	995	784	960	932	889	926
AB028050	3	3	3	3	3	3	3	3	3	3	3	3	3	3	3	3	3	3	3	3	3	3	3	3	3	3	3	3	3	3	3	3	3	3	3	3
AB028499	4	4	4	5	5	4	4	4	4	5	4	4	4	4	4	4	4	4	4	5	4	4	4	4	5	4	4	4	4	4	4	4	4	4	4	4
AB028625	4	4	4	4	4	4	4	4	4	4	4	4	4	4	4	4	4	4	4	4	4	4	4	4	4	4	4	4	4	4	4	4	4	4	4	4
AB028868	4	4	4	4	4	4	4	4	4	4	4	4	4	4	4	4	4	4	4	4	4	4	4	4	4	4	4	4	4	4	4	4	4	4	4	4
AB029145	7	6	6	7	7	6	6	6	6	6	6	6	7	7	8	7	8	7	8	9	8	8	8	8	7	6	7	6	7	6	10	10	9	9	9	9
AB029146	637	567	619	620	605	586	780	698	741	785	702	662	895	917	912	884	883	930	754	840	859	783	783	809	472	501	575	523	548	542	576	582	590	603	606	578
AB029502	6	6	6	6	6	6	5	5	5	5	5	5	5	5	5	5	5	5	6	6	6	6	6	6	6	6	6	6	6	6	6	6	6	6	6	6
AB029929	28	40	22	23	28	28	6	146	5	6	7	19	14	47	17	15	25	29	12	85	13	15	19	27	25	83	24	26	23	26	17	96	17	19	16	24
AB030038	58	51	61	52	57	54	71	75	70	68	67	68	67	72	69	75	67	63	70	67	67	71	70	68	54	51	50	49	51	54	54	52	56	51	52	51
AB030185	670	626	673	633	619	631	803	735	831	845	792	725	946	941	891	874	861	879	908	876	898	859	820	787	763	720	772	783	756	739	719	692	709	728	701	697
AB030194	5	5	5	5	5	5	5	5	5	5	5	5	5	5	5	6	5	5	4	4	4	4	4	4	4	4	4	4	4	4	5	5	5	5	5	5
AB030202	5	5	5	5	5	5	5	5	5	5	5	5	5	5	5	5	5	5	5	5	6	5	5	5	5	5	5	5	5	5	5	5	5	5	5	5
AB030280	4	3	4	5	5	4	8	5	6	6	5	7	5	5	5	5	5	5	10	14	13	13	11	12	4	4	4	4	4	4	5	4	4	4	4	4
AB030503	318	286	324	330	325	326	400	366	381	389	361	321	257	303	252	266	341	270	266	318	266	259	268	271	279	290	306	262	296	271	259	284	265	263	253	265
AB030734	4	4	4	4	4	4	4	4	4	4	4	4	4	4	4	4	4	4	4	4	4	4	4	4	4	4	4	4	4	4	4	4	4	4	4	4
AB030906	28	30	29	25	26	28	19	19	23	18	25	25	22	20	18	24	22	25	21	18	22	21	19	17	27	28	27	28	28	24	26	27	28	26	28	28
AB031037	5	5	5	5	5	5	5	5	5	5	5	5	6	6	6	6	6	6	5	5	5	5	5	5	5	5	5	5	5	5	5	5	5	5	5	5
AB031040	5	5	5	5	5	5	6	6	6	6	6	6	6	6	6	6	6	6	5	5	5	5	5	5	6	5	5	5	5	5	6	6	6	6	7	6
AB031049	86	114	102	101	103	110	157	127	167	155	168	185	182	143	190	193	179	178	123	112	125	116	149	147	101	103	96	99	94	108	121	114	113	119	131	146
AB031813	7	7	7	7	7	7	7	7	7	7	7	8	9	9	9	9	9	9	7	7	7	7	7	7	6	7	7	7	7	7	6	6	6	6	6	6
AB032010	4	4	4	4	4	4	4	4	4	4	4	4	4	4	4	4	4	4	4	4	4	4	4	4	4	4	4	4	4	4	4	4	4	4	4	4
AB032200	5	5	5	5	5	5	5	5	5	5	5	5	4	4	4	4	4	4	5	5	5	5	5	5	5	5	5	5	5	5	5	5	5	5	5	5
AB032770	4	4	4	4	4	4	4	4	4	4	4	4	4	4	4	4	4	4	4	4	4	4	4	4	4	4	4	4	4	4	4	4	4	4	4	4
AB032771	4	4	4	4	4	4	4	4	4	4	4	4	4	4	4	4	4	4	4	4	4	4	4	4	4	4	4	4	5	4	4	4	4	4	4	4
AB033128	5	5	5	5	5	5	6	6	6	6	6	6	5	5	5	5	5	5	5	5	5	5	5	5	5	5	5	5	5	5	5	5	5	5	5	5
AB033168	123	148	129	143	110	127	110	112	127	119	138	146	103	115	112	110	107	111	151	124	132	144	149	143	176	173	182	175	168	158	170	173	174	165	166	170
AB033370	674	636	679	649	638	670	828	696	846	815	763	744	882	859	896	832	860	820	1142	1018	1067	1034	1039	1033	653	594	619	635	644	612	694	639	700	714	683	640
AB033769	5	5	5	5	5	5	5	5	5	5	5	5	4	5	4	5	5	5	5	5	5	5	5	5	5	5	5	5	5	5	5	5	5	5	5	5
AB033886	275	314	295	324	305	311	246	273	254	246	240	234	247	242	238	235	240	260	191	266	248	238	267	280	211	286	234	218	251	261	203	263	219	207	213	259
AB034693	5	5	5	5	5	5	5	5	5	5	5	5	6	5	5	5	5	6	6	5	5	5	5	5	5	5	5	5	5	5	5	5	5	5	5	5
AB034914	252	202	252	223	220	228	304	267	293	299	280	254	308	294	271	309	301	271	253	247	252	267	249	239	274	255	275	278	273	273	257	210	256	263	234	236
AB035383	443	360	443	403	397	394	556	394	511	510	455	455	524	472	491	464	480	476	540	464	531	506	489	476	470	343	424	446	417	425	449	358	407	408	421	366
AB035701	5	5	5	5	5	5	4	4	4	4	4	4	4	4	4	4	4	4	4	4	4	4	4	4	5	5	5	5	5	5	4	4	4	4	4	4
AB036341	8	8	8	7	8	8	8	7	7	7	7	7	7	7	7	7	7	7	7	7	7	7	7	7	7	7	7	7	7	7	7	7	7	7	7	7
AB036749	5	5	5	5	5	5	5	5	5	5	5	5	5	5	5	5	5	5	5	5	5	5	5	5	5	5	5	5	5	5	5	5	6	5	6	5
AB037111	13	12	16	15	16	14	7	8	8	8	8	8	5	5	6	5	5	5	7	8	8	8	8	7	12	14	13	16	15	13	9	10	10	9	11	10
AB037192	5	5	5	5	5	5	5	5	5	5	5	5	5	5	5	5	5	5	5	5	5	5	5	5	5	5	5	5	5	5	5	5	5	5	5	5
AB037596	4	4	4	4	4	4	4	4	4	4	4	4	5	5	5	5	5	5	5	5	5	5	5	5	4	4	4	4	4	4	4	4	4	4	4	4
AB037923	12	12	12	11	11	11	10	10	11	12	13	14	6	6	6	6	6	6	16	16	16	17	18	18	26	23	22	22	23	23	13	13	13	15	15	15
AB038696	3	3	3	3	3	3	3	3	3	3	3	3	3	3	3	3	3	3	3	3	3	3	3	3	3	3	3	3	3	3	3	3	3	3	3	3
AB038697	7	7	7	7	7	7	7	7	7	7	7	7	7	7	7	7	7	7	7	7	7	7	7	7	7	7	7	7	7	7	7	7	7	7	7	7
AB039276	15	14	15	13	13	13	13	14	12	13	13	14	21	24	20	23	22	23	14	14	14	15	16	15	15	15	15	14	15	15	13	14	13	13	14	14
AB039380	11	11	12	10	10	11	11	12	10	11	11	11	12	13	13	14	13	14	11	11	11	12	12	12	11	12	11	11	11	12	11	11	11	11	11	11
AB040489	281	249	288	301	254	302	266	210	286	276	252	249	240	243	262	288	231	240	237	242	276	262	250	241	219	219	219	203	207	219	247	235	241	243	238	235
AB040491	5	5	5	5	5	5	5	5	5	5	5	5	5	5	5	5	5	5	5	5	5	5	5	5	5	5	5	5	5	5	5	5	5	5	5	5
AB041034	5	5	5	5	5	5	4	4	4	4	4	4	4	4	4	5	4	4	4	5	4	4	4	4	4	4	5	5	4	5	5	5	5	5	5	5
AB041538	5	5	5	5	5	5	5	6	6	6	6	6	4	4	5	4	4	4	5	5	5	6	5	5	6	6	6	6	6	6	6	6	6	6	6	6
AB041554	5	5	5	5	5	5	5	5	5	5	5	5	5	5	6	5	5	5	5	5	5	5	5	5	5	5	5	5	5	5	5	5	5	5	5	5
AB041613	44	42	59	50	53	52	49	45	49	62	57	48	51	49	60	56	52	41	43	38	48	39	41	36	40	49	49	37	51	41	50	52	50	45	53	49
AB041650	66	72	63	64	55	44	80	61	76	39	62	43	41	40	37	25	60	39	58	52	50	27	44	46	69	56	72	67	55	41	56	48	66	34	34	54
AB041801	4	4	4	4	4	4	4	4	4	4	4	4	4	4	4	4	4	4	4	4	4	4	4	4	4	4	4	4	4	4	4	4	4	4	4	4
AB041802	5	5	5	5	5	5	6	6	6	6	6	6	6	6	6	6	6	6	5	5	5	5	5	5	5	5	5	6	5	5	6	6	6	6	6	6
AB041803	5	5	5	5	5	5	5	5	5	5	5	5	5	5	5	5	5	5	5	5	5	5	5	5	5	5	5	5	5	5	4	4	4	4	4	4
AB041855	19	18	19	17	16	18	36	34	32	36	42	30	60	62	54	62	58	56	67	59	60	61	58	55	33	31	31	31	29	32	32	25	33	29	34	28
AB042155	5	5	5	5	5	5	5	5	5	5	5	5	6	6	6	6	6	6	5	5	6	6	6	6	5	5	5	5	5	5	5	5	5	6	5	6
AB043953	58	42	58	53	60	50	39	27	32	38	32	33	25	21	29	26	21	22	22	11	24	25	21	21	76	47	76	71	68	54	45	29	46	48	43	39
AB045132	182	173	172	181	168	178	215	196	215	224	214	201	157	150	144	141	155	149	169	169	167	165	156	158	168	162	169	174	173	188	173	154	147	171	163	154
AB045382	16	16	18	15	16	16	7	7	8	7	7	7	7	7	6	6	7	6	7	7	7	7	7	7	14	13	14	13	13	14	9	10	9	9	9	9
AB045709	474	414	484	486	472	482	627	575	623	618	604	621	542	493	556	568	500	535	480	515	521	516	520	521	462	470	450	442	463	461	476	454	496	508	476	480
AB046114	1275	1106	1203	1237	1217	1222	1358	1220	1372	1324	1286	1141	1162	1094	1087	1138	1119	1075	1096	994	1067	1059	1002	981	1370	1269	1399	1352	1384	1373	1169	1107	1163	1172	1135	1154
AB046537	3	3	3	3	3	3	3	3	3	3	3	3	3	3	3	3	3	3	3	3	3	3	3	3	3	3	3	3	3	3	3	3	3	3	3	3
AB046693	3	3	3	3	3	3	3	3	3	3	3	3	3	3	3	3	3	3	3	3	3	3	3	3	3	3	3	3	3	3	3	3	3	3	3	3
AB046929	20	20	19	17	18	20	12	13	12	11	13	13	43	70	40	45	39	47	32	47	29	33	34	30	31	32	32	31	33	32	16	17	17	16	17	17
AB046930	5	5	5	5	5	5	5	5	5	5	5	5	5	5	5	5	5	5	5	5	5	5	5	5	5	5	5	5	5	5	5	5	5	5	5	5
AB047758	5	5	5	5	6	5	5	5	5	5	5	5	5	6	5	5	5	5	6	5	6	5	5	6	5	5	6	6	6	6	5	5	6	5	5	5
AB047759	3	3	3	3	3	3	3	3	3	3	3	3	3	3	3	3	3	3	3	3	3	3	3	3	3	3	3	3	3	3	3	3	3	3	3	3
AB048834	4	4	4	4	4	4	4	4	4	4	4	4	4	4	4	4	4	4	4	4	4	4	4	4	4	4	4	4	4	4	5	5	5	5	5	5
AB049137	45	49	55	51	47	52	47	41	55	56	54	52	38	36	40	41	31	42	65	55	58	62	64	66	67	68	63	62	64	67	58	59	54	61	56	60
AB049454	6	6	6	6	6	6	6	6	6	6	6	6	6	6	6	6	6	6	6	6	6	6	6	6	6	6	6	6	6	6	6	7	6	6	6	6
AB049605	15	14	14	14	14	12	5	5	5	5	5	5	3	4	3	3	4	4	4	4	4	4	4	4	9	9	10	9	10	9	8	8	8	8	9	8
AB049633	767	794	733	771	800	747	649	632	664	680	624	601	618	592	594	595	598	590	683	687	709	690	668	683	648	603	632	618	631	635	734	680	759	687	708	659
AB049641	771	821	709	671	749	733	684	558	634	661	686	590	602	524	609	513	533	580	732	618	624	621	626	646	614	634	635	624	640	610	711	644	727	696	666	655
AB049655	203	205	189	185	207	192	206	174	218	209	188	174	222	179	211	188	184	201	228	207	205	218	186	196	204	201	216	210	204	200	192	181	214	188	191	181
AB049732	31	30	30	32	26	29	45	52	35	55	41	37	39	47	41	43	44	52	24	35	30	28	27	33	21	26	28	19	22	27	21	27	20	22	26	26
AB049755	4	4	4	4	4	4	4	4	4	4	4	4	4	4	5	5	4	4	4	4	5	4	4	4	4	4	4	4	4	4	5	4	4	4	4	4
AB050008	4	4	4	4	4	4	4	4	4	4	4	4	4	4	4	4	4	4	4	4	4	4	4	4	4	4	4	4	4	4	4	4	4	4	4	4
AB050203	4	4	5	4	4	4	4	5	4	4	4	4	4	4	4	4	4	4	4	4	4	4	4	4	5	5	5	5	5	5	5	5	5	5	5	5
AB050743	5	5	5	5	5	5	5	5	5	5	5	5	5	5	5	5	5	5	5	5	5	5	5	5	6	6	6	6	6	6	6	6	6	6	6	6
AB051409	4	4	4	4	4	4	4	4	4	4	4	4	4	4	4	4	4	4	4	4	4	4	4	4	4	4	4	4	4	4	4	4	4	4	4	4
AB052292	3	3	3	3	3	3	2	2	2	2	2	2	2	2	2	2	2	2	2	2	2	2	2	2	3	3	3	3	3	3	3	3	3	3	3	3
AB052399	4	4	4	4	4	4	4	4	4	4	4	4	4	4	4	4	4	4	4	4	4	4	4	4	4	4	4	4	4	4	4	4	4	4	4	4
AB052828	22	18	21	20	20	15	13	11	14	12	14	13	10	7	9	7	7	8	12	11	15	11	12	13	18	14	20	18	20	18	13	10	13	13	11	15
AB052834	23	21	25	22	22	24	24	20	20	26	18	19	15	15	18	18	14	13	18	14	21	21	17	19	26	23	30	27	24	28	15	11	13	15	14	16
AB053181	5	5	5	5	5	5	5	5	5	5	5	5	5	5	5	5	5	5	5	5	5	5	5	5	5	5	5	5	5	5	6	6	6	6	6	6
AB053307	7	7	7	7	7	7	5	5	5	5	5	5	7	7	7	7	7	7	6	6	6	6	6	6	5	5	5	5	5	5	6	6	6	6	6	7
AB054000	4	4	4	4	4	4	4	4	4	4	4	4	4	4	4	4	4	4	4	4	4	4	4	4	4	4	4	4	4	4	4	4	4	4	4	4
AB055854	5	5	5	5	5	5	5	5	5	5	5	5	5	5	5	5	5	5	5	5	5	5	5	5	5	5	5	5	5	5	5	5	5	5	5	5
AB056091	9	9	9	9	9	9	9	10	9	9	9	10	10	10	10	10	10	10	9	9	9	10	10	10	9	10	9	9	9	9	9	9	9	9	9	9
AB056443	5	5	5	5	5	5	5	5	5	5	5	5	5	5	5	5	5	5	5	5	5	5	5	5	5	5	5	5	5	5	5	5	5	5	5	5
AB056479	2232	2004	2088	2311	2162	2097	1707	1446	1566	1608	1466	1505	1790	1660	1739	1757	1701	1764	2138	2041	2129	2114	2032	2071	2044	1801	1930	2014	1899	1883	2039	1922	2062	1972	1989	1967
AB057663	420	397	409	454	448	421	412	309	398	397	413	393	332	318	358	359	319	317	354	307	344	357	323	308	496	439	484	502	525	450	428	373	449	439	447	421
AB059357	5	5	5	5	5	5	5	5	5	5	5	5	5	5	5	5	5	5	5	5	5	6	5	5	5	5	5	5	5	5	5	5	5	5	5	5
AB059633	7	7	7	7	7	6	5	4	5	5	5	5	4	4	5	4	4	5	3	3	3	4	3	3	5	4	4	4	4	4	8	8	8	8	8	8
AB059644	5	5	5	5	5	5	5	5	5	5	5	5	5	5	5	5	5	5	5	5	5	5	5	5	5	5	5	6	5	5	5	5	5	5	5	5
AB060081	3	3	3	3	3	3	3	3	3	3	3	3	3	3	3	3	3	3	3	3	3	3	3	3	3	3	3	3	3	3	3	3	3	3	3	3
AB060155	231	188	230	227	211	206	299	254	281	280	252	225	331	317	288	332	284	306	219	218	253	264	250	218	194	195	241	199	212	216	205	177	193	187	175	198
AB060589	7	7	7	7	7	7	7	7	8	7	7	7	7	8	7	8	8	7	7	7	7	7	7	7	7	7	7	7	7	7	7	7	7	7	7	7
AB061276	10	8	10	9	9	10	13	11	11	13	12	12	6	5	5	5	5	6	6	7	6	6	6	6	15	16	14	15	17	15	5	5	6	5	5	5
AB061305	36	43	44	35	35	37	61	49	60	57	59	55	93	80	74	83	70	79	60	63	60	60	57	62	58	38	47	35	41	35	54	52	51	56	42	49
AB062122	3	3	3	3	3	3	3	3	3	3	3	3	3	3	3	3	3	3	3	3	3	3	3	3	3	3	3	3	3	3	3	3	3	3	3	3
AB062282	9	9	9	9	9	9	8	9	8	8	9	9	10	10	10	10	10	10	9	9	9	9	9	9	9	9	9	9	9	9	9	9	8	9	9	8
AB063578	35	33	37	35	38	38	64	59	62	55	60	61	81	78	89	84	83	79	50	40	41	41	47	38	65	56	60	62	56	54	44	44	42	45	50	40
AB064321	4	4	4	4	4	4	5	5	5	5	5	5	4	4	4	4	4	4	5	5	5	5	5	5	5	5	5	5	5	5	4	4	4	4	4	4
AB064543	598	598	631	624	592	592	397	358	426	422	402	407	356	321	385	386	328	337	410	362	430	417	401	409	592	549	582	628	601	633	646	612	631	674	627	625
AB065134	4	4	4	4	4	4	4	4	4	4	4	4	4	4	4	4	4	4	4	4	4	4	4	4	4	4	4	4	4	4	4	4	4	4	4	4
AB066227	7	8	8	8	8	8	7	6	7	7	7	7	7	7	8	7	7	7	12	13	13	13	12	12	10	9	10	10	10	9	12	11	12	12	12	12
AB066608	21	27	24	21	21	24	8	7	10	9	9	11	9	9	9	8	9	7	13	11	12	11	14	12	36	33	30	30	30	33	23	25	20	22	27	21
AB067530	7	7	7	7	8	8	6	6	5	5	6	6	8	8	7	8	8	8	5	6	5	6	5	5	7	7	6	6	7	6	5	5	5	5	5	5
AB067531	5	4	6	4	4	4	5	4	5	4	4	4	4	4	4	4	4	4	4	4	4	4	4	4	4	4	4	4	4	4	5	5	5	5	5	5
AB067533	35	30	36	32	30	31	19	1056	17	19	40	161	20	12	15	20	10	12	22	17	23	23	21	17	31	432	23	30	22	38	24	26	30	27	22	20
AB067534	115	65	127	94	88	85	38	51	49	48	50	56	151	122	129	154	125	128	107	95	98	110	105	77	239	158	171	219	181	181	74	81	95	64	69	65
AB067535	228	172	204	232	183	178	138	129	159	142	126	153	159	146	150	139	151	135	121	112	120	114	127	116	225	197	229	229	187	214	228	188	255	205	206	179
AB067574	20	23	15	18	20	25	19	14	23	20	17	12	25	24	22	25	21	22	33	26	31	37	30	34	25	22	25	22	24	24	22	11	22	18	16	16
AB070896	5	5	5	5	5	5	5	5	5	5	5	5	5	5	5	5	5	5	5	5	5	5	5	5	5	5	5	5	5	5	5	5	5	5	5	5
AB072269	5	5	5	5	5	5	5	5	5	5	5	5	5	5	5	5	5	5	5	5	5	5	5	5	5	5	5	5	5	5	5	5	5	5	5	5
AB072311	4	4	4	4	4	4	4	4	4	4	4	4	4	4	4	4	4	4	4	4	4	4	4	4	4	4	4	4	4	4	4	4	4	4	4	4
AB072336	51	56	65	52	47	51	48	46	43	35	34	53	25	28	25	24	28	30	30	26	29	31	24	22	82	82	73	76	70	72	45	53	47	51	56	36
AB072498	23	23	23	21	20	26	15	20	14	18	18	18	18	26	22	22	27	18	27	33	24	25	25	26	17	19	18	19	16	19	18	20	15	16	17	18
AB073079	5	5	5	5	5	5	4	4	4	4	4	4	4	4	4	4	4	4	4	4	4	4	4	4	4	4	4	4	4	4	4	4	4	4	4	4
AB073819	4	4	4	4	4	4	4	4	4	4	4	4	4	4	4	4	4	4	5	5	5	5	5	5	4	4	4	4	4	4	5	5	5	5	5	5
AB074008	4	4	4	4	4	4	4	4	4	4	4	4	4	4	4	4	4	4	4	4	4	4	4	4	4	4	4	4	4	4	4	4	4	4	4	4
AB074017	7	7	8	6	7	7	8	8	8	7	7	7	14	15	15	15	15	14	8	8	8	8	8	8	8	8	10	9	9	8	13	10	10	10	11	11
AB074438	4	4	4	4	4	4	4	4	4	4	4	4	4	4	4	4	4	5	4	4	4	4	4	4	4	4	4	4	4	4	4	4	4	4	4	4
AB074494	4	5	4	4	4	4	3	3	3	3	3	3	3	3	3	3	3	4	4	4	4	4	4	4	3	3	3	3	3	3	3	3	3	3	3	4
AB076245	5	5	5	5	5	5	5	5	5	5	5	5	5	5	5	5	5	5	5	5	5	5	5	5	5	5	5	5	5	5	5	5	5	5	5	5
AB076722	961	853	1036	952	956	886	1307	1083	1254	1275	1175	1101	925	841	932	914	901	896	886	916	951	971	901	928	966	942	990	965	967	960	963	935	998	1065	987	932
AB077383	8	8	8	8	8	8	8	8	8	8	8	8	8	8	8	8	8	8	5	5	5	5	5	5	7	7	7	7	7	7	6	6	6	6	6	6
AB077384	5	5	5	5	5	5	4	5	4	4	4	4	5	5	5	5	5	5	5	5	5	5	5	5	4	4	4	4	4	4	5	6	5	5	5	5
AB077991	17	16	17	17	14	21	26	28	24	22	22	19	40	50	51	44	34	46	25	37	30	33	25	32	16	17	15	17	16	17	17	17	16	17	16	18
AB078618	4	4	4	4	4	4	4	4	4	4	4	4	4	4	4	4	4	4	6	6	6	6	6	6	4	4	4	4	4	4	4	4	4	4	4	4
AB083111	4	4	4	4	4	4	4	4	4	4	4	4	4	4	4	4	4	4	4	4	4	4	4	4	4	4	4	4	4	4	4	4	4	4	4	4
AF000304	75	63	83	75	72	69	120	116	102	110	100	85	62	62	54	52	48	54	72	56	61	66	51	58	106	89	110	104	110	97	80	71	81	82	78	79
AF000582	6	6	6	7	6	7	8	7	8	9	9	9	20	21	20	20	17	22	11	12	11	12	12	11	5	5	6	5	5	5	8	8	9	8	11	8
AF000968	17	17	17	18	18	22	11	16	14	16	17	17	9	10	9	8	11	9	13	21	14	16	14	14	13	21	14	13	16	17	17	18	16	19	18	19
AF000969	6	6	6	6	6	6	6	6	6	6	6	6	6	6	6	6	6	6	5	5	5	5	5	5	5	5	5	5	5	5	6	6	6	6	6	6
AF001286	4	4	4	4	4	4	4	4	4	4	4	4	4	4	4	4	4	4	4	4	4	4	4	4	4	4	4	4	4	4	4	4	4	4	4	4
AF001287	5	5	5	5	5	5	5	5	5	5	5	5	5	5	5	5	5	5	5	5	5	5	5	5	5	5	5	5	5	5	5	5	5	5	5	5
AF002823	578	740	589	607	611	604	684	635	723	703	764	738	674	575	702	669	712	641	858	772	850	801	795	823	631	673	670	617	666	637	789	772	812	816	744	862
AF003823	6	6	6	8	6	6	6	6	6	6	6	5	6	6	6	6	6	6	6	6	6	6	7	6	6	6	6	6	6	6	6	6	6	6	6	6
AF004023	5	5	5	5	5	5	7	11	7	8	8	8	5	5	5	5	5	5	6	7	6	6	6	6	5	5	5	5	5	5	5	5	5	5	5	5
AF004833	110	117	123	108	113	116	130	126	121	121	124	129	76	78	79	87	79	87	108	115	113	118	117	120	82	90	84	82	89	84	110	104	109	104	110	102
AF004858	5	5	5	5	5	5	4	4	4	4	4	4	5	5	5	5	5	5	4	4	4	4	4	4	4	4	4	4	4	4	4	4	4	4	4	4
AF005936	5	5	5	5	5	5	6	8	6	6	6	6	6	6	6	6	6	6	5	5	5	5	5	5	6	6	6	6	6	6	6	6	6	6	6	6
AF006467	46	38	46	36	39	36	26	26	24	24	25	27	20	24	19	21	21	20	24	23	24	28	26	26	81	54	62	74	63	51	50	40	36	41	37	40
AF007248	4	4	4	4	4	4	4	4	4	4	4	4	4	4	4	4	4	4	4	4	5	4	4	4	4	4	4	4	4	4	4	4	4	4	5	4
AF008649	3	3	3	3	3	3	3	3	3	3	3	3	3	3	3	3	3	3	3	3	3	3	3	3	3	3	3	3	3	3	3	3	3	3	3	3
AF009328	4	4	4	4	4	4	4	4	4	4	4	4	4	4	4	4	4	4	4	4	4	4	4	4	4	4	4	4	4	4	4	4	4	4	4	4
AF010133	4	4	4	4	4	4	4	4	4	4	4	4	5	4	4	6	4	4	8	7	8	11	7	10	4	4	4	4	4	4	4	4	4	4	4	4
AF010586	6	6	6	6	6	6	6	6	6	6	6	6	6	6	6	6	6	6	6	6	6	6	6	6	7	7	7	7	7	7	6	6	6	6	6	6
AF010600	10	9	14	11	14	12	7	6	12	7	6	6	6	5	6	5	5	5	7	5	7	5	5	5	7	6	9	8	8	7	9	6	8	7	7	7
AF011336	5	5	5	5	5	5	5	5	5	5	5	5	5	5	5	5	5	5	6	6	6	6	6	6	5	6	5	5	5	5	5	5	5	6	5	6
AF011358	4	4	4	4	4	4	4	4	4	4	4	4	4	4	4	4	4	4	4	5	4	4	4	4	4	4	4	4	4	4	4	4	4	4	4	4
AF011413	4	4	4	4	4	4	4	4	4	4	4	4	4	4	4	4	4	4	4	4	4	4	4	4	4	4	4	4	4	4	4	4	4	4	4	4
AF011423	4	4	4	4	4	4	4	4	4	4	4	4	4	4	4	4	4	4	4	4	4	4	4	4	4	4	4	4	4	4	4	4	4	4	4	4
AF011450	3	3	3	4	3	4	3	3	3	3	3	3	4	4	4	4	4	4	3	3	3	3	3	3	3	3	3	3	3	3	3	3	3	3	3	3
AF012104	6	6	6	6	6	6	6	7	6	6	6	6	6	6	6	6	6	7	6	6	6	6	6	7	6	6	6	6	6	6	6	6	6	6	6	7
AF012324	3	3	3	3	3	3	3	3	3	3	3	3	3	3	3	3	3	3	3	3	3	3	3	3	3	3	3	3	3	3	3	3	3	3	3	3
AF013486	1052	1034	1124	1057	1072	1050	1247	1071	1161	1164	1095	1040	1113	1097	1086	1055	1035	1018	1015	1012	996	1011	957	897	1212	1101	1225	1187	1163	1197	1224	1076	1199	1184	1179	1155
AF014010	66	54	71	66	64	65	63	67	73	60	65	67	89	103	90	92	103	91	54	64	47	57	59	55	73	67	65	69	70	60	63	61	60	55	65	55
AF014454	6	6	6	6	5	6	5	5	5	5	5	5	6	6	6	6	6	6	6	6	6	6	6	6	6	6	6	6	6	6	6	5	6	5	6	5
AF015887	151	155	153	147	144	150	122	130	126	130	117	113	169	156	149	160	144	156	150	144	158	150	150	144	182	178	190	183	185	179	143	145	138	147	150	140
AF016040	7	6	6	6	6	6	6	6	6	6	6	6	5	5	5	5	6	6	5	5	5	5	5	5	6	6	6	6	6	6	5	5	5	5	5	5
AF016630	5	5	5	5	5	5	5	5	5	5	5	5	5	5	5	5	5	5	5	5	5	5	5	5	5	5	5	5	5	5	5	5	5	5	5	5
AF016631	3	3	3	3	3	3	3	3	3	3	3	3	3	3	3	3	3	3	3	3	3	3	3	3	3	3	3	3	3	3	3	3	3	3	3	3
AF017174	4	4	4	4	4	4	4	4	4	4	4	4	4	4	4	4	4	4	4	4	4	4	4	4	4	4	4	4	4	4	4	4	5	4	4	4
AF017639	5	5	5	6	5	5	5	5	5	5	5	5	5	5	5	5	5	5	5	5	5	5	5	5	5	5	5	5	5	5	5	5	5	5	5	5
AF020737	4	4	4	4	4	4	4	3	4	4	4	4	4	4	4	4	4	4	4	4	4	4	4	4	4	4	4	4	4	4	4	4	4	4	4	4
AF020738	4	4	4	4	4	4	4	4	4	4	4	4	4	4	4	4	4	4	4	4	4	4	4	4	4	4	4	4	4	4	4	4	4	4	4	4
AF021031	83	88	98	89	83	91	124	98	120	111	112	109	77	79	76	69	78	62	98	86	93	93	82	79	120	90	96	106	109	105	97	81	90	89	95	90
AF022072	4	4	5	4	4	4	5	5	5	5	5	5	5	6	5	5	5	5	4	4	4	4	5	4	4	4	4	4	4	4	4	4	4	4	4	4
AF022078	4	4	4	4	4	4	4	4	4	4	4	4	5	5	5	5	5	5	4	4	4	5	4	4	4	4	4	4	4	4	4	4	4	4	4	4
AF022811	1811	1702	1930	1710	1712	1727	2246	1752	2240	2075	1880	1865	2798	2468	2656	2643	2342	2441	2773	2300	2804	2689	2387	2379	2459	2074	2518	2502	2359	2401	2039	1641	1924	1966	1892	1774
AF022856	6	6	6	6	6	6	7	7	7	7	7	7	7	7	7	7	8	7	7	7	7	7	7	7	6	6	6	6	6	6	6	6	6	6	6	6
AF022889	6	6	6	6	6	6	7	8	7	7	8	8	8	8	8	8	8	8	6	7	6	7	7	7	6	7	6	6	6	7	6	6	6	6	6	6
AF022957	461	226	408	355	316	299	530	569	370	348	401	335	427	744	439	477	457	555	263	395	221	264	258	311	260	447	641	623	409	514	258	173	241	238	193	192
AF022992	8	11	8	9	9	11	8	8	9	9	15	16	9	9	9	10	9	10	8	8	8	9	11	11	25	30	22	23	29	31	15	16	14	16	27	19
AF023098	45	43	44	50	46	45	47	44	52	38	53	48	28	27	34	28	33	31	29	23	28	28	32	29	38	40	37	38	43	40	40	40	39	39	41	38
AF024621	4	4	4	4	4	4	4	4	4	4	4	4	4	4	4	4	4	4	4	4	4	4	4	4	4	4	4	4	4	4	4	4	4	4	4	4
AF024638	4	4	4	4	4	4	4	4	4	4	4	4	4	4	4	4	4	4	4	4	4	4	4	4	4	4	4	4	4	4	4	4	4	4	4	4
AF026489	5	5	5	4	5	5	6	6	6	6	6	6	6	7	6	6	6	6	7	7	7	7	7	7	6	6	6	6	6	6	6	7	6	6	6	6
AF026524	153	118	130	128	140	118	123	136	132	120	112	114	140	166	135	133	136	154	107	122	103	112	114	103	110	107	111	103	113	98	115	111	112	97	92	97
AF026537	7	7	7	7	7	7	7	7	7	7	7	7	7	7	7	7	7	7	7	7	7	7	7	7	7	7	7	7	7	7	7	7	7	7	7	7
AF026565	4	4	4	4	4	4	4	4	4	4	4	4	4	4	4	4	4	4	4	4	4	4	4	4	4	4	4	4	4	4	4	5	4	4	4	4
AF026794	4	4	4	4	4	4	4	4	4	4	4	4	4	4	4	4	4	4	4	4	4	4	4	4	4	4	4	4	4	4	4	4	4	4	4	4
AF027131	5	5	5	5	5	5	5	5	5	5	5	5	5	5	5	5	5	5	5	5	5	5	5	5	5	5	5	5	5	5	5	5	5	5	5	5
AF027503	6	6	6	6	6	6	5	5	5	5	6	6	5	6	6	6	6	6	6	6	6	6	6	6	7	7	7	7	7	7	7	7	7	7	7	7
AF027505	7	7	7	6	7	7	7	6	7	7	7	7	5	6	6	6	6	6	6	6	6	5	6	6	6	6	6	6	6	6	6	6	6	6	6	6
AF029983	4	4	4	4	4	4	4	4	4	4	4	4	3	3	3	3	3	3	4	4	4	4	4	4	4	4	4	4	4	4	4	4	4	4	4	4
AF030178	4	4	4	4	4	4	4	4	4	4	4	4	4	4	4	4	4	4	4	4	4	4	4	4	4	4	4	4	4	4	4	4	4	4	4	4
AF030333	81	69	106	84	78	68	96	81	104	86	86	84	111	100	111	104	96	94	113	89	107	109	93	83	131	89	115	130	118	96	119	84	105	95	90	91
AF030636	4	4	4	4	4	4	5	5	5	5	5	5	4	4	4	4	4	4	4	4	4	4	5	4	4	4	4	4	4	4	4	4	4	4	4	4
AF031035	3	3	3	3	3	3	3	3	3	3	3	3	3	3	3	3	3	3	3	3	3	3	3	3	3	3	3	3	3	3	3	3	3	3	3	3
AF031150	5	4	5	5	5	5	6	5	6	5	5	6	6	6	6	6	6	7	4	5	4	4	4	4	5	5	5	5	6	5	5	5	4	5	5	5
AF031164	34	35	39	35	43	37	72	55	82	83	78	75	67	45	70	75	59	66	67	54	65	67	71	58	43	39	44	47	47	45	61	47	58	62	57	61
AF031467	93	79	122	94	101	91	84	73	84	75	84	77	86	97	75	88	74	78	68	59	65	75	52	56	149	100	148	186	137	106	93	86	99	91	85	92
AF031524	13	11	12	12	12	14	7	6	7	7	7	7	6	7	6	6	6	6	9	9	8	9	9	9	6	6	6	7	6	6	10	11	11	11	9	11
AF031525	6	6	6	6	6	6	6	6	6	6	6	6	6	6	6	6	6	6	6	6	6	6	6	6	6	6	6	6	6	6	6	6	6	6	6	6
AF032460	133	218	107	112	121	151	104	801	97	143	260	279	89	411	78	160	470	371	67	541	92	115	277	325	49	132	66	48	54	73	50	245	60	69	92	123
AF032969	5	5	5	5	5	5	5	5	5	5	5	5	5	5	5	5	5	5	5	5	5	5	5	5	5	5	5	5	5	5	5	5	5	5	5	5
AF033003	5	5	5	5	5	5	5	4	5	5	5	5	4	4	4	4	4	4	5	5	5	5	5	5	5	5	5	5	5	5	5	5	5	5	5	5
AF033112	107	106	119	103	107	104	200	133	181	180	147	157	362	284	355	348	268	292	327	241	328	324	259	269	166	116	142	155	141	135	156	114	157	150	147	134
AF033350	4	4	4	5	4	4	4	4	4	4	4	5	5	4	5	5	4	4	4	5	5	4	4	4	5	4	4	4	4	5	4	4	4	4	5	4
AF033565	313	331	291	301	296	289	223	309	233	221	236	279	228	272	216	244	290	238	208	243	205	224	238	224	328	330	320	334	327	306	288	300	270	296	307	274
AF034568	148	145	129	147	141	145	215	198	216	228	229	215	256	226	255	250	237	247	234	238	249	226	244	264	137	145	137	133	139	149	154	162	168	161	160	174
AF034744	6	6	6	6	6	6	7	7	7	7	7	7	7	7	7	7	7	7	7	7	7	7	7	7	7	7	7	7	7	7	7	7	7	7	7	7
AF035399	5	4	5	4	4	4	4	4	4	4	4	4	4	5	5	5	5	5	4	4	4	4	4	4	5	5	5	5	5	5	4	4	4	4	4	4
AF035579	5	5	5	5	5	5	5	5	5	5	5	5	5	5	5	5	5	5	5	5	5	5	5	5	5	5	5	5	5	5	5	5	5	5	5	5
AF035830	4	4	4	4	4	4	4	4	4	4	4	4	4	4	4	4	4	4	4	4	4	4	4	4	4	4	4	4	4	4	4	4	4	4	4	4
AF036898	128	139	116	120	119	124	144	113	136	163	141	135	220	179	229	223	225	220	296	282	303	332	289	323	82	95	86	72	88	92	120	112	135	123	141	130
AF036907	9	8	7	9	8	8	5	5	5	5	6	5	5	5	5	5	5	5	5	5	5	6	6	5	7	8	7	7	8	7	5	6	6	6	6	5
AF037046	6	5	5	5	5	5	6	6	6	6	6	6	5	5	5	5	5	6	5	5	5	6	6	6	5	5	5	5	5	5	5	5	5	5	5	5
AF037205	2365	2205	2388	2502	2490	2379	2352	2144	2514	2359	2297	2155	1825	1698	1848	1835	1931	1752	1952	1833	1932	1791	1766	1825	2229	2384	2458	2350	2450	2336	2474	2165	2399	2430	2144	2374
AF037370	57	63	57	53	61	53	62	53	48	63	57	57	61	62	58	56	53	51	87	78	71	68	68	75	70	68	56	68	70	54	72	74	70	79	82	68
AF038538	4	4	4	4	4	4	4	4	4	4	4	4	5	5	5	5	5	5	4	4	4	4	4	4	4	4	4	4	4	4	4	4	4	4	4	4
AF038562	7	8	8	8	8	8	7	8	8	7	8	7	7	7	7	7	7	7	6	6	6	6	6	6	6	6	6	6	6	6	6	7	6	6	6	6
AF038848	900	814	923	899	872	886	1023	930	972	1028	941	921	809	810	811	796	784	836	791	831	831	793	776	802	889	833	869	862	888	843	901	941	882	901	919	887
AF039026	4	4	4	4	4	4	4	4	4	4	4	4	4	4	4	4	4	4	4	4	4	4	4	4	4	4	4	4	4	4	4	4	4	4	4	4
AF039601	4	4	4	4	4	4	4	4	4	4	4	4	4	4	4	4	4	4	4	4	4	4	4	4	4	4	4	4	4	4	4	4	4	4	4	4
AF039839	5	5	5	5	5	5	5	5	5	5	5	5	5	5	5	5	5	5	5	5	5	5	5	5	5	5	5	5	5	5	5	5	5	5	5	5
AF040748	143	150	167	142	141	141	153	133	156	150	152	142	203	143	159	177	164	169	168	126	155	147	139	134	243	207	218	245	236	209	179	147	180	173	171	158
AF040749	27	27	35	30	35	29	51	56	51	48	52	51	51	38	52	49	44	43	45	39	44	43	40	36	42	40	46	41	40	38	38	36	36	33	24	32
AF041858	46	42	46	46	41	45	52	61	53	56	60	62	53	46	53	56	56	63	51	43	52	56	52	53	65	59	62	72	67	56	62	56	59	59	56	60
AF041861	5	5	5	5	5	5	5	4	5	5	5	5	6	6	7	6	7	6	5	5	5	5	5	5	5	5	5	5	5	5	5	5	5	5	4	4
AF041862	6	6	6	6	6	6	6	6	6	6	6	6	5	5	5	5	5	5	5	5	5	5	5	5	5	5	5	5	5	5	6	6	7	6	6	6
AF042158	6	6	6	6	6	6	4	4	4	4	4	4	3	3	3	3	3	3	3	3	3	3	3	3	6	6	6	6	6	6	5	6	6	6	5	6
AF042180	178	152	190	162	163	163	150	156	138	145	138	119	150	127	123	145	129	152	61	101	92	103	85	100	167	161	172	161	173	159	120	129	125	129	118	121
AF042317	3	3	3	3	3	3	3	3	3	3	3	3	4	3	3	3	3	3	3	3	3	3	3	3	4	4	4	4	5	4	3	3	3	3	3	3
AF042856	36	23	34	44	35	38	29	16	20	24	20	18	20	17	19	17	15	15	12	12	15	12	12	13	14	13	18	14	18	19	23	25	27	26	22	23
AF043219	164	109	152	154	149	153	134	117	132	126	135	129	114	122	126	118	111	131	128	111	143	122	112	116	136	133	142	138	133	133	129	117	125	121	110	107
AF043220	282	220	277	274	273	279	294	266	319	301	295	302	335	314	343	340	314	315	330	269	308	304	297	289	288	253	280	277	272	258	271	241	250	252	243	244
AF043276	8	8	9	8	8	8	7	8	7	7	7	7	7	8	7	8	7	7	8	8	8	9	8	8	8	8	8	8	8	8	8	8	8	8	8	8
AF043943	399	323	414	364	373	349	262	309	265	282	251	225	251	287	238	247	247	251	153	195	195	210	179	190	333	344	348	323	343	308	241	263	263	223	225	234
AF045150	3	3	3	3	3	3	3	3	3	3	3	3	3	3	4	3	3	4	3	3	3	4	4	3	3	3	3	3	3	3	3	3	3	3	4	3
AF045766	5	5	5	5	5	5	5	5	5	5	5	5	4	4	4	4	4	4	5	5	5	5	5	5	5	5	5	5	5	5	5	5	5	5	5	5
AF047377	4	4	4	4	4	4	4	4	4	4	4	4	2	2	2	2	2	2	3	3	3	3	3	3	4	4	4	4	4	4	3	3	3	3	3	3
AF047716	4	4	4	4	4	4	4	4	4	4	4	4	4	4	4	4	4	4	4	4	4	4	4	4	4	4	4	4	4	4	4	4	4	4	4	4
AF047725	3	3	3	3	3	3	5	5	6	6	5	5	6	6	6	6	6	6	3	3	3	3	3	3	4	4	4	4	4	4	4	4	4	4	4	4
AF047838	4	4	4	4	4	4	4	4	4	4	4	4	4	4	4	4	4	4	4	4	4	4	4	4	4	4	4	4	4	4	4	4	4	4	4	4
AF050130	4	4	4	4	4	4	4	4	4	4	4	4	4	4	4	4	4	4	4	4	4	4	4	4	4	4	4	4	4	4	4	4	4	4	4	4
AF051348	7	7	8	7	7	8	8	7	7	7	7	7	8	8	8	8	8	8	8	8	8	8	8	8	7	8	8	7	8	8	7	7	7	7	8	7
AF052492	5	5	5	6	5	5	4	5	5	5	4	5	6	6	6	6	6	6	5	5	5	5	5	5	5	6	6	6	6	6	6	5	6	6	6	5
AF053352	5	5	5	5	5	5	4	4	4	4	4	4	5	5	5	5	5	5	5	5	6	5	5	5	5	5	5	5	5	5	5	5	5	5	5	5
AF054581	4	4	4	4	4	4	4	4	4	4	4	4	4	4	4	4	4	4	4	4	4	4	4	4	4	4	4	4	4	4	4	4	4	4	4	4
AF055573	6	8	6	9	8	8	8	9	8	10	9	8	8	7	9	7	7	7	7	7	7	7	7	8	8	8	8	8	8	8	9	9	10	9	9	9
AF057285	163	128	169	126	141	128	112	111	139	117	111	128	246	196	211	234	200	188	151	95	127	120	111	99	248	175	217	246	227	170	154	149	146	150	153	137
AF057286	9	9	9	10	9	9	5	5	6	5	5	6	6	5	5	5	5	5	6	5	6	5	6	6	11	9	11	10	12	10	13	10	11	12	11	11
AF059029	293	285	284	272	259	287	377	355	336	350	325	333	380	398	362	447	355	395	311	315	341	325	331	294	381	340	369	360	367	381	240	269	258	255	243	278
AF059177	10	10	11	10	9	10	9	10	10	10	10	11	11	12	11	13	11	12	9	9	9	10	9	9	10	10	10	10	10	11	10	10	10	10	10	10
AF059486	5	5	5	5	5	5	5	5	5	5	5	5	5	5	5	5	5	6	5	5	5	5	5	5	5	5	5	5	5	5	7	7	7	7	7	7
AF059567	43	54	36	28	31	31	17	36	17	23	23	30	33	64	30	40	54	54	32	89	29	47	57	64	42	61	41	33	35	44	33	51	35	36	46	43
AF060490	286	319	285	300	310	272	366	338	375	369	383	332	366	378	471	340	349	393	465	427	471	420	434	426	245	280	286	274	296	265	398	330	374	366	310	332
AF061179	4	4	4	5	5	4	4	4	4	4	4	4	4	4	4	4	4	4	4	4	4	4	4	4	4	4	4	4	4	4	5	5	5	5	5	5
AF061531	4	4	4	4	4	4	4	4	4	4	4	4	4	4	4	4	4	4	4	4	4	4	4	4	4	4	4	4	4	4	4	4	4	4	4	4
AF061532	6	6	6	6	6	6	8	8	8	8	8	10	7	6	8	7	6	6	6	6	6	6	7	7	6	6	7	6	6	7	6	6	6	6	6	7
AF061972	690	627	741	683	671	667	676	447	674	661	587	561	708	620	719	658	642	645	721	650	689	703	648	653	738	629	738	727	734	671	753	673	757	764	757	695
AF062076	35	31	31	35	32	29	47	40	46	51	41	44	38	33	32	38	35	34	34	35	38	35	34	33	35	34	33	36	33	35	38	29	41	39	35	36
AF064749	3	3	3	3	3	3	3	3	3	3	3	3	3	3	3	3	3	3	3	3	3	3	3	3	4	4	4	4	4	4	3	3	3	3	3	3
AF065162	4	4	4	4	4	4	5	5	5	5	5	5	5	5	5	5	5	5	5	5	5	5	5	5	4	4	4	4	4	4	5	5	5	5	5	5
AF065324	10	11	10	9	9	10	5	5	5	5	5	5	4	4	4	4	5	5	8	7	7	8	7	7	8	8	8	8	8	9	8	8	8	8	10	8
AF065325	3	3	3	3	3	3	3	3	3	3	3	3	3	3	3	3	3	3	3	3	3	3	3	3	3	3	3	3	3	3	3	3	3	3	3	3
AF065902	4	4	4	4	4	4	4	4	4	4	4	4	4	4	4	4	4	4	5	6	5	6	5	5	4	4	4	4	5	4	4	4	4	4	4	4
AF065914	5	5	5	5	5	5	5	5	5	5	5	5	5	5	5	6	5	5	5	5	5	5	5	5	5	5	5	5	5	5	5	5	5	5	5	5
AF065917	4	4	4	4	4	4	4	4	4	4	4	4	4	4	4	4	4	4	4	4	4	4	4	4	4	4	4	4	4	4	4	4	4	4	4	4
AF065921	4	4	4	4	4	4	4	3	4	4	4	4	4	4	4	4	4	4	4	4	4	4	4	4	4	4	4	4	4	4	4	4	4	4	4	4
AF065933	1339	8501	1463	1834	3034	5140	3797	17249	4270	7631	11257	14555	5292	5189	5919	8170	7427	7892	5977	7878	6391	8254	10158	10053	2668	13608	2831	3089	4622	6905	3213	7511	3961	5908	8863	9384
AF067058	8	8	8	8	8	8	9	9	9	9	9	9	10	11	11	11	11	11	8	8	8	8	8	8	8	8	9	8	8	9	8	8	8	8	8	8
AF067059	5	5	5	5	5	5	5	5	5	5	5	5	5	5	5	5	5	5	5	5	5	5	5	5	5	5	5	5	5	5	5	5	5	5	5	5
AF067060	4	4	4	4	4	4	4	4	4	4	4	4	4	4	4	4	4	4	4	4	4	4	4	4	4	4	4	4	4	4	4	4	4	4	4	4
AF067062	6	6	7	6	6	6	7	7	7	7	7	7	8	8	7	9	8	9	6	6	6	6	6	7	7	7	7	7	7	7	6	6	6	6	6	6
AF067063	6	6	6	6	6	6	6	6	6	6	6	6	6	6	6	6	6	6	6	6	7	6	6	6	6	6	6	6	6	6	6	7	6	6	6	6
AF068182	1526	1287	1558	1642	1559	1608	1415	1414	1437	1438	1381	1457	924	1051	969	1022	950	1002	881	905	865	967	961	912	1461	1497	1500	1510	1464	1536	1316	1385	1264	1263	1345	1314
AF068749	6	6	6	6	6	6	6	6	5	5	5	5	6	6	6	6	5	6	6	6	6	6	6	6	6	6	6	6	6	6	6	6	6	5	5	5
AF069051	379	362	372	381	389	399	488	493	480	500	445	446	417	427	396	404	437	409	400	429	391	371	392	374	373	375	343	350	378	367	402	366	399	406	383	370
AF069311	5	5	5	5	5	5	3	3	3	3	3	3	3	3	3	3	3	3	4	4	4	4	4	4	3	3	3	3	3	3	3	3	3	3	3	3
AF069744	4	4	4	4	4	4	5	4	5	5	5	5	4	4	4	4	4	4	4	4	4	4	4	4	4	4	4	4	4	4	4	4	4	4	4	4
AF069954	126	110	123	117	118	108	160	139	147	137	136	142	178	145	155	152	143	156	147	142	148	146	132	137	139	122	129	131	132	129	158	150	146	146	151	152
AF070066	10	10	10	10	10	10	5	5	5	5	5	5	6	6	6	6	6	6	7	6	6	6	7	6	9	9	9	9	9	9	10	11	10	10	10	10
AF071068	5	5	5	5	5	5	5	5	5	5	5	5	5	5	5	5	5	5	5	5	5	5	5	5	5	5	5	5	5	5	5	5	5	5	5	5
AF071070	301	369	314	312	271	284	262	532	277	253	305	443	289	505	336	320	444	455	310	523	311	320	403	420	334	413	325	369	347	338	345	495	319	323	335	358
AF071071	11	16	12	15	13	14	21	40	20	22	23	24	34	68	41	52	51	53	16	36	19	19	21	29	14	20	14	14	15	16	13	20	14	13	14	17
AF071310	112	129	119	123	111	107	97	134	120	105	122	128	76	88	75	79	91	79	97	106	87	92	103	93	128	122	116	121	116	121	108	125	108	109	122	117
AF071431	4	4	4	4	4	4	4	4	4	4	4	4	5	5	5	5	5	5	5	5	5	5	5	5	4	4	4	4	4	4	4	4	4	4	4	4
AF071754	8	8	8	8	8	8	8	8	8	8	8	8	8	9	8	9	9	9	8	8	8	8	8	8	8	8	8	8	8	8	8	8	8	8	8	8
AF072245	498	407	420	444	444	448	522	505	523	514	487	426	625	585	622	658	595	614	572	571	625	608	566	575	403	442	466	418	446	450	350	355	373	350	315	358
AF072249	6	5	5	7	6	5	11	7	9	11	8	8	6	4	8	5	5	5	8	6	9	8	7	8	6	5	6	6	6	5	9	7	8	9	8	8
AF072370	71	75	83	73	66	67	58	69	65	66	83	85	33	37	35	35	45	41	46	43	50	53	47	48	125	114	119	134	126	112	81	88	66	76	80	73
AF072403	1290	3427	1200	1465	1948	2576	1264	3168	1369	2996	4291	3558	885	1627	1157	2486	2552	2560	832	1703	906	1931	2630	2615	1133	3737	1177	1150	1454	2289	615	2179	776	1337	2229	2290
AF072521	163	147	171	162	176	174	228	186	229	215	198	202	243	185	227	198	207	207	261	233	249	248	238	234	166	156	164	165	164	180	173	162	192	198	176	177
AF074489	3	3	3	3	3	3	3	3	3	3	3	3	3	3	3	3	3	3	3	3	3	3	3	3	3	3	3	3	3	3	3	3	3	3	3	3
AF074926	10	7	10	10	9	11	6	6	10	6	6	6	5	5	5	5	5	5	6	5	7	6	6	6	7	8	7	7	8	6	6	6	6	6	6	5
AF075266	6	6	6	6	6	6	6	6	6	6	6	6	8	8	8	9	8	8	6	6	7	6	6	6	6	6	6	6	6	6	6	6	7	6	6	6
AF075434	7	7	7	7	7	7	7	7	7	7	7	7	7	7	7	7	7	7	6	6	6	6	6	6	7	7	7	7	7	7	7	7	7	7	7	7
AF075436	4	4	4	4	4	4	4	4	4	4	4	4	4	4	4	4	4	4	5	5	5	5	5	5	5	5	5	5	5	5	4	4	4	4	4	4
AF075717	6	5	6	6	5	5	6	6	6	6	6	6	6	6	6	6	6	6	5	6	5	5	5	5	5	5	6	5	5	5	5	5	5	5	5	5
AF076845	4	4	4	4	4	4	5	4	5	5	5	4	6	5	5	5	5	5	11	12	12	13	11	11	4	4	4	4	4	4	5	5	5	5	5	5
AF078667	4	4	4	4	4	4	4	4	4	4	4	4	5	5	5	5	5	5	5	5	5	5	5	5	4	4	4	4	4	4	4	4	4	4	4	4
AF079222	147	124	105	147	141	152	170	160	151	156	168	139	88	95	101	104	140	98	113	129	123	132	137	132	96	130	133	103	130	132	151	149	159	169	162	167
AF080090	4	4	4	4	4	4	4	4	4	4	4	4	4	4	4	4	4	4	4	4	4	4	4	4	4	4	4	4	4	4	4	4	4	4	4	4
AF081260	14	15	14	15	15	15	44	44	40	48	53	43	43	45	41	54	42	44	37	35	44	45	42	37	24	26	23	23	24	23	26	26	27	31	29	34
AF081556	5	5	5	5	5	5	6	6	6	6	6	6	6	6	6	6	6	6	6	6	6	6	6	6	5	5	5	5	5	5	5	5	5	5	5	5
AF082568	4	4	4	4	4	4	4	4	4	4	4	4	4	4	4	4	4	4	4	4	4	4	4	4	4	4	4	4	4	4	4	4	4	4	4	4
AF082803	9	9	10	9	9	9	7	7	7	7	7	7	8	7	9	7	8	8	7	8	8	9	7	7	7	7	8	8	8	7	9	8	10	9	8	9
AF083465	3	3	3	3	3	3	3	3	3	3	3	3	3	3	3	3	3	3	3	3	3	3	3	3	3	3	3	3	3	3	3	3	3	3	3	3
AF083876	101	99	112	97	98	96	55	38	44	43	50	39	121	119	111	111	100	105	107	122	125	130	115	117	87	90	94	83	95	95	113	96	114	112	106	106
AF084459	114	89	127	118	111	111	56	62	60	58	57	43	78	60	66	66	57	55	68	58	62	68	49	45	166	114	162	186	163	122	89	66	95	85	62	82
AF086823	8	8	8	8	8	8	6	6	6	6	6	6	10	9	10	10	9	9	7	6	6	6	6	7	7	6	7	7	6	6	7	7	7	8	7	7
AF087470	4	4	4	4	4	4	4	3	4	4	4	4	4	4	4	4	4	4	3	3	3	3	3	3	4	4	4	4	4	4	4	4	4	4	4	4
AF087578	4	4	4	4	4	4	4	4	4	4	4	4	4	4	4	4	4	4	4	4	4	4	4	4	4	4	4	4	4	4	4	4	4	4	4	4
AF087680	50	45	56	50	47	46	32	34	40	40	44	39	109	104	90	97	83	84	114	91	120	109	94	101	73	51	66	80	71	50	46	44	53	52	37	43
AF087821	4	4	4	4	4	4	4	4	4	4	4	4	6	6	6	6	6	6	4	4	4	4	4	4	4	4	4	4	4	4	4	4	4	4	4	4
AF088862	90	37	94	85	69	53	67	39	76	45	38	32	80	52	55	53	69	47	77	38	69	49	46	46	103	52	87	83	71	73	83	29	80	53	37	45
AF088910	736	701	805	742	705	723	733	829	770	723	714	808	838	902	844	814	883	863	814	801	775	757	741	732	1047	853	940	995	977	897	840	769	798	842	794	790
AF089751	1067	812	1084	1071	997	963	892	780	888	880	858	854	653	663	602	625	612	598	603	562	580	621	570	540	944	827	908	977	916	904	935	911	946	926	923	858
AF090403	2461	2481	2499	2507	2551	2670	2233	2513	2273	2267	2349	2342	2516	2460	2695	2458	2343	2514	2804	2488	2741	2527	2751	2699	2703	2880	2673	2749	2730	2744	3066	3034	3149	3027	2810	3124
AF090691	6	6	6	6	6	6	6	6	6	6	6	6	7	7	7	7	7	7	5	5	5	5	5	6	6	6	7	6	6	6	6	6	6	6	6	6
AF091101	179	199	189	179	176	173	267	199	251	265	235	222	456	373	411	401	375	388	505	416	467	436	407	411	199	156	195	185	189	163	234	200	212	227	207	206
AF091432	390	508	354	354	412	436	691	484	715	701	733	601	925	753	999	912	927	924	955	837	987	891	935	979	382	429	394	360	395	441	514	411	587	514	459	493
AF091846	5	5	5	5	5	5	6	6	6	6	6	6	7	7	7	7	7	7	5	5	5	5	5	5	5	5	5	5	5	5	5	5	5	5	5	5
AF092507	3	3	3	3	3	3	3	3	3	3	3	3	3	3	3	3	3	3	3	3	3	3	3	3	3	3	3	3	3	3	3	3	3	3	3	3
AF092734	7	7	7	7	7	8	5	4	4	4	4	4	4	4	4	4	4	4	5	5	5	5	5	5	6	6	6	7	7	7	4	4	4	4	4	4
AF093257	5	5	5	5	5	5	5	5	5	5	5	5	5	5	5	5	6	5	5	5	5	5	5	5	5	5	5	5	5	5	5	5	5	5	5	5
AF093620	622	464	658	630	586	581	500	526	460	454	379	345	462	514	423	476	468	471	311	472	385	394	382	369	550	535	591	445	549	578	433	475	484	489	476	482
AF095460	5	5	5	5	5	5	6	6	6	6	6	6	6	6	5	5	5	5	6	6	6	6	6	6	5	5	5	5	5	5	5	5	5	5	5	5
AF096898	48	56	58	48	49	55	47	83	53	47	52	60	78	105	85	88	90	99	61	74	72	65	73	73	64	58	57	64	63	62	41	63	39	36	50	40
AF098460	7	7	7	7	7	7	7	7	7	7	7	7	7	7	7	8	7	7	7	7	7	7	7	7	7	8	7	7	7	8	7	7	7	7	7	7
AF098949	268	276	276	277	284	278	382	300	371	384	358	365	431	432	425	413	425	425	401	400	389	367	371	392	301	275	288	273	302	291	339	339	336	357	356	324
AF099020	3	3	3	3	3	3	3	3	3	3	3	3	3	3	3	3	3	3	3	3	3	4	3	3	3	3	3	3	4	3	3	3	3	3	3	3
AF099052	4	4	4	4	4	4	3	3	3	3	3	3	4	4	4	4	4	4	4	4	4	4	4	4	3	3	3	3	3	3	4	4	4	4	4	4
AF099975	6	6	6	6	6	6	21	24	23	22	22	25	7	7	7	7	7	7	10	11	10	11	11	9	9	7	8	7	8	8	9	10	9	9	9	9
AF100171	10	10	11	9	9	10	14	11	12	13	13	12	11	11	13	13	12	11	24	23	22	21	20	21	11	12	11	11	11	12	17	17	18	17	18	17
AF100339	510	711	505	531	558	601	580	1357	576	723	871	948	492	939	477	580	738	779	435	931	495	562	699	713	499	780	503	487	552	625	485	955	498	574	689	739
AF100423	8	8	8	8	8	8	12	13	12	12	13	12	20	20	20	20	20	19	10	10	10	11	10	10	9	9	9	9	9	9	8	8	8	8	9	8
AF102134	4	4	4	4	4	4	4	4	5	4	4	5	4	4	4	4	4	4	5	5	5	5	5	5	4	4	4	4	4	4	4	4	4	4	4	4
AF104414	22	26	25	25	27	34	33	49	42	41	43	28	60	60	49	54	59	60	18	29	27	20	22	30	15	23	16	12	16	20	20	21	19	23	18	24
AF104416	8	8	8	8	8	8	8	8	8	8	8	8	9	9	8	8	8	8	7	7	7	7	8	7	7	7	7	7	7	7	8	7	8	8	8	7
AF104984	4	4	4	4	4	4	4	4	4	4	4	4	4	4	4	4	4	4	4	4	4	4	4	4	4	4	4	4	4	4	4	4	4	4	4	4
AF105217	240	166	230	245	227	208	224	90	225	204	188	161	125	79	119	111	84	99	143	102	137	129	112	103	209	175	234	230	218	208	242	152	250	223	211	200
AF105711	6	6	8	6	6	6	6	6	7	6	6	6	6	6	7	6	6	6	6	6	6	6	6	6	6	6	6	6	6	6	6	6	6	6	6	6
AF106008	6	6	6	6	6	6	6	6	6	6	6	6	6	6	6	6	6	6	6	6	6	6	6	6	6	6	6	6	6	6	6	6	6	6	6	6
AF106009	5	5	5	5	5	5	5	5	5	5	5	5	5	5	5	5	5	5	5	5	5	5	5	5	5	5	5	5	5	5	5	5	5	5	5	5
AF106279	7	8	7	7	7	7	7	7	7	7	7	7	8	8	8	8	8	8	8	6	7	7	7	6	7	7	7	7	7	8	6	6	6	6	6	8
AF106620	695	800	722	684	683	681	830	780	805	811	734	734	1050	1048	1050	1037	967	1055	1109	1242	1151	1125	1126	1167	638	608	634	625	678	631	793	790	794	813	796	757
AF106621	106	122	129	126	119	115	109	121	91	113	101	109	96	88	99	85	88	97	125	119	124	124	107	118	127	113	114	114	109	103	137	127	123	126	127	114
AF107298	8	8	8	8	8	8	9	9	9	9	9	9	9	9	9	9	9	9	9	9	9	9	9	9	8	8	8	8	8	8	8	8	8	8	8	8
AF107782	5	5	5	5	5	5	5	5	5	5	5	5	5	5	5	5	5	5	5	5	5	5	5	5	5	5	5	5	5	5	5	5	5	5	5	5
AF108215	39	29	36	37	32	34	77	31	71	63	51	38	96	60	64	74	55	59	61	42	56	60	40	42	36	32	38	41	39	34	55	43	61	54	46	45
AF108501	5	5	5	5	5	5	5	5	5	5	5	5	5	5	5	5	5	5	5	5	5	5	5	5	5	5	5	5	5	5	5	5	5	5	5	5
AF109137	5	5	5	5	5	5	6	6	6	6	6	6	6	6	6	6	6	6	5	5	5	5	5	5	6	6	6	6	6	6	5	5	5	5	5	5
AF109769	5	5	5	5	5	5	5	6	5	5	5	5	5	6	5	5	5	6	5	5	6	5	5	5	5	5	6	5	5	5	5	5	5	5	5	6
AF109918	255	244	273	230	237	242	269	236	259	265	235	241	342	314	282	275	303	304	416	335	373	375	333	312	360	282	336	343	327	292	262	258	256	257	260	238
AF110396	84	77	85	85	73	69	92	83	88	79	90	85	65	63	66	67	58	69	73	67	64	76	75	68	85	78	80	90	81	75	60	67	53	65	70	61
AF110506	9	9	9	9	9	9	9	8	7	8	7	8	6	6	6	6	6	6	7	7	7	8	7	7	8	8	8	7	8	8	8	8	8	8	8	8
AF110803	26	24	25	24	29	26	12	13	10	10	11	10	6	7	6	7	7	6	11	11	10	11	14	11	15	15	15	14	14	16	20	28	20	22	23	20
AF112185	3	3	3	3	3	3	3	3	3	3	3	4	3	3	3	3	3	3	3	3	3	3	3	3	3	3	3	3	3	3	3	3	3	3	3	3
AF112855	328	272	268	332	321	312	344	308	355	323	340	317	334	343	365	339	318	311	326	313	368	360	338	330	248	276	280	262	269	301	343	290	328	330	316	336
AF112983	7	7	7	7	7	7	5	5	5	6	5	5	4	4	4	4	4	4	6	6	6	6	6	6	7	7	7	7	7	7	7	7	7	7	7	7
AF113001	18	14	16	14	13	15	15	16	19	14	16	18	17	15	17	16	13	16	38	29	33	32	28	26	33	28	27	35	30	21	27	25	25	24	26	23
AF113520	4	4	4	4	4	4	4	4	4	4	4	4	3	3	3	3	3	3	3	3	4	4	3	3	4	4	4	4	4	4	3	3	3	3	3	3
AF113598	6	6	6	6	6	6	8	7	7	7	7	9	7	6	6	6	6	6	7	5	5	5	9	5	7	7	7	7	7	7	7	7	7	7	7	7
AF114266	45	107	51	49	46	64	40	150	29	40	75	115	49	125	50	53	72	105	48	134	46	59	102	92	59	127	49	56	56	77	59	200	53	60	102	131
AF114378	5	5	5	5	5	5	5	5	5	5	5	5	5	5	5	5	5	5	5	5	5	5	5	5	4	5	5	5	5	5	5	5	5	5	5	5
AF114437	414	407	426	389	403	414	529	419	517	542	518	480	468	436	428	446	406	441	593	499	570	587	548	538	340	340	377	348	381	356	449	413	431	444	422	447
AF117613	304	265	317	286	292	289	257	234	229	241	221	231	200	201	197	190	195	200	199	195	193	201	184	194	329	284	313	318	299	299	338	321	327	329	335	313
AF117951	5	5	5	5	5	5	5	5	5	5	5	5	5	5	5	5	5	5	5	5	5	5	5	5	5	5	5	5	5	5	5	5	5	5	5	5
AF118272	5	5	5	5	5	5	5	5	5	5	5	5	5	5	5	5	5	5	5	5	5	5	5	5	5	5	5	5	5	5	5	5	5	5	5	5
AF119253	30	25	33	34	33	37	8	9	9	10	9	8	11	15	15	11	12	14	10	20	12	14	14	14	35	45	35	40	39	44	23	34	22	27	24	32
AF120206	139	316	125	155	145	196	157	404	144	166	272	369	97	181	99	126	195	223	92	275	93	95	192	203	90	196	82	86	97	117	140	392	139	149	219	314
AF124142	5	4	5	4	5	6	4	4	4	4	4	4	4	4	6	4	5	5	7	7	6	7	7	7	4	4	4	4	4	4	4	4	4	4	4	4
AF125307	1233	964	1133	1257	1230	1243	1016	770	1008	1053	1007	805	847	629	817	827	569	751	678	504	748	711	633	632	966	996	1084	1034	1079	1041	864	825	912	896	773	864
AF125996	264	218	258	255	235	227	327	295	309	289	304	304	343	292	305	328	286	331	320	269	302	342	333	303	265	250	262	260	250	243	230	219	233	227	222	222
AF126717	430	378	420	438	441	397	428	372	434	430	421	375	611	534	599	576	542	538	637	471	575	581	562	504	362	374	424	399	412	383	422	353	446	410	367	383
AF126746	115	112	128	117	115	110	67	64	69	70	55	54	89	86	90	87	84	87	90	78	78	84	65	66	121	99	112	121	109	103	109	104	104	97	104	97
AF126834	4	4	4	4	4	4	4	4	4	4	4	4	4	4	4	4	4	4	4	4	4	4	4	4	4	4	4	4	4	4	4	4	4	4	4	4
AF127033	240	223	217	233	223	213	195	201	207	201	213	216	263	243	230	241	262	223	301	254	275	272	268	259	289	253	264	298	283	261	294	286	276	271	262	264
AF127140	6	6	6	6	6	6	6	6	6	6	6	6	7	8	7	7	7	7	7	7	7	7	7	7	6	6	6	6	6	6	6	6	5	5	6	6
AF127141	4	4	4	4	4	4	4	4	4	4	4	4	4	4	4	4	4	4	4	4	4	4	4	4	4	4	4	4	4	4	4	4	4	4	4	4
AF127244	5	5	5	5	5	5	5	5	5	5	5	5	97	92	107	92	86	91	108	98	115	113	93	96	5	5	5	5	5	5	5	5	5	5	5	5
AF127766	3	3	3	3	3	3	3	3	3	3	3	3	3	3	3	3	3	3	3	3	3	3	3	3	4	4	4	4	4	4	3	3	3	3	3	3
AF128193	553	5253	690	895	1469	2627	1787	11620	2482	4656	6209	8454	3045	3308	3809	5109	3374	5166	2498	4265	2968	4306	4995	5290	752	6801	848	893	1599	2839	1199	4283	1789	2822	4017	4302
AF128196	8921	9537	9069	8764	9084	9432	7205	11783	6975	7500	8101	8778	9775	13449	10131	10239	11466	11839	7811	11285	8241	8626	9222	9669	7893	9420	8123	7740	8208	8899	8917	12132	9173	9317	10023	9988
AF128210	5	5	5	5	5	5	5	5	5	5	5	5	5	5	5	5	5	5	5	5	5	5	5	5	5	5	5	5	5	5	5	5	5	5	5	5
AF128214	5	21	5	5	5	5	5	457	5	5	5	26	5	5	5	5	5	5	5	48	5	5	5	6	5	14	5	5	5	5	5	14	5	5	5	5
AF128218	476	3782	518	741	1171	1820	513	8673	940	2661	4910	7117	432	2124	920	1991	2673	2609	387	2372	533	1603	2386	2535	651	7953	594	852	1702	3319	509	3668	937	1834	3392	3379
AF128842	6	6	6	6	6	6	7	7	6	6	6	7	10	11	12	11	11	12	6	6	6	6	6	6	6	6	6	6	6	6	6	6	6	6	6	6
AF128849	6	6	6	6	6	6	6	6	6	6	6	6	6	6	5	6	6	6	6	6	6	6	6	6	7	6	6	6	6	6	6	6	6	6	8	6
AF128892	127	98	118	137	131	120	120	119	126	133	135	94	133	117	129	122	110	126	112	113	124	121	125	120	92	100	114	101	111	106	103	101	106	116	102	111
AF129509	5	5	5	5	5	5	5	5	5	5	5	5	5	5	5	5	5	5	5	5	5	5	5	5	5	5	5	5	5	5	5	5	5	5	5	5
AF130860	4	4	4	4	4	4	4	4	4	4	4	4	4	4	4	4	4	4	4	4	4	4	4	4	4	4	4	4	4	4	4	4	4	4	4	4
AF131102	47	26	34	54	49	49	33	20	36	39	31	19	33	28	34	34	28	31	29	26	39	34	29	39	24	24	22	25	25	26	20	17	23	30	18	22
AF132478	600	560	617	613	573	581	1125	993	1105	1015	1075	1044	779	701	722	844	784	780	721	640	700	743	807	766	638	673	708	653	664	671	650	580	641	630	668	646
AF133669	1969	1590	1997	1954	1799	1861	2714	2009	2493	2554	2170	1930	1983	1785	1948	1961	2135	1807	1711	1700	1909	1969	1749	1766	1436	1346	1484	1318	1386	1532	1579	1594	1635	1664	1683	1545
AF133910	10	10	10	10	10	12	7	6	6	7	6	7	7	7	7	7	8	7	11	10	10	11	11	10	9	8	9	9	8	8	10	9	8	11	8	10
AF135491	7	7	7	7	7	7	7	7	8	7	7	7	7	8	8	7	8	8	7	7	7	8	7	7	7	7	7	7	7	7	7	7	7	7	7	7
AF136571	10	11	9	12	13	12	17	15	20	20	16	17	11	11	12	11	10	11	18	24	22	21	29	22	8	9	10	8	8	8	18	21	20	21	22	22
AF138745	4	4	4	4	4	4	4	4	4	4	4	4	4	4	4	4	4	4	4	4	4	4	4	4	4	4	4	4	4	4	4	4	4	4	4	4
AF140709	10	12	10	12	11	11	6	7	7	7	7	6	5	6	6	5	5	5	10	10	10	9	9	9	8	10	9	9	10	11	11	11	11	12	11	11
AF142673	7	9	6	7	7	7	7	9	7	8	7	9	14	15	14	15	13	17	4	5	4	5	5	7	7	10	9	7	8	8	5	6	6	5	5	5
AF143181	1216	1013	1137	1203	1142	1135	1135	973	1178	1126	1000	1038	1809	1522	1642	1700	1519	1754	1826	1763	1912	2050	1946	1778	1171	1056	1113	1026	1061	1083	1188	1198	1382	1236	1189	1223
AF143542	4	4	4	4	4	4	4	4	4	4	4	4	4	4	4	4	4	4	4	4	4	4	4	4	4	4	4	4	4	4	4	4	4	4	4	4
AF143543	7	7	7	7	7	7	7	7	7	7	7	7	4	4	4	4	4	4	5	5	5	5	5	5	4	4	4	4	4	4	7	7	7	7	7	7
AF143544	7	7	7	7	7	7	7	7	7	7	6	7	9	8	9	8	7	7	7	7	7	7	7	7	7	7	7	7	7	7	7	7	7	7	7	7
AF144627	4	4	4	4	4	4	4	4	4	4	4	4	4	4	4	4	4	4	4	4	4	4	4	4	4	4	4	4	4	4	4	4	4	4	4	4
AF145287	266	222	279	259	243	243	276	235	268	273	256	250	352	323	322	338	289	301	263	256	275	281	254	234	340	275	311	335	316	295	274	251	268	284	266	247
AF146523	1384	1634	1187	1345	1551	1409	1790	1860	2294	1849	1819	1549	1454	1081	1423	1100	1447	990	950	631	773	708	811	743	1259	1329	1329	1191	1001	1296	583	674	591	625	598	596
AF147785	13	33	14	13	15	18	13	411	20	24	38	96	18	51	18	18	24	41	33	65	31	29	50	58	10	126	11	11	9	12	16	70	19	18	23	37
AF148511	7	7	7	7	7	7	7	7	7	7	8	7	7	7	7	7	8	7	7	8	7	7	7	7	8	7	7	7	7	7	8	7	7	7	7	7
AF149094	3	2	3	3	3	2	2	2	2	2	2	2	2	2	2	2	2	2	2	2	2	2	2	2	2	2	3	3	3	3	3	3	3	3	3	3
AF150963	5	5	5	5	5	5	5	5	5	5	5	5	5	5	5	5	5	5	5	5	5	5	5	5	5	5	5	5	5	5	5	5	5	5	5	5
AF151108	3	3	3	3	3	3	3	3	3	3	3	3	3	3	3	3	3	3	3	3	3	3	3	3	3	3	3	3	3	3	3	3	3	3	3	3
AF153199	36	26	40	50	41	39	34	23	31	35	36	30	26	24	26	32	19	20	27	19	24	23	23	24	28	40	43	35	42	34	36	23	37	34	32	28
AF153440	52	32	59	51	48	45	61	45	61	50	49	41	63	39	61	61	53	50	56	27	55	50	40	39	42	36	44	40	41	42	55	48	46	55	50	46
AF154573	4	4	4	4	4	4	4	4	4	4	4	4	4	4	4	4	4	4	4	4	4	4	4	4	4	4	4	4	4	4	4	4	4	4	4	4
AF155141	5	5	5	5	5	6	5	5	5	5	5	5	6	6	6	6	6	6	5	5	5	5	5	5	4	4	4	4	5	4	5	5	5	5	5	5
AF155372	45	113	59	57	62	69	32	292	31	40	68	132	58	171	50	72	127	90	56	164	40	56	89	72	86	160	87	97	96	96	61	168	54	63	78	92
AF155820	7	7	7	7	7	7	7	7	7	7	7	7	7	7	7	7	7	7	7	7	7	7	7	7	7	7	7	7	7	7	7	7	7	7	7	7
AF156490	5	5	5	5	5	5	5	5	5	5	5	5	5	5	5	6	6	5	5	5	5	5	6	5	5	5	5	5	5	5	5	5	5	5	5	5
AF156549	15	13	13	13	15	14	11	16	13	12	15	15	15	16	14	15	14	16	21	23	23	24	22	25	13	17	11	11	13	13	13	14	12	15	14	15
AF156856	156	122	156	161	154	157	191	181	177	174	169	149	136	118	124	120	117	115	133	146	146	134	135	133	155	138	148	149	148	152	159	146	145	138	150	143
AF156890	9	9	9	9	9	9	17	18	17	17	17	18	21	22	19	22	20	21	14	14	14	14	14	14	18	17	17	17	17	17	11	12	11	12	12	11
AF157628	6	6	6	6	6	6	6	6	6	6	6	6	6	6	6	6	6	7	5	5	5	5	5	5	6	6	6	6	6	6	7	6	6	7	8	7
AF158744	4	4	4	4	4	4	4	4	4	4	4	4	5	5	5	5	5	5	4	4	4	4	4	4	4	4	4	4	4	4	4	4	4	4	4	4
AF158746	15	15	14	19	16	17	15	11	17	19	13	13	12	9	11	10	9	10	16	14	16	15	13	15	21	21	21	21	22	25	15	14	18	15	14	15
AF160966	6	6	7	6	6	6	7	7	8	7	7	7	11	10	10	11	10	10	6	6	6	6	6	6	7	6	7	7	7	7	5	5	5	5	5	5
AF161074	1603	1478	1491	1516	1536	1432	1714	1348	1634	1584	1463	1382	1804	1622	1816	1625	1606	1633	1806	1718	1888	1742	1582	1643	1443	1286	1422	1436	1429	1348	1687	1487	1650	1621	1591	1541
AF162713	6	6	6	6	6	6	6	6	6	6	6	7	6	6	6	6	7	7	10	8	9	9	8	9	6	6	6	6	6	7	6	6	6	6	6	7
AF163292	4	4	4	4	4	4	4	4	4	4	4	4	4	4	4	4	4	4	4	4	4	4	4	4	4	4	4	4	4	4	4	4	4	4	4	4
AF163665	149	139	161	147	161	168	188	145	179	197	162	164	135	137	148	145	145	130	127	134	141	132	119	129	127	133	139	126	131	135	160	158	145	168	153	142
AF165166	4	4	4	4	4	4	4	4	4	4	4	4	4	4	4	4	4	4	4	4	4	4	4	4	4	4	4	4	4	4	4	4	4	4	4	4
AF165171	4	4	4	4	4	4	4	4	4	4	4	4	4	4	4	4	4	4	4	4	4	4	4	4	4	4	4	4	4	4	4	4	4	4	4	4
AF165984	3	3	3	3	3	3	3	3	3	3	3	3	4	4	4	4	4	4	4	3	4	3	4	4	4	4	4	4	4	4	4	3	3	3	3	3
AF166097	4	4	5	4	4	4	4	4	4	4	4	4	4	4	4	5	4	4	4	4	4	5	4	5	4	4	4	4	5	4	4	4	4	4	6	4
AF166486	5	5	5	5	5	6	6	6	6	5	6	5	6	6	6	6	7	6	7	7	7	7	7	7	6	5	5	5	5	6	6	5	5	5	5	5
AF167404	6	6	6	6	6	6	6	7	6	6	6	6	6	6	7	6	6	6	6	6	6	6	6	6	6	6	6	6	6	6	6	6	6	6	6	6
AF167441	213	175	202	192	202	186	141	137	137	137	98	70	173	185	190	162	165	175	168	168	178	146	126	129	242	174	253	261	257	216	162	164	184	158	133	110
AF167554	5	5	5	5	5	5	5	5	5	4	5	5	7	5	5	5	5	5	4	4	5	4	4	4	4	4	4	4	4	4	5	5	5	5	5	5
AF167567	4	4	4	4	4	4	4	4	4	4	4	4	3	3	3	3	3	3	3	3	3	3	3	3	4	4	4	4	4	4	4	4	4	4	4	4
AF167573	176	159	181	172	159	173	268	201	251	237	219	216	295	276	265	272	247	258	330	321	353	328	295	289	198	154	189	182	186	173	171	137	183	169	156	153
AF169192	75	65	82	78	64	68	69	75	81	77	69	75	144	133	144	153	158	141	91	97	106	104	93	97	75	79	83	76	87	88	58	56	57	55	47	69
AF169388	7	7	7	6	7	7	7	7	6	7	7	7	7	7	7	7	7	7	7	7	7	7	7	7	7	7	7	7	7	7	7	7	7	6	7	6
AF169826	5	5	5	5	5	5	5	5	5	5	5	5	5	5	5	5	5	5	5	5	5	5	5	5	5	5	5	5	5	5	5	5	5	5	5	5
AF170301	4	4	4	4	4	4	4	4	4	4	4	4	4	4	4	4	4	4	4	4	4	4	4	4	5	5	5	5	5	5	4	4	4	4	4	4
AF170530	44	39	50	35	35	40	26	28	22	26	23	27	34	45	33	43	35	43	14	18	16	17	18	19	15	16	14	13	15	16	17	23	18	19	20	16
AF170906	127	132	157	115	111	113	98	101	112	101	111	100	147	140	135	150	129	120	73	72	88	79	76	69	184	163	170	190	177	136	113	122	112	112	109	129
AF171080	847	817	921	811	854	729	637	501	594	606	548	507	842	722	708	782	710	733	700	549	651	651	615	593	828	713	818	832	812	771	671	656	673	664	680	640
AF172256	5	5	5	5	5	5	5	5	5	5	4	4	4	4	4	4	4	4	5	5	5	5	5	5	5	5	5	5	5	5	5	5	5	5	5	5
AF172930	63	59	63	60	60	61	60	63	55	58	55	56	58	57	52	53	47	55	46	48	50	54	50	53	48	44	47	52	47	45	57	60	55	57	69	58
AF173379	125	116	136	126	118	115	112	99	108	112	99	104	97	106	96	101	90	104	108	102	98	109	98	100	87	86	87	88	90	87	116	104	108	109	116	111
AF173681	1283	154	1237	1017	702	438	1396	132	1039	504	212	112	1154	543	743	339	322	322	997	327	966	407	170	172	1059	112	1100	883	729	422	1185	106	961	594	292	215
AF174535	595	532	590	563	570	548	394	348	396	392	364	377	445	433	447	439	450	397	488	439	462	466	427	432	499	432	497	492	478	476	540	549	548	574	515	520
AF175771	252	185	239	236	243	221	110	61	97	113	118	79	107	86	102	92	79	81	109	83	110	88	85	93	257	210	266	251	248	210	204	168	204	206	169	181
AF176524	401	365	369	371	373	348	346	280	386	348	348	359	481	337	457	466	420	379	504	353	492	476	461	398	410	359	413	426	411	393	407	305	390	391	349	383
AF176528	5	5	5	5	5	5	5	5	5	5	5	5	5	5	5	6	5	5	5	5	5	5	5	5	5	5	5	5	5	5	5	5	5	5	5	5
AF176530	5	5	5	5	5	5	5	5	5	5	5	5	5	5	5	5	5	5	5	5	5	5	5	5	5	5	5	5	5	5	5	5	5	5	5	5
AF176670	5	5	5	5	5	5	5	5	5	5	5	5	5	5	5	5	5	5	4	4	4	4	4	4	4	4	4	4	4	4	5	5	5	5	5	5
AF176910	570	638	571	580	560	548	543	617	547	544	560	597	442	582	512	483	516	554	510	594	533	499	544	542	558	639	577	531	584	549	471	617	509	522	519	544
AF177041	1002	925	970	1032	1013	989	948	803	913	920	858	831	820	779	896	827	785	796	928	862	886	857	856	914	801	807	895	807	835	867	957	874	964	972	947	935
AF177146	4	4	4	4	4	4	4	4	4	4	4	4	4	4	4	4	4	4	4	4	4	4	4	4	4	4	4	4	4	4	4	4	4	4	4	4
AF177196	3	3	3	3	3	3	3	3	3	3	3	3	3	3	3	3	3	3	3	3	3	3	3	3	3	3	3	3	3	4	3	3	3	3	3	3
AF177197	5	5	6	5	5	6	4	4	4	5	4	4	4	4	4	5	4	4	4	4	5	5	4	5	4	5	4	4	4	5	5	6	5	5	5	6
AF177211	185	165	214	221	228	210	64	61	67	67	75	54	33	21	33	30	28	33	31	23	36	32	30	32	173	174	153	192	176	168	179	146	175	171	154	168
AF177664	290	299	289	274	262	278	376	353	380	376	384	384	201	202	215	233	246	225	190	190	206	186	190	197	422	407	400	405	419	438	411	373	394	382	414	404
AF178636	17	16	17	20	16	16	20	21	20	18	16	19	20	28	22	22	21	19	27	26	26	22	28	22	43	29	34	42	40	33	29	24	25	26	22	23
AF178957	5	5	5	5	5	5	5	5	5	5	5	5	5	5	5	6	5	5	5	5	5	5	5	5	5	5	5	5	5	5	5	5	5	5	5	5
AF178958	5364	5002	5315	4993	5074	4773	4290	3943	4416	4426	4531	3975	3603	3268	3571	3322	3232	3364	3561	3004	3618	3207	3112	3154	4546	4705	4798	4656	4901	4584	4550	4607	4708	4437	4119	4389
AF180109	5	5	5	5	5	5	5	5	5	5	5	5	4	4	4	4	4	4	4	4	4	4	4	4	5	5	5	5	5	5	5	5	5	5	5	5
AF180518	651	499	653	610	605	573	556	489	534	542	530	526	345	414	328	352	396	412	324	356	340	325	352	360	553	463	516	530	539	521	512	613	496	557	576	549
AF181560	4	4	4	4	4	4	3	3	3	3	3	3	3	3	3	3	3	3	3	3	3	3	3	3	4	4	4	4	4	4	4	4	3	4	4	4
AF181829	3238	5000	3347	3302	3337	4086	3068	7859	3237	3788	5470	6444	2913	5748	2917	3980	5677	5554	2722	6946	2967	3650	5887	6011	3092	5207	3093	3012	3188	3826	3163	6367	3073	3355	4786	5491
AF182065	5	5	5	5	5	5	5	5	5	5	5	5	5	5	5	5	5	5	5	5	5	5	5	5	5	5	5	5	5	5	5	5	5	5	5	5
AF182945	9	9	9	9	9	9	10	10	10	9	9	10	11	15	11	14	12	15	10	10	10	10	12	10	10	10	10	14	10	11	10	9	9	10	10	10
AF183946	6	6	6	6	6	6	6	6	6	6	6	6	6	6	6	6	6	6	6	6	6	6	6	6	6	6	6	6	6	6	6	6	6	6	6	6
AF184112	7	7	7	7	7	7	7	7	7	7	7	7	7	7	7	7	7	7	7	7	7	7	7	7	7	7	7	7	7	7	7	7	7	7	7	7
AF184275	113	100	108	116	93	102	120	103	103	104	104	116	102	98	95	102	92	102	109	101	112	110	104	103	114	114	118	109	114	114	110	116	102	111	104	102
AF185285	773	540	713	836	748	705	694	394	660	655	555	443	437	282	485	459	353	387	440	283	511	501	422	431	507	529	612	596	567	591	679	526	729	749	688	662
AF187147	6	6	6	6	6	6	6	5	6	6	6	6	5	5	5	5	5	5	6	6	6	6	6	6	6	6	6	6	6	6	6	6	6	6	6	6
AF188290	4	4	4	4	4	4	4	4	4	4	4	4	4	4	4	4	4	4	4	4	4	4	4	4	4	4	4	4	4	4	4	4	4	4	4	4
AF188506	4	4	4	4	4	4	4	4	4	4	4	4	3	4	4	4	3	4	4	4	4	4	4	4	3	4	3	3	3	3	4	4	4	4	4	4
AF188507	6	7	6	6	6	6	5	5	5	5	5	5	5	5	5	5	5	5	5	5	5	5	5	5	5	5	6	5	5	5	6	6	7	8	6	6
AF189769	3	3	3	3	3	3	3	3	3	3	3	3	3	3	3	3	3	3	3	3	3	3	3	3	3	3	3	3	3	3	3	3	3	3	3	3
AF189817	638	590	635	663	639	601	815	701	786	751	707	745	706	689	713	699	658	714	727	660	724	711	682	674	608	590	601	578	602	625	620	613	625	639	619	614
AF190152	307	300	309	336	322	338	274	291	268	256	267	284	295	279	283	300	294	278	233	230	242	248	246	253	302	341	327	301	319	313	323	326	338	321	323	344
AF190665	7	6	7	7	6	8	12	11	13	12	11	11	7	6	7	8	6	7	11	10	10	11	12	12	6	6	6	6	7	7	8	8	8	8	8	8
AF190670	5	5	5	5	5	5	5	5	5	5	5	5	5	5	5	5	5	5	5	5	5	5	5	5	5	5	5	5	5	5	5	5	5	5	5	5
AF192558	520	450	532	479	457	450	461	347	438	416	420	418	541	457	474	472	467	427	554	448	503	496	447	432	780	584	704	778	733	620	547	483	547	544	528	490
AF193796	5	5	5	5	5	5	5	5	5	4	5	5	5	5	5	5	5	5	5	5	5	5	5	5	5	5	5	5	5	5	4	4	4	4	4	4
AF193862	238	261	236	244	229	236	311	230	335	294	293	268	380	301	391	330	334	326	364	312	349	360	327	317	305	255	292	294	301	284	290	252	310	273	278	254
AF196476	7	6	6	6	6	6	17	19	17	17	16	22	19	31	33	43	31	35	13	13	13	14	14	13	8	9	9	8	9	10	10	10	10	10	13	10
AF196480	6	6	6	6	6	6	6	6	6	6	6	6	6	6	6	6	6	6	6	6	6	6	6	6	6	6	6	6	6	6	6	6	6	6	6	6
AF197159	4	4	4	4	4	4	5	5	5	5	5	5	5	5	5	5	5	5	5	5	5	5	5	5	5	5	5	5	5	5	5	5	5	5	5	5
AF198092	6	6	6	6	6	6	7	6	7	8	7	7	5	5	5	5	6	5	7	8	7	7	7	8	6	6	6	6	7	6	5	6	6	6	5	6
AF199010	508	516	557	509	496	546	441	405	437	432	432	438	661	624	677	667	617	618	679	644	688	662	659	677	623	640	652	639	643	676	577	552	613	625	620	597
AF199422	3	3	3	3	3	3	3	3	3	3	3	3	3	3	3	3	3	3	3	3	3	3	3	3	3	3	3	3	3	3	4	3	3	3	3	3
AF199491	67	1339	64	60	104	249	86	4382	104	363	1475	2977	157	1549	151	605	1935	1582	182	1986	172	425	1481	1527	98	1567	106	89	130	305	80	2044	81	138	602	982
AF200346	6	6	6	7	6	6	8	7	7	7	8	8	7	6	6	6	6	6	6	6	6	5	6	5	5	5	5	5	5	5	5	5	5	5	5	5
AF201285	145	236	163	158	150	165	106	277	103	112	176	252	77	150	76	88	177	147	86	259	92	109	168	188	123	216	121	139	121	138	117	168	102	121	150	150
AF201288	16	11	15	18	14	13	34	27	30	27	25	28	25	27	25	25	25	24	23	21	26	21	17	20	9	8	9	9	9	8	11	11	13	11	11	11
AF201289	295	101	306	269	204	157	283	119	228	167	103	91	182	169	145	93	128	123	164	105	171	92	76	91	231	84	251	220	186	148	246	135	206	166	132	124
AF202036	5	5	5	5	5	5	5	5	5	5	5	5	5	5	5	5	5	5	5	5	5	5	5	5	5	5	5	5	5	5	5	5	5	5	5	5
AF204156	379	384	399	323	355	322	611	467	565	594	524	487	627	545	605	552	558	555	531	440	516	508	431	459	388	349	383	413	402	345	365	340	381	403	320	356
AF204265	8	8	8	8	8	8	8	8	8	8	8	8	8	8	8	8	8	8	8	8	8	8	8	8	8	8	8	8	8	8	8	8	8	8	8	8
AF204959	5	5	5	5	5	5	5	5	5	5	5	5	5	5	5	5	5	5	5	5	5	5	5	5	5	5	5	5	5	5	5	5	5	5	5	5
AF205078	36	40	40	45	31	28	40	46	42	40	45	50	66	48	55	55	44	57	40	30	38	38	31	26	46	45	43	43	45	40	30	37	37	35	34	35
AF206697	5	5	4	5	5	5	4	4	4	4	4	4	4	4	4	4	4	4	4	4	4	4	4	4	4	4	4	4	4	4	4	4	4	4	4	4
AF206720	5	5	5	5	5	5	4	4	4	4	4	4	4	4	3	3	3	3	3	3	3	3	3	4	5	5	5	5	5	5	4	4	4	5	4	4
AF208031	5	5	5	5	5	5	5	5	5	5	5	5	5	6	5	5	5	5	5	5	5	6	5	5	5	5	5	5	5	5	6	6	6	6	6	6
AF208119	4	3	3	4	4	3	4	4	4	4	4	4	5	4	4	4	4	4	6	6	6	5	6	6	4	4	4	4	4	4	4	4	4	4	4	4
AF208292	19	20	20	20	16	21	9	9	9	10	9	10	7	7	7	7	7	7	20	19	19	21	19	19	63	47	47	63	53	50	18	20	17	17	21	19
AF209905	648	685	622	599	633	627	505	892	480	486	545	573	612	758	677	599	731	733	800	989	907	822	882	924	536	636	541	532	530	536	567	618	575	528	531	582
AF212320	513	526	498	472	505	501	738	673	721	705	682	662	746	729	731	732	800	733	638	656	646	660	634	636	467	460	477	439	462	477	487	451	471	501	486	474
AF213384	4	4	4	4	4	4	3	3	3	3	3	3	3	3	3	3	3	3	3	3	3	3	3	3	3	3	3	3	3	3	3	3	3	3	3	3
AF213387	70	53	63	65	62	50	49	66	47	44	49	56	33	49	35	38	41	35	31	44	30	33	32	29	44	50	50	53	51	43	60	59	54	54	45	52
AF213393	4	4	4	4	4	4	5	5	5	5	5	5	5	5	5	5	5	5	6	6	6	6	6	6	5	6	5	5	5	5	6	6	6	6	6	6
AF213670	150	138	149	147	146	138	206	186	184	199	174	154	195	191	182	201	177	189	182	205	190	195	189	192	129	130	133	125	132	131	145	142	146	154	147	140
AF214013	124	136	127	117	122	127	185	173	179	187	177	181	217	223	200	219	205	210	184	185	184	189	175	176	152	134	144	133	145	146	140	167	151	155	165	164
AF215668	2006	1030	2036	2097	2164	2043	1515	438	1697	1371	1265	1100	1494	145	1581	1203	484	481	1778	168	1814	1372	938	756	1823	2109	2053	1942	2014	2092	2320	649	2774	2622	2392	2119
AF215669	22	17	24	22	20	21	15	23	13	16	16	17	29	28	27	24	29	24	20	26	19	20	18	19	21	27	22	21	21	20	17	16	18	17	16	17
AF215896	22	34	38	27	29	29	53	75	55	45	38	70	51	60	53	66	56	61	26	24	27	27	33	28	36	27	30	33	36	31	29	30	28	37	33	30
AF215982	2	2	2	2	2	2	2	2	2	2	2	2	2	2	2	2	2	2	2	2	2	2	2	2	2	2	2	2	2	2	2	2	2	2	2	2
AF216832	5	5	5	5	5	5	5	5	5	5	5	5	5	5	5	5	5	5	5	5	5	5	5	5	5	5	5	5	5	5	5	5	5	5	5	5
AF217002	5	5	5	6	5	5	4	4	4	4	4	4	5	5	5	7	5	5	4	4	4	4	4	4	5	5	5	6	6	5	5	5	5	5	5	5
AF218081	9	10	9	8	9	9	9	9	9	9	9	9	9	10	9	10	10	10	9	9	9	9	9	9	9	9	9	9	9	9	9	9	9	9	9	9
AF218252	27	24	26	24	25	25	29	30	28	26	30	26	43	47	46	45	36	43	34	34	34	35	37	35	33	32	33	32	31	34	23	21	26	22	17	22
AF218265	3	3	3	3	3	3	3	3	3	3	3	3	3	3	3	3	3	3	3	3	3	3	3	3	3	3	3	3	3	3	3	3	3	3	3	3
AF220015	909	781	954	945	850	887	652	646	712	669	644	748	677	550	610	661	567	607	691	607	656	741	702	650	1135	951	976	1067	964	1069	1009	835	1041	924	799	879
AF220019	75	72	84	83	78	78	51	64	51	49	57	53	51	50	37	53	58	43	48	53	39	47	42	43	96	81	80	96	85	87	68	56	73	61	65	75
AF220141	8	8	8	8	9	8	8	9	8	8	9	9	10	10	10	10	10	10	9	9	9	9	9	9	7	7	7	7	8	7	8	8	9	8	8	9
AF220142	315	217	316	341	289	294	244	170	251	235	190	193	164	97	147	145	183	115	177	135	170	177	170	161	214	199	213	214	192	207	254	233	266	252	232	222
AF220195	5	5	5	5	5	5	4	4	4	4	4	4	4	4	4	4	4	4	3	3	3	3	3	3	3	3	3	3	3	3	3	3	3	3	3	3
AF220355	3	3	3	3	3	3	3	4	3	3	3	3	4	4	4	4	4	4	4	4	4	4	4	4	4	4	4	4	4	4	4	4	4	4	4	4
AF220434	4	4	4	4	4	4	4	4	4	4	4	4	4	4	4	4	4	4	4	4	4	4	4	4	4	4	4	4	4	4	4	4	4	4	4	4
AF220524	6	6	6	6	6	6	6	6	6	6	6	6	8	9	9	8	7	7	6	6	6	6	6	6	6	6	6	6	6	6	7	8	8	7	7	7
AF222445	4	4	4	4	4	4	4	4	4	4	4	4	4	4	4	4	4	4	4	4	4	4	4	4	4	4	4	4	4	4	4	4	4	4	4	4
AF223415	10	10	11	10	10	10	10	11	10	10	10	11	11	12	11	12	12	13	10	11	10	11	11	11	10	11	10	10	10	11	10	10	10	10	11	10
AF223416	5	5	5	5	5	5	5	5	5	5	5	5	5	5	5	5	5	5	5	5	5	5	5	5	5	5	5	5	5	5	5	5	5	5	5	5
AF223417	5	5	5	5	5	5	5	5	5	5	5	5	5	5	5	5	5	5	5	5	5	5	5	5	5	5	5	5	5	5	5	5	5	5	5	5
AF224264	669	806	667	684	695	671	768	790	774	789	811	765	1147	1199	1118	1074	1074	1073	934	894	891	926	891	862	827	912	1034	936	896	918	742	764	738	787	689	806
AF226605	162	139	194	163	161	155	268	208	231	243	226	182	318	266	290	285	250	289	315	291	330	315	303	286	153	144	163	150	167	149	180	159	187	173	149	162
AF226613	799	624	755	859	797	785	1085	735	1045	1050	879	793	386	271	397	380	461	313	404	337	421	467	428	431	500	519	571	520	586	566	757	634	718	761	798	690
AF227188	166	107	158	157	157	158	258	202	282	258	251	235	154	145	162	184	173	150	141	140	162	175	175	171	147	147	153	151	154	167	124	102	130	131	134	139
AF227912	4	4	4	4	4	4	4	4	4	4	4	4	4	4	4	4	4	4	4	4	4	4	4	4	4	4	4	4	4	4	4	4	4	4	4	4
AF228681	4	4	4	4	4	4	4	4	4	4	4	4	4	4	4	4	4	4	4	4	4	4	4	4	4	4	4	4	4	4	4	4	4	4	4	4
AF228705	7	9	7	7	8	9	11	13	10	10	12	16	8	8	7	8	11	10	7	9	7	7	10	11	9	15	8	9	9	9	10	11	9	10	10	13
AF228706	5	5	5	5	5	5	5	5	5	5	5	5	5	5	5	5	5	5	5	5	5	5	5	5	5	5	5	5	5	5	5	5	5	5	5	5
AF228913	5	5	5	5	5	5	5	5	5	5	5	5	5	5	5	5	5	5	5	5	5	5	5	5	5	5	5	5	5	5	5	5	5	5	5	5
AF229434	5	5	5	5	5	5	5	4	5	5	5	5	5	5	5	5	5	5	5	5	5	5	5	5	5	5	5	5	5	5	6	6	6	6	6	6
AF229633	74	61	66	70	68	74	92	85	84	84	90	89	81	83	77	81	88	88	73	62	75	79	77	79	56	67	63	64	65	64	58	64	68	61	59	62
AF229635	56	48	61	49	52	52	47	51	47	46	43	49	27	28	27	28	28	27	26	28	25	27	27	31	50	48	46	46	50	51	54	60	52	57	64	56
AF230385	40	29	43	42	35	32	24	10	19	28	18	15	31	21	27	33	34	26	30	13	27	36	21	24	55	33	44	57	41	31	29	20	25	22	24	26
AF230395	144	134	141	133	135	144	115	137	113	128	123	143	132	112	110	129	105	119	116	105	117	117	117	106	201	197	168	182	186	162	145	138	142	156	158	137
AF230802	4	4	4	4	4	4	4	4	4	4	4	4	4	4	4	4	4	4	4	4	4	4	4	4	4	4	4	4	4	4	4	4	4	4	4	4
AF232024	8	7	8	7	7	7	9	9	9	9	9	9	7	8	8	8	8	8	9	9	9	9	9	9	8	8	8	8	7	8	9	10	9	9	9	9
AF233322	212	199	190	212	211	193	144	171	151	142	150	159	141	168	149	153	175	174	143	176	155	150	138	172	184	173	166	160	165	168	144	180	163	154	139	141
AF233346	144	183	140	152	135	147	166	264	156	162	169	196	182	271	178	196	244	233	198	323	210	204	214	256	125	133	110	125	122	113	145	209	142	152	152	152
AF233778	6	6	7	6	6	6	5	5	5	5	5	5	5	5	5	5	5	5	3	3	3	3	3	3	4	4	4	4	4	4	5	5	5	5	5	5
AF236084	6	6	6	6	6	6	5	5	5	5	5	5	6	6	6	6	6	6	5	5	5	5	5	5	6	6	6	6	6	6	6	6	6	6	6	6
AF236887	67	73	66	66	63	65	64	67	70	60	71	75	118	132	114	113	131	118	129	136	124	116	134	117	75	80	70	75	77	67	91	89	90	89	95	93
AF237627	4	4	4	4	4	4	4	4	4	4	4	4	4	4	4	4	4	4	4	4	4	4	4	4	4	4	4	4	4	4	4	4	4	4	4	4
AF237628	6	6	6	6	6	6	6	6	6	6	6	6	6	6	6	6	6	6	6	6	6	6	6	6	6	6	6	6	6	6	6	6	6	6	6	6
AF237702	10	12	11	13	12	13	18	19	16	22	22	22	40	42	42	39	41	43	44	46	47	41	45	45	17	16	13	18	14	17	15	14	15	15	16	18
AF237770	12	11	11	11	11	10	6	7	7	7	7	7	7	7	7	8	9	8	11	12	12	12	13	12	12	12	12	12	13	11	7	6	6	7	6	7
AF237888	10	9	10	12	10	10	8	6	8	8	7	6	7	6	6	6	5	6	8	10	10	10	7	6	6	6	6	6	7	6	9	8	10	8	7	8
AF237910	540	367	554	508	511	494	326	253	340	347	301	261	195	200	201	201	162	192	209	198	217	204	182	210	379	397	391	395	371	390	326	307	324	326	327	294
AF237953	131	124	132	134	123	120	120	110	127	121	125	125	124	107	116	110	109	117	123	101	108	112	102	100	195	171	189	191	181	163	153	126	126	139	130	137
AF239169	11	10	14	11	11	11	8	7	7	8	8	7	5	4	5	5	4	4	7	7	7	8	6	7	8	7	9	8	9	8	8	7	7	8	7	8
AF239673	172	163	175	169	172	175	181	223	158	175	171	164	204	246	187	190	223	221	175	241	185	199	174	196	154	170	169	159	173	168	153	204	158	174	189	168
AF240358	374	300	369	457	428	382	129	145	128	142	150	131	65	76	82	66	69	66	94	112	95	90	88	90	199	267	257	227	252	233	269	275	272	262	287	279
AF240460	4	4	4	4	4	4	4	4	4	4	4	4	4	4	4	4	4	4	4	4	4	4	4	4	4	4	4	4	4	4	4	4	4	4	4	4
AF241240	54	51	59	37	43	47	61	58	66	63	69	66	65	63	64	68	66	62	79	64	84	89	83	88	61	69	63	66	77	73	68	41	76	70	69	70
AF241244	5	5	5	5	5	5	5	5	5	5	5	5	5	5	5	5	5	5	4	4	4	4	4	4	4	4	5	4	4	4	4	4	4	4	4	4
AF241249	21	19	19	19	18	19	17	18	18	18	20	20	14	12	20	15	13	15	12	10	10	10	10	11	41	34	37	43	39	37	27	27	27	28	28	27
AF241636	60	66	56	51	49	53	72	58	61	59	71	70	43	39	42	41	41	42	41	40	36	38	41	42	48	54	50	51	52	44	51	59	60	64	64	61
AF242376	9	9	9	9	11	9	9	9	9	11	9	9	9	10	9	10	10	10	9	13	9	10	10	10	9	9	9	11	10	10	10	9	11	11	9	9
AF242857	509	428	485	535	501	528	681	518	653	630	576	505	640	599	622	646	596	625	632	718	700	687	701	704	386	388	402	352	420	430	459	437	498	497	465	492
AF243504	5	5	5	5	5	5	5	5	5	5	5	5	5	5	5	5	5	5	5	5	5	5	5	5	5	5	5	5	5	5	5	5	5	5	5	5
AF244347	5	5	5	5	5	5	6	6	6	6	6	6	5	5	5	5	5	5	6	6	5	5	5	5	6	6	6	6	6	6	8	8	8	8	8	8
AF244979	4	4	4	4	4	4	5	5	5	5	5	5	4	4	4	4	4	4	4	4	4	4	4	4	4	4	4	4	4	4	4	4	4	4	4	4
AF245444	5	5	5	5	5	5	5	5	6	5	5	5	6	6	6	6	6	6	6	6	6	6	6	6	5	5	6	6	6	6	5	5	6	5	5	5
AF245448	173	138	191	186	162	144	105	62	119	115	109	101	153	101	138	148	114	114	129	86	126	112	97	97	261	204	235	276	257	231	152	123	146	132	162	123
AF245479	3	3	3	3	3	3	3	3	3	3	3	3	3	3	3	3	3	3	3	3	3	3	3	3	3	3	3	3	3	3	3	3	3	3	3	3
AF246218	302	261	328	288	267	287	230	186	224	213	212	218	287	280	258	270	253	264	310	282	303	303	264	269	450	324	375	395	394	387	307	285	280	288	315	276
AF246235	18	17	19	17	18	16	7	7	6	8	7	7	15	17	15	15	14	15	9	10	9	9	10	9	14	15	15	15	15	15	18	18	18	19	21	18
AF247040	56	36	58	54	46	35	58	48	51	57	50	43	51	53	48	52	48	50	33	30	33	35	25	26	48	45	56	62	57	51	43	36	45	49	40	32
AF247139	7	7	7	7	7	8	8	7	7	7	7	7	9	9	9	9	10	10	7	7	7	7	8	7	7	8	7	7	7	7	7	8	7	7	7	7
AF247140	6	7	6	6	6	6	6	7	6	6	6	7	6	6	6	6	6	6	6	7	6	7	6	6	7	6	6	6	6	6	6	6	6	6	6	6
AF247637	12	12	9	10	12	13	19	15	16	20	20	17	9	8	8	8	8	9	14	13	15	15	13	13	12	12	15	12	13	11	17	26	20	20	16	19
AF248056	4	4	4	4	4	4	4	4	4	4	4	4	4	4	4	4	4	4	4	4	4	4	4	4	4	4	4	4	4	4	4	4	4	4	4	4
AF248489	78	86	69	72	80	89	113	152	98	97	126	122	69	93	73	75	87	81	66	97	78	65	83	95	52	87	61	56	65	67	85	106	70	87	84	101
AF248636	4	4	4	4	4	4	5	5	5	5	5	5	4	4	4	4	4	4	5	5	5	5	5	5	4	5	4	4	5	5	5	5	5	5	5	5
AF249668	233	231	255	230	250	236	253	304	254	230	233	246	279	352	262	256	297	306	185	342	246	225	251	262	186	199	184	174	184	190	218	265	214	212	223	249
AF250133	2861	2657	2997	2775	2702	2619	2729	2056	2801	2574	2443	2114	4863	4507	4884	4689	4059	4474	4118	3316	4179	3827	3563	3420	2825	2358	2914	2745	2821	2556	3066	2641	3136	2813	2587	2518
AF250135	961	811	967	946	931	892	946	711	869	919	811	732	1685	1396	1689	1599	1343	1527	1231	1225	1328	1288	1257	1257	814	722	895	781	895	846	969	774	973	945	843	838
AF250139	4	4	4	4	4	4	4	4	4	4	4	4	4	4	4	4	4	4	4	4	4	4	4	4	4	4	4	4	4	4	4	4	4	4	4	4
AF250293	4	4	4	4	4	4	5	5	5	5	5	5	6	6	6	6	6	6	4	4	4	4	4	4	5	5	5	5	5	5	6	6	6	6	6	6
AF250295	6	6	6	6	6	6	6	6	6	6	6	6	5	5	5	5	5	5	6	6	6	6	6	6	6	6	6	6	6	6	6	6	6	6	6	6
AF250838	4	4	4	4	4	4	4	4	4	4	4	4	3	3	3	3	3	3	4	4	4	4	4	4	4	4	4	4	4	4	4	4	4	4	4	4
AF250912	6	6	6	6	6	6	6	6	6	6	6	6	6	6	6	6	6	6	6	6	6	6	6	6	6	6	6	6	6	6	7	7	7	7	7	7
AF251036	1102	979	1251	1109	992	1016	955	1151	958	866	923	1040	912	1092	847	942	989	891	845	986	792	835	858	755	1452	1205	1354	1408	1347	1255	994	1064	980	1013	1050	997
AF251276	5	5	5	5	5	5	5	5	5	5	5	5	6	6	6	6	6	5	5	5	5	5	5	5	5	5	5	5	5	5	5	5	5	5	5	5
AF251705	1535	1418	1611	1563	1539	1456	1418	1090	1367	1360	1251	1207	1057	938	1005	933	803	928	1136	989	1061	1114	1013	1023	1731	1393	1664	1637	1677	1559	1488	1375	1452	1564	1538	1441
AF252873	36	20	39	36	32	35	18	15	16	18	17	19	50	57	48	58	44	59	51	50	53	56	51	55	29	26	29	27	22	24	15	14	16	17	16	18
AF253409	5	5	5	5	5	5	5	5	5	5	5	5	5	5	5	5	5	5	5	5	5	5	5	5	5	5	5	5	5	5	5	5	5	5	5	5
AF253414	10	10	10	9	9	10	9	9	9	9	9	9	8	8	8	8	8	9	7	8	8	8	8	8	8	8	8	8	8	8	8	8	8	8	9	8
AF254422	4	4	4	4	4	4	4	4	4	4	4	4	4	4	4	4	4	4	4	4	4	4	4	4	4	4	4	4	4	4	4	4	4	4	4	4
AF254879	5	5	5	5	5	5	4	4	4	4	4	4	4	4	4	4	4	4	4	4	4	4	4	4	5	5	5	5	5	5	5	5	5	5	5	5
AF256198	5	5	5	5	5	5	5	5	5	5	5	5	5	5	5	5	5	5	5	5	5	5	5	5	5	5	5	5	5	5	5	5	5	5	5	5
AF257136	1711	1351	1700	1604	1570	1534	1731	1308	1637	1708	1508	1371	1940	1663	1901	1840	1761	1777	1451	1433	1628	1633	1414	1478	1640	1581	1781	1682	1667	1753	1796	1596	1759	1772	1695	1706
AF257503	4	4	4	4	4	4	6	6	6	6	6	6	6	6	6	6	6	6	4	4	4	4	5	4	5	5	5	5	5	5	6	6	6	6	6	6
AF258601	4	4	4	4	4	4	4	4	4	4	4	4	5	5	6	5	5	5	5	5	5	5	5	5	4	4	4	4	4	4	4	4	4	4	4	4
AF259672	48	87	54	62	60	58	43	72	50	56	72	59	41	57	42	35	44	44	48	74	48	44	55	60	39	53	45	49	49	44	56	88	61	54	54	57
AF259673	187	192	201	201	171	182	160	178	148	142	161	176	170	190	151	163	160	183	140	165	151	146	143	139	206	177	189	195	193	179	173	192	175	198	173	184
AF260307	6	6	6	6	6	6	6	6	6	6	6	6	5	5	5	5	5	5	6	6	6	6	6	6	6	6	6	6	6	6	6	6	6	6	6	6
AF260740	4	4	4	4	4	4	4	4	4	4	4	4	4	4	4	4	4	4	4	4	4	4	4	4	4	4	4	4	4	4	4	4	4	4	4	4
AF260924	34	31	32	31	27	34	48	39	46	47	51	42	31	32	32	30	32	34	31	33	28	24	31	31	25	28	28	30	28	27	29	36	30	35	37	38
AF262046	3	3	3	3	3	3	3	3	3	3	3	3	3	3	3	3	3	3	3	3	3	3	3	3	3	3	3	3	3	3	3	3	3	3	3	3
AF262335	8	8	8	8	8	8	6	7	7	7	7	7	6	6	7	7	7	7	7	7	7	7	7	7	8	8	8	8	8	8	7	7	7	7	8	7
AF263458	4	4	4	4	4	4	5	4	4	4	5	4	5	5	5	5	5	5	5	6	6	6	6	6	5	5	5	5	5	5	5	5	5	5	5	5
AF263536	5	5	5	5	5	5	5	5	5	5	5	5	5	5	5	5	5	5	5	5	5	5	5	5	5	5	5	5	5	5	5	5	5	5	5	5
AF265663	126	121	123	144	133	125	129	126	134	119	130	128	99	112	104	100	108	91	116	118	108	104	112	105	130	133	154	155	150	143	148	142	142	146	142	143
AF266478	4	4	4	4	4	4	4	4	4	4	4	4	4	4	4	4	4	4	4	4	4	4	4	4	4	4	4	4	4	4	4	4	4	4	4	4
AF267535	52	41	53	61	51	41	38	36	38	37	35	28	23	20	19	19	18	16	40	40	46	40	37	39	23	24	25	21	27	23	37	38	42	42	30	38
AF269062	4	4	4	4	4	4	4	4	4	4	4	4	4	4	4	4	4	4	4	4	4	4	4	4	4	4	4	4	4	4	4	4	4	4	4	4
AF272844	6	6	6	6	6	6	5	5	5	5	5	5	5	5	5	5	5	5	5	5	5	5	5	5	8	8	8	8	8	8	8	7	8	8	8	8
AF273672	235	217	221	233	222	214	274	241	283	256	256	245	332	303	336	319	312	336	310	289	344	336	312	282	243	250	255	255	269	234	236	219	245	239	190	243
AF273691	221	227	248	236	226	232	152	197	168	175	171	171	233	220	234	229	185	233	266	273	282	276	292	268	218	207	201	201	213	215	248	254	213	197	226	210
AF274027	3618	3228	3653	3622	3519	3345	3694	2971	3482	3504	3230	3143	2537	2411	2447	2390	2396	2381	2757	2520	2797	2634	2455	2487	3590	3099	3654	3581	3540	3280	3254	2915	3348	3247	3116	2883
AF274959	3	3	3	3	3	3	4	4	4	4	4	4	3	3	3	3	3	3	3	3	3	3	3	3	3	3	3	3	3	3	3	3	3	3	3	4
AF276754	5	5	5	5	5	5	5	5	5	5	5	5	5	5	5	5	5	5	5	5	5	5	5	5	5	5	5	5	5	5	5	5	5	5	5	5
AF276917	924	1008	897	848	906	952	1374	1605	1383	1440	1421	1374	3031	3488	3198	3250	3008	3351	3015	3716	3461	3247	3257	3349	789	907	849	746	807	889	917	1090	978	987	981	1073
AF277898	9	10	10	10	10	10	36	40	33	32	34	36	39	41	40	47	40	42	16	17	16	17	18	16	21	21	21	20	20	20	26	29	28	26	30	28
AF279255	645	632	641	602	616	624	654	565	639	611	557	563	646	582	644	502	572	615	697	699	705	656	651	714	719	578	656	663	681	616	663	601	714	671	634	592
AF279263	49	45	53	50	47	46	53	60	56	56	60	59	42	40	43	43	43	42	29	30	29	30	27	28	51	51	54	51	51	49	35	37	38	35	38	36
AF281075	4	4	4	4	4	4	4	4	4	4	4	4	4	4	4	4	4	4	4	4	4	4	4	4	4	4	4	4	4	4	4	4	4	4	4	4
AF281141	4	4	4	4	4	4	4	4	4	4	4	4	4	4	4	4	4	4	5	4	4	4	4	4	4	4	4	4	4	4	4	4	4	4	4	4
AF281278	5	5	5	5	5	5	5	5	5	5	5	5	5	5	5	5	5	5	5	5	5	5	5	5	5	5	5	5	5	5	5	5	5	5	5	5
AF282251	4	4	4	4	4	4	5	5	5	5	5	5	5	5	5	5	5	5	4	4	4	4	4	4	5	5	5	5	5	5	5	5	5	5	5	5
AF282255	62	99	52	59	64	79	70	367	80	112	192	204	79	161	71	122	186	185	74	159	90	108	175	174	57	136	63	52	59	83	51	150	55	59	94	120
AF282844	5	5	5	5	5	5	5	5	5	5	5	5	6	6	6	6	6	6	5	5	5	5	5	5	4	4	4	4	4	4	5	5	5	5	5	5
AF282864	4	4	4	4	4	4	5	5	6	5	5	5	4	4	4	4	4	4	4	4	4	4	5	4	4	4	4	4	4	4	4	4	4	4	4	4
AF282980	4	4	4	4	4	4	5	5	5	5	5	5	5	5	5	5	5	5	5	5	5	5	5	5	4	4	4	4	4	4	4	4	4	4	4	4
AF283248	8	8	8	8	8	8	11	12	10	10	11	11	8	9	8	10	9	8	9	9	9	9	9	9	8	8	8	8	8	8	11	11	11	11	12	11
AF284755	3	3	3	3	3	3	3	3	3	3	3	3	4	4	4	4	4	4	3	3	3	3	3	3	3	3	3	3	3	3	3	3	3	3	3	3
AF285112	391	389	383	390	379	355	314	329	341	304	338	342	386	348	332	348	373	332	425	366	402	380	350	352	422	346	370	406	395	330	398	357	382	382	366	335
AF285574	6	6	6	7	7	6	7	7	7	7	7	7	6	6	6	7	6	6	7	7	7	7	7	7	7	7	7	7	7	7	7	6	6	7	7	7
AF285576	6	6	6	6	6	6	6	6	6	6	6	6	6	6	6	6	6	6	6	6	6	6	6	6	6	6	6	6	6	6	6	6	6	6	6	6
AF285580	7	7	7	7	7	7	7	7	7	7	7	7	7	8	7	7	7	7	7	7	7	7	7	7	7	7	7	7	7	7	7	7	7	7	7	7
AF285582	6	6	6	5	6	6	5	6	5	5	5	5	5	5	5	5	5	5	5	5	5	5	6	5	6	6	6	6	6	6	6	6	6	6	6	6
AF285585	5	5	5	5	5	5	5	5	5	5	5	5	5	5	5	5	5	5	5	5	5	5	6	5	5	5	5	5	5	5	5	5	5	5	5	5
AF285591	6	6	6	6	6	6	6	6	6	6	6	6	5	5	5	5	5	5	5	5	5	5	5	5	5	5	5	5	5	5	6	6	6	6	6	6
AF286537	60	54	61	67	61	61	98	84	90	90	83	91	131	107	110	121	117	115	94	95	98	96	107	106	44	44	45	41	48	56	58	57	55	55	63	64
AF287467	4	4	4	4	4	4	4	4	4	4	4	4	4	4	4	4	4	4	4	4	4	4	4	4	4	4	4	4	4	4	4	4	4	4	4	4
AF288377	17	16	14	15	14	15	14	17	15	17	15	16	18	19	16	18	17	19	19	25	24	29	24	24	17	18	18	17	17	18	20	21	19	20	23	19
AF288378	5	5	6	6	6	5	5	6	5	5	5	5	6	6	5	6	6	6	6	6	6	6	6	6	6	6	6	6	6	6	6	6	5	6	5	6
AF288379	6	6	6	6	6	6	6	6	6	6	6	6	6	6	6	7	6	6	6	6	6	6	6	6	6	6	6	6	6	6	6	6	6	6	6	6
AF288380	2	2	2	2	2	2	2	2	2	2	2	2	2	2	2	2	2	2	2	2	2	2	2	2	2	2	2	2	2	2	2	2	2	2	2	2
AF288606	5	5	5	5	5	5	5	5	5	5	5	5	4	5	4	4	4	4	4	4	4	4	5	4	4	5	4	4	4	4	5	5	5	5	5	5
AF288666	4	4	4	4	4	4	5	5	5	5	5	5	5	6	5	5	5	5	5	5	5	5	5	5	4	4	4	5	5	4	4	4	4	4	4	4
AF289078	5	5	5	5	5	5	4	4	4	4	4	4	4	4	4	4	5	4	5	5	5	5	5	6	4	4	4	4	4	4	5	5	5	5	6	5
AF289484	196	157	189	164	172	171	171	149	167	169	150	143	177	176	178	172	163	170	185	178	194	195	177	181	146	139	128	143	140	135	158	179	170	163	167	143
AF289490	4	5	5	4	5	4	4	5	4	4	4	4	4	4	5	5	4	4	4	4	4	4	4	4	5	5	5	5	5	5	5	4	4	4	4	4
AF290196	5	5	5	5	5	5	5	5	5	5	5	5	6	6	6	6	6	5	5	5	5	5	5	5	5	5	5	5	5	5	5	5	5	5	5	5
AF290198	5	5	5	5	5	5	5	5	5	5	5	5	5	5	5	5	5	5	5	5	5	5	5	5	5	5	5	5	5	5	5	5	5	5	5	5
AF290209	6	6	6	6	6	6	6	7	6	6	6	6	5	5	5	6	5	5	5	5	5	6	6	5	6	6	6	6	6	6	8	8	8	8	9	9
AF291655	6	6	6	6	6	6	6	6	6	6	6	6	5	5	5	5	5	5	6	6	6	6	6	6	6	6	6	6	6	6	6	6	6	6	6	6
AF291660	4	5	4	4	4	4	4	4	4	4	4	5	4	4	4	4	4	5	4	5	5	4	4	4	4	4	4	4	4	4	4	4	4	4	4	4
AF291876	112	86	107	116	101	99	93	99	90	92	88	87	131	122	100	127	140	129	130	130	133	133	135	123	142	122	134	128	124	128	90	105	102	98	95	96
AF292033	4	4	4	4	4	4	4	4	4	4	4	4	4	4	4	4	4	4	4	4	4	4	4	4	4	4	4	4	4	4	4	4	4	4	4	4
AF292399	6	5	5	5	5	5	5	5	5	5	5	5	5	5	5	5	5	6	5	5	5	6	6	5	5	5	5	5	5	5	5	5	5	5	5	5
AF293371	8	8	8	8	8	8	8	9	9	8	8	8	8	9	8	8	8	12	8	8	8	9	8	8	8	8	9	8	8	8	7	7	7	7	7	7
AF293882	215	199	230	198	198	189	144	187	160	142	147	155	208	220	195	198	179	180	197	146	179	173	152	133	300	261	297	316	295	278	227	233	209	216	216	186
AF293883	33	24	39	36	34	31	60	71	55	62	55	36	66	79	61	59	62	66	52	47	53	56	47	37	61	47	64	59	64	50	36	35	38	39	30	30
AF295097	20	16	26	29	22	21	38	22	30	37	33	28	39	37	40	34	29	37	25	31	31	33	29	27	8	10	9	8	8	11	12	21	13	12	12	16
AF295102	142	136	132	143	146	131	182	159	187	178	177	182	204	217	191	194	173	177	190	171	186	190	142	153	198	161	193	201	212	159	142	143	152	153	156	137
AF295369	4	3	4	3	3	3	3	4	3	3	3	3	4	4	4	4	4	4	3	4	3	3	3	3	3	3	3	3	3	3	3	3	3	3	3	3
AF295638	521	426	516	508	493	520	582	470	532	525	469	440	354	360	323	344	358	349	275	352	326	334	319	356	328	362	351	321	357	398	399	417	382	395	391	406
AF296412	6	6	6	6	6	6	6	5	5	5	5	5	5	4	4	4	4	4	4	5	4	4	4	4	5	4	4	4	4	4	6	6	6	6	6	6
AF296656	423	444	427	427	431	439	434	517	436	435	397	488	483	584	509	507	520	556	510	596	518	514	525	551	499	461	466	483	457	457	460	491	459	476	453	434
AF296657	91	76	88	81	87	79	117	111	107	106	95	77	123	105	101	102	100	97	104	109	113	103	88	103	67	69	80	70	74	77	73	73	73	84	64	70
AF297029	94	65	93	72	82	75	122	146	136	123	115	129	262	208	204	230	220	194	117	96	116	117	108	86	183	116	167	218	160	133	78	83	64	60	76	88
AF297098	5	5	5	5	5	5	5	5	5	5	5	5	4	4	4	4	4	4	4	4	4	4	4	4	4	4	4	4	4	4	4	4	4	4	4	4
AF297615	807	770	779	830	865	843	782	385	815	774	793	650	842	428	897	872	670	646	998	515	978	1011	882	856	780	848	832	793	848	853	849	600	865	944	866	903
AF300870	4	4	4	4	4	4	4	4	4	4	4	4	4	4	4	4	4	4	4	4	4	4	4	4	4	4	4	4	4	4	3	3	3	3	3	3
AF301018	4	4	4	4	4	4	3	3	3	3	3	3	3	3	3	3	3	3	4	4	4	4	4	4	4	4	4	4	4	4	4	4	4	4	4	4
AF302127	7	7	7	6	6	7	6	6	6	6	6	7	7	7	7	7	7	7	7	7	7	7	7	7	7	7	7	7	7	7	7	7	6	7	7	7
AF302138	214	185	203	193	207	193	179	169	174	172	162	168	158	160	167	147	153	149	186	167	178	180	166	167	206	173	203	210	193	190	182	171	189	196	184	175
AF302653	273	301	262	265	321	331	235	181	279	277	283	273	262	141	271	266	207	248	269	140	272	276	290	259	402	436	433	403	433	433	277	273	305	321	320	334
AF303106	72	64	77	78	69	73	109	87	89	94	86	91	71	76	71	74	72	76	73	69	73	74	69	60	85	66	74	78	76	77	87	78	78	79	83	67
AF305427	85	68	86	81	70	73	35	27	38	41	39	45	34	42	40	35	33	38	39	42	38	42	38	40	73	70	65	66	77	69	65	74	70	72	74	69
AF305501	221	183	222	227	223	224	370	334	362	368	321	327	351	317	322	308	278	290	352	332	366	366	340	311	227	214	232	213	234	230	249	235	256	259	239	232
AF305730	215	193	162	191	203	202	175	159	163	189	180	150	169	147	161	156	187	144	176	169	175	177	175	171	173	222	188	178	197	195	156	189	185	199	175	198
AF306532	4	4	4	4	4	4	4	4	4	4	4	4	4	4	4	4	4	4	4	4	4	4	4	4	4	4	4	4	4	4	4	4	4	4	4	4
AF306665	3	3	3	3	3	3	3	3	3	3	3	3	3	3	3	3	3	3	3	3	3	3	3	3	3	3	3	3	3	3	3	3	3	3	3	3
AF306667	4	4	4	4	4	4	4	4	4	4	4	4	4	4	4	4	4	4	4	4	4	4	4	4	4	4	4	4	4	4	4	4	4	4	4	4
AF307146	5	5	5	5	5	5	5	5	5	5	5	5	5	5	5	5	5	5	5	5	5	5	5	5	5	5	5	5	5	5	5	5	5	5	5	5
AF307746	6	6	6	6	6	6	5	5	5	5	6	5	5	6	5	5	5	5	5	5	5	5	5	5	5	5	5	5	5	5	6	6	6	6	6	6
AF307845	46	41	52	52	39	46	103	143	95	105	114	109	42	50	40	55	48	54	46	75	64	57	66	81	44	54	46	42	42	52	40	57	49	41	56	50
AF307947	8	8	8	8	8	8	8	8	8	8	8	8	9	9	9	9	9	9	8	8	8	8	8	8	8	8	8	8	8	8	8	8	8	8	8	8
AF309564	51	58	48	50	61	57	31	24	28	35	32	32	19	11	20	15	16	15	14	14	15	17	13	17	64	71	57	58	65	56	41	57	49	50	49	58
AF309644	5	6	5	5	5	5	5	5	5	5	5	5	5	5	5	5	5	6	5	5	5	5	5	5	5	5	5	5	5	5	5	4	5	5	5	5
AF310134	90	108	82	81	88	90	97	166	109	102	132	126	67	98	74	71	98	91	83	131	86	86	95	107	98	137	92	100	94	107	109	141	120	107	118	111
AF311316	5	5	5	5	5	5	5	5	5	5	5	5	5	5	5	5	5	5	5	5	5	5	5	5	5	5	5	5	5	5	5	5	5	5	5	5
AF311699	9	10	10	9	9	10	8	8	8	8	8	10	8	8	8	8	8	8	7	7	7	7	7	7	8	8	8	8	8	8	8	8	7	8	8	8
AF312018	9	9	9	9	9	9	5	5	5	5	5	5	5	7	5	5	5	5	5	5	5	5	5	5	5	5	5	5	5	5	5	5	5	5	5	5
AF312019	4	4	4	4	4	4	4	4	4	4	4	4	4	4	4	4	4	4	4	4	4	4	4	4	4	4	4	4	4	4	4	4	4	4	4	4
AF312394	498	455	526	472	476	456	543	505	534	524	508	516	546	531	493	520	490	544	523	490	508	539	500	480	628	538	572	598	595	556	454	428	444	443	461	439
AF312858	6	6	7	6	6	6	6	6	6	7	6	6	6	8	7	7	7	7	8	6	6	6	6	7	10	9	9	9	10	10	6	6	6	6	6	6
AF314089	7	7	7	7	7	7	10	10	10	10	10	11	8	8	9	9	9	9	9	8	11	9	10	9	8	9	8	9	8	9	8	8	8	8	8	10
AF314957	75	52	73	64	65	57	54	56	50	43	51	57	74	65	63	66	55	58	56	50	45	56	42	46	64	44	64	60	59	54	64	59	63	57	66	57
AF316014	4	4	4	4	4	4	4	4	4	4	4	4	4	4	4	4	4	4	4	4	4	4	4	4	4	4	4	4	4	4	4	4	4	4	4	4
AF316550	101	107	89	104	102	100	116	95	105	122	124	118	128	105	146	130	141	140	97	89	102	112	106	107	75	97	90	88	97	96	93	78	96	98	89	107
AF316872	340	270	330	327	333	312	286	256	268	275	260	256	156	149	144	166	158	152	172	141	171	135	131	143	340	325	361	359	364	326	274	260	274	295	271	256
AF316985	459	652	468	472	467	485	494	921	506	516	550	585	306	590	308	301	441	367	379	675	352	320	373	411	411	475	417	410	427	404	417	620	448	421	403	457
AF316999	195	135	196	179	161	170	104	129	109	102	118	129	147	128	116	121	133	124	130	127	130	137	134	128	279	226	206	222	211	228	189	209	226	184	170	178
AF317839	6	6	6	6	6	6	6	6	6	6	6	5	7	7	7	7	7	7	8	7	8	8	8	8	6	6	6	6	7	6	7	6	7	7	6	6
AF319173	3	3	3	3	3	3	3	3	3	3	3	3	4	3	4	4	4	4	3	3	3	4	3	3	3	3	3	3	3	3	3	3	3	3	3	3
AF319542	5	5	5	5	5	5	6	6	6	6	6	6	6	6	6	6	6	6	6	6	6	6	6	6	6	6	6	6	6	6	6	6	6	6	6	6
AF319623	4	4	4	4	4	4	4	4	4	4	4	4	4	4	4	4	4	4	4	4	4	4	4	4	4	4	4	4	4	4	4	4	4	4	4	4
AF319955	4	4	4	4	4	4	4	4	4	4	4	4	4	4	4	4	4	4	4	4	4	4	4	4	5	5	5	5	5	5	4	4	4	4	4	4
AF319976	107	99	110	96	101	101	89	99	87	92	92	99	78	83	79	74	71	86	71	72	71	72	67	66	102	101	100	94	102	97	106	90	95	94	95	92
AF319981	10	15	10	12	12	14	10	8	9	9	10	8	13	12	13	13	12	10	11	12	12	10	11	10	11	10	10	11	9	9	12	10	15	14	12	13
AF320126	4	4	4	4	4	4	3	3	3	3	3	3	3	3	3	3	3	3	3	3	3	3	3	3	3	3	3	3	3	3	3	3	3	3	3	3
AF320226	8	8	9	8	8	8	8	9	8	8	8	9	9	9	9	9	9	9	8	9	9	9	9	9	8	9	8	8	9	9	8	8	8	8	9	8
AF320340	782	808	837	770	754	747	851	931	841	760	830	921	1052	1101	1073	1022	919	1018	1002	1009	992	946	961	980	1108	980	1086	1114	1073	995	897	935	862	847	844	871
AF321126	2712	2544	2739	2730	2558	2517	3267	2786	3239	3214	2934	2793	4541	4276	4399	4508	4130	4272	4531	4450	4614	4593	4337	4301	2495	2290	2553	2486	2515	2419	3026	2941	3170	3076	2959	2956
AF321301	7	7	7	7	7	7	9	9	9	9	9	9	14	13	12	13	11	13	11	11	11	11	12	10	12	13	12	12	13	12	8	8	8	8	8	8
AF321853	6	6	6	6	6	6	6	6	6	6	6	6	6	6	6	6	6	6	6	6	6	6	6	6	6	6	6	6	6	6	6	6	6	6	6	6
AF322238	199	194	212	193	178	182	187	218	192	193	180	185	334	418	319	317	337	367	305	346	298	316	288	301	203	173	199	194	192	187	182	239	183	192	176	179
AF322631	6	6	6	6	7	6	4	4	5	4	4	4	4	4	4	4	4	4	4	4	4	4	5	4	8	9	9	9	9	9	10	10	10	10	10	10
AF323488	4	4	4	4	4	4	4	4	4	4	4	4	5	5	4	4	4	4	4	4	4	4	4	4	4	4	4	4	4	4	4	4	4	4	4	4
AF323918	611	793	635	639	641	696	688	1212	754	777	913	1067	602	895	618	678	836	873	585	877	603	647	769	789	629	803	598	612	646	680	642	951	640	693	837	807
AF324495	3	3	3	3	3	3	3	3	3	3	3	3	3	3	3	3	3	4	3	3	3	3	3	3	3	3	3	3	3	3	4	4	4	4	4	4
AF325532	9	8	7	9	9	10	12	11	13	14	14	13	5	5	5	5	5	5	13	17	14	13	15	13	6	7	6	6	6	7	9	8	8	8	8	9
AF326316	3	3	3	3	3	3	3	3	3	3	3	3	3	3	3	3	3	4	3	3	3	3	3	3	3	3	3	3	3	3	3	3	3	3	3	3
AF326545	11	11	11	11	10	11	7	9	8	7	7	7	8	8	8	8	8	8	8	9	9	9	9	11	8	9	9	9	9	10	8	8	8	8	8	8
AF326547	4	4	4	4	4	4	4	4	4	4	4	4	4	4	4	4	4	4	4	4	4	4	4	4	5	5	5	5	5	5	5	5	5	5	5	5
AF326550	4	4	4	4	4	4	4	4	4	4	4	4	4	4	4	4	4	4	4	4	5	4	4	4	4	4	4	5	4	4	4	4	4	4	4	4
AF326551	6	6	6	6	6	7	6	6	6	6	6	6	7	7	7	7	7	7	6	6	7	7	6	6	6	6	6	6	7	6	6	6	6	6	6	6
AF326553	7	7	7	7	7	7	8	7	7	7	7	7	6	7	6	7	7	6	7	7	7	7	7	6	7	7	6	6	7	6	7	7	10	9	7	8
AF326558	805	706	791	810	768	760	879	780	839	869	772	762	958	872	901	951	918	964	617	621	633	657	605	613	654	649	700	632	655	681	772	758	777	795	762	753
AF326561	4	4	4	4	4	4	4	4	4	4	4	4	4	4	4	4	4	4	4	4	4	4	4	4	4	4	4	4	4	4	4	4	4	4	4	4
AF326916	9	8	10	14	11	11	10	7	10	12	11	8	8	8	8	10	11	8	11	16	16	18	13	16	6	8	9	7	9	8	10	13	14	16	9	16
AF326960	3	3	3	3	3	3	3	3	3	3	3	3	3	3	3	3	3	3	3	3	3	3	3	3	3	3	3	3	3	3	3	3	3	3	3	3
AF327857	185	157	174	198	177	183	230	186	227	209	198	194	129	118	105	110	129	130	131	151	136	147	145	128	174	165	183	182	192	180	181	172	163	194	187	184
AF327929	93	98	91	97	95	94	122	112	115	129	127	115	72	75	77	80	66	75	65	79	78	69	66	64	101	108	102	100	114	105	97	99	94	98	94	90
AF328140	5	5	5	5	5	5	6	5	5	5	5	5	5	5	5	5	5	5	5	5	5	5	5	5	5	5	5	5	6	5	5	6	5	5	5	6
AF329269	5	6	5	5	5	5	5	5	5	5	5	5	5	5	5	5	5	5	5	5	5	5	5	5	5	5	5	5	6	6	5	5	5	5	5	5
AF329487	5	5	5	5	5	5	5	6	5	5	5	5	5	5	5	5	5	5	5	5	5	5	5	5	5	5	5	5	5	5	5	5	5	5	5	5
AF329833	6	6	6	6	6	6	5	5	5	5	5	5	5	5	5	5	5	5	5	5	5	6	5	5	7	6	6	6	6	6	5	5	5	5	5	5
AF329969	4	4	4	4	4	4	4	4	4	4	4	4	4	4	4	4	4	4	4	4	4	4	4	4	4	4	4	4	4	4	4	4	4	4	4	4
AF330212	5	5	5	5	5	5	5	5	5	5	5	5	5	5	5	5	5	5	5	5	5	5	5	5	5	5	5	5	5	5	5	5	5	5	5	5
AF331040	47	48	45	50	44	49	62	60	57	59	65	61	56	59	56	56	58	52	55	48	54	50	48	47	53	44	45	48	47	44	52	49	51	54	53	46
AF331457	4	4	5	4	4	4	3	3	3	4	3	3	4	4	4	4	4	4	3	4	4	4	3	3	6	5	6	7	6	6	3	3	3	3	3	4
AF332006	5	5	5	5	5	5	5	5	5	5	5	5	4	4	4	5	4	4	4	4	4	4	4	4	4	4	4	4	4	4	4	4	4	4	4	4
AF332060	705	599	659	708	676	634	636	570	611	640	578	480	619	692	568	674	635	599	576	540	587	610	563	540	718	636	798	750	704	658	493	450	503	505	471	488
AF332082	1738	1564	1677	1701	1667	1637	1910	1683	1873	1765	1827	1950	2139	1894	2074	1960	1967	1937	2039	1770	2014	1963	1923	1833	1813	1732	1884	1827	1861	1773	1830	1719	1799	1798	1746	1841
AF332085	415	365	376	389	374	371	458	431	468	448	463	479	463	439	451	479	511	430	373	385	409	413	411	392	334	339	363	339	336	376	364	373	378	394	357	395
AF332089	5	5	5	5	5	5	5	5	5	5	5	5	5	5	5	5	5	5	5	5	5	5	5	5	4	4	4	4	4	4	5	5	5	5	5	5
AF332092	5	5	5	5	5	5	4	4	4	4	4	4	5	5	5	5	5	5	4	4	4	4	4	4	4	4	4	4	4	4	4	4	4	4	4	4
AF332866	7	7	7	7	8	7	8	8	11	9	9	8	7	7	7	7	6	8	12	11	12	10	11	11	8	7	9	8	7	8	10	9	11	11	9	10
AF333028	756	613	772	735	674	633	672	566	666	643	618	621	896	712	758	780	756	748	772	597	760	786	666	649	1101	987	1113	1127	1102	1015	788	648	743	722	677	651
AF333251	3	3	3	3	3	3	3	3	3	3	3	3	3	3	3	3	3	3	3	3	3	3	3	3	3	3	3	3	3	3	3	3	3	3	3	3
AF334269	5	5	5	5	5	5	6	5	5	5	5	5	5	5	5	5	5	5	5	5	5	5	5	5	4	4	4	4	4	4	4	4	4	4	4	4
AF334609	21	18	20	17	23	19	26	25	21	22	23	26	35	42	34	35	32	38	34	34	34	35	27	30	37	28	28	28	29	29	22	28	24	22	27	22
AF334736	20	23	18	20	23	21	22	32	19	20	22	32	46	54	44	49	45	58	33	37	32	33	36	32	16	19	16	16	15	17	13	19	12	13	16	17
AF334801	3	3	3	3	3	3	4	4	4	4	4	4	3	3	3	3	3	3	3	3	3	3	3	3	3	3	3	3	3	3	4	4	4	4	4	4
AF335252	31	25	30	25	30	29	80	76	67	68	66	69	55	58	55	59	55	57	56	56	61	56	59	53	39	40	39	40	40	41	41	39	45	39	41	40
AF335325	11	9	9	9	9	9	10	10	10	10	10	10	9	10	8	9	9	9	8	8	9	9	8	8	6	6	6	6	6	6	10	10	10	10	10	10
AF335583	5	5	5	5	5	5	5	5	5	5	5	5	5	5	5	5	5	5	5	5	5	5	5	5	5	5	5	5	5	5	5	5	5	5	5	5
AF336850	6	6	6	6	6	6	7	7	7	7	7	7	7	7	7	7	7	7	8	8	8	8	8	8	7	7	7	7	7	7	9	9	9	9	9	9
AF338472	5	5	5	5	5	5	5	5	5	5	5	5	5	5	5	5	5	5	5	5	5	5	5	5	5	5	5	5	5	5	5	5	5	5	5	5
AF339910	117	109	111	127	115	107	101	100	104	111	110	103	90	78	92	96	81	97	99	91	98	90	97	93	85	96	109	92	98	99	109	99	106	107	105	118
AF342737	6	6	6	6	6	6	6	6	6	6	6	6	6	6	6	6	6	6	6	6	6	6	6	6	6	6	6	6	6	6	6	6	6	6	6	6
AF342896	6	6	6	6	6	6	6	6	6	6	6	6	6	6	6	6	6	6	6	6	6	6	6	6	6	6	6	6	6	6	6	6	6	6	6	6
AF343088	4	4	4	4	4	4	4	4	4	4	4	4	4	5	4	4	4	4	4	4	4	4	4	4	4	4	4	4	4	4	4	4	4	4	4	4
AF343349	64	56	52	65	57	55	71	65	66	64	80	87	86	69	78	76	74	74	82	55	68	72	69	58	80	74	81	79	73	82	75	64	73	77	76	81
AF343581	58	59	49	66	55	55	47	40	43	45	43	39	56	55	53	49	57	48	63	63	63	62	64	64	46	42	50	48	50	47	50	51	51	48	48	48
AF343877	7	7	7	7	7	7	7	7	7	7	7	7	6	6	6	6	6	6	7	7	7	7	7	7	7	7	7	7	7	7	7	7	7	7	7	7
AF345291	5	5	5	5	5	5	5	5	5	5	5	5	5	5	5	5	5	5	5	5	5	5	5	5	5	5	5	5	5	5	5	5	5	5	5	5
AF345293	5	5	5	5	5	5	5	5	5	5	5	5	5	5	5	5	5	5	5	5	5	5	5	5	5	5	5	5	5	5	5	5	5	5	5	5
AF345294	3	3	3	3	3	3	3	3	3	3	3	3	3	3	3	3	3	3	3	3	3	3	3	3	3	3	3	3	3	3	3	3	3	3	3	3
AF345295	5	5	5	5	5	5	5	5	5	5	5	5	5	5	5	6	5	5	5	5	5	5	5	5	5	5	5	5	5	5	5	5	5	5	5	5
AF345298	4	4	4	4	4	4	4	4	4	4	4	4	4	4	4	4	4	4	4	4	4	4	4	4	4	4	4	4	4	4	4	4	4	4	4	4
AF348140	18	18	25	17	15	16	5	5	5	5	5	5	6	6	6	6	6	5	7	7	8	8	8	7	16	16	15	16	16	17	20	21	20	20	22	21
AF348968	212	191	236	206	200	191	299	230	314	308	285	220	363	287	332	313	297	316	309	273	299	344	289	296	303	216	286	298	255	220	157	147	165	146	160	141
AF349142	9	8	8	8	9	8	8	9	8	9	8	8	9	9	10	10	9	11	11	12	12	12	12	13	12	10	10	10	10	10	8	8	8	8	8	8
AF349453	4	4	4	4	4	4	4	4	4	4	4	4	4	4	4	4	4	4	4	4	4	4	4	4	4	4	4	4	4	4	4	4	4	4	4	4
AF349573	137	118	142	140	137	143	237	205	245	244	232	204	270	302	299	288	247	291	298	347	334	352	339	340	108	128	120	106	111	133	112	122	120	124	125	133
AF349659	5	5	5	5	5	5	4	4	4	5	5	4	4	4	5	4	4	5	5	5	5	4	4	5	4	5	4	5	4	5	5	4	4	4	4	4
AF349950	388	389	362	393	402	370	468	385	465	466	404	409	674	614	658	637	539	647	663	697	743	673	635	678	326	310	315	326	344	353	387	402	406	386	352	351
AF350047	10	10	10	12	10	11	11	29	11	9	11	11	15	21	12	12	15	13	10	18	9	13	10	10	13	15	11	11	13	9	10	7	9	9	7	8
AF350410	7	7	7	7	7	7	7	7	7	7	7	7	6	6	6	7	6	6	7	7	8	7	7	7	7	7	7	7	7	7	7	7	7	7	7	7
AF350411	7	8	7	7	8	8	15	13	13	19	14	17	23	23	22	24	18	29	19	16	18	20	19	20	9	9	9	9	9	10	12	11	11	11	11	11
AF351196	3	3	3	3	3	3	3	3	3	3	3	3	3	3	3	3	3	3	3	3	3	3	3	3	3	3	3	3	3	3	3	3	3	3	3	3
AF352579	62	64	58	61	60	48	63	49	58	56	56	59	88	79	77	84	67	80	70	56	64	63	57	58	95	65	87	101	91	70	69	46	55	60	46	54
AF352788	4	4	4	4	4	4	4	4	4	4	4	4	4	4	4	4	4	4	4	4	4	4	4	4	4	4	4	4	4	4	4	4	4	4	4	4
AF353167	173	130	155	155	155	171	244	213	219	222	201	168	221	180	209	203	185	198	196	209	220	212	191	209	102	108	111	88	113	110	118	128	120	133	138	133
AF353245	1616	1314	1810	1598	1530	1530	2171	1643	2025	1996	1808	1850	1548	1431	1565	1481	1436	1521	1561	1413	1506	1500	1411	1425	1826	1579	1669	1749	1722	1729	1800	1539	1694	1802	1715	1635
AF353717	10	10	10	10	11	9	8	7	7	8	7	7	6	6	6	6	8	6	8	8	8	8	8	8	13	13	15	12	14	14	16	14	14	16	13	15
AF353993	20	19	22	19	23	20	22	28	22	23	25	23	18	19	21	19	19	19	16	16	17	14	16	15	16	19	17	16	17	15	23	21	23	21	21	20
AF354051	3324	2850	3458	3188	3157	3072	3980	3131	3716	3826	3392	3428	3323	3116	3295	3221	3114	3153	3294	3081	3247	3234	3037	3111	3197	2817	3133	3103	3080	3000	3264	3075	3286	3414	3239	2985
AF354666	6	5	6	4	5	5	4	4	4	4	4	4	4	4	4	5	4	4	4	5	5	5	5	4	7	6	6	6	6	7	6	7	5	6	6	5
AF354929	5	5	5	5	5	5	5	5	5	5	5	5	5	5	5	6	5	5	5	5	5	5	5	5	5	5	5	5	5	5	5	5	5	5	5	5
AF356186	5	5	5	5	5	5	5	5	5	5	5	5	5	5	5	5	5	5	5	5	5	5	5	5	5	5	5	5	5	5	5	5	5	5	5	5
AF356506	63	85	65	59	61	69	60	80	57	59	69	76	50	68	51	54	77	68	51	71	59	63	71	69	56	64	52	55	57	74	68	86	63	68	70	84
AF356522	4	4	4	4	4	4	4	4	4	4	4	4	4	4	4	4	4	4	4	4	4	4	4	4	4	4	4	4	4	4	4	4	4	4	4	4
AF356627	6	6	6	6	6	6	5	5	5	5	5	5	5	5	5	5	5	5	5	5	5	5	5	5	5	5	5	5	5	5	5	5	6	5	5	5
AF356844	5	5	5	5	5	5	4	4	4	4	4	4	5	5	5	5	5	4	5	5	5	5	5	5	5	5	5	5	5	5	5	5	5	5	5	5
AF356874	178	152	179	147	169	163	173	150	156	170	159	146	171	144	140	152	140	167	136	135	144	150	139	139	199	171	188	179	181	190	159	169	161	168	174	153
AF356876	298	235	297	274	271	252	253	231	217	233	213	191	236	230	244	224	280	230	189	205	215	212	209	200	211	193	196	191	192	184	237	239	242	253	261	242
AF357006	4	4	4	4	4	4	4	4	4	4	4	4	4	4	4	4	4	4	4	4	5	4	4	4	4	4	4	5	4	4	4	4	4	4	4	4
AF357883	7	7	7	7	7	7	5	6	5	5	5	5	5	5	5	5	5	5	5	5	5	5	5	5	5	5	5	5	5	5	5	5	5	5	5	5
AF357887	4	4	4	4	4	4	4	4	4	4	4	4	4	4	4	4	4	4	4	4	4	4	4	4	4	4	4	4	4	4	4	4	4	4	4	4
AF358459	5	5	5	5	5	5	5	5	5	5	5	5	4	4	5	4	4	4	5	5	5	5	5	5	7	7	7	7	7	7	4	4	4	4	5	4
AF358728	8	8	8	8	8	8	8	9	8	8	8	8	9	9	9	9	9	9	8	8	8	9	9	9	9	9	9	9	9	9	8	8	8	8	8	8
AF358859	4	4	4	4	4	4	4	4	4	4	4	4	4	4	4	4	4	4	4	4	4	4	4	4	4	4	4	4	4	4	4	4	4	4	4	4
AF359383	4	4	4	4	5	5	4	4	4	4	4	4	5	5	5	5	5	5	5	4	5	5	5	5	4	4	5	5	5	5	4	4	5	5	5	4
AF359384	5	5	5	5	5	5	5	5	5	5	5	5	5	5	5	5	5	5	5	5	5	5	5	5	5	5	5	5	5	5	5	5	5	5	5	5
AF360122	3	3	3	3	3	3	3	3	3	3	3	3	3	3	3	3	3	3	3	3	3	3	3	3	3	3	3	3	3	3	4	4	4	4	4	3
AF360358	6	6	6	6	6	6	7	7	7	7	7	7	5	5	5	5	5	5	5	5	5	5	5	5	6	6	6	6	6	6	6	6	6	6	6	6
AF361078	33	30	30	30	30	27	7	7	7	7	7	7	37	36	35	37	34	38	23	22	23	23	24	23	36	34	36	34	34	35	14	15	14	14	15	14
AF361349	4	4	4	4	4	4	4	4	4	4	4	4	4	4	4	4	4	4	4	4	4	4	4	4	4	4	4	4	4	4	4	4	4	4	4	4
AF361350	2	2	2	2	2	2	2	2	2	2	2	2	2	2	2	2	2	2	2	2	2	2	2	2	2	2	2	2	2	2	2	2	2	2	2	2
AF361364	262	159	268	269	260	228	222	149	196	219	173	127	287	226	255	263	211	237	228	194	253	248	207	207	169	160	188	165	169	195	143	129	161	154	133	139
AF361882	4	4	4	4	4	4	4	4	4	4	4	4	4	4	4	4	4	4	4	4	4	4	4	4	4	4	4	4	4	4	4	4	4	4	4	4
AF362952	8	10	6	10	9	9	8	8	9	12	10	9	16	15	15	12	15	16	17	15	13	15	13	16	9	10	9	10	9	9	8	7	8	8	7	9
AF363030	161	117	138	156	138	103	152	135	146	123	106	142	124	167	146	126	186	145	109	144	115	115	124	145	127	119	131	114	112	110	136	135	110	110	100	106
AF363577	4	4	4	4	4	4	4	4	4	4	4	4	4	4	4	4	4	4	4	4	4	4	4	4	4	4	4	4	4	4	5	5	5	5	5	5
AF363690	215	210	250	236	218	222	184	160	178	166	178	202	226	231	243	252	238	219	174	126	150	168	152	127	457	330	405	464	408	370	228	213	229	209	221	202
AF363972	3	2	3	3	3	3	18	23	14	16	17	21	66	77	73	78	75	71	3	2	6	5	5	2	3	3	3	3	3	2	3	3	3	3	3	3
AF364050	904	687	940	815	862	722	474	407	478	507	434	326	806	644	734	790	657	690	424	325	428	476	368	356	1506	1254	1554	1631	1564	1294	563	638	600	609	723	605
AF364868	4	4	4	4	5	4	4	4	3	3	3	3	4	4	4	4	4	4	3	3	4	4	3	4	4	4	4	4	4	4	4	4	4	4	4	4
AF365876	4	4	4	4	4	4	5	5	5	5	5	5	4	5	4	4	4	4	4	4	4	4	4	4	5	5	5	5	5	5	4	4	4	4	4	4
AF365932	5	5	5	5	5	5	5	5	5	5	5	5	5	5	5	5	5	5	5	5	5	5	5	5	5	5	5	5	5	5	5	5	5	5	5	5
AF365933	4	4	4	4	4	4	4	4	4	4	4	4	5	5	5	5	5	5	4	4	4	4	4	4	4	4	4	4	4	4	4	4	4	4	4	4
AF366052	4	4	4	4	4	4	4	4	4	4	4	4	4	4	4	4	4	4	4	4	4	4	4	4	4	4	4	4	4	4	4	4	4	4	4	4
AF366264	6	6	6	6	6	6	5	6	5	5	5	5	6	6	6	6	6	6	6	6	6	6	6	6	6	6	6	6	6	6	6	6	6	6	6	6
AF366393	95	103	95	86	101	93	92	104	95	80	83	86	112	116	109	126	115	118	98	105	92	102	99	101	107	100	101	100	104	102	100	103	104	99	99	92
AF366401	359	474	349	331	371	377	307	617	326	362	376	441	276	722	295	294	432	433	307	553	301	319	369	412	333	354	326	351	365	352	318	785	319	349	381	395
AF367244	432	391	426	426	429	436	464	368	485	472	454	443	483	434	465	455	437	423	556	506	547	496	528	498	403	403	396	385	402	407	493	412	491	449	482	446
AF367247	5	5	5	5	5	5	4	4	4	4	4	4	4	4	4	4	4	4	4	4	4	4	4	4	4	4	4	4	4	4	4	4	4	4	4	4
AF367709	3	3	3	3	3	3	4	4	4	4	4	4	5	5	5	5	5	5	3	3	3	4	4	3	4	4	4	4	4	4	4	4	4	4	4	4
AF367970	9	8	8	8	7	8	9	8	8	8	8	8	8	8	8	8	8	8	9	8	9	9	9	9	8	8	7	8	8	8	8	8	7	8	7	7
AF369656	3	3	3	3	3	3	3	3	3	3	3	3	3	3	3	3	3	3	3	3	3	3	3	3	3	3	3	3	3	3	3	3	3	3	3	3
AF369933	5	5	5	5	5	5	5	5	5	5	5	5	5	5	5	5	5	5	5	5	5	5	5	5	5	5	5	5	5	5	5	5	5	5	5	5
AF369980	5	4	4	4	4	4	4	11	4	4	4	4	4	5	4	4	6	4	4	5	4	4	5	5	4	4	4	4	4	4	4	5	4	4	4	4
AF370126	86	90	99	81	86	97	15	16	17	18	15	18	113	104	114	96	88	94	91	76	96	101	82	80	100	110	111	110	132	118	104	91	98	87	92	97
AF371320	4	4	4	4	4	4	4	4	4	4	4	4	6	5	6	6	5	6	5	5	5	5	4	5	4	4	4	4	4	4	5	5	5	5	5	5
AF373288	5	5	5	5	5	5	5	5	5	5	5	5	5	5	5	5	5	5	5	5	5	5	5	5	5	5	5	5	5	5	5	5	5	5	5	5
AF373410	6	6	6	6	6	6	7	6	6	6	6	6	6	6	6	6	6	6	6	6	6	6	7	6	6	6	6	6	6	6	6	6	6	6	6	6
AF373412	3	3	3	3	3	3	3	3	3	3	3	3	3	3	3	3	3	3	3	3	3	3	3	3	3	3	3	3	3	3	3	3	3	3	3	3
AF374470	4	4	4	4	4	4	4	4	4	4	4	4	4	4	4	4	4	4	4	4	4	4	4	4	4	4	4	4	4	4	4	4	4	4	4	4
AF374471	4	4	4	4	4	4	4	4	4	4	4	4	5	5	5	5	5	5	5	5	5	5	5	5	5	5	5	5	5	5	5	5	5	5	5	5
AF375476	76	94	98	78	83	81	43	49	60	47	51	56	74	70	66	72	80	68	45	39	40	44	40	41	160	126	147	163	143	130	101	96	93	89	101	86
AF376726	222	176	232	220	207	208	159	163	154	149	145	161	110	117	101	107	94	101	138	142	144	132	147	129	191	169	185	188	190	175	199	182	181	186	175	193
AF378088	4	4	4	4	4	4	5	6	5	5	5	5	5	6	6	5	5	5	5	6	5	5	5	5	4	4	4	4	5	4	4	5	4	4	4	4
AF378760	239	176	231	202	197	189	143	97	152	136	139	128	243	219	247	227	224	215	224	189	197	193	203	194	222	198	228	237	240	222	199	178	223	204	180	192
AF378762	5	5	5	5	5	5	5	5	5	5	5	5	5	5	5	5	5	5	6	6	6	6	6	6	6	6	6	6	6	6	5	5	5	5	5	5
AF380353	4	4	4	4	4	4	4	4	5	4	4	4	4	4	4	4	4	4	5	5	5	5	5	5	4	4	4	4	4	4	4	4	4	4	4	4
AF384055	5	5	5	5	5	5	5	5	5	5	5	5	5	5	5	5	5	5	5	5	5	5	5	5	5	5	5	5	5	5	5	5	5	5	5	5
AF386076	506	531	495	513	501	535	517	549	566	566	547	542	595	598	601	610	605	606	606	636	568	585	590	612	470	523	497	483	483	500	485	464	481	463	477	486
AF388037	6	6	6	6	6	6	6	6	6	6	6	6	7	7	7	7	7	7	6	6	6	6	6	6	7	6	6	6	6	6	7	7	7	7	7	7
AF388053	4	4	4	4	4	4	4	4	4	4	4	4	4	4	4	4	4	4	4	4	4	4	4	4	4	4	4	4	4	4	4	4	4	4	4	4
AF390177	5	5	5	5	5	5	5	5	5	5	5	5	5	5	5	5	5	5	5	5	5	5	5	5	5	5	5	5	5	5	5	5	5	5	5	5
AF390178	129	102	132	123	126	120	69	64	71	69	70	61	79	60	71	91	66	79	90	76	79	82	81	82	143	127	145	141	130	147	121	114	127	126	138	123
AF391160	4	4	4	4	4	4	3	3	3	3	3	3	4	4	4	4	4	4	4	4	4	4	4	4	4	4	4	4	4	4	4	4	3	4	3	4
AF391758	4	4	4	4	4	4	4	4	4	4	4	4	4	4	4	4	4	4	4	4	4	4	4	4	4	4	4	4	4	4	4	4	4	4	4	4
AF393780	254	161	269	280	249	226	228	117	222	202	172	149	270	171	252	218	181	184	264	162	246	242	212	203	268	171	235	247	249	242	273	156	261	255	225	202
AF394451	5	5	5	6	5	5	5	5	5	5	5	5	5	5	6	5	5	5	5	5	5	5	5	5	6	6	6	6	6	6	6	6	6	6	6	6
AF395844	83	82	82	78	79	79	115	144	116	120	107	106	103	131	106	108	145	107	114	176	115	115	114	118	76	83	76	79	75	79	80	100	97	85	85	78
AF396656	5	5	5	5	5	5	5	5	5	5	5	5	4	4	4	4	4	4	5	5	5	5	5	5	5	5	5	5	5	5	5	5	5	5	5	5
AF396699	5	5	5	5	5	5	5	5	5	5	5	5	5	5	5	5	5	5	5	5	5	5	5	5	5	5	5	5	5	5	4	4	4	4	4	4
AF396935	11	10	9	12	14	14	12	12	11	11	11	11	10	13	9	10	10	11	11	13	13	12	12	14	14	11	12	11	12	12	11	12	12	12	12	15
AF397909	33	35	34	31	33	35	46	43	46	50	44	43	30	31	29	30	28	33	33	32	32	32	29	33	35	35	34	34	34	35	42	44	42	44	47	41
AF397911	5	5	5	5	5	5	5	5	5	5	5	5	5	5	5	6	5	5	5	5	5	5	5	5	5	5	5	5	5	5	5	5	5	5	5	5
AF398969	291	219	313	284	283	266	259	142	248	232	206	169	230	187	192	179	199	186	232	195	226	243	188	178	218	195	247	233	238	224	272	183	267	268	246	231
AF398970	5	5	5	5	5	5	5	5	5	5	5	5	5	5	5	5	5	5	5	6	5	5	5	5	6	5	5	5	5	5	5	5	5	5	5	5
AF399755	5	6	5	5	4	5	5	5	5	5	5	5	5	5	5	5	5	5	5	7	5	5	5	5	5	7	6	6	5	5	6	5	5	5	6	5
AF400063	3	3	3	3	3	3	3	3	3	3	3	3	3	3	3	3	3	3	3	3	3	3	3	3	3	3	3	3	3	3	3	3	3	3	3	3
AF401228	3	3	3	3	3	3	3	3	3	3	3	3	3	3	3	3	3	3	3	3	3	3	3	3	3	3	3	3	3	3	3	3	3	3	3	3
AF401530	23	19	20	25	22	20	50	11	45	32	19	13	23	11	17	14	15	10	37	19	35	22	15	16	21	10	20	22	19	16	27	13	20	22	15	12
AF401531	6	6	6	6	6	6	6	6	6	6	6	6	6	6	6	6	6	6	6	6	6	6	6	6	6	6	6	6	6	6	6	6	6	6	6	6
AF402611	486	500	477	551	562	546	351	303	412	473	524	455	198	123	259	291	308	253	201	161	231	262	304	310	296	427	343	344	360	391	377	401	440	519	529	532
AF402612	9	9	9	9	9	9	9	9	9	9	9	9	10	10	10	10	10	10	9	9	9	9	9	9	9	9	9	9	9	10	9	9	9	9	9	9
AF402613	20	14	20	20	16	19	30	19	29	29	23	19	18	18	20	20	17	17	19	15	17	20	19	18	22	16	18	19	19	17	18	13	20	16	20	14
AF402617	44	29	41	36	35	34	14	13	12	14	11	11	70	48	57	64	63	68	27	28	27	31	21	30	65	56	72	68	62	54	8	8	8	9	8	8
AF403041	8	8	7	8	8	8	6	6	7	7	6	6	5	5	5	5	5	5	5	5	5	5	5	5	6	6	6	6	6	6	4	4	4	4	4	4
AF403044	3	3	3	3	3	3	3	3	3	3	3	3	3	3	3	3	3	3	3	3	3	3	3	3	3	3	3	3	3	3	3	3	3	3	3	3
AF407332	4	4	4	4	4	4	4	4	4	4	4	4	4	4	4	4	4	4	4	4	4	4	4	4	4	4	4	4	4	4	4	4	4	4	4	4
AF408398	8	8	8	7	8	7	5	5	6	6	6	5	6	5	5	5	5	5	11	11	11	11	11	12	7	6	7	7	7	6	6	5	6	5	5	5
AF408412	6	6	6	6	6	6	6	6	6	6	6	6	6	6	6	6	6	6	6	6	6	6	6	6	6	6	6	6	6	6	6	6	6	6	6	6
AF411042	5	5	5	5	5	5	5	5	5	5	5	5	5	5	5	5	5	5	5	5	5	5	5	5	5	5	5	5	5	5	5	5	5	5	5	5
AF411055	138	140	153	124	132	120	114	155	128	126	136	146	209	182	180	174	171	197	211	171	184	183	170	159	289	199	235	252	245	197	141	132	133	133	142	134
AF411213	7	6	6	6	6	6	7	7	7	7	7	7	7	7	7	7	7	7	7	7	7	7	7	7	7	7	7	7	7	7	6	6	6	6	6	6
AF411816	12	10	11	11	10	10	10	11	9	9	9	9	16	15	18	16	16	18	14	15	13	13	13	12	11	12	12	11	14	11	11	11	11	11	11	12
AF411837	29	30	32	29	25	23	36	40	38	38	38	40	47	44	38	46	47	46	46	45	43	45	32	46	27	19	25	26	22	23	17	13	16	19	19	16
AF414080	240	256	248	245	242	223	193	189	201	201	195	171	260	248	262	251	217	231	214	206	211	205	184	199	236	232	231	250	229	224	248	229	244	229	235	236
AF416641	5	5	5	5	5	5	5	6	5	5	5	5	4	4	4	4	4	4	4	5	4	4	4	4	4	5	4	4	4	4	5	5	5	5	5	5
AF416923	4	4	4	4	4	4	4	3	3	3	3	3	4	4	4	4	4	4	4	4	4	4	3	4	3	4	4	4	4	4	4	4	4	4	4	4
AF417121	4	4	4	4	4	4	4	4	4	4	4	4	4	4	4	4	4	4	5	4	5	4	4	5	5	5	5	5	5	5	5	5	5	5	5	5
AF419250	5	5	5	5	5	5	5	5	5	5	5	5	5	5	5	5	5	5	5	5	5	5	5	5	5	5	5	5	5	5	5	5	5	5	5	5
AF419324	4	4	4	4	4	4	4	4	4	4	4	4	4	4	4	4	4	4	4	4	4	4	4	4	4	4	4	4	4	4	4	4	4	4	4	4
AF420001	6	6	6	6	6	6	6	6	6	6	6	6	7	6	7	7	7	7	6	6	7	6	7	6	6	6	6	6	6	6	7	6	6	6	6	6
AF421891	8	8	9	8	8	8	6	8	7	7	6	6	6	6	6	6	6	7	6	6	6	7	6	6	6	6	6	6	6	6	7	7	7	6	8	6
AF422144	69	31	71	72	69	58	67	11	52	62	52	19	38	13	35	37	23	16	58	20	62	60	36	26	61	36	64	66	70	52	41	26	45	48	36	41
AF422244	5	5	5	5	5	6	5	5	6	5	5	6	5	5	5	5	5	5	7	8	7	7	8	8	5	5	5	6	5	5	5	5	6	5	6	7
AF423761	4	4	4	4	4	4	5	5	5	5	5	5	4	4	4	4	4	4	4	4	4	4	4	4	5	5	5	5	5	5	4	4	4	4	4	4
AF424697	16	20	23	17	18	21	26	38	28	40	45	46	19	21	20	22	20	22	29	34	32	36	38	43	17	27	15	18	20	26	20	26	17	20	24	24
AF424698	1060	979	983	1059	1098	1076	1065	928	1054	1033	941	943	1106	1035	1137	1208	1083	1083	1072	1057	1127	1062	1055	1105	907	896	973	880	936	975	989	941	1014	1056	966	1015
AF424701	20	17	20	17	16	18	23	23	21	21	27	23	13	15	13	13	13	13	10	10	11	11	11	10	18	18	19	17	16	17	18	19	19	19	19	18
AF425083	6	6	6	6	6	6	6	6	6	6	6	6	6	6	6	6	6	6	6	6	6	6	6	6	6	6	6	6	6	6	6	6	6	6	6	6
AF425084	4	4	4	4	4	4	4	4	4	4	4	4	4	4	4	4	4	4	4	4	4	4	4	4	4	4	4	4	4	4	4	4	4	4	4	4
AF425607	179	207	197	188	154	203	191	347	179	208	257	228	213	266	188	263	328	261	155	229	173	197	225	199	175	212	175	176	168	204	167	222	158	170	201	220
AF425643	5	5	5	5	5	5	5	5	5	5	5	5	5	5	5	5	5	5	5	5	5	5	5	5	5	5	5	5	5	5	5	5	5	5	5	5
AF425647	21	20	24	19	19	20	19	20	19	17	17	21	29	29	29	28	26	29	27	27	28	28	28	28	21	24	20	22	20	24	25	26	24	25	27	25
AF426024	10	9	9	9	9	10	9	10	9	10	10	9	10	11	10	12	10	12	12	12	12	13	12	12	9	11	11	9	9	9	11	12	11	11	11	11
AF426025	6	8	9	6	6	6	5	6	5	6	5	6	7	5	6	6	6	6	5	6	6	5	6	6	7	7	7	7	7	7	6	6	8	6	6	6
AF427498	5	5	5	5	5	5	5	5	5	5	5	5	4	4	4	4	4	4	5	5	5	5	5	5	5	5	5	5	5	5	5	5	5	5	5	5
AF428262	4	4	4	4	4	4	4	3	4	3	3	3	4	4	4	4	4	4	4	4	4	4	4	4	4	4	4	4	4	4	3	3	3	3	4	3
AF430845	124	101	104	104	118	99	104	102	125	105	128	120	126	121	120	131	97	117	126	128	124	141	130	126	142	127	138	146	148	142	143	116	135	142	130	140
AF434662	5	5	5	5	5	5	5	5	5	5	5	5	5	5	5	5	5	5	5	5	5	5	5	5	5	5	5	5	5	5	5	5	5	5	5	5
AF435926	5	5	5	5	5	5	5	5	5	5	5	5	5	5	5	5	5	5	5	5	5	5	5	5	6	6	5	6	6	6	5	5	5	5	5	5
AF436846	5	5	5	5	5	5	3	3	3	3	4	3	4	4	4	4	4	4	3	3	4	3	3	3	3	3	3	4	3	3	4	4	4	4	4	4
AF437877	3	3	3	3	3	3	3	3	3	3	3	3	3	3	3	3	3	3	3	3	3	3	3	3	3	3	3	3	3	3	3	3	3	3	3	3
AF438610	72	60	77	67	63	64	91	77	99	87	82	91	104	93	94	90	93	99	79	84	85	89	78	81	63	68	67	65	71	70	71	70	67	74	70	60
AF439339	5	5	5	5	5	5	5	5	5	5	5	5	5	5	5	5	5	5	5	5	5	5	5	5	5	5	5	5	5	5	5	5	5	5	5	5
AF439513	6	6	6	6	6	6	5	5	6	5	5	5	6	6	6	6	6	6	6	6	6	6	6	6	6	6	6	6	6	6	5	5	5	5	5	5
AF439556	12	12	12	14	11	14	14	13	11	12	11	13	10	11	12	11	10	10	12	12	12	12	12	12	13	14	13	13	12	15	11	10	12	11	12	11
AF440280	6	6	6	6	6	6	6	6	6	6	6	6	5	5	5	5	5	5	5	5	5	5	5	5	6	6	6	6	6	6	6	6	6	6	6	6
AF440692	848	791	902	823	818	791	1198	1095	1145	1164	1181	1126	732	670	661	698	650	690	684	625	701	695	654	639	726	690	739	717	747	686	750	733	718	768	748	713
AF440694	4194	4136	4027	4127	4125	3985	4100	4142	3996	3959	3703	4140	3637	4084	3767	3634	4040	4065	3316	4017	3604	3512	3605	3859	3407	3544	3535	3400	3509	3467	3773	4359	3830	4021	4204	3754
AF440735	6	6	6	6	6	6	6	6	6	6	6	7	5	5	5	5	5	5	6	6	6	6	6	6	6	6	6	6	6	6	6	6	6	6	6	6
AF440737	5	5	5	5	5	5	5	5	5	5	5	5	5	5	5	5	5	5	5	5	5	5	5	5	5	5	5	5	5	5	5	5	5	5	5	5
AF441120	17	10	13	19	17	17	16	6	14	20	12	7	7	6	7	6	6	7	6	5	6	7	6	6	9	6	9	8	7	8	8	7	9	9	7	9
AF441835	20	16	19	18	18	18	28	29	26	30	27	22	20	22	20	22	22	22	23	27	24	25	26	25	16	18	18	14	14	18	13	12	13	13	13	13
AF441863	4	4	4	4	4	4	4	4	4	4	4	4	4	4	4	4	4	4	4	4	4	4	4	4	4	4	4	4	4	4	4	4	4	4	4	4
AF442733	7	6	6	6	6	6	6	7	6	6	6	7	6	6	6	6	6	6	6	6	6	6	6	6	6	6	6	6	6	6	7	7	7	7	7	7
AF442819	5	5	5	5	5	5	4	4	4	4	4	4	4	4	4	4	4	4	4	4	5	5	4	4	4	4	4	4	4	4	4	4	4	4	4	4
AF442824	7	7	7	7	7	7	5	6	5	5	6	5	5	6	5	6	6	6	6	6	6	6	6	6	5	6	6	6	6	6	7	6	6	7	6	6
AF443223	4	4	4	4	4	4	4	4	4	4	4	4	4	4	4	4	4	4	4	4	4	4	4	4	5	5	5	5	5	5	5	5	5	5	5	5
AF444273	9	9	9	9	9	9	9	10	9	9	9	9	10	10	10	10	10	11	9	9	9	10	9	9	9	10	9	9	9	9	9	9	9	9	10	9
AF445456	4	4	4	4	4	4	4	4	4	4	4	4	4	4	4	4	4	4	4	4	4	4	4	4	4	4	4	4	4	4	4	4	4	4	4	4
AF448787	6	6	6	6	6	6	6	6	6	6	6	6	6	6	6	6	6	6	6	6	6	6	6	6	6	6	6	6	6	6	6	6	6	6	6	6
AF448840	4	4	4	4	4	4	4	4	4	4	4	4	4	4	4	4	4	4	4	4	4	4	4	4	4	4	4	4	4	4	4	4	4	4	4	4
AF450241	90	82	101	78	71	80	66	32	59	55	51	45	115	82	104	91	84	98	112	91	108	106	92	98	101	81	87	90	87	79	100	92	103	103	96	98
AF454373	6	6	6	6	6	6	6	6	6	6	6	6	6	6	6	6	6	6	6	6	6	6	6	6	6	6	6	6	6	6	6	6	6	6	6	6
AF454432	7	7	8	7	7	7	7	7	7	7	7	7	7	7	7	7	7	7	7	7	7	7	7	7	7	7	7	7	7	7	7	7	7	7	7	7
AF454755	5	5	5	5	5	5	5	5	5	5	5	5	5	5	5	5	5	5	5	5	5	5	5	5	5	5	5	5	5	5	5	5	5	5	5	5
AF454944	12	11	15	14	16	15	15	12	13	17	16	13	8	5	6	6	7	8	7	6	7	8	6	6	12	12	11	12	10	12	9	10	9	10	11	9
AF454947	8	8	8	8	8	8	7	7	7	7	7	7	7	7	7	7	8	8	7	7	7	7	7	7	7	7	7	7	7	8	7	7	7	7	8	7
AF455111	14	12	13	13	12	14	14	15	12	15	15	15	20	15	21	21	20	19	11	10	11	12	11	12	9	7	8	9	8	8	11	10	9	13	10	10
AF457142	5	5	5	5	5	5	5	5	5	5	5	5	5	5	5	5	5	5	5	5	5	5	5	5	5	5	5	5	5	5	5	5	5	5	5	5
AF458089	10	8	8	9	9	9	37	37	35	37	35	39	10	10	8	10	9	8	11	11	11	12	10	11	9	10	10	10	9	9	11	11	10	12	10	11
AF458900	5	5	5	5	5	5	5	5	5	5	5	5	5	5	5	5	5	5	5	5	5	5	5	5	5	5	5	5	5	5	5	5	5	5	5	5
AF458961	2600	3522	2573	2614	2766	2915	2160	4313	2154	2484	3256	3649	1947	2950	2044	2355	2936	2937	1905	3049	1930	2078	2652	2842	2097	3577	2100	2222	2305	2605	2523	3826	2623	2758	3117	3439
AF459091	91	74	98	86	85	84	94	95	96	91	96	100	116	106	110	114	114	107	110	101	112	108	107	102	152	117	141	163	145	120	99	81	82	92	96	94
AF459444	4	4	4	4	4	4	4	4	4	3	4	3	4	4	4	4	4	4	4	4	4	4	4	4	4	4	4	4	4	4	4	4	4	4	4	4
AF459789	6	6	6	6	6	6	6	6	6	6	6	6	6	6	6	6	6	6	6	6	6	6	6	6	6	6	6	6	6	6	6	6	6	6	6	7
AF461114	33	34	34	37	35	37	74	77	63	65	60	56	72	72	67	70	72	74	40	54	54	58	56	60	40	44	42	38	42	46	53	67	57	56	58	58
AF461135	7	7	7	7	8	7	7	6	6	6	6	6	6	7	6	6	6	6	7	7	7	7	7	7	6	7	6	6	6	6	6	7	6	6	6	7
AF461145	4	4	4	4	4	4	4	4	4	4	4	4	4	4	4	4	4	4	4	4	4	4	4	4	4	4	4	4	4	4	4	4	4	4	4	4
AF461396	6	6	6	6	6	6	6	6	6	6	6	6	6	6	6	6	6	6	6	6	6	6	6	6	6	6	6	6	6	6	5	5	5	5	5	5
AF462069	3	3	3	3	3	3	3	3	3	3	3	3	3	3	3	3	3	3	3	3	3	3	3	3	3	3	3	3	3	3	3	3	3	3	3	3
AF462147	3	3	3	3	3	3	3	3	3	3	3	3	4	4	4	4	4	4	4	3	4	3	4	4	4	3	4	4	4	3	3	3	3	3	3	3
AF462391	5	5	5	5	5	5	5	5	5	5	5	5	5	5	5	5	5	5	5	5	5	5	5	5	5	5	5	5	5	5	5	5	5	5	5	5
AF464943	51	49	54	49	52	46	32	32	32	30	30	32	29	29	29	30	29	26	22	24	25	18	26	24	47	45	46	48	48	49	44	46	43	51	51	43
AF465243	681	659	646	645	649	646	752	724	728	746	711	710	973	1086	994	978	1035	1052	1024	1079	1078	1058	989	1030	529	522	516	534	540	530	636	680	633	633	645	641
AF466150	5	5	5	5	5	5	5	5	5	5	5	5	5	5	5	5	5	5	5	5	5	5	5	5	5	5	5	5	5	5	5	5	5	5	5	5
AF466377	4	4	4	4	4	4	4	4	4	4	4	4	4	4	5	4	4	4	4	4	4	4	4	4	5	5	5	5	5	5	4	4	4	4	4	4
AF466769	7	7	7	7	7	7	7	8	7	7	7	7	7	8	7	8	7	7	6	6	6	6	6	6	6	6	6	6	6	6	6	6	6	6	6	7
AF467766	6	6	6	6	6	6	10	10	10	10	11	12	15	15	15	17	15	15	10	10	9	10	11	10	6	6	5	6	6	6	6	6	6	6	6	6
AF467896	4	4	4	4	4	4	4	4	4	4	4	4	4	4	4	4	4	4	4	4	4	4	4	4	4	4	4	4	4	4	4	4	4	4	4	4
AF469621	43	39	41	35	36	37	41	54	40	37	43	45	56	60	56	58	49	58	43	38	46	44	42	40	63	63	56	62	60	61	36	36	33	31	35	31
AF472588	4	4	4	4	4	4	4	4	4	4	4	4	4	4	4	4	4	4	4	4	4	4	4	4	4	4	4	4	4	4	4	4	4	4	4	4
AF473907	5	5	5	5	5	5	5	5	5	5	5	5	6	6	6	6	6	6	5	5	5	5	5	5	5	5	5	5	5	5	5	5	5	5	5	5
AF474155	8	8	9	8	8	8	9	11	9	9	9	10	9	9	9	10	9	11	11	12	14	11	11	12	11	10	11	10	11	12	8	8	8	8	8	8
AF475077	5	5	5	5	5	5	5	5	5	5	5	5	5	5	5	5	5	5	5	5	5	5	5	5	5	5	5	5	5	5	5	5	5	5	5	5
AF477481	685	656	658	644	664	610	1044	633	986	988	868	766	1436	938	1329	1305	854	1101	1087	611	1059	1061	902	859	868	703	874	877	866	890	768	659	776	747	672	689
AF479672	8	8	7	9	8	8	11	11	13	12	11	11	5	5	5	5	6	5	6	7	6	6	6	6	8	8	9	8	7	8	7	6	7	6	6	6
AF479673	8	8	8	8	8	8	9	8	8	8	8	8	6	6	6	6	6	6	6	6	6	6	6	6	6	7	7	7	7	7	6	6	6	7	7	6
AF479773	101	77	108	111	103	90	73	38	69	79	59	35	57	28	42	39	49	41	34	27	42	33	24	33	85	66	97	89	93	84	54	57	71	55	54	47
AF480303	9	9	9	9	9	9	5	5	5	5	5	5	5	5	5	5	5	5	9	8	9	9	9	9	8	8	8	8	8	8	9	9	9	9	9	9
AF481964	12	13	12	13	12	14	4	4	4	4	4	4	6	6	6	7	5	6	11	13	13	13	12	14	13	11	12	12	13	13	13	15	13	14	16	16
AF482000	301	295	278	289	285	274	259	249	254	247	228	251	257	280	258	244	246	268	311	335	303	291	293	319	243	240	234	250	240	251	296	320	286	302	282	297
AF482993	14	13	13	13	13	13	63	60	51	49	50	52	68	78	69	75	73	76	23	23	23	22	23	22	21	22	20	20	21	22	20	20	19	22	19	19
AF483486	12459	12383	12454	12767	12774	12477	12669	11629	12277	12538	12135	11496	10395	9578	10286	10360	9935	9932	9850	9588	9829	9893	9435	9459	12518	11668	12277	12730	12545	11805	12354	12569	12447	12509	12039	12148
AF483488	1683	1565	1692	1591	1647	1535	1275	1157	1265	1238	1266	1156	1429	1299	1343	1357	1296	1332	1411	1321	1407	1410	1350	1328	1578	1423	1677	1617	1613	1541	1610	1529	1704	1669	1675	1579
AF483521	6	6	6	6	6	6	6	6	6	6	6	6	6	6	6	6	6	6	6	6	6	6	6	6	6	6	6	6	6	6	6	6	6	6	6	6
AF486632	137	1029	146	156	213	396	91	1033	99	193	468	733	178	709	161	431	856	689	121	627	122	232	497	472	346	1281	327	372	397	490	108	789	123	163	433	557
AF486651	5	5	5	5	5	5	5	5	5	5	5	5	5	5	5	5	5	5	5	5	5	5	5	5	5	5	5	5	5	5	5	5	5	5	5	5
AF487348	5	5	5	5	5	5	5	5	5	5	5	5	5	6	5	5	5	5	5	5	5	5	5	5	6	5	5	5	5	5	5	5	5	5	5	5
AF487460	4	4	4	4	4	4	4	4	4	4	4	4	4	4	4	4	4	4	4	4	4	4	4	4	4	5	5	5	5	5	4	4	4	4	4	4
AF488729	3	3	3	3	3	3	3	3	3	3	3	3	3	3	3	3	3	3	3	3	3	3	3	3	3	3	3	3	3	3	3	3	3	3	3	3
AF489856	64	57	53	80	60	67	64	61	55	71	71	46	61	57	55	55	50	60	53	66	58	59	63	66	35	45	47	38	41	45	39	52	48	50	49	55
AF490773	3	3	3	3	3	3	3	3	3	3	3	3	3	3	3	3	3	3	3	3	3	3	3	3	3	3	3	3	3	3	4	4	4	4	4	4
AF492840	4	4	4	4	4	4	4	4	4	4	4	4	4	4	4	4	4	4	4	4	4	4	4	4	4	4	4	4	4	4	4	4	4	4	4	4
AF502145	253	198	293	245	250	250	255	229	242	222	209	214	255	229	229	250	245	245	195	175	194	194	179	163	306	231	272	287	262	260	223	211	260	242	223	204
AF503502	4	4	4	4	4	4	4	4	4	4	4	4	4	4	4	4	4	4	4	4	4	4	4	4	4	4	4	4	4	4	4	4	4	4	4	4
AF503863	4	4	4	4	4	4	4	4	4	4	4	4	4	4	4	4	4	4	4	4	4	4	4	4	4	4	4	4	4	4	4	4	4	4	4	4
AF503943	3	3	3	3	3	3	3	3	3	3	3	3	3	3	3	3	3	3	3	3	3	3	3	3	3	3	3	3	3	3	3	3	3	3	3	3
AFFX-18SRNAMur/X00686_3	110	108	100	101	118	142	102	112	80	93	87	80	89	102	100	85	90	95	72	78	80	76	84	87	136	223	110	152	126	192	138	136	123	125	145	119
AFFX-18SRNAMur/X00686_5	824	809	436	907	1603	1184	208	151	182	206	183	97	228	141	206	153	184	191	214	126	210	226	203	230	201	372	145	172	146	359	146	146	155	110	157	109
AFFX-18SRNAMur/X00686_M	200	158	124	186	238	176	89	88	68	68	81	51	93	85	113	71	88	85	109	85	114	109	108	121	141	207	125	147	119	200	172	117	151	124	127	103
AFFX-b-ActinMur/M12481_3	34968	33371	36549	36535	34972	36513	36507	35327	35483	34356	36387	34539	40363	40363	40387	40401	42478	42491	36367	36284	40361	40259	38249	36383	36471	36497	36555	36520	36565	36530	33329	34256	33682	33678	36344	33636
AFFX-b-ActinMur/M12481_5	29113	26081	28882	28561	27137	27947	30102	29886	29591	30676	29183	26602	31279	31940	30702	31308	32152	32162	29819	32834	32062	33291	32258	32548	29130	28494	29527	28004	28744	29802	22928	24019	23508	24019	25269	23166
AFFX-b-ActinMur/M12481_M	22613	20659	21932	21737	20914	20978	24540	23311	24713	24792	23515	23080	29256	29467	28822	29495	29254	29305	24734	25757	25836	26939	26126	27124	22958	22079	22758	22457	21966	22055	19078	20381	19872	19478	20567	19118
AFFX-BioB-3	151	128	157	143	123	119	182	228	246	186	180	190	303	270	303	340	324	260	283	321	273	251	246	266	61	58	56	69	56	57	98	111	112	97	87	115
AFFX-BioB-5	130	101	137	100	91	95	150	167	186	146	139	167	229	213	237	244	237	204	210	237	203	208	202	187	61	53	48	64	49	52	97	102	100	90	81	91
AFFX-BioB-M	272	212	249	214	187	191	320	366	416	340	319	320	504	478	522	558	582	430	473	517	415	407	442	413	120	110	117	138	107	110	210	220	233	205	193	230
AFFX-BioC-3	809	642	737	685	651	621	574	580	706	599	564	546	692	596	663	717	704	587	775	956	727	701	784	819	423	436	409	469	403	394	585	604	642	578	533	619
AFFX-BioC-5	423	344	389	369	322	325	411	451	502	457	414	418	570	514	551	617	609	483	559	666	556	528	553	553	200	217	215	231	189	212	263	305	289	281	245	298
AFFX-BioDn-3	2588	2339	2765	2598	2287	2319	2540	2677	3155	2565	2417	2486	3515	3043	3417	3572	3594	2883	3411	3637	3253	3222	3184	3116	1978	1906	1958	2055	1795	1877	2180	2242	2234	2155	1966	2257
AFFX-BioDn-5	2146	2052	2019	2378	2092	1932	807	878	1066	847	858	750	967	858	1027	1051	1085	790	1015	1400	967	882	1181	1179	1065	1310	1268	1244	1159	1174	1331	1303	1443	1299	1065	1483
AFFX-CreX-3	13059	12882	12474	13895	12901	13161	15231	16673	19056	16166	16074	14838	18009	16709	18395	18736	19633	15985	18481	19659	17773	17047	17401	17803	9726	11740	11759	10733	10982	11491	9297	9495	9934	9266	8250	9971
AFFX-CreX-5	13014	13323	11425	14466	13516	12815	11867	12854	14608	12302	12597	10830	12028	11158	12953	12795	13282	10227	13814	15716	12855	12026	13533	13621	9179	11836	11416	10378	10736	10790	8162	7904	8918	7920	6787	8806
AFFX-DapX-3	467	412	460	490	463	487	731	744	913	661	748	687	514	387	417	448	539	510	763	811	580	619	710	714	551	638	644	542	649	581	711	653	688	672	754	631
AFFX-DapX-5	90	61	82	98	90	99	408	399	502	395	412	353	283	212	226	223	286	290	406	462	335	342	406	437	168	253	222	167	224	239	261	262	283	277	298	265
AFFX-DapX-M	346	270	297	361	365	348	873	852	1053	806	870	747	471	342	388	412	480	476	736	799	584	596	710	724	567	730	689	549	679	666	822	723	822	799	852	773
AFFX-GapdhMur/M32599_3	13429	12770	13449	13355	12927	12710	13765	12728	13766	13309	12825	12586	15565	15457	15283	15515	15540	15366	15412	15064	15739	15841	15078	15158	14495	12896	14254	13971	14011	13239	13519	12949	13416	13495	13102	12897
AFFX-GapdhMur/M32599_5	16052	15109	16455	15689	15424	15246	17672	16969	17800	17726	17339	15323	18081	18302	17648	18145	18482	18172	16759	17259	17278	17554	16711	17046	16213	15357	16652	15959	16646	15919	15873	15631	16064	16169	16215	15546
AFFX-GapdhMur/M32599_M	12799	11725	12715	12471	12246	12055	12523	11135	12358	12005	11541	10938	14598	14816	14527	14972	14857	14433	13321	13701	14037	13910	13709	13474	12425	11144	12352	12165	12089	11904	11660	11329	11953	11953	11697	11086
AFFX-LysX-3	57	54	54	61	57	56	90	94	99	84	92	93	68	60	61	73	68	70	91	91	77	79	87	82	70	73	83	70	78	69	96	81	82	82	95	77
AFFX-LysX-5	9	9	9	10	9	10	25	27	28	25	28	24	11	9	9	9	10	11	31	39	25	27	30	32	14	15	14	14	16	15	23	21	22	20	24	21
AFFX-LysX-M	7	7	7	9	9	9	19	21	23	22	22	19	18	17	15	21	18	20	30	36	21	24	27	25	10	14	14	11	13	11	23	23	21	22	22	19
AFFX-MUR_b2	440	467	417	398	440	414	350	355	356	337	340	348	291	299	297	285	304	304	268	257	265	254	266	257	407	400	405	398	401	400	402	385	393	375	395	359
AFFX-MURINE_b1	3581	3366	3381	3356	3369	3156	4817	4126	4471	4872	4644	4013	3450	4038	3599	3525	3622	3506	4766	4948	4634	4511	4037	4391	3315	2834	3262	3367	3280	3063	3045	2693	3072	2900	3023	2743
AFFX-MURINE_B2	26898	29026	28572	27422	28259	28247	30227	31378	29824	30092	30558	31784	26319	26165	27184	26046	26177	26330	26610	27187	27678	27125	27455	27169	27031	27731	26777	27787	28381	27794	28851	28200	29378	27904	27808	27292
AFFX-PheX-3	30	25	30	25	27	33	60	61	66	58	67	63	47	47	46	54	47	52	69	71	56	64	69	67	49	54	55	42	51	49	69	66	57	70	65	60
AFFX-PheX-5	7	6	6	8	6	6	35	37	41	35	36	34	12	10	11	13	12	11	50	58	40	41	51	48	15	23	18	16	22	20	25	31	27	30	31	24
AFFX-PheX-M	7	7	7	9	7	7	17	18	21	19	19	16	10	9	9	12	11	9	39	48	27	36	38	39	12	17	17	14	18	15	22	24	21	24	25	21
AFFX-PyruCarbMur/L09192_3	12	13	12	13	12	12	11	9	9	10	10	11	8	7	7	7	7	7	8	8	8	8	8	8	15	15	14	14	14	14	10	10	10	10	10	11
AFFX-PyruCarbMur/L09192_5	8	8	8	8	8	8	9	9	9	9	9	9	5	5	5	5	5	5	6	6	6	6	6	6	6	6	6	6	6	6	5	5	5	5	5	5
AFFX-PyruCarbMur/L09192_MA	5	5	5	5	5	5	5	5	5	5	5	5	7	7	7	7	7	7	6	6	6	6	6	6	6	6	6	6	6	6	5	5	5	5	5	5
AFFX-PyruCarbMur/L09192_MB	7	7	7	7	7	7	7	7	7	7	7	7	7	7	7	8	7	7	8	8	8	8	8	8	8	9	8	9	9	9	8	8	8	8	9	8
AFFX-r2-Bs-dap-3	823	784	696	962	934	872	1007	1028	1288	942	1086	972	828	563	630	649	793	759	1227	1280	939	1021	1160	1093	866	1115	1104	942	1117	1018	1372	1152	1316	1246	1292	1203
AFFX-r2-Bs-dap-5	162	110	143	159	168	183	628	567	699	554	587	479	327	248	263	311	365	340	505	557	407	421	493	504	264	382	352	242	333	348	443	456	466	463	491	424
AFFX-r2-Bs-dap-M	505	391	383	529	524	455	1200	1151	1468	1115	1309	1087	751	514	627	608	767	729	1242	1243	923	920	1086	1146	623	910	885	646	875	801	1008	897	966	943	954	882
AFFX-r2-Bs-lys-3	17	17	13	15	16	16	19	18	22	20	17	17	15	16	15	16	14	17	31	33	22	27	22	29	26	30	30	24	30	23	29	25	30	30	31	27
AFFX-r2-Bs-lys-5	15	16	14	17	18	23	43	37	45	44	41	37	15	11	12	19	15	16	45	59	36	34	48	42	29	41	42	24	30	32	37	36	36	39	36	46
AFFX-r2-Bs-lys-M	16	15	12	16	15	15	34	38	50	41	49	34	19	16	18	23	22	24	52	64	42	44	39	53	27	42	41	28	37	30	56	59	54	56	75	45
AFFX-r2-Bs-phe-3	73	56	59	61	68	68	81	86	102	93	102	95	97	78	85	90	103	101	115	104	81	84	107	97	58	75	73	64	74	69	89	83	94	90	100	97
AFFX-r2-Bs-phe-5	14	15	15	16	15	16	74	104	94	84	86	60	42	44	39	45	58	45	99	116	76	82	87	106	33	38	34	26	32	32	63	55	56	57	53	52
AFFX-r2-Bs-phe-M	32	24	25	29	24	25	52	58	66	55	56	54	30	26	26	34	29	24	69	75	51	54	65	70	39	67	57	45	56	55	65	54	63	62	66	59
AFFX-r2-Bs-thr-3	71	59	68	68	68	72	116	123	146	119	121	115	113	89	103	113	120	133	154	169	122	125	145	161	130	142	141	115	141	126	164	158	151	142	155	135
AFFX-r2-Bs-thr-5	11	7	9	11	11	10	93	90	110	87	93	71	71	54	59	64	64	81	95	122	67	71	100	104	32	49	44	32	44	49	46	65	55	58	59	55
AFFX-r2-Bs-thr-M	31	29	28	35	30	30	62	72	78	61	62	60	52	42	44	50	59	53	80	105	61	73	91	91	39	53	41	35	42	44	71	74	75	69	85	66
AFFX-r2-Ec-bioB-3	242	175	201	189	164	173	242	265	289	220	231	259	339	304	311	367	357	324	316	325	323	281	329	319	128	98	103	119	90	91	193	234	204	179	192	204
AFFX-r2-Ec-bioB-5	235	178	195	181	165	167	202	231	234	195	186	215	253	207	241	270	268	227	257	289	253	246	285	288	106	95	90	120	85	98	164	166	162	154	159	180
AFFX-r2-Ec-bioB-M	337	259	313	249	215	231	449	479	510	443	409	459	707	593	708	679	719	627	639	638	608	589	660	609	164	143	139	173	127	144	234	253	256	233	264	254
AFFX-r2-Ec-bioC-3	1069	831	1037	854	773	778	821	785	906	748	768	838	932	839	938	972	970	918	898	970	883	917	902	954	731	564	573	663	540	572	745	821	751	742	799	750
AFFX-r2-Ec-bioC-5	862	697	771	745	604	631	635	617	724	607	580	647	852	751	840	829	846	756	795	847	728	786	824	835	530	424	418	500	425	417	586	675	584	588	611	659
AFFX-r2-Ec-bioD-3	9603	9091	9151	10227	9135	8954	3827	3899	4775	3703	3622	3789	4855	4334	5063	4733	5132	4318	4804	5276	4798	4455	5065	5155	7428	6841	6937	7701	6841	6850	8084	8235	8477	7828	7422	8281
AFFX-r2-Ec-bioD-5	5572	5335	5586	5805	5081	5147	4556	4588	5339	4418	4302	4440	5881	5140	6113	5978	5987	5417	5813	6392	5605	5199	5846	6238	4480	4120	4232	4510	4050	4141	4804	4857	4887	4659	4323	4784
AFFX-r2-P1-cre-3	25221	23995	23793	26185	24784	24353	24636	25847	27733	23798	23994	24043	29316	27238	28428	29059	27912	27118	28063	28982	28544	27228	28427	29568	21111	22476	22323	21343	22465	22396	18098	18618	18585	18386	17538	18658
AFFX-r2-P1-cre-5	18994	18228	17528	18941	18457	18394	19926	20535	22432	20015	20415	19988	21738	19958	21035	21730	22173	20315	22296	23332	23013	22170	22776	21692	16143	16874	17454	16680	16471	17574	14470	14160	15084	13872	13453	14893
AFFX-ThrX-3	69	63	64	78	67	68	110	116	139	101	107	102	108	84	89	97	102	103	138	154	108	109	140	143	99	111	110	89	115	110	139	128	132	118	139	126
AFFX-ThrX-5	12	11	12	11	12	12	57	60	62	51	52	53	41	34	32	39	36	41	62	69	47	52	60	69	33	44	38	29	38	42	46	54	44	44	54	45
AFFX-ThrX-M	17	14	18	21	18	18	65	71	72	63	65	63	51	38	41	40	50	49	73	90	52	58	71	79	38	58	51	38	47	48	57	55	49	52	58	52
AFFX-TransRecMur/X57349_3	106	89	101	106	105	110	517	451	450	481	421	329	440	465	477	471	433	465	322	420	403	408	417	416	62	79	71	53	64	85	97	117	94	115	107	121
AFFX-TransRecMur/X57349_5	36	36	35	40	42	41	227	185	172	212	186	114	148	154	150	159	143	157	100	160	154	149	150	170	13	26	19	15	18	22	26	33	31	28	33	38
AFFX-TransRecMur/X57349_M	22	21	21	23	22	22	130	107	107	120	94	75	111	113	109	115	105	129	83	113	113	102	107	114	9	10	9	9	9	11	20	24	25	24	22	23
AFFX-TrpnX-3	6	6	6	6	6	6	6	6	6	6	6	6	6	6	6	6	6	6	6	6	6	6	6	6	6	6	6	6	6	6	6	6	6	6	6	6
AFFX-TrpnX-5	5	5	5	5	5	5	5	5	5	5	5	5	5	5	5	5	5	5	5	5	5	5	5	5	5	5	5	5	5	5	5	5	5	5	5	5
AFFX-TrpnX-M	8	8	8	7	8	8	7	7	7	7	7	7	8	8	8	8	8	8	7	7	7	7	7	7	8	8	8	8	8	8	8	8	8	8	8	8
AI006067	20	18	19	17	17	17	32	27	28	28	31	30	18	17	19	18	17	18	22	22	22	23	22	23	25	25	27	28	25	27	23	22	26	21	25	25
AI019214	137	159	155	124	131	134	146	148	131	141	142	128	105	111	107	99	104	108	134	121	125	119	118	126	92	112	107	96	96	102	121	106	115	114	114	111
AI021643	5	5	5	5	5	5	5	5	5	5	5	5	5	5	5	5	5	5	5	5	5	5	5	5	5	5	5	5	5	5	5	5	5	5	5	5
AI021651	11	11	10	11	10	11	11	12	9	9	10	10	10	10	10	12	14	10	10	10	10	10	10	10	9	10	9	9	10	10	10	9	9	10	10	9
AI035293	6	6	6	6	6	6	6	6	6	6	6	6	5	5	5	5	5	5	5	5	5	5	5	5	6	6	6	6	6	6	6	5	6	6	5	5
AI035669	4	4	4	4	4	4	4	4	4	4	4	4	3	3	3	3	3	3	3	3	3	3	3	3	4	4	4	4	4	4	3	3	3	3	3	3
AI036135	7	7	7	7	7	7	6	6	6	6	6	7	6	7	6	7	7	6	6	6	6	6	6	6	6	6	6	6	6	6	7	7	7	7	7	7
AI036213	4	4	4	4	4	4	6	6	6	6	6	7	5	5	5	5	5	5	4	4	4	4	4	4	5	5	5	5	5	5	5	5	5	5	5	5
AI036317	3	3	3	3	3	3	3	3	3	3	3	3	3	3	3	3	3	3	3	3	3	3	3	3	3	3	3	3	3	3	3	3	3	3	3	3
AI036318	836	752	800	815	782	721	759	697	701	737	684	693	618	605	567	578	606	533	587	602	599	605	599	583	785	690	762	788	762	727	729	732	716	731	724	673
AI036784	7	6	7	6	6	7	7	7	7	7	7	7	7	7	7	7	7	7	7	7	7	7	7	7	7	7	7	7	7	7	7	8	7	7	7	7
AI042789	5	5	5	5	5	5	5	5	5	5	5	5	5	5	5	5	5	5	6	5	6	6	5	5	8	8	8	9	8	8	9	8	8	8	8	8
AI043046	5	5	5	5	5	5	5	5	5	5	5	5	6	6	5	5	9	5	7	7	6	7	7	8	5	5	5	6	5	5	6	6	8	6	6	6
AI046584	4	4	4	4	4	4	4	4	4	5	4	4	4	4	4	4	4	4	4	4	4	4	4	4	4	4	4	4	4	4	4	4	4	4	4	4
AI048080	4	4	4	4	4	4	4	4	4	4	4	4	4	4	4	4	4	4	4	4	4	4	4	4	4	4	4	4	4	4	4	4	4	4	4	4
AI049170	6	5	5	5	5	5	4	4	4	4	4	4	4	4	4	4	4	4	4	4	4	4	4	4	4	4	4	4	4	4	4	4	4	4	4	4
AI098030	9	9	10	10	9	9	9	9	12	10	9	9	11	10	10	10	10	10	9	6	6	6	7	6	11	9	12	13	11	13	13	11	11	12	12	13
AI098089	5	5	5	5	5	5	4	4	4	4	4	4	4	4	4	4	4	4	4	4	4	4	4	4	4	4	4	4	4	4	4	4	4	4	4	4
AI098139	6	6	6	6	6	6	8	8	8	8	8	8	10	11	9	9	8	9	9	8	8	9	8	8	7	7	7	7	7	7	8	9	8	8	8	8
AI098840	5	5	5	5	5	5	5	5	5	5	5	5	5	5	5	5	5	5	5	5	5	5	5	5	5	5	5	5	5	5	5	5	5	5	5	5
AI099111	13301	13189	14118	13405	13324	13264	14504	14672	15041	14645	14230	14462	12829	12344	12538	12543	12434	12137	12251	12110	12083	11905	12275	11848	14851	14693	14651	14434	14719	14606	13748	14032	14118	14223	13345	13584
AI114898	5	5	5	5	5	5	5	5	5	5	5	5	5	5	5	5	5	5	5	5	5	5	5	5	5	5	5	5	5	5	5	5	5	5	5	5
AI114948	10	10	11	10	10	10	10	11	10	10	10	10	11	11	11	12	12	11	11	10	10	10	10	10	10	11	10	10	10	10	9	9	9	9	10	9
AI115397	8	8	7	8	8	8	8	8	9	9	8	8	9	9	8	8	8	8	11	8	8	8	8	9	8	8	9	8	8	8	8	8	8	8	8	7
AI116234	455	466	516	442	443	422	360	605	398	344	415	415	432	652	467	403	388	437	317	390	298	298	284	277	672	639	665	711	677	586	451	495	427	428	385	412
AI117479	5	5	5	5	6	5	5	5	5	6	5	5	5	5	5	5	5	5	6	5	5	6	6	6	7	6	6	6	7	7	6	7	6	6	6	6
AI117611	7	8	7	7	8	7	6	6	6	6	6	6	5	5	6	5	5	5	6	6	6	6	6	6	9	8	8	8	8	9	7	8	8	7	7	7
AI117633	6	6	6	6	6	6	5	5	5	5	5	5	6	6	6	6	6	6	6	6	6	6	6	6	6	6	6	7	6	7	6	6	6	6	6	7
AI117684	66	59	52	70	51	50	56	37	55	42	36	38	42	44	41	31	32	32	45	33	43	30	32	28	67	43	65	55	55	47	76	50	62	58	40	40
AI117751	144	164	133	140	134	139	132	264	160	136	187	214	121	231	145	132	147	182	117	183	117	88	141	153	148	196	162	158	160	174	174	238	166	162	177	204
AI118026	526	703	508	483	581	639	514	784	523	716	712	680	755	868	758	896	869	936	566	806	663	796	811	851	522	772	559	504	504	655	488	694	522	597	700	776
AI118055	6	6	6	6	6	6	6	7	6	6	6	6	6	6	6	6	6	6	5	5	5	5	5	5	6	6	6	6	6	6	7	7	7	7	7	7
AI118064	5	5	5	5	5	5	5	5	5	5	5	5	6	5	5	5	5	6	5	5	5	5	5	5	5	5	5	5	5	5	5	5	5	5	5	5
AI118114	5	5	5	5	5	5	5	5	5	5	5	5	5	5	5	5	5	5	5	5	5	5	5	5	5	5	5	5	5	5	5	5	5	5	5	5
AI118428	5	5	5	5	5	5	5	5	5	4	5	5	5	5	5	5	5	5	5	5	5	5	5	5	5	5	5	5	5	5	5	4	5	5	4	5
AI118487	60	42	74	63	55	46	64	30	82	45	33	28	63	28	48	34	29	29	73	25	52	37	29	32	61	27	57	58	54	47	64	32	54	43	29	24
AI118522	13	22	11	14	15	28	13	15	12	21	40	29	5	5	6	6	5	5	8	8	9	13	13	11	15	54	16	17	19	23	20	27	19	26	59	43
AI118566	254	242	241	263	241	233	163	151	172	150	162	176	286	266	281	271	258	260	258	237	243	245	237	225	295	252	258	295	266	252	253	244	236	242	249	250
AI119761	5	5	5	5	5	5	4	4	4	4	4	4	4	4	4	4	4	4	5	4	5	4	4	4	4	4	4	4	4	4	5	5	5	5	5	5
AI120070	5	5	5	5	5	5	5	5	5	5	5	5	5	5	5	5	5	5	5	5	5	5	6	5	5	5	5	5	5	5	5	5	5	5	5	5
AI120134	5	5	5	5	5	5	5	5	5	5	5	5	5	5	5	5	5	5	5	5	5	6	5	5	5	5	5	5	5	5	5	5	5	5	5	5
AI120393	14419	16445	15167	15134	15933	15440	15667	15621	15587	15367	16452	15128	13561	13308	14101	13137	13284	13503	13075	10929	12126	11028	11558	11603	13423	14228	13310	13375	13541	13401	14897	13749	14707	14360	13417	14505
AI120476	6	6	6	6	6	6	6	5	5	5	6	5	8	6	9	7	7	7	6	7	6	6	6	6	8	7	7	7	7	7	6	6	6	6	6	6
AI120550	8	10	7	7	8	7	5	9	6	6	6	10	8	9	8	9	9	10	6	6	5	6	8	6	5	6	5	5	5	5	6	10	6	6	7	7
AI122415	32	33	33	32	33	32	30	28	28	27	26	30	54	55	54	54	51	50	81	72	81	78	72	78	34	34	34	32	37	36	34	33	36	33	33	31
AI131584	156	141	171	147	145	145	155	129	160	133	139	143	152	136	134	100	142	130	148	139	149	138	128	123	176	166	153	158	171	160	186	186	158	165	170	177
AI131651	5	6	5	5	5	5	4	4	4	4	4	4	3	4	4	4	4	5	5	5	5	5	5	5	5	6	5	5	5	5	5	5	5	5	5	6
AI131729	4	4	5	4	4	4	4	4	4	4	4	4	4	4	4	4	4	4	4	4	4	4	4	4	5	5	5	5	5	5	4	4	4	4	4	4
AI131918	6	6	6	7	7	6	6	6	6	6	6	6	8	8	8	8	8	8	7	7	6	7	7	7	7	7	8	7	8	8	6	6	6	6	6	6
AI131964	3	3	3	3	3	3	4	4	4	4	4	4	5	5	5	5	5	5	4	4	4	4	4	4	4	4	4	4	4	4	3	4	3	3	3	3
AI132264	8	8	8	8	8	8	8	9	8	8	9	8	9	9	8	9	9	9	8	8	8	8	9	8	8	8	8	8	8	8	8	8	8	8	8	8
AI132326	32	37	29	30	32	36	43	48	44	45	55	46	56	47	44	49	49	46	39	30	33	37	38	29	33	30	27	31	26	27	37	45	35	35	40	38
AI132334	11	11	12	11	11	11	12	14	11	12	12	13	14	15	14	15	15	15	12	12	12	13	13	12	12	12	12	11	11	12	12	12	10	11	12	11
AI152156	703	721	637	676	713	675	713	690	698	763	751	671	1296	1214	1328	1298	1135	1162	1503	1197	1331	1271	1228	1212	648	652	744	670	697	628	642	525	687	622	554	651
AI152800	80	115	81	63	91	98	29	27	30	34	38	36	462	407	524	448	384	407	470	396	492	412	405	414	111	113	127	110	118	114	118	88	98	87	80	102
AI154956	63	77	83	82	85	97	124	126	122	131	131	124	100	78	111	104	105	101	107	112	108	106	127	120	56	72	64	57	62	64	87	62	79	93	89	103
AI156158	4	4	4	4	4	4	4	4	4	4	4	4	4	4	4	4	4	4	4	4	4	4	4	4	4	4	4	4	4	4	4	4	4	4	4	4
AI156620	334	354	356	331	328	317	229	247	253	231	244	289	353	332	327	340	357	339	293	261	290	295	301	279	479	450	468	467	463	441	356	361	369	346	389	363
AI156725	3	3	4	3	3	3	4	4	4	4	4	4	5	5	5	5	5	5	4	3	3	3	4	3	4	4	4	3	4	4	4	4	4	4	4	4
AI157548	402	360	378	418	376	368	468	413	451	427	414	385	418	414	412	412	385	393	446	442	428	430	372	439	380	352	370	393	404	351	402	382	409	421	376	348
AI158425	56	36	55	63	58	59	62	43	54	52	48	35	54	52	67	56	44	54	27	22	31	30	29	26	33	30	33	29	29	34	43	38	43	40	42	38
AI158971	6	6	6	6	6	6	6	6	6	6	6	6	7	7	7	7	7	7	6	7	6	6	6	6	6	6	6	6	6	6	7	6	6	6	6	6
AI159652	113	185	85	129	143	144	117	155	125	103	159	164	91	113	91	108	185	102	85	94	66	76	136	123	103	129	93	106	81	93	57	87	65	52	80	76
AI172943	8	7	7	8	8	7	6	6	6	6	6	6	4	5	4	5	5	5	5	5	5	6	6	6	7	7	7	8	7	7	7	7	8	7	7	7
AI173260	9	8	10	9	9	6	11	8	10	8	8	8	10	10	8	9	8	9	11	9	15	8	8	8	12	11	11	12	12	10	13	7	13	7	7	7
AI173473	6	5	5	5	5	5	8	9	8	8	8	11	5	5	5	5	5	6	5	5	5	4	5	5	4	4	4	4	4	4	7	9	6	6	5	6
AI173484	5	5	5	5	5	5	5	5	5	5	5	5	5	5	5	5	5	5	5	5	5	5	5	5	5	5	5	5	5	5	5	5	5	5	5	5
AI173806	4	4	4	4	4	4	4	4	5	4	4	4	4	4	5	5	4	4	4	4	5	4	5	4	4	4	4	4	4	4	4	4	4	4	4	5
AI174034	16	15	17	18	15	17	28	26	21	23	23	25	13	11	12	11	12	13	8	8	8	10	9	8	23	21	21	22	19	20	17	17	17	17	18	18
AI174045	5	5	5	5	5	5	5	5	5	5	5	5	5	4	4	4	4	4	5	5	5	5	5	5	4	4	4	4	4	4	6	6	6	6	6	6
AI181686	6	6	6	6	6	6	233	222	228	218	211	220	291	298	287	304	295	299	6	6	6	6	6	6	7	6	7	7	7	7	6	6	6	6	6	6
AI182092	6	6	6	6	6	6	6	6	6	6	6	6	6	7	7	7	7	7	7	7	7	7	7	7	6	6	7	6	6	6	6	6	6	6	6	6
AI182499	5	5	5	5	5	5	5	5	5	5	5	5	5	5	5	5	5	5	5	5	5	5	5	5	5	5	5	5	5	5	5	5	5	5	5	5
AI194999	4	4	4	4	4	4	4	4	4	4	4	4	5	5	5	5	5	5	4	4	4	4	4	4	4	4	4	4	4	4	4	4	4	4	4	4
AI195035	4	4	4	4	4	4	4	4	4	4	4	4	4	4	4	4	4	4	4	4	4	4	4	4	4	4	4	4	4	4	4	4	4	4	4	4
AI195046	4	3	4	4	4	4	3	3	3	3	3	3	3	3	3	3	3	3	3	3	3	3	3	3	3	3	3	3	3	3	3	3	3	3	3	3
AI195150	4	4	4	4	4	4	4	4	4	4	4	4	4	4	4	4	4	4	4	4	4	4	4	4	4	4	4	4	4	4	4	4	4	4	4	4
AI195225	2839	2609	3031	3034	2867	2684	3146	2830	3192	2982	2964	2943	3740	3560	3439	3607	3551	3404	3552	3422	3413	3499	3322	3275	3328	2984	3392	3492	3349	3204	3112	2848	2978	3081	2791	2961
AI195532	4	4	4	4	4	4	4	4	4	4	4	4	4	4	4	4	4	4	4	4	4	4	4	4	4	4	4	4	4	4	4	4	4	4	4	4
AI195798	6	6	6	6	6	6	6	6	6	6	6	7	7	6	6	6	7	6	5	5	5	5	5	5	6	6	7	6	6	6	6	6	6	6	6	5
AI195854	12	11	13	10	11	11	21	23	16	16	16	19	23	24	20	28	23	27	12	12	13	13	18	16	15	15	12	12	11	13	12	12	11	10	12	13
AI196535	23	26	26	30	34	28	20	21	17	19	20	24	19	25	24	17	19	13	27	34	31	28	26	31	26	24	23	23	29	27	21	21	21	21	22	22
AI196993	72	71	57	71	67	70	68	49	65	63	68	63	79	85	78	76	72	90	92	88	95	84	90	89	70	83	77	78	74	79	72	76	70	79	62	78
AI226757	549	605	564	551	539	566	749	733	803	722	743	688	598	622	636	611	601	591	707	619	697	629	643	635	808	743	729	835	745	682	582	631	561	606	576	617
AI227096	4	4	4	4	4	4	4	4	4	4	4	4	3	3	3	3	3	3	4	4	4	4	4	4	4	4	4	4	4	4	4	4	4	4	4	4
AI255184	404	344	446	420	418	419	389	325	422	411	385	308	309	282	304	328	306	285	412	350	406	415	378	389	435	363	432	426	407	390	366	312	368	389	383	319
AI255256	34	41	29	36	35	32	12	13	13	15	16	14	20	20	22	21	20	21	17	21	21	26	21	22	27	38	35	36	31	36	25	27	26	28	23	35
AI255644	272	259	246	263	270	279	229	304	234	237	245	254	177	278	180	205	184	196	146	164	134	139	143	144	249	280	246	244	272	256	280	293	259	279	281	259
AI256046	3	3	3	3	3	3	3	3	3	3	3	3	3	3	3	3	3	3	3	3	3	3	3	3	3	3	3	3	3	3	3	3	3	3	3	3
AI256077	4	4	4	4	5	4	4	4	4	4	4	4	4	4	4	4	4	4	4	4	4	4	4	4	5	5	5	5	5	5	4	4	4	4	4	4
AI256288	4	4	4	4	4	4	4	4	4	4	4	4	4	4	4	4	4	4	4	4	4	4	4	4	4	4	4	4	4	4	4	4	4	5	4	4
AI256465	4	4	4	4	4	4	4	4	4	4	4	4	4	4	4	4	4	4	4	4	4	4	4	4	4	4	4	4	4	4	4	4	4	4	4	4
AI256853	241	209	192	240	251	257	150	95	160	168	173	140	163	180	203	189	139	125	183	135	175	192	184	151	216	214	226	221	245	234	216	129	235	232	238	214
AI265463	5	5	5	5	5	5	7	8	7	7	7	7	7	7	6	6	6	6	6	6	7	6	6	6	7	6	6	6	6	6	5	5	5	5	5	5
AI265656	9	9	11	9	9	9	7	7	7	7	7	7	7	8	7	7	7	7	7	7	7	7	7	7	7	7	7	7	7	7	8	9	9	8	9	8
AI265721	6	6	6	7	6	6	8	7	7	7	7	8	7	8	8	8	9	10	7	8	8	9	8	7	7	7	7	7	7	7	7	7	7	7	7	7
AI266795	1061	906	1102	1049	1008	1011	897	785	827	898	785	797	666	619	632	654	604	652	578	604	574	609	584	572	951	888	956	940	922	971	1053	986	975	1067	1069	928
AI266897	4	4	4	4	4	4	4	4	4	4	4	4	4	4	4	4	4	4	4	4	4	4	4	4	4	4	4	4	4	4	4	4	4	4	4	4
AI266910	1046	958	1032	1122	1070	969	752	678	753	750	753	703	518	439	516	506	521	511	590	504	583	546	554	548	1085	941	1039	1059	1045	984	909	772	853	871	870	819
AI266964	176	148	180	157	162	164	183	127	173	167	147	139	187	151	161	158	145	163	211	172	208	202	177	167	195	140	193	190	174	169	178	160	177	167	188	151
AI267048	8	8	8	8	8	8	8	7	8	8	8	8	6	6	6	6	6	6	8	8	8	8	8	8	8	8	8	9	8	8	8	8	8	8	8	8
AI267092	23	19	20	19	22	19	42	61	46	46	35	32	53	57	51	49	50	51	49	53	45	47	45	40	23	25	22	24	21	23	16	17	23	16	15	16
AI267126	6	6	6	6	7	6	6	6	6	7	6	6	7	8	8	7	6	6	6	6	6	7	7	6	9	8	8	8	8	8	6	7	6	6	7	8
AI267133	5	5	5	5	5	5	5	5	5	5	5	5	5	5	5	5	5	5	5	5	5	5	5	5	5	5	5	5	5	5	5	5	5	5	5	5
AI267139	10	10	10	9	10	10	9	10	9	10	10	10	11	12	11	11	11	11	10	10	10	11	11	10	9	9	9	9	9	9	9	9	9	9	9	9
AI303435	40	38	33	37	34	48	74	93	50	50	40	58	67	79	76	90	69	81	61	56	64	57	60	58	31	31	26	26	24	27	38	47	42	36	37	38
AI313926	193	195	198	194	194	193	214	203	204	203	212	221	196	197	198	205	202	203	192	193	205	181	187	189	233	207	221	231	204	220	197	173	182	200	196	187
AI314018	5	5	5	5	5	5	5	5	5	5	5	5	5	5	5	5	5	5	5	5	5	5	5	5	5	5	5	5	5	5	5	5	5	5	5	5
AI314028	163	167	179	150	146	153	276	311	305	271	280	293	435	412	421	438	349	457	376	348	368	368	355	364	207	196	203	203	201	199	200	196	210	191	188	200
AI314055	999	1125	936	1095	1066	1080	844	1006	850	915	1062	1176	855	931	865	1019	1002	983	838	889	843	907	988	989	924	1005	952	1005	1019	1013	1014	1327	1046	1094	1164	1256
AI314104	5	5	5	5	5	5	6	6	6	6	6	6	5	5	6	6	6	6	6	6	6	6	5	6	5	5	5	5	6	5	5	5	5	5	5	5
AI314167	778	605	849	782	748	694	848	553	818	789	755	697	718	517	694	658	568	569	672	450	637	650	579	550	961	764	914	955	979	877	819	642	810	802	760	700
AI314476	2783	2299	2790	2717	2536	2343	2748	2222	2699	2469	2417	2350	3177	2889	2894	2949	2751	2808	2686	2271	2587	2742	2435	2304	3383	2709	3381	3497	3294	3010	2524	2258	2511	2479	2386	2290
AI314626	526	537	585	528	524	533	373	411	406	368	391	416	420	404	435	441	366	447	483	454	476	462	493	470	593	588	562	552	581	545	498	532	534	529	551	553
AI314694	7	7	7	7	7	7	7	7	7	7	7	7	7	7	7	7	7	7	7	7	7	7	7	7	7	7	7	7	7	7	7	7	7	7	7	7
AI314709	17	20	12	18	17	15	42	37	32	44	40	36	40	42	43	42	38	40	52	54	69	58	54	59	25	25	23	26	24	27	26	26	25	25	24	25
AI314891	22	16	21	22	22	19	37	15	37	33	34	20	21	15	19	21	21	12	24	17	25	24	21	18	27	18	23	24	21	24	22	8	25	22	24	22
AI314898	260	234	252	241	244	240	264	261	247	258	245	279	264	254	245	263	249	254	243	222	231	242	234	229	366	304	315	332	328	303	257	267	257	250	257	242
AI314927	15	13	14	13	14	17	19	15	17	20	16	15	19	14	15	16	14	16	20	15	20	18	16	20	14	9	11	11	12	11	23	20	25	24	27	24
AI314969	4	4	4	4	4	4	4	4	4	4	4	4	4	4	4	4	4	4	4	4	4	4	4	4	4	4	4	4	4	4	4	4	4	4	4	4
AI315015	6	6	6	6	6	6	7	7	7	7	7	7	6	6	6	6	6	6	6	6	6	6	6	6	7	7	7	7	7	7	7	7	6	7	7	7
AI315031	1912	1679	1980	1971	1853	1783	1173	1119	1297	1146	1196	1261	1287	1238	1263	1291	1216	1254	1229	1147	1245	1280	1237	1246	1992	1937	1937	1972	2009	1932	1595	1444	1461	1428	1529	1493
AI315089	7	7	8	7	7	7	8	9	8	8	8	8	8	9	9	9	9	9	8	8	8	8	8	8	8	8	8	8	8	8	8	8	8	8	8	8
AI315206	3	3	3	4	3	3	3	3	4	3	3	3	3	3	4	3	3	3	3	3	3	3	3	3	4	4	3	3	3	3	3	4	3	3	3	3
AI315285	4	4	4	4	4	4	4	4	4	4	4	4	4	4	4	4	4	4	4	4	4	4	4	4	4	4	4	4	4	4	4	4	4	4	4	4
AI315333	3	3	3	3	3	3	3	3	3	3	3	3	3	4	3	3	3	3	3	3	3	3	3	3	3	3	3	3	3	3	3	3	3	3	3	3
AI315336	7	7	7	7	7	7	7	7	7	7	7	7	6	6	6	6	6	6	6	6	6	6	6	6	7	7	7	7	7	7	7	7	7	7	7	7
AI315376	5	5	5	5	5	5	5	5	5	5	5	5	5	5	5	5	5	5	5	5	5	5	5	5	5	5	5	5	5	5	5	5	5	5	5	5
AI315673	6	7	6	6	6	6	6	10	6	5	6	12	6	7	6	7	7	7	5	6	5	5	5	6	5	5	5	5	5	5	5	5	5	5	6	5
AI315686	5	5	5	5	5	5	4	4	4	4	4	4	4	4	4	4	4	4	4	4	4	4	4	4	4	4	4	4	4	4	6	6	6	6	6	6
AI315692	6	6	7	6	6	6	6	6	6	6	6	6	8	8	8	8	8	8	6	6	5	5	6	6	10	10	9	10	9	10	6	6	6	6	6	6
AI315703	4	4	4	4	4	4	4	4	4	4	4	4	4	4	4	4	4	4	4	4	4	4	4	4	4	4	4	4	4	4	5	5	5	5	5	5
AI316502	2877	2504	3025	2882	2830	2686	2254	1977	2231	2091	2129	2114	2093	2008	2000	2032	2019	1983	2479	2330	2430	2440	2333	2242	2366	2146	2320	2291	2289	2250	2853	2645	2670	2725	2630	2567
AI316747	705	649	753	666	705	710	507	516	515	478	528	577	775	746	795	805	848	755	753	555	741	776	682	655	1107	949	1087	1088	1085	1016	736	622	702	690	726	717
AI317200	4	4	4	4	4	4	4	4	4	4	4	4	4	4	4	4	4	4	4	4	4	4	4	4	4	4	4	4	4	4	4	4	4	4	4	4
AI317241	161	187	178	196	149	170	161	166	162	167	159	169	316	332	306	308	338	324	273	317	283	294	274	290	189	174	179	170	169	187	175	186	178	172	172	180
AI317339	6	6	6	6	6	6	6	6	6	6	6	6	6	6	6	6	6	6	6	6	6	6	6	6	6	6	6	6	6	6	6	6	6	6	6	6
AI323288	6	5	5	5	5	5	5	5	5	5	5	6	5	5	5	5	5	5	5	5	5	5	5	5	5	5	5	5	5	5	5	5	5	5	5	5
AI323293	2	2	2	2	2	2	2	2	2	2	2	2	2	2	2	2	2	2	2	2	2	2	2	2	2	2	2	2	2	2	2	2	2	2	2	2
AI323358	5	5	5	5	5	5	5	5	5	5	5	5	5	5	5	5	5	5	5	5	5	5	5	5	5	5	5	5	5	5	5	5	5	5	5	5
AI323359	5761	5275	6022	6045	5710	5597	4917	4477	5030	4745	4901	4732	6908	6432	6387	6383	6184	6220	5733	5386	5622	5663	5431	5157	4779	4356	4691	4712	4592	4321	5634	5586	5484	5594	5623	5491
AI323426	15	14	15	14	15	15	11	9	10	11	10	10	4	3	3	3	3	3	9	7	9	8	8	7	22	19	21	21	21	22	24	21	25	24	24	22
AI323434	4	4	4	4	4	4	4	4	4	4	4	4	4	4	4	5	4	4	4	4	4	4	4	4	4	4	4	4	4	4	4	4	4	4	4	4
AI323439	119	45	122	108	93	106	7	7	7	7	8	7	5	5	5	5	5	5	6	7	6	6	7	6	64	71	68	56	68	61	40	56	38	52	43	50
AI323506	9	8	7	8	10	8	5	5	6	6	7	5	5	5	6	5	5	5	7	5	6	6	5	5	8	10	9	10	10	9	7	6	8	7	6	8
AI323512	5	5	5	5	5	6	5	5	5	5	5	5	6	6	6	6	6	6	6	6	6	6	6	6	6	5	5	6	5	5	5	5	5	5	5	5
AI323528	102	1083	112	173	307	498	124	1908	214	651	956	1344	63	1020	125	261	1094	830	69	1240	88	266	691	806	92	468	87	98	250	344	71	1663	134	349	630	826
AI323543	1716	1534	1760	1700	1536	1563	1756	1599	1654	1649	1621	1533	1817	1925	1695	1740	1722	1743	1728	1711	1676	1731	1635	1570	1823	1584	1841	1734	1780	1625	1609	1626	1584	1619	1630	1621
AI323545	112	117	107	97	107	103	136	136	133	154	136	133	137	127	108	111	120	120	117	104	103	115	110	96	120	116	119	114	132	120	108	89	90	98	91	92
AI323550	531	2408	532	774	1146	1539	410	1990	581	1088	1360	1873	290	1126	503	954	1371	1384	222	1077	296	652	1092	1053	435	1922	394	499	670	1215	413	2068	617	995	1481	1650
AI323572	4	4	4	4	4	4	4	4	4	4	4	4	4	4	5	4	4	4	4	4	5	4	4	4	4	4	4	4	4	4	4	4	4	4	4	4
AI323605	8	8	6	7	8	8	6	5	6	5	5	5	5	5	5	5	5	5	8	7	8	8	7	8	9	9	9	9	9	9	9	9	9	9	9	10
AI323624	14	35	14	15	14	15	17	150	21	16	22	35	40	103	38	36	56	60	32	97	36	32	32	48	11	24	12	11	11	12	16	58	17	19	16	19
AI323642	5	5	5	5	5	5	5	5	5	5	5	6	6	6	6	6	6	6	6	6	6	6	6	6	6	6	6	6	6	6	6	6	6	6	6	6
AI323685	515	487	528	516	499	520	712	676	678	684	662	638	725	723	708	713	661	682	609	624	613	608	562	564	530	483	519	510	532	526	531	517	519	530	506	471
AI323758	124	117	146	138	132	122	204	142	216	191	170	150	148	122	148	126	147	133	178	161	180	166	139	166	148	133	137	144	138	135	165	153	169	142	133	148
AI323780	7	7	7	7	7	8	8	7	8	8	8	8	8	8	9	8	8	10	10	10	10	11	10	11	8	9	8	8	9	8	8	6	9	7	7	7
AI323976	3	3	3	3	3	3	3	3	3	3	3	3	4	4	3	3	3	3	3	3	3	3	3	3	3	3	3	3	3	3	3	3	3	3	3	3
AI324033	7	7	6	6	7	7	5	5	5	5	5	5	8	8	8	8	8	8	5	5	6	6	5	5	5	5	5	5	5	5	5	5	5	5	5	5
AI324119	5	5	5	5	5	5	5	5	5	5	5	5	5	6	5	5	5	5	5	6	5	5	5	5	5	5	5	5	5	5	5	5	5	5	5	5
AI324124	8	8	8	8	8	8	9	9	8	9	9	9	9	9	9	9	9	9	8	8	8	8	8	8	8	8	8	8	8	8	8	8	8	8	8	8
AI324154	9	9	9	12	10	10	8	9	9	10	9	9	8	7	7	7	7	8	8	7	9	10	7	8	10	10	11	10	12	10	10	9	13	12	10	10
AI324734	6	6	6	6	6	6	7	8	7	7	7	7	6	8	6	6	6	6	6	6	8	6	6	6	6	6	6	6	6	6	6	6	6	6	6	6
AI324894	660	689	717	644	651	646	767	716	769	810	739	715	657	632	623	663	670	656	750	734	718	706	717	740	766	678	732	730	708	732	728	678	698	734	720	671
AI324936	16133	16062	14952	16044	16182	15487	16687	15306	16301	16176	16296	16365	16709	16102	17201	16441	16278	16377	17619	16715	17830	17174	16508	16935	18390	17775	17812	18690	18326	17722	17018	16005	16314	16218	14832	15870
AI324972	16	17	16	17	15	17	16	17	18	15	21	16	15	14	13	14	15	14	13	14	16	15	14	14	17	16	16	15	15	15	22	21	19	20	21	21
AI324988	2925	3049	2951	2859	3011	2901	3652	2669	3476	3501	3170	3181	4576	3839	4421	4186	3922	4268	4797	4165	4693	4742	4377	4310	2642	2309	2529	2406	2570	2533	3215	2817	3273	3048	2996	3053
AI325112	86	75	82	88	104	92	22	24	22	24	30	26	39	37	43	40	32	43	55	58	54	57	54	59	64	73	61	70	67	68	52	58	59	60	62	56
AI325144	418	355	401	392	354	345	435	328	425	441	420	360	515	437	509	518	451	466	486	400	505	459	450	432	419	376	433	417	428	387	385	326	378	370	368	346
AI325146	1520	1406	1513	1436	1426	1402	2100	1953	2088	1977	1825	1948	3694	3634	3788	3674	3305	3620	3150	3121	3256	3132	2940	3083	1918	1679	1882	1869	1820	1841	1741	1769	1814	1806	1729	1668
AI325183	500	486	529	513	478	483	440	493	456	447	492	501	332	323	330	358	358	340	379	356	363	389	371	381	625	548	583	585	528	545	504	557	515	480	488	483
AI325255	5	5	5	5	5	5	5	5	5	5	6	5	5	5	5	5	5	5	5	5	5	5	5	5	5	5	5	5	5	5	5	5	5	5	5	5
AI325341	3	3	3	3	3	3	3	3	3	3	3	3	3	3	3	3	3	3	3	3	3	3	3	3	3	3	3	3	3	3	3	3	3	3	3	3
AI325350	6	6	6	6	6	6	6	6	6	6	6	6	6	6	6	6	6	6	6	6	6	6	6	6	6	6	6	6	6	6	6	6	6	6	6	6
AI326034	12	12	13	11	11	12	12	14	12	12	12	13	15	16	15	16	16	16	12	13	13	13	13	13	12	13	11	12	12	12	11	12	11	12	12	11
AI326092	5	5	5	5	5	5	5	5	5	5	5	5	5	5	5	5	5	5	5	5	5	5	5	5	5	5	5	5	5	5	5	5	5	5	5	5
AI326108	140	111	122	148	141	134	108	120	117	121	102	87	133	110	143	138	134	128	87	106	97	100	88	102	96	86	97	84	83	108	46	47	54	46	48	46
AI326124	109	118	117	155	140	158	132	91	136	163	212	186	60	26	77	68	68	49	85	40	89	88	112	94	115	180	133	134	141	139	127	62	141	136	159	163
AI326167	7	25	7	7	10	7	8	49	10	21	57	89	7	11	8	9	12	8	7	15	9	16	25	19	7	28	7	7	9	13	10	18	10	14	22	33
AI326202	6	6	6	6	6	6	4	5	4	4	4	4	4	4	5	4	5	5	5	5	5	5	5	5	6	6	6	6	6	6	6	6	6	6	6	6
AI326206	2	2	2	2	2	2	2	2	2	2	2	2	2	2	2	2	2	2	2	2	2	2	2	2	2	2	2	2	2	2	2	2	2	2	2	2
AI326252	387	378	397	383	369	371	373	340	360	349	326	348	317	341	320	319	302	315	379	366	381	370	369	356	394	349	384	375	374	341	358	354	372	357	350	343
AI326272	93	84	90	106	98	86	63	40	68	69	72	61	21	18	24	25	27	29	66	88	78	76	68	79	77	72	76	80	81	78	115	87	111	116	102	100
AI326285	5	5	5	5	5	5	5	5	5	5	5	5	5	5	5	5	5	5	5	5	5	5	5	5	5	5	5	5	5	5	5	5	5	5	5	5
AI326320	232	209	277	220	220	222	215	165	212	192	196	188	243	197	212	199	200	205	223	160	193	221	189	163	342	251	340	337	321	282	258	207	226	239	221	216
AI326328	6	6	6	6	6	6	6	6	6	6	6	6	6	6	6	6	6	6	6	6	6	6	6	6	6	6	6	6	6	6	6	6	6	6	6	6
AI326356	5	5	5	5	5	5	4	4	4	4	4	4	5	5	5	5	5	5	5	5	5	5	5	5	5	5	5	5	5	5	5	4	5	4	4	4
AI326372	4	4	4	4	4	4	4	4	4	4	4	4	4	4	4	4	4	4	4	4	4	4	4	4	4	4	4	4	4	4	4	4	4	4	4	4
AI326418	31	94	33	31	31	44	21	173	29	33	44	79	23	65	23	22	35	36	19	63	14	18	28	29	32	94	37	32	38	45	32	89	26	29	30	43
AI326423	629	662	562	640	592	606	336	372	345	330	349	354	402	361	361	355	451	389	521	502	465	527	525	482	486	513	486	483	475	540	544	486	519	441	489	469
AI326425	31	39	22	26	26	29	15	45	18	22	25	26	12	16	13	12	16	20	13	30	14	16	16	20	13	32	19	18	20	19	24	34	23	22	26	34
AI326469	4	4	4	4	4	4	4	4	4	4	4	6	5	4	4	4	4	4	4	4	4	4	4	5	4	4	4	4	4	4	4	4	4	4	4	4
AI326478	456	371	454	418	426	395	463	372	442	458	394	365	264	260	250	258	263	232	230	193	227	217	207	196	402	378	425	417	418	393	446	409	455	445	421	416
AI326546	9	8	9	8	8	9	8	9	8	8	8	9	9	9	9	9	9	9	9	9	9	9	9	9	9	9	9	8	8	9	8	8	8	8	9	9
AI326876	3	3	3	3	3	3	3	3	3	3	3	3	3	3	3	3	3	3	3	3	3	3	3	3	3	3	3	3	3	3	3	3	3	3	3	3
AI326880	457	1576	470	561	640	766	461	1912	519	520	793	1075	389	1534	424	510	1280	924	468	1746	424	493	886	908	563	1037	595	650	650	770	492	1855	486	513	606	958
AI326893	116	75	137	105	99	88	88	53	86	70	59	61	76	64	75	60	61	48	82	54	79	71	56	56	146	82	121	131	118	105	108	82	96	90	87	75
AI326956	7	7	8	7	7	7	8	7	7	7	7	7	7	8	7	8	8	8	7	7	7	7	8	7	7	8	8	8	8	8	7	7	7	7	8	7
AI326975	6	6	7	6	6	6	6	6	6	6	6	6	6	6	6	6	6	6	6	6	6	6	6	6	6	6	6	6	6	6	6	6	6	6	6	6
AI326984	5	5	5	5	5	5	4	4	4	4	4	4	4	4	4	4	4	4	5	5	5	5	5	5	4	4	4	4	4	4	5	5	5	5	5	5
AI327005	252	216	229	242	226	205	178	170	175	191	176	183	258	254	256	234	216	254	267	247	285	255	218	242	246	204	235	238	247	206	232	239	245	228	228	224
AI327006	5	5	5	5	5	5	6	6	6	6	6	6	6	6	6	6	7	6	6	6	6	6	6	6	5	6	5	5	5	6	6	6	6	6	6	6
AI327023	647	572	656	626	602	661	780	651	728	726	677	684	658	639	680	628	554	642	510	481	540	526	493	502	658	589	582	612	578	592	613	577	636	620	587	595
AI327038	87	81	67	84	90	86	174	132	147	135	129	96	218	206	232	222	219	219	163	166	180	177	162	166	76	78	76	58	66	72	72	71	80	68	76	76
AI327078	1136	1024	1210	1127	1057	1057	4306	3108	4105	3841	3883	3664	4463	3553	4085	4193	3903	3959	1255	954	1200	1189	1111	1046	1266	1046	1278	1236	1180	1139	931	814	919	868	1043	844
AI327318	20	21	23	19	20	21	16	17	18	20	19	22	18	20	19	20	20	19	14	16	14	16	15	16	13	14	13	13	14	14	15	16	16	16	19	18
AI327345	5	5	5	5	5	5	5	5	5	5	5	5	5	5	5	5	5	5	5	5	5	5	5	5	5	5	5	5	5	5	5	5	5	5	5	5
AI327364	5	5	5	5	4	5	5	5	5	5	5	5	5	5	5	5	5	5	5	6	5	5	5	5	7	6	7	7	6	7	5	5	5	5	5	5
AI327383	11	13	12	10	11	11	15	13	13	11	11	12	12	16	11	12	11	12	11	12	12	11	12	11	11	10	11	10	11	11	9	10	9	9	10	9
AI327392	1077	959	1074	1108	1056	993	1069	926	1074	923	1022	1032	1188	1139	1200	1135	1142	1181	1134	1031	1173	1145	1102	1030	951	854	903	956	938	871	1139	1011	1100	1071	995	1019
AI385482	153	384	138	137	121	146	134	1694	119	155	242	493	165	752	174	189	509	450	155	1164	182	175	328	378	111	225	101	106	100	119	133	654	123	132	130	183
AI385532	6	5	5	8	6	6	15	22	13	16	18	19	17	30	16	17	16	19	7	16	7	7	9	11	8	10	8	9	9	8	7	7	7	8	7	8
AI385540	4	4	4	4	4	4	4	4	4	4	4	4	4	4	4	4	4	4	4	4	4	4	4	4	4	4	4	4	4	4	4	4	4	4	4	4
AI385584	7	7	7	7	7	7	7	7	7	7	7	7	7	7	7	7	7	7	7	7	7	7	7	7	7	7	7	7	7	7	7	7	7	7	7	7
AI385586	300	278	314	288	276	276	317	317	317	316	317	295	286	267	295	280	266	252	254	220	234	244	234	231	247	246	254	258	258	261	331	320	322	317	379	305
AI385617	6	6	6	6	6	6	6	6	6	6	6	6	7	7	7	7	7	7	7	7	7	7	7	7	6	6	6	6	6	6	6	6	6	6	6	6
AI385618	4	4	4	4	4	4	4	4	4	4	4	4	4	4	4	4	4	4	4	4	4	4	4	4	4	4	4	4	4	4	4	4	4	4	4	4
AI385669	3	3	3	3	3	3	3	3	3	3	3	3	3	3	3	3	3	3	3	3	3	3	3	3	3	3	3	3	3	3	3	3	3	3	3	3
AI385733	14	14	15	13	15	14	10	14	11	10	11	12	7	6	7	6	6	6	10	9	9	9	9	9	9	9	9	9	9	9	17	18	16	18	18	18
AI385771	391	634	408	449	448	494	470	690	491	585	627	661	590	738	615	732	922	785	598	830	614	676	841	829	374	491	376	375	375	409	503	654	507	536	557	612
AI385992	4	4	4	4	4	4	4	4	4	4	4	4	4	4	4	4	4	4	4	4	4	4	4	4	4	4	4	4	4	4	4	4	4	4	4	4
AI391218	1322	1274	1307	1277	1325	1279	1510	1359	1500	1477	1493	1343	1183	1025	1206	1065	1076	1090	1226	994	1151	1089	1040	1106	1033	1098	1159	1087	1180	1093	1266	1155	1258	1233	1186	1202
AI413098	450	467	474	441	471	481	462	339	414	400	373	382	337	302	333	302	317	315	377	329	359	356	346	356	411	365	381	405	404	414	445	407	426	433	452	387
AI413154	3	3	3	3	3	3	3	3	3	3	3	3	3	3	3	3	3	3	3	3	3	3	3	3	3	3	3	3	3	3	3	3	3	3	3	3
AI413223	4	6	4	5	5	4	17	19	19	22	23	23	76	80	77	67	63	48	62	44	61	75	71	53	7	7	9	9	9	7	10	8	7	8	7	8
AI413233	4	4	4	4	4	4	4	4	4	4	4	4	4	5	4	4	4	4	4	4	4	4	4	4	4	4	4	4	4	4	4	4	4	4	4	4
AI413236	33	33	35	37	32	38	21	20	22	23	25	23	32	33	32	33	31	34	29	34	34	36	30	33	37	33	34	32	33	35	36	37	38	45	37	30
AI413247	7	7	7	7	7	7	8	8	8	8	8	8	8	8	8	8	8	8	7	7	7	7	7	7	7	7	7	7	7	7	7	7	7	7	7	7
AI413361	11	12	10	12	10	10	14	12	16	14	17	14	14	12	12	11	12	12	13	14	13	12	12	15	10	10	12	11	11	10	12	12	14	10	9	14
AI413389	5	5	5	5	5	5	5	5	5	5	5	5	5	5	5	5	5	5	5	5	5	5	5	5	5	5	5	5	5	5	5	5	5	5	5	5
AI413460	21	22	22	20	22	22	34	36	34	35	34	34	37	42	37	41	37	40	32	33	30	31	32	31	22	23	20	21	21	20	29	29	28	30	31	29
AI413502	6	6	6	6	6	7	6	7	6	6	6	6	6	7	6	6	6	6	5	5	5	5	6	5	6	6	6	5	6	6	7	11	6	7	7	7
AI413530	6	6	6	6	6	6	8	8	8	8	8	9	7	7	7	7	7	7	4	4	4	4	4	4	5	5	5	5	6	5	4	4	4	4	4	4
AI413680	20875	22832	20568	21517	22903	22344	22585	22555	22605	22566	22465	21852	22386	21664	23054	20916	22706	21744	22256	19104	20842	19317	19696	19418	21634	22468	21794	22925	22139	21402	21533	19619	21984	21213	18572	20850
AI413696	12	12	14	13	12	12	12	12	12	12	12	12	16	20	17	17	17	18	11	13	11	11	11	11	12	12	12	12	12	12	8	9	8	8	8	8
AI413722	4	4	4	5	4	4	14	17	13	16	15	15	15	15	14	15	12	16	7	7	8	7	6	6	4	4	5	4	4	4	5	5	6	5	5	5
AI413817	5	5	5	5	5	5	5	5	5	5	5	5	5	5	5	5	5	5	5	5	5	5	5	5	5	5	5	5	5	5	5	5	5	5	5	5
AI413838	5	5	5	5	5	5	5	5	5	5	5	5	5	5	5	5	5	5	5	5	5	5	5	5	5	5	5	5	5	5	5	5	5	5	5	5
AI413840	6	5	5	5	5	5	5	5	5	5	5	5	5	5	5	5	5	5	4	4	4	4	4	4	5	5	5	5	5	5	4	4	4	4	4	4
AI413918	5	5	5	5	5	5	5	5	5	5	5	5	5	5	5	5	5	5	5	5	5	5	5	5	5	5	5	5	5	5	5	5	5	5	5	5
AI413999	4	4	4	4	4	4	4	4	4	4	4	4	4	4	4	4	4	4	3	3	4	3	3	3	4	4	4	4	4	4	4	4	4	4	4	4
AI414004	5	5	4	5	4	5	4	3	4	3	4	3	3	3	3	3	3	3	4	4	4	4	4	4	4	4	4	4	4	4	4	4	4	4	4	4
AI414041	5	5	5	5	5	5	5	5	5	5	5	5	4	4	4	4	4	4	5	5	5	5	5	5	5	5	5	5	5	5	5	5	5	5	5	5
AI414330	4	4	4	4	4	4	5	5	5	5	5	5	5	5	5	5	5	5	5	5	5	5	5	5	5	5	5	5	5	5	5	5	5	5	5	5
AI414399	5	5	5	5	5	5	5	5	5	5	5	5	5	5	5	5	5	5	5	5	5	5	5	5	5	5	5	5	5	5	5	5	5	5	5	5
AI414504	4	4	4	4	4	4	4	4	4	4	4	4	5	5	5	5	5	5	5	5	5	5	5	5	4	4	4	4	4	4	4	6	5	4	4	4
AI414526	5	5	5	5	5	5	8	5	5	5	5	5	5	4	5	4	4	4	6	5	5	5	5	5	5	5	5	6	5	5	5	5	5	5	5	5
AI414736	5	5	5	5	5	5	5	5	5	5	5	5	5	5	5	5	5	5	5	5	5	5	5	5	5	5	5	5	5	5	5	5	5	5	5	5
AI414870	6	6	6	6	6	6	6	6	6	6	6	6	6	6	6	7	6	7	6	6	6	6	6	6	6	6	6	6	6	6	6	6	6	6	6	6
AI414902	4	4	4	4	4	4	4	4	4	4	4	4	4	4	4	4	4	4	4	5	4	4	4	4	4	4	4	4	4	4	5	5	5	5	5	5
AI414989	8933	8073	9557	8695	8563	8810	11181	10097	10830	10875	10135	10363	10895	11437	11163	11053	10914	11173	12238	12423	12240	12234	11905	12035	9040	8241	8508	8689	8670	8632	9575	9226	9236	10103	9612	9484
AI415066	5	5	5	5	5	5	5	5	5	5	5	5	5	5	5	5	5	5	5	5	5	5	5	5	5	5	5	5	5	5	5	5	5	5	5	5
AI415085	4	4	4	4	4	4	3	3	3	3	3	3	4	4	4	4	4	4	3	3	3	3	3	3	3	3	3	3	3	3	3	3	3	3	3	3
AI415136	5146	5203	4527	5175	5287	4974	5431	5079	5301	5276	5220	5256	6553	6428	6586	6444	6572	6493	6520	6145	6188	6114	6160	6122	4650	4392	4673	4664	4774	4217	4754	4441	4812	4820	4659	4647
AI415161	9	8	10	9	9	9	57	67	54	59	55	63	59	64	76	71	52	74	14	18	15	16	16	16	6	5	6	6	6	6	14	16	15	14	14	14
AI415163	3	3	3	3	3	3	3	3	3	3	3	3	3	3	3	3	3	3	3	3	3	3	3	3	3	3	3	3	3	3	3	3	3	3	3	3
AI415173	6	5	5	6	6	5	4	4	4	4	4	4	4	4	4	4	4	4	4	4	4	4	4	4	5	5	5	5	6	5	5	5	5	5	4	5
AI415184	444	408	438	460	429	404	300	275	287	310	262	289	248	262	258	252	237	256	292	288	296	304	281	300	365	334	352	357	354	357	402	434	415	415	412	399
AI415298	4	4	4	4	4	4	4	4	4	4	4	4	4	4	4	4	4	4	3	3	3	3	3	3	4	4	4	4	4	4	4	4	4	4	4	4
AI415324	6	6	6	6	6	6	7	7	6	6	6	6	8	7	7	7	7	7	6	6	6	6	6	6	6	6	6	6	6	6	5	5	5	5	6	5
AI415371	13	12	11	12	12	11	7	7	7	7	8	7	4	4	5	4	4	4	5	5	6	5	5	6	9	10	10	9	9	9	10	9	9	9	9	10
AI415386	6	5	6	5	5	5	9	10	9	10	9	9	11	10	10	10	10	10	5	5	6	6	5	5	5	5	5	5	5	5	5	5	5	5	6	5
AI415469	5	5	6	5	5	5	19	19	13	11	14	15	6	6	6	6	6	6	13	7	10	8	8	8	7	7	7	7	6	7	7	6	6	5	6	6
AI415636	461	468	525	484	486	466	334	329	373	296	344	371	409	366	431	423	362	382	398	331	384	366	366	356	500	463	510	515	524	471	457	439	429	417	443	458
AI415667	6	6	6	6	6	6	6	6	6	6	6	6	6	6	6	6	6	6	6	6	6	6	6	6	6	6	6	6	6	6	5	5	5	5	5	5
AI415729	7	7	7	7	7	7	7	7	7	7	7	7	7	8	7	7	7	7	7	7	7	8	7	7	7	7	7	7	7	8	7	7	7	7	7	7
AI415730	7	7	7	7	7	7	6	6	6	6	6	6	6	7	6	6	6	6	7	7	7	7	8	6	6	6	6	6	6	6	8	7	7	7	7	7
AI415741	4	4	4	4	4	4	4	4	4	4	4	4	4	4	4	4	4	4	4	4	4	4	4	4	4	4	4	4	4	4	4	4	4	4	4	4
AI425726	6	6	6	6	6	6	6	6	6	6	6	6	6	6	6	6	6	6	6	6	6	6	6	6	6	6	6	6	6	6	6	6	6	6	6	6
AI425735	4	4	4	4	4	4	5	5	5	5	5	5	5	5	5	5	5	5	5	5	5	5	5	5	5	5	5	5	5	5	5	5	5	5	5	5
AI425983	4	4	4	4	4	4	5	5	5	5	5	5	5	5	5	5	5	5	4	4	4	4	4	4	4	4	4	4	4	4	4	4	4	4	4	4
AI426026	4	4	4	4	4	4	4	5	4	4	5	4	4	5	5	4	4	4	5	5	5	5	5	5	6	6	5	6	6	6	5	5	5	5	5	5
AI426148	5	5	5	5	5	5	5	5	5	5	5	5	5	5	5	5	6	5	5	5	5	5	5	5	5	5	5	5	5	5	5	5	5	5	5	5
AI426164	4	4	4	4	4	4	4	4	4	4	4	4	4	5	4	4	4	4	4	4	4	4	4	4	4	4	4	4	4	4	4	4	4	4	4	4
AI426175	161	134	155	140	140	138	165	130	155	180	147	141	100	86	97	85	86	99	94	86	111	108	96	98	157	145	150	157	150	153	142	155	156	154	175	146
AI426237	6	6	6	6	6	6	6	6	6	6	6	6	6	6	6	6	6	6	6	6	6	6	6	6	6	6	6	6	6	6	6	6	6	6	6	6
AI426339	16	15	19	14	15	15	13	14	12	13	13	14	18	19	18	20	19	19	15	16	16	16	16	16	16	15	14	16	15	15	14	15	14	14	16	14
AI426376	1111	1077	1097	1447	1284	1266	1185	705	1719	1005	1072	1299	870	634	1090	910	754	829	1148	547	1232	816	1142	911	1159	1115	1127	1406	1387	1197	1672	1972	2017	1646	1970	2156
AI426427	3	3	3	3	3	3	3	3	3	3	3	3	3	3	3	3	3	3	3	3	3	3	3	3	3	3	3	3	3	3	3	3	3	3	3	3
AI426503	6	6	6	6	6	6	6	6	7	6	7	6	5	5	5	5	5	5	6	6	6	6	6	6	7	7	7	7	7	7	6	6	6	6	6	6
AI426506	6	6	6	6	6	6	5	5	5	5	5	5	4	4	4	5	4	4	3	3	3	3	3	3	5	5	5	5	5	5	3	3	3	3	3	3
AI426517	8	9	7	7	7	7	9	9	8	8	8	8	13	16	11	12	17	13	10	12	10	10	10	11	8	8	8	7	7	7	8	9	7	8	8	8
AI426778	5	5	5	5	5	5	5	5	5	5	5	5	5	5	5	6	5	5	5	5	5	5	5	5	5	5	5	5	5	5	5	5	5	5	5	5
AI426862	163	181	175	173	154	164	166	142	159	153	161	151	136	115	134	131	153	132	208	163	188	177	169	182	154	159	161	149	147	153	209	187	203	192	194	195
AI426880	6	6	6	6	6	6	7	8	7	7	7	7	7	7	7	7	8	7	7	8	7	7	7	8	4	4	4	4	4	4	5	5	5	5	5	5
AI426909	6	6	6	6	6	6	6	6	6	7	6	6	6	6	7	6	6	6	6	7	6	6	6	6	6	6	6	7	6	6	6	6	6	6	6	6
AI426973	37	73	50	38	54	52	32	36	38	34	56	52	18	21	18	23	22	21	27	31	26	33	48	41	49	74	59	60	60	63	57	61	60	52	61	59
AI427073	5	4	4	4	4	4	6	5	5	5	5	5	6	6	6	6	6	6	4	4	4	4	4	4	5	5	5	5	5	5	5	5	5	5	5	5
AI427465	4	4	4	4	4	4	3	3	3	3	3	3	3	3	3	3	3	3	3	3	3	3	3	3	3	3	3	3	3	3	3	3	3	3	3	3
AI427540	4	4	4	4	4	4	4	4	4	4	4	4	4	4	4	4	4	4	4	4	4	4	4	4	4	4	4	4	4	4	4	4	4	4	4	4
AI427549	8	8	8	8	7	8	11	12	11	11	11	12	13	14	14	14	14	14	7	7	7	7	7	7	7	7	7	7	7	7	8	8	8	8	8	8
AI427602	90	86	76	87	110	84	55	38	55	41	46	42	29	31	31	25	33	22	47	39	42	41	43	38	61	60	67	61	64	64	89	65	79	80	68	69
AI427762	5	5	5	5	5	5	5	4	5	5	5	5	4	4	4	5	4	4	5	5	5	5	5	5	4	4	4	4	4	4	4	4	4	4	4	4
AI427778	35	34	38	44	43	49	89	74	77	92	78	70	84	85	81	87	72	90	76	97	95	94	91	86	13	24	24	18	22	25	33	38	31	40	32	41
AI427781	5	5	5	5	5	5	5	5	5	5	5	5	5	5	5	5	5	5	4	4	4	4	4	4	4	4	4	4	4	4	4	4	4	4	4	4
AI427790	5	5	5	5	5	5	5	5	5	5	5	5	5	5	5	5	5	5	5	5	5	5	5	5	5	5	5	5	5	5	5	5	5	5	5	5
AI427801	9	9	9	8	8	9	9	9	9	9	9	9	9	10	9	10	10	10	9	9	9	10	9	9	9	9	9	9	9	9	9	9	9	9	9	8
AI427806	359	312	378	353	347	322	317	254	320	285	291	282	361	346	361	330	307	332	356	317	355	350	314	310	380	320	359	370	371	340	391	331	367	369	330	345
AI427892	32	29	33	33	31	34	25	23	25	24	26	27	18	16	17	17	18	17	34	35	37	33	40	39	35	34	29	34	34	36	50	44	54	49	45	53
AI427963	7	7	8	7	7	7	6	6	7	6	7	7	7	7	7	7	7	7	7	7	7	7	7	7	7	7	7	7	7	7	8	7	7	7	7	7
AI428054	7	7	7	7	7	7	9	9	9	9	9	9	7	7	7	7	7	7	5	5	5	6	5	5	5	5	5	5	5	5	5	5	5	5	5	5
AI428078	6	6	6	6	7	6	6	6	6	6	6	6	7	6	6	6	7	6	6	7	7	6	6	6	6	7	7	6	6	6	6	6	7	7	6	6
AI428101	3	3	3	3	3	3	3	3	3	3	3	3	3	3	3	3	3	3	3	3	3	3	3	3	3	3	3	3	3	3	3	3	3	3	3	3
AI428125	4	4	4	4	4	4	4	4	4	4	4	4	4	4	4	4	4	4	4	4	4	4	4	4	4	4	4	4	4	4	4	4	4	4	4	4
AI428127	6	6	6	6	6	6	6	6	7	6	6	6	7	7	7	8	7	7	6	6	6	6	6	6	6	6	6	6	6	6	6	6	6	6	6	6
AI428240	8	9	9	8	8	9	8	9	8	9	9	9	10	11	11	11	11	10	10	10	10	10	11	10	8	8	8	8	8	8	9	9	8	8	9	9
AI428254	384	356	405	404	419	375	307	242	282	282	259	266	325	222	319	317	298	292	284	231	282	312	294	317	356	319	350	354	320	369	292	250	304	278	289	251
AI428811	11	10	13	11	10	10	12	11	10	10	10	10	13	18	12	13	15	13	12	21	13	11	11	11	8	7	9	9	9	8	12	13	13	10	10	9
AI428839	5	5	5	5	5	5	5	5	5	5	5	5	5	5	5	5	5	5	5	5	5	5	5	5	5	5	5	5	5	5	5	5	5	5	5	5
AI428845	3	3	3	3	3	3	3	3	3	3	3	3	3	3	3	3	3	3	3	3	3	3	3	3	3	3	3	3	3	3	3	3	3	3	3	3
AI428888	4	4	5	4	4	4	5	5	5	5	5	5	4	4	4	4	4	4	4	4	4	4	4	4	5	5	5	5	5	5	5	5	5	5	5	5
AI428898	4	5	4	5	5	5	4	4	4	5	4	4	4	5	4	4	4	4	4	5	4	4	4	4	5	5	5	5	5	5	5	6	5	5	5	5
AI428930	4	4	4	4	4	4	4	4	4	4	4	4	4	4	4	4	4	4	4	4	4	4	4	4	4	4	4	4	4	4	4	4	4	4	4	4
AI429069	7	7	7	7	7	7	7	7	7	7	7	7	7	7	7	7	7	7	7	7	7	7	8	7	7	7	7	7	7	7	7	7	7	7	7	7
AI429073	6	6	6	6	6	6	7	7	7	7	7	7	8	8	8	8	8	8	7	7	7	7	7	7	6	6	6	6	6	6	7	6	6	6	7	7
AI429170	5	5	5	5	5	5	5	5	5	5	5	4	5	5	5	5	5	5	5	5	5	5	5	5	5	5	5	5	5	5	5	5	5	5	5	5
AI429178	3	3	3	3	3	3	3	3	3	3	3	3	3	3	3	3	3	3	3	3	3	3	3	3	3	3	3	3	3	3	3	3	3	3	3	3
AI429207	96	103	101	89	95	97	123	98	114	122	119	111	125	111	124	123	127	123	126	122	132	111	129	138	99	98	97	93	100	104	110	97	128	126	119	118
AI429212	6	6	6	6	6	6	6	6	6	6	6	6	6	6	6	6	6	6	6	6	6	6	6	6	6	6	6	6	6	6	6	7	6	7	6	6
AI429241	5	5	5	5	5	5	5	5	5	6	5	5	5	5	6	6	5	5	6	6	6	6	5	5	5	5	5	5	5	5	5	5	5	5	5	5
AI429259	10	10	14	9	9	10	8	8	8	8	8	8	9	9	10	9	9	10	12	12	11	11	12	12	9	9	9	8	9	9	9	9	10	9	10	9
AI429326	8	7	7	7	8	7	4	4	5	4	4	4	4	4	4	4	4	4	4	4	4	4	4	4	4	4	4	4	4	4	4	4	5	4	4	4
AI429363	7	6	6	6	6	6	5	5	5	5	5	5	5	5	5	5	6	5	5	5	5	6	5	5	5	5	5	5	5	5	5	5	5	5	5	5
AI429418	18	16	15	16	16	19	22	25	22	28	24	29	16	16	13	20	14	19	11	12	11	12	13	12	21	23	21	20	21	31	17	26	20	23	35	26
AI429425	5	5	5	5	5	5	5	5	5	5	5	5	5	5	5	5	5	5	5	5	5	5	5	5	5	5	5	5	5	5	5	5	5	5	5	5
AI429562	60	47	52	58	54	51	16	19	16	16	16	17	13	12	15	13	14	13	16	16	15	16	15	16	37	36	36	34	36	30	42	42	41	39	40	41
AI429565	6	6	6	6	6	6	7	7	7	7	7	7	9	9	9	9	9	9	7	7	7	7	7	7	6	6	6	6	6	6	5	5	5	5	5	5
AI429575	2448	2192	2350	2273	2361	2285	2509	2111	2449	2449	2196	2200	2038	1888	2041	1985	1848	1908	2499	2287	2410	2330	2327	2318	2462	2052	2264	2271	2232	2155	2329	2273	2380	2343	2404	2187
AI429609	4	4	4	4	4	4	6	6	6	6	6	6	5	5	5	6	5	5	4	5	5	5	5	5	5	5	5	5	5	5	4	4	4	4	4	4
AI429635	6	6	6	5	6	5	5	5	5	5	5	5	5	5	5	5	5	5	5	5	5	5	5	5	5	5	5	5	5	5	5	5	5	5	5	5
AI429655	6	6	6	6	6	6	6	6	6	6	6	6	6	6	6	6	6	6	6	6	6	6	6	6	6	6	6	6	6	6	6	6	6	6	6	6
AI429738	8	7	7	7	7	7	6	6	6	6	6	7	8	7	7	8	7	7	5	6	6	6	6	7	6	6	6	6	6	6	6	6	6	6	6	6
AI429745	4	4	4	4	4	4	4	4	4	4	4	4	4	4	4	4	4	4	4	4	4	4	4	4	4	4	4	4	4	4	4	4	4	4	4	4
AI429792	61	64	68	58	55	64	55	59	64	55	58	69	62	55	57	58	55	62	60	55	57	57	59	58	89	94	90	90	85	87	60	67	54	61	60	59
AI430409	5	5	5	4	5	5	4	4	4	4	4	4	5	5	5	5	5	5	6	6	6	6	6	6	5	5	5	5	5	5	7	7	7	7	7	7
AI430424	4	4	4	4	4	4	4	4	4	4	4	4	4	4	4	4	4	4	4	4	4	4	4	5	4	4	5	4	4	4	4	4	4	4	5	4
AI430439	20	20	18	24	26	20	36	24	31	28	24	22	32	27	28	27	25	29	44	37	43	40	41	37	23	20	24	23	20	21	21	23	21	22	29	22
AI430801	46	40	42	37	37	34	47	48	47	40	42	44	28	30	29	27	29	29	31	34	30	35	36	32	50	51	66	56	50	53	46	36	31	35	42	42
AI431061	8	7	8	7	7	7	8	7	8	7	7	7	8	8	10	8	8	8	8	7	7	7	7	7	8	7	7	7	8	7	7	7	7	7	7	7
AI447264	6	7	6	6	6	6	6	6	6	6	6	6	6	7	6	7	7	7	6	6	6	6	7	6	6	6	6	6	6	7	6	6	6	6	6	6
AI447325	26	28	28	28	29	28	28	30	26	31	31	29	28	25	23	25	24	25	22	31	30	29	30	36	19	21	19	18	18	19	31	32	33	31	31	32
AI447329	5	5	5	5	5	5	5	5	5	5	5	5	5	5	5	5	5	5	5	5	5	5	5	5	5	5	5	5	5	5	5	5	5	5	5	5
AI447357	6	6	6	6	6	6	7	7	7	7	7	7	6	7	7	7	6	7	6	6	7	7	7	6	6	6	7	6	6	6	7	6	7	7	6	6
AI447438	5	6	5	5	5	5	5	5	5	5	5	5	5	5	5	5	5	5	5	5	5	5	5	5	5	5	5	5	5	5	5	5	5	5	5	5
AI447525	5	5	5	5	5	5	5	4	5	4	4	4	4	4	4	4	4	4	6	5	5	5	5	5	5	5	5	5	5	5	4	4	4	4	4	4
AI447570	4	4	4	4	4	4	4	4	4	4	4	4	4	4	4	4	4	4	4	4	4	4	4	4	4	4	4	4	4	4	4	4	4	4	4	4
AI447596	106	91	108	104	100	90	94	82	125	67	37	37	62	53	46	25	55	38	58	50	49	31	25	31	158	84	144	151	146	127	109	91	92	88	48	50
AI447620	7	7	7	7	7	7	6	6	7	6	6	6	6	6	6	6	6	6	7	7	7	7	7	7	8	7	8	7	7	7	7	7	7	7	7	7
AI447812	6	6	7	7	7	6	7	7	7	8	7	7	7	7	7	7	7	7	7	7	7	7	7	7	8	8	8	8	8	8	7	7	7	6	6	7
AI447822	5	5	5	5	5	5	5	5	5	5	5	5	5	5	5	5	5	5	5	5	5	5	5	5	5	5	5	5	5	5	5	5	5	5	5	5
AI447881	102	106	120	106	111	114	85	68	75	77	77	86	81	70	81	92	63	75	63	53	64	63	63	53	89	81	85	90	101	96	123	90	115	106	116	102
AI447886	6	6	6	6	6	6	6	6	6	6	6	6	4	4	4	4	4	4	6	6	6	6	6	6	5	5	5	5	5	5	6	6	6	6	6	6
AI447935	6	6	6	6	6	6	6	6	6	6	7	8	6	6	6	6	6	6	6	6	7	5	6	6	6	6	6	6	7	6	6	8	6	6	6	6
AI447945	3	3	3	3	3	3	3	3	3	3	3	3	3	3	3	3	3	3	3	3	3	3	3	3	3	3	3	3	3	3	4	4	4	4	3	4
AI448156	6	6	6	6	6	6	5	5	5	5	5	5	6	6	5	6	6	6	6	6	6	6	6	6	6	6	6	6	5	6	8	8	8	9	8	8
AI448238	5	5	5	5	5	5	5	5	5	5	5	5	5	5	5	5	5	5	5	5	5	5	5	5	5	5	5	5	5	5	5	5	5	5	5	5
AI448307	4	4	4	4	4	4	4	4	4	4	4	4	5	5	5	5	5	5	5	5	5	5	5	5	5	5	5	5	5	5	4	4	4	4	4	4
AI448308	6	6	6	6	6	6	6	6	6	6	6	6	6	6	6	6	6	6	6	6	6	6	6	6	6	6	6	6	6	6	6	6	6	6	6	6
AI448322	12	10	11	10	10	11	10	10	10	10	10	12	11	11	12	12	12	11	10	11	10	10	10	11	11	11	11	10	10	11	10	10	10	10	10	10
AI448404	9	9	9	10	10	9	6	6	7	8	7	6	11	11	11	11	12	12	6	7	6	6	6	7	5	6	6	5	6	6	6	7	6	6	6	7
AI448406	5	5	5	5	5	5	5	5	5	5	5	5	5	5	5	5	5	5	5	5	5	5	5	5	5	5	5	5	5	5	6	6	6	6	6	6
AI448485	39	86	46	46	39	44	64	88	57	47	95	116	62	66	56	55	132	107	38	79	41	38	87	81	36	46	37	37	40	36	39	66	38	42	39	48
AI448508	4	4	4	4	4	4	4	4	4	4	4	4	4	4	4	4	4	4	4	4	4	4	4	4	4	4	4	4	4	4	4	4	4	4	4	4
AI448673	4	4	4	4	4	4	4	4	4	4	4	4	4	4	4	4	4	4	4	4	4	4	4	4	4	4	4	4	4	4	4	4	4	4	4	4
AI448729	9	9	9	8	9	9	9	9	9	8	9	9	8	9	9	9	9	9	9	10	12	10	10	10	9	9	9	9	9	9	9	9	9	9	9	9
AI448779	4	4	4	4	4	4	4	4	4	4	4	4	4	4	4	4	4	4	4	4	4	4	4	4	4	4	4	4	4	4	4	4	4	4	4	4
AI448971	4	4	4	4	4	4	4	4	4	4	4	4	4	4	4	4	4	4	4	4	4	4	4	4	4	4	4	4	5	4	4	5	4	4	4	4
AI448973	7	7	7	7	7	7	7	7	7	7	7	7	6	6	6	6	6	6	6	6	6	6	6	6	7	7	7	7	7	7	7	7	7	7	7	7
AI448995	4	4	4	4	4	4	4	3	4	4	3	4	4	4	4	4	4	4	4	4	4	4	4	4	5	5	5	5	5	6	4	4	4	4	4	4
AI449062	213	104	210	188	177	170	239	163	244	182	185	160	139	98	130	110	89	101	145	101	149	139	119	119	200	123	181	187	170	155	250	125	231	203	205	186
AI449077	5	5	5	5	5	5	6	6	6	6	7	6	5	5	5	5	5	5	5	5	5	5	5	5	5	5	5	5	5	5	5	5	5	5	5	5
AI449084	30	31	41	33	33	32	36	38	32	35	35	38	39	39	34	40	33	36	24	29	22	28	24	21	20	20	21	22	22	22	17	21	21	20	19	22
AI449122	8	8	8	8	8	8	8	8	8	8	8	8	8	8	8	9	8	8	8	8	8	8	8	8	9	9	9	9	9	9	9	9	8	9	9	8
AI449126	78	41	75	84	76	74	48	9	49	47	30	19	25	7	26	20	12	18	43	15	38	31	20	19	52	37	54	57	62	60	62	31	61	61	53	45
AI449132	4	4	4	4	4	4	4	4	4	4	4	4	4	4	4	4	4	4	4	4	4	4	4	4	4	4	4	4	4	4	4	4	4	4	4	4
AI449210	5	5	5	5	5	5	5	5	5	5	5	5	5	5	5	5	5	5	5	5	5	5	5	5	5	5	5	5	5	5	5	5	5	5	5	5
AI449267	2	2	2	2	2	2	2	2	2	2	2	2	2	2	2	2	2	2	2	2	2	2	2	2	2	2	2	2	2	2	2	2	2	2	2	2
AI449329	5	5	5	5	5	5	5	5	5	5	5	5	5	5	5	5	5	5	5	5	5	5	5	5	5	5	5	5	5	5	5	5	5	5	5	5
AI449409	5	5	5	5	5	5	5	5	5	5	5	5	6	5	6	5	5	6	6	6	6	6	6	6	6	5	5	5	5	5	5	6	5	5	5	5
AI449439	6	6	6	6	6	6	7	6	6	6	6	6	9	9	9	10	9	9	6	6	6	7	6	7	6	6	6	6	7	7	7	6	6	6	6	6
AI449440	5	5	5	4	4	5	4	4	4	4	4	4	4	4	4	4	4	4	5	5	5	5	5	5	4	5	5	5	5	5	5	5	5	5	5	5
AI449447	6	6	6	6	6	6	6	6	6	6	6	6	6	6	6	6	6	6	7	7	8	7	7	7	6	6	6	6	6	6	7	6	6	6	6	6
AI449520	4	4	4	4	4	4	4	4	4	4	4	4	4	4	4	4	4	4	4	4	4	4	4	4	4	4	4	4	4	4	4	4	4	4	4	4
AI449585	6	14	6	7	7	7	8	10	8	8	11	14	7	7	7	7	7	7	8	9	8	8	9	9	7	14	7	7	7	7	7	9	7	7	8	8
AI449615	3	3	3	3	3	3	4	4	4	4	4	4	4	3	3	3	3	3	4	4	4	4	3	4	4	4	4	4	4	4	3	3	3	3	4	3
AI449670	5	5	6	5	5	6	5	5	5	5	5	5	5	5	5	5	5	5	5	5	5	5	5	5	5	5	5	5	5	5	5	5	5	5	5	5
AI449691	4	4	4	4	4	4	4	4	4	4	4	4	4	4	4	4	4	4	4	4	4	4	4	4	4	4	4	4	4	4	4	4	4	4	4	4
AI449781	6	6	6	6	6	6	7	7	7	7	7	7	6	6	7	6	6	6	5	5	5	5	5	5	6	6	6	6	6	7	6	6	6	6	5	6
AI449799	6	6	6	5	5	6	6	6	6	6	6	6	6	6	6	6	6	6	6	6	6	6	6	6	6	6	6	6	6	6	6	5	6	6	5	6
AI449806	5	5	5	5	5	5	5	5	5	5	5	5	5	5	5	5	5	5	6	6	6	6	6	6	5	5	5	5	5	5	5	5	5	5	5	5
AI449821	3	3	3	3	3	3	3	3	3	3	3	3	3	3	3	3	3	3	3	3	3	3	3	3	3	3	3	3	3	3	3	3	3	3	3	3
AI450072	4	4	4	4	4	4	4	4	4	4	4	4	4	4	4	4	4	4	4	4	4	4	4	4	4	4	4	4	4	4	4	4	4	4	4	4
AI450236	79	67	69	85	74	57	66	29	62	52	57	43	46	27	54	35	33	30	63	36	70	50	50	46	82	67	86	78	85	68	97	66	90	90	63	77
AI450248	13	12	13	10	13	13	13	16	15	13	13	14	14	15	13	15	20	15	13	15	13	13	16	13	18	17	16	18	16	17	15	13	15	14	13	14
AI450336	4	4	4	4	4	4	4	4	4	4	4	4	4	4	4	4	4	4	4	4	4	4	4	4	4	4	4	4	4	4	4	4	4	4	4	4
AI450357	4	4	4	4	5	4	4	4	4	4	4	4	4	4	4	4	4	4	4	4	4	4	4	4	5	5	5	5	5	5	5	5	5	5	5	5
AI450376	4	4	4	4	4	4	4	4	4	4	4	4	4	4	4	4	4	4	4	4	4	4	4	4	3	3	3	3	3	3	4	4	4	4	4	4
AI450388	3	3	3	3	3	3	3	3	3	3	3	3	3	3	3	3	3	3	3	3	3	3	3	3	3	3	3	3	3	3	3	3	3	3	3	3
AI450583	4	4	4	4	4	4	4	4	4	4	4	4	4	4	4	4	4	4	4	4	4	4	4	4	4	4	4	4	4	4	4	4	4	4	4	4
AI450584	578	933	535	542	625	553	298	578	319	301	473	452	305	388	318	310	356	339	432	421	393	334	420	371	667	948	775	747	811	689	590	725	664	559	524	711
AI450773	4	4	4	4	4	4	4	4	4	4	4	4	4	4	4	4	4	4	4	4	4	4	4	4	4	4	4	4	4	4	4	4	4	4	4	4
AI450803	13	6	10	13	12	10	17	8	20	11	8	8	12	8	9	6	6	6	27	10	17	10	8	9	13	9	13	12	13	10	18	10	22	13	11	11
AI450842	6	6	6	6	6	6	6	6	6	6	6	6	6	6	6	6	6	6	6	6	6	7	6	6	6	6	6	6	6	6	6	6	6	6	6	6
AI450929	16405	17252	16348	16549	17100	17027	17082	17222	17077	16814	16761	17207	18506	17246	18604	17907	17883	18063	18488	17217	18216	17700	17629	17784	16865	16532	16070	16715	16521	16250	17454	16416	17437	17107	16858	17359
AI450945	6	6	6	6	6	6	6	5	5	6	5	5	5	5	5	5	5	6	6	5	5	5	5	5	6	6	6	6	6	6	5	5	5	5	5	5
AI450962	46	52	43	53	50	53	110	107	108	94	89	84	79	80	73	83	89	78	80	88	87	85	90	97	55	63	61	56	48	61	62	65	60	66	69	64
AI451001	19	25	17	29	32	30	20	24	42	48	41	35	25	32	34	38	38	29	22	36	28	40	41	39	18	19	17	20	20	24	36	40	41	44	50	50
AI451018	63	59	60	50	60	61	22	26	17	21	22	19	9	10	10	9	8	11	17	16	17	18	19	18	48	43	42	37	43	36	37	36	36	38	45	41
AI451104	22	57	18	22	23	23	16	34	19	16	20	27	22	58	28	31	59	43	20	32	15	22	23	35	26	24	23	22	22	22	13	26	13	14	14	18
AI451250	6	6	6	6	7	6	6	6	6	6	7	8	7	6	6	6	6	7	10	9	10	9	10	10	6	6	7	7	6	8	8	7	8	7	7	8
AI451374	11	11	11	11	12	11	7	7	7	7	8	7	16	17	16	17	18	18	9	10	10	10	12	11	10	11	10	10	10	12	10	12	11	11	14	12
AI451392	4	4	4	4	4	4	6	6	6	6	6	6	6	6	6	6	6	6	4	4	4	4	4	4	4	4	4	4	4	4	4	4	4	4	4	4
AI451414	5	5	5	5	5	5	5	5	5	5	5	5	5	5	5	5	5	5	5	5	5	5	5	5	5	5	5	5	5	5	5	5	5	5	5	5
AI451419	6	6	6	6	6	6	6	6	6	6	6	6	6	6	6	6	6	6	6	6	6	6	6	6	6	6	6	6	6	6	6	6	6	6	6	7
AI451448	11	10	10	10	10	11	10	10	10	10	10	10	12	12	11	12	11	12	9	9	9	9	9	9	9	9	9	9	9	9	10	10	10	10	12	12
AI451461	8	8	8	10	8	8	9	10	9	10	10	10	10	10	10	10	9	10	8	11	10	11	10	10	6	6	6	6	5	6	6	6	6	7	6	6
AI451465	53	49	45	54	39	46	36	29	38	34	30	30	28	28	28	29	26	33	51	36	46	38	35	44	58	46	44	51	48	45	59	50	40	46	44	47
AI451467	42	24	41	39	33	27	27	9	26	14	11	9	42	38	34	27	26	33	30	32	35	22	18	22	39	19	48	41	36	29	35	27	27	24	19	14
AI451480	6	6	6	6	6	6	6	6	6	6	6	7	8	7	6	6	6	6	9	7	8	7	9	8	6	6	6	6	6	6	6	6	6	6	6	7
AI451488	4	4	4	4	4	4	4	4	4	4	4	4	4	4	4	4	4	4	4	4	4	4	4	4	4	4	4	4	4	4	4	4	4	4	4	4
AI451506	47	46	55	49	36	43	28	27	29	32	30	30	23	31	22	27	26	25	34	38	34	34	34	34	49	48	43	47	46	50	39	59	48	57	53	48
AI451513	4	4	4	4	4	4	4	4	4	4	4	4	4	4	4	4	4	4	4	4	4	4	4	4	4	4	4	4	4	4	4	4	4	4	4	4
AI451536	5	5	5	5	5	5	5	5	5	5	5	5	5	5	5	6	5	5	5	5	5	5	5	5	5	5	5	5	5	5	5	5	5	5	5	5
AI451538	10	7	9	8	8	7	13	8	11	9	10	8	13	7	7	7	7	7	11	6	8	6	6	6	10	9	11	9	8	9	13	7	7	7	7	8
AI451553	10	10	10	9	9	10	9	10	10	9	10	10	10	12	11	11	11	11	10	10	10	10	10	11	10	10	10	10	10	10	10	10	10	11	10	10
AI451554	5	5	5	5	5	5	5	5	5	5	5	5	5	5	5	5	5	5	5	5	5	5	5	5	5	5	5	5	5	5	5	5	5	5	5	5
AI451585	56	55	57	57	62	56	52	49	52	50	53	48	50	54	58	59	55	52	49	47	47	49	49	48	69	63	65	74	67	62	83	71	79	77	80	80
AI451602	5	7	8	6	7	7	11	11	11	11	11	12	13	13	13	13	15	14	9	9	9	9	9	9	5	6	6	5	6	6	10	9	9	9	9	9
AI451630	4	4	4	4	4	4	5	5	5	5	5	5	4	4	4	4	4	4	5	5	5	5	5	5	5	5	5	5	5	5	4	4	4	4	4	4
AI451642	92	99	96	90	98	110	55	54	66	64	64	57	62	60	60	62	58	55	43	50	46	47	48	51	71	79	72	63	73	83	60	56	64	64	59	64
AI451838	4	4	4	4	4	4	4	4	4	4	4	4	4	4	4	4	4	4	4	4	4	4	4	4	6	6	6	6	6	6	4	4	4	4	4	4
AI451865	108	103	103	88	105	104	112	98	107	109	102	108	112	101	100	111	105	98	128	146	141	129	133	146	85	83	94	85	82	89	84	89	90	91	96	85
AI451920	6	7	6	7	7	7	5	5	6	5	5	5	5	6	5	6	6	6	7	6	6	7	6	6	6	7	6	7	6	6	7	8	7	7	7	8
AI451985	259	240	248	280	254	255	166	255	177	165	181	189	148	206	141	148	206	159	166	211	155	157	146	157	203	222	218	220	206	211	213	215	186	179	167	184
AI452037	5	5	5	5	5	5	5	5	5	5	5	5	5	5	5	5	5	5	5	5	5	5	5	5	5	5	5	5	5	5	5	5	5	5	5	5
AI452045	7	7	8	8	7	7	9	8	9	8	7	8	8	8	8	8	10	9	9	7	8	7	7	7	8	8	10	8	8	8	9	7	8	7	7	7
AI452057	6	6	6	6	6	7	10	11	10	10	10	10	13	10	14	13	11	12	5	5	6	5	6	5	13	14	13	14	12	13	11	9	9	9	10	10
AI452098	72	103	76	78	71	86	82	111	91	85	104	139	114	132	111	123	154	144	109	139	115	110	148	143	78	99	73	74	80	89	82	101	88	83	105	105
AI452102	6	6	6	6	6	6	6	6	6	6	6	6	6	6	6	6	6	6	6	6	6	6	6	6	6	6	6	6	6	6	6	6	6	6	6	6
AI452119	4	4	4	4	4	4	4	4	4	4	4	4	5	5	5	5	5	5	3	3	3	3	3	3	3	3	3	3	3	3	4	4	4	4	4	4
AI452122	7	7	7	7	6	6	4	4	4	4	4	4	4	5	4	4	4	5	5	4	5	4	5	5	5	4	4	5	4	4	7	7	7	7	6	7
AI452146	19	13	18	21	21	15	23	20	21	21	25	21	33	20	25	31	24	23	22	21	23	24	21	24	13	11	12	12	12	11	14	12	14	15	15	17
AI452150	4	4	4	4	4	4	4	4	4	4	4	4	4	4	4	4	4	4	4	4	4	4	4	4	4	4	4	4	4	4	4	4	4	4	4	4
AI452166	14	13	17	12	12	13	23	35	21	21	22	23	16	18	16	18	17	17	14	16	15	16	16	15	15	15	14	14	14	15	13	14	12	14	15	13
AI452177	5	5	5	5	5	5	5	5	5	5	5	5	5	5	5	5	5	5	5	5	5	5	5	5	5	5	5	5	5	5	5	5	5	5	5	5
AI452182	7	7	7	7	7	7	9	9	8	8	9	10	12	13	12	13	13	12	9	9	9	9	8	9	9	9	9	8	9	9	8	8	8	8	8	9
AI452210	8	8	8	8	8	8	8	8	8	8	8	8	9	8	8	8	8	8	8	8	8	8	8	9	8	8	8	8	8	9	8	8	8	8	8	8
AI452215	5	5	5	5	5	5	5	5	5	5	5	5	5	6	5	5	5	5	5	5	5	5	5	5	5	5	5	5	5	5	5	5	5	5	5	5
AI452290	5	4	5	4	5	4	10	4	5	4	4	4	5	4	4	4	5	4	6	5	6	4	4	4	7	4	5	5	4	4	6	5	6	4	4	4
AI461619	5	5	5	5	5	5	6	6	6	6	6	6	5	5	5	5	5	5	5	5	6	5	6	5	5	5	5	5	5	5	5	6	5	5	5	5
AI461691	10	11	10	11	11	10	10	9	10	9	9	9	6	6	6	6	6	6	7	8	7	8	8	9	6	6	6	6	6	7	5	6	5	5	5	5
AI461712	485	449	488	500	493	539	529	430	486	521	484	490	320	300	343	326	337	305	413	428	427	444	436	437	447	459	485	491	478	472	532	495	548	590	532	520
AI461774	4	4	4	4	4	5	7	7	7	7	7	7	5	5	5	5	5	5	5	5	5	5	5	5	5	5	5	5	5	5	5	4	4	4	5	5
AI462015	1435	13620	1198	3558	6868	11059	390	12055	2508	8747	12903	14102	896	5933	3615	8180	9067	6982	885	8187	2280	7563	10422	9742	1805	16512	1853	3454	7820	11821	921	9790	2806	7480	12043	13896
AI462038	5	5	5	5	5	5	5	5	5	5	5	5	5	5	5	5	5	5	5	5	5	5	5	5	5	5	5	5	5	5	5	5	5	5	5	5
AI462064	8	8	7	7	7	8	6	6	6	6	6	6	6	7	6	7	6	6	6	6	6	6	6	6	8	8	8	8	8	7	8	8	7	7	7	7
AI462089	5	5	6	6	6	5	4	4	4	4	4	4	4	4	4	4	4	4	4	4	4	4	4	4	4	4	4	4	4	4	4	5	4	4	4	4
AI462171	5	5	5	5	5	5	5	5	5	5	5	5	5	5	5	5	5	5	5	5	5	5	5	5	6	5	5	5	5	5	5	5	5	5	5	5
AI462244	360	354	362	362	372	371	476	396	476	461	424	418	491	468	498	526	467	513	521	508	520	508	509	518	324	297	300	289	316	308	359	345	359	358	349	337
AI462269	4	4	4	4	4	4	4	4	4	4	4	4	4	4	4	4	4	4	4	4	4	4	4	4	4	4	4	4	4	4	4	4	4	4	4	4
AI462296	23	21	23	21	22	23	15	16	15	16	18	15	21	19	25	21	20	18	19	17	17	18	18	16	23	25	23	23	26	26	17	19	20	18	19	19
AI462524	4	4	4	4	4	4	4	4	4	4	4	4	4	4	4	4	4	4	4	4	4	4	4	4	4	4	4	4	4	4	4	4	4	4	4	4
AI462560	5	5	5	6	5	5	5	5	5	5	5	5	5	5	5	5	5	5	5	5	5	5	5	5	5	5	5	5	5	5	5	5	6	5	5	5
AI462635	39	35	35	41	40	37	43	43	41	40	36	41	39	38	38	39	37	40	20	20	22	21	20	20	21	22	21	21	20	22	32	34	32	33	35	37
AI462674	5	5	5	5	5	5	4	4	4	4	4	4	4	4	4	4	4	4	4	4	4	4	4	4	5	5	5	5	5	5	5	5	5	5	5	5
AI462839	4	4	4	4	4	4	3	3	3	3	3	3	4	4	4	4	4	4	4	4	4	4	4	4	4	4	4	4	4	4	4	3	3	4	3	3
AI462870	8	8	8	9	8	9	10	10	10	10	11	10	8	9	8	8	9	8	8	7	8	7	9	8	7	8	8	7	7	7	11	11	11	11	11	11
AI462873	4	4	4	4	4	4	4	4	4	4	4	4	4	4	4	4	4	4	4	4	4	4	4	4	4	4	4	4	4	4	4	4	4	4	4	4
AI462899	7	7	7	7	7	7	7	7	7	7	7	7	9	9	9	9	9	9	7	7	7	7	7	7	7	7	7	7	7	7	8	8	8	8	8	8
AI463033	4	4	4	4	4	4	6	6	6	6	6	6	7	7	7	7	6	6	7	7	7	7	7	7	7	7	7	7	7	8	4	4	4	4	4	4
AI463042	78	40	80	92	75	41	78	57	92	29	18	22	43	55	43	19	39	32	60	58	54	27	14	27	51	24	58	59	57	26	86	54	78	57	15	22
AI463070	8	8	9	8	8	8	8	8	8	8	8	8	9	9	9	9	9	9	9	9	9	9	9	9	7	7	7	7	7	7	8	8	8	8	8	8
AI463215	3689	3164	3683	3669	3518	3467	3889	3200	3812	3617	3355	3394	4459	4041	4376	4478	4031	4127	4158	3964	4339	4393	3951	4101	4024	3592	4027	3954	3871	3966	3408	3246	3519	3505	3445	3268
AI463328	118	92	113	112	108	96	64	67	76	65	73	74	78	70	67	64	77	57	88	71	79	75	69	65	160	122	157	157	143	135	109	99	92	106	81	101
AI463408	10	10	10	10	10	10	9	9	9	9	9	9	9	9	9	9	9	9	10	9	9	10	9	10	10	10	10	10	10	10	10	9	9	10	10	10
AI463477	5	5	5	5	5	5	5	5	5	5	5	5	5	5	5	5	5	5	5	5	5	5	5	5	5	5	5	5	5	5	5	5	5	5	5	5
AI463693	5	5	5	5	5	5	5	5	5	5	5	5	5	5	5	5	5	5	5	5	5	5	5	5	5	5	5	5	5	5	5	5	5	5	5	5
AI463873	6	6	6	6	6	6	6	6	6	6	6	6	6	6	6	6	6	6	6	6	6	6	6	6	6	6	6	6	6	6	6	6	6	6	6	6
AI464127	5	5	5	5	5	5	5	5	5	5	5	5	5	5	5	5	5	5	5	5	5	5	5	5	5	5	5	5	5	5	5	5	5	5	5	5
AI464135	5	5	5	5	5	5	7	8	7	7	7	7	7	7	7	7	7	7	5	5	5	5	5	5	5	5	5	5	5	5	5	5	5	5	5	5
AI464148	23	21	22	20	17	16	19	17	15	13	12	15	13	22	16	11	14	18	15	19	16	10	10	18	45	35	61	52	46	36	22	29	22	21	14	14
AI464159	8	8	9	8	8	8	8	8	8	8	8	9	9	9	9	10	10	10	8	8	8	10	9	9	9	9	9	9	9	9	8	8	8	8	8	8
AI464196	8	7	8	8	9	8	7	7	7	7	7	7	6	6	6	6	6	6	6	6	6	6	6	6	8	9	8	9	11	8	8	8	8	8	9	8
AI464220	6	6	6	6	6	6	6	6	6	6	6	6	6	6	6	6	6	6	6	6	6	6	6	6	6	6	6	6	6	6	6	6	6	6	6	6
AI464221	4	4	4	4	4	4	4	4	4	4	4	4	4	4	4	4	4	4	4	4	4	4	4	4	4	4	4	4	4	4	4	4	4	4	4	4
AI464227	4	4	4	4	4	4	4	4	4	4	4	4	4	4	4	4	4	4	4	4	4	4	4	4	4	4	4	4	4	4	4	4	4	4	4	4
AI464302	5	5	5	5	5	5	5	5	5	5	5	5	5	5	5	5	5	5	5	5	5	5	5	5	5	5	5	5	5	5	5	5	5	5	5	5
AI464581	11	15	12	12	11	10	10	11	10	9	9	9	13	13	12	13	16	17	11	12	10	11	11	11	11	11	12	11	11	11	11	13	10	11	10	10
AI464657	10	10	11	10	11	10	9	9	9	9	9	9	11	10	10	10	10	10	7	7	7	7	7	7	9	9	9	9	9	9	10	10	9	10	10	10
AI465173	7	7	7	7	7	7	6	6	7	7	7	7	6	6	6	7	6	6	7	7	8	7	7	7	6	6	6	6	7	6	7	6	7	6	6	8
AI465236	13	13	13	13	13	11	18	17	18	16	14	16	15	19	18	15	16	17	18	17	15	17	15	17	10	10	11	10	11	10	10	11	10	11	9	11
AI465359	6	6	6	6	6	6	6	6	6	6	6	6	7	7	7	7	7	7	6	6	6	6	6	6	5	5	5	5	5	5	5	5	5	5	5	5
AI465391	14	11	10	12	15	12	17	21	16	15	9	12	18	16	25	13	14	15	19	12	16	15	11	12	12	8	12	11	9	11	9	8	11	8	8	8
AI465422	23	34	25	27	30	33	15	15	17	13	19	20	17	21	18	22	20	20	17	18	16	18	23	20	19	27	24	22	22	26	28	34	31	31	34	46
AI465495	16	15	16	16	15	16	12	13	15	14	13	16	12	13	12	12	12	13	16	17	14	16	21	18	15	16	15	14	15	16	13	12	14	15	13	13
AI465509	4	4	5	4	5	5	5	5	5	5	5	5	5	5	5	5	5	5	5	4	5	5	5	5	4	4	5	4	4	4	5	5	5	5	5	5
AI465523	37	47	39	50	47	37	58	29	81	30	47	32	35	30	32	26	41	32	46	30	32	16	33	37	39	36	57	52	54	34	42	38	41	31	27	32
AI465811	30	19	29	29	28	19	26	19	23	24	15	13	20	20	23	16	16	14	20	18	26	15	12	14	17	13	18	18	17	17	27	17	25	26	20	15
AI466027	12	11	13	13	12	11	8	7	8	8	7	7	7	7	7	7	7	8	11	10	11	10	10	10	10	10	10	12	10	10	12	12	14	12	12	12
AI466222	25	31	32	28	34	32	79	59	78	61	74	77	45	47	47	49	52	37	68	55	46	45	70	44	46	46	39	46	49	43	48	37	41	47	44	48
AI466898	6	6	6	6	6	6	6	6	6	6	6	6	6	6	6	6	6	6	6	6	6	6	6	6	6	6	6	6	6	6	6	6	6	6	6	6
AI467086	10	11	10	11	10	10	9	10	9	9	10	10	11	11	11	11	11	11	10	10	10	10	11	10	10	10	10	10	10	10	10	11	10	10	10	9
AI467457	4	4	4	4	4	4	4	4	4	4	4	4	4	4	4	4	5	4	5	5	4	4	4	4	5	4	4	4	4	4	4	4	4	4	4	4
AI467488	5	5	5	5	5	5	5	5	5	5	5	5	5	5	5	5	5	5	5	5	5	5	5	5	5	5	5	5	5	5	5	5	5	5	5	5
AI467525	6	6	6	6	6	6	6	6	6	6	6	6	6	6	6	6	6	6	6	6	6	6	6	6	6	6	6	6	6	6	6	6	6	6	6	6
AI467545	5	5	5	5	5	5	5	5	5	5	5	5	5	4	4	4	4	4	5	5	5	5	5	5	5	5	5	5	5	5	5	5	5	5	5	5
AI467583	7	6	7	7	7	6	7	7	7	7	8	7	8	7	7	7	7	7	6	5	6	6	6	6	6	6	6	6	7	6	5	5	5	5	5	5
AI467599	96	112	98	105	101	103	128	88	124	136	120	109	68	57	56	68	60	59	84	75	85	88	82	84	64	76	69	62	72	74	94	83	101	95	85	91
AI467654	6	6	6	6	6	6	5	5	5	5	5	5	5	6	5	5	7	6	5	5	5	5	5	6	6	6	6	6	6	6	5	6	7	6	6	6
AI467657	4	4	4	4	4	4	6	8	6	6	6	6	6	6	6	6	6	6	5	5	5	5	5	5	6	6	6	6	6	6	4	4	4	4	4	4
AI480494	79	80	81	78	78	92	71	72	69	76	74	72	61	56	63	66	61	62	74	65	71	73	75	72	72	64	60	68	58	60	75	72	71	71	70	71
AI480533	4	4	4	4	4	4	4	4	4	4	4	4	4	4	4	4	4	4	4	4	4	4	4	4	4	4	4	4	4	4	4	4	4	4	4	4
AI480562	29	33	30	26	23	24	20	18	18	13	15	17	16	17	11	13	14	16	28	31	27	21	33	27	30	28	32	27	25	23	18	20	17	11	15	17
AI480598	69	77	64	65	62	79	98	88	95	86	89	79	153	148	150	130	141	146	153	173	169	162	155	170	61	56	55	51	52	54	80	74	78	83	86	81
AI480619	5	5	5	5	5	5	6	6	6	6	6	6	6	6	6	6	6	6	6	6	6	6	6	5	7	7	7	7	7	7	7	7	7	7	7	7
AI480624	12	12	11	11	13	11	11	12	11	11	11	9	11	13	9	9	9	11	11	10	9	10	9	10	10	9	10	11	8	10	7	8	6	6	6	6
AI480643	3	3	4	3	3	3	3	3	3	3	3	3	4	4	4	4	4	4	3	3	3	3	3	3	3	3	3	3	3	3	3	3	3	3	3	3
AI480644	6	6	6	6	6	6	7	7	7	7	7	7	6	6	6	6	6	6	6	6	6	6	6	6	6	6	6	6	6	6	6	6	6	6	5	6
AI480666	62	62	61	71	86	72	51	31	46	50	46	39	54	48	51	46	43	50	46	42	48	45	47	55	55	54	50	55	54	50	71	60	57	60	56	55
AI480718	25	20	25	23	23	22	24	22	27	21	20	22	11	8	10	8	9	8	8	7	8	7	7	8	33	26	36	33	28	26	34	26	27	24	26	23
AI480750	18	18	19	17	18	19	14	14	14	13	13	14	14	15	14	13	13	15	18	18	20	18	18	18	7	6	6	6	6	6	19	19	20	19	19	17
AI480799	6	6	6	6	6	6	6	6	6	6	6	6	6	6	6	6	6	6	6	6	6	6	6	6	6	6	6	6	6	6	6	6	6	6	6	6
AI480952	14	14	13	13	14	17	14	12	15	12	11	12	10	10	11	10	13	11	16	14	15	14	18	15	14	15	15	15	16	17	16	16	19	16	13	16
AI481026	7	7	7	7	7	7	6	6	6	6	6	6	6	7	6	7	6	6	6	6	6	7	6	6	6	6	6	6	6	6	8	8	8	8	8	8
AI481031	7	7	7	7	7	8	7	7	7	7	7	7	8	8	7	8	7	8	7	7	7	8	8	7	7	7	7	7	7	7	7	7	7	7	7	7
AI481066	9	9	10	9	9	9	9	10	9	9	9	10	10	10	10	11	10	10	9	10	9	10	10	10	9	10	9	9	9	10	9	9	9	9	10	9
AI481067	148	114	157	135	125	125	124	120	124	128	120	103	117	118	104	114	102	117	128	117	119	128	116	114	183	146	161	178	169	148	140	133	134	139	122	133
AI481193	5	5	5	5	5	5	4	4	4	4	4	4	4	4	4	4	4	4	4	4	4	4	4	4	4	4	4	4	4	4	4	4	4	4	4	4
AI481207	5	5	5	5	5	5	5	5	5	5	5	5	6	6	6	6	6	6	5	5	5	5	5	5	5	5	5	5	5	5	5	5	5	5	5	5
[truncated: 37,081 more rows]
