# Supplementary material for: Simcluster: clustering enumeration gene expression data on the simplex space
Source: BMC Bioinformatics. 2007 Jul 11;8:246. doi: 10.1186/1471-2105-8-246 (PMC2147035; doi:10.1186/1471-2105-8-246)
Supplement: Additional file 3 — Simulation data, results and scripts. Contains the script that generated the virtual transcript enumeration data, the dataset used as the basis for the analysis, the results from it, and the conclusions for all tested samples sizes n from 100,000 to 100,000,000. [file 1471-2105-8-246-S3.zip › Exp_Affy_BMM_N=1E8.txt]

affy	CPG_0	CPG_120	CPG_20	CPG_40	CPG_60	CPG_80	LPS_0	LPS_120	LPS_20	LPS_40	LPS_60	LPS_80	PAM2_0	PAM2_120	PAM2_20	PAM2_40	PAM2_60	PAM2_80	PAM3_0	PAM3_120	PAM3_20	PAM3_40	PAM3_60	PAM3_80	PIC_0	PIC_120	PIC_20	PIC_40	PIC_60	PIC_80	R848_0	R848_120	R848_20	R848_40	R848_60	R848_80
	100002736	100028345	99995502	100009104	100001727	100011218	99986516	100004753	99992462	99992858	100001077	99996197	99983379	100003288	99999802	99986945	99996510	100000899	100016238	99989017	100001516	100003264	99994833	99999390	99984599	99987716	100007105	100013523	99990832	100004258	99986596	99992437	100000644	99999429	100006069	100002532
AA014267	258	273	283	251	263	221	168	141	177	208	196	180	609	644	599	630	526	628	264	218	258	310	258	271	805	735	756	806	692	737	442	384	451	452	467	418
AA015094	53	53	52	53	53	53	51	51	51	51	51	51	53	52	52	52	52	52	52	52	52	52	52	52	55	54	55	55	55	54	52	53	52	51	51	51
AA016422	47	47	47	47	47	47	47	46	47	47	47	47	59	59	60	60	59	59	47	47	47	48	47	47	47	47	47	47	47	47	47	47	47	47	47	47
AA016705	88	88	91	89	97	88	114	106	107	100	102	102	120	113	111	117	120	115	95	89	91	95	93	92	108	102	115	109	109	105	103	95	93	104	104	93
AA020017	50	50	50	50	50	50	50	50	50	50	50	50	50	51	50	51	51	50	51	51	51	51	51	51	50	51	50	50	50	51	50	50	50	50	50	50
AA023906	56	56	56	56	56	57	55	55	56	56	56	55	56	56	56	56	56	57	57	66	56	57	56	56	56	56	56	56	56	56	56	56	55	56	55	56
AA024025	305	329	322	304	315	317	185	283	191	206	214	247	273	288	302	294	308	324	311	332	301	329	315	363	205	286	214	200	191	214	236	281	242	237	272	244
AA024086	48	48	48	48	48	48	54	54	55	54	54	54	65	65	71	67	66	65	48	48	48	48	48	48	48	48	48	48	48	48	47	47	47	47	47	47
AA030209	114	123	114	122	102	103	74	70	78	67	66	71	112	124	108	104	133	107	118	151	127	133	181	132	147	144	138	138	157	135	167	174	166	151	160	162
AA034553	11779	11124	12242	11778	10977	10874	10645	9154	10350	10143	9832	10779	10252	9634	9433	9916	9463	9677	10056	9130	10405	10318	9816	9527	13294	11387	13072	13287	13395	12518	11427	11238	11354	11763	12366	11360
AA038464	1386	1247	1387	1352	1181	1185	1361	1197	1168	1156	1030	1122	781	799	804	835	676	886	889	851	846	855	781	910	1457	1249	1199	1315	1171	1099	1380	1439	1306	1367	1340	1150
AA048445	76	76	76	80	76	76	77	78	77	76	78	78	63	74	62	64	66	63	68	70	68	72	69	69	69	70	72	69	70	69	84	83	85	84	86	83
AA049040	7258	8179	8140	6782	7045	6638	4520	6243	5152	4602	5513	5614	6376	7763	5628	7247	7460	6456	4650	4376	4299	4473	4161	4064	15335	11851	14316	16060	13496	11075	6078	8209	5995	5572	7124	7009
AA050777	125089	121073	123090	124917	123986	121183	120407	114407	121243	121104	114786	118285	125217	127244	125541	122937	129382	124554	128016	126723	124610	127504	125260	125047	121911	120760	126288	124999	125866	124721	127657	122695	126129	129519	126289	124618
AA050796	92	89	88	89	91	89	73	77	73	78	75	78	75	76	76	90	82	78	92	89	86	89	86	88	73	75	75	75	75	79	74	92	68	73	73	70
AA051236	48	48	49	48	48	49	48	48	48	48	48	48	49	49	49	49	49	49	49	49	49	49	49	49	49	49	49	49	49	49	49	48	48	49	48	48
AA060162	99	92	92	87	97	93	65	61	69	65	63	62	70	68	63	66	63	64	79	76	78	78	83	86	86	72	86	95	82	84	100	83	97	96	98	90
AA061682	43	43	43	43	43	43	59	54	55	55	66	54	62	62	62	62	62	62	54	47	47	49	48	47	51	53	52	51	51	50	49	49	50	49	49	49
AA067702	1560	1389	1500	1484	1458	1462	1561	1127	1542	1611	1436	1495	982	953	1084	1100	953	1010	1173	1207	1187	1281	1171	1240	1350	1186	1515	1289	1311	1280	1356	1324	1378	1615	1334	1419
AA068868	9237	9373	8761	9038	9407	9463	11325	10390	11605	11301	11243	10871	12891	11671	12892	12375	12514	12887	15397	15238	14676	14426	14719	16434	8414	8860	8692	8265	8564	8758	10882	9148	10613	10583	10487	10491
AA097406	63589	63516	60657	65204	64229	59795	52712	43026	55509	52160	51954	46873	49285	44547	50420	46667	49033	48428	60765	54398	57146	52556	52093	54295	58083	61941	62256	60144	63296	59017	70406	60461	68858	65565	58884	62795
AA103376	80	76	77	75	74	77	71	71	72	71	72	71	72	71	72	71	71	71	75	74	75	76	75	75	76	70	72	71	72	71	88	81	82	82	80	81
AA109251	369	420	558	340	387	444	444	206	420	427	341	234	299	255	283	250	258	245	344	249	434	473	329	356	337	316	382	319	328	400	392	276	344	453	380	377
AA110379	40	40	40	40	40	40	41	40	41	40	40	40	41	41	41	41	41	41	40	40	40	40	40	40	41	41	41	41	41	41	40	40	40	40	40	40
AA110927	9278	8612	9439	9794	9098	9407	10893	9365	11269	10103	9959	9521	9289	9471	9841	8889	9412	9004	12030	11310	11575	10636	11130	10650	7868	7787	8269	8137	8224	7956	9177	8607	9558	9129	8559	8707
AA111022	1262	1320	1553	1282	1307	1251	1413	1183	1234	1408	1235	1130	1520	1446	1520	1489	1445	1396	1760	1704	1769	1658	1484	1744	1452	1378	1474	1534	1417	1511	1380	1273	1552	1361	1412	1325
AA111141	65	65	66	65	65	65	64	73	64	63	64	64	70	70	70	71	73	71	65	67	65	65	65	65	66	66	65	65	65	66	65	65	65	65	65	66
AA111360	104	104	110	98	98	103	101	112	100	101	104	108	109	118	107	120	115	117	103	108	105	111	112	109	106	110	105	104	104	110	103	105	99	103	108	102
AA116393	111	133	115	113	115	123	278	316	295	269	284	325	376	377	367	394	385	375	291	289	340	309	299	325	179	175	166	199	167	193	195	203	198	197	207	211
AA116459	46	45	46	46	46	46	46	45	46	46	46	46	46	46	46	46	46	46	46	46	46	46	46	46	46	46	46	46	46	46	46	45	46	46	46	46
AA119055	50	50	50	50	50	50	50	51	50	50	50	50	50	51	51	51	51	51	51	51	51	51	51	51	50	51	51	50	51	51	51	50	50	50	50	50
AA119213	45	45	45	44	44	44	44	45	44	45	46	45	49	50	51	52	50	50	51	48	49	50	49	48	48	47	47	47	47	47	44	44	45	45	44	44
AA119261	45	45	45	45	45	45	45	46	45	45	45	45	45	45	46	45	45	45	43	43	44	43	45	43	43	43	43	43	43	44	45	45	45	45	45	45
AA119513	23	23	23	23	23	23	23	23	23	23	23	23	32	32	32	32	32	32	23	23	23	23	23	23	23	23	23	23	23	23	23	23	23	23	23	23
AA120741	324	308	294	312	312	358	392	371	352	374	343	319	494	546	483	510	493	555	383	385	446	377	339	405	252	275	252	307	306	282	348	381	344	361	349	372
AA123443	740	468	763	721	563	513	1053	684	846	703	628	681	795	735	850	791	912	642	716	526	634	565	512	493	614	452	671	670	652	642	782	331	559	567	458	331
AA124553	25316	41218	23895	26677	31055	38714	22291	53345	23616	34643	43399	47244	23658	49161	26291	36942	43369	45456	20839	43544	21928	30907	41381	42838	17911	41667	19736	18872	22228	29679	17937	44815	19656	28993	39478	42689
AA124924	827	922	1138	949	850	890	842	733	1033	913	984	783	854	550	763	778	625	743	862	643	820	804	789	749	754	874	805	712	849	869	734	810	827	723	740	879
AA138616	53	53	53	53	53	53	53	53	53	52	53	53	53	53	53	53	53	53	53	53	53	55	53	53	53	53	53	53	53	53	53	53	53	53	53	53
AA138720	1430	1245	1541	1532	1647	1610	1827	1373	1746	1665	1774	1351	685	730	619	614	613	661	515	471	516	471	475	479	817	817	847	773	819	808	1120	984	1101	985	996	974
AA139561	61	61	61	61	63	61	61	61	61	62	61	61	64	63	63	63	62	62	62	62	62	62	62	62	62	62	62	62	62	62	62	62	63	62	61	62
AA139939	55	56	55	56	56	56	56	55	56	56	56	55	60	56	56	56	56	56	56	56	59	56	55	56	56	56	56	56	56	56	56	56	56	56	55	57
AA144045	40	40	40	40	40	40	50	51	49	49	48	49	49	48	49	49	49	49	51	49	49	49	49	49	42	40	40	40	40	40	40	40	40	40	40	40
AA144594	26	26	26	26	26	26	34	33	34	34	34	34	26	26	26	26	26	26	34	34	34	34	34	34	26	26	26	26	26	26	26	26	26	26	26	26
AA144707	47	47	47	47	47	47	47	46	47	47	47	47	46	46	46	46	46	46	47	47	48	47	47	47	47	47	47	47	47	47	47	47	47	47	47	47
AA144866	47	47	47	48	47	47	52	51	52	51	51	51	52	52	52	52	52	52	52	51	51	51	51	51	52	52	52	52	52	52	49	48	49	49	49	49
AA145988	71	71	73	70	70	72	71	71	71	70	71	72	72	73	72	74	73	74	72	73	72	73	73	73	72	73	72	72	72	73	71	71	70	72	74	71
AA152997	148	166	132	175	157	147	150	158	149	189	197	154	84	67	93	122	85	91	168	87	135	138	122	111	144	125	144	159	160	153	116	90	109	119	97	121
AA153045	1276	939	1306	1230	1207	1060	1347	876	1339	1069	952	974	716	642	786	601	629	621	683	621	769	635	685	652	1132	806	1120	1139	1085	980	1195	862	992	1031	900	876
AA153229	51	51	51	51	51	51	51	51	52	52	52	52	51	51	51	51	51	51	52	52	52	55	52	52	52	52	52	52	52	52	51	51	57	51	59	51
AA153477	40686	39528	39865	40021	41323	39340	35589	27981	35366	34636	33270	29915	39005	34323	38346	35307	35345	34689	43322	36835	43275	41444	36863	36645	32573	30823	34467	34089	35091	32833	33163	28013	33481	32329	27755	30116
AA153892	21549	20846	21086	22023	20965	20577	19919	16004	20097	19714	19330	18108	20789	18560	20001	19899	21381	18743	18718	17080	19040	18064	17393	17238	19436	17867	20672	19152	19486	19350	19751	16893	19268	18884	17150	18016
AA162958	99	99	98	98	102	99	93	85	89	87	90	89	107	129	108	134	112	114	83	82	83	87	88	83	89	90	86	85	85	86	111	114	110	111	112	114
AA163908	475	419	464	564	501	466	348	366	386	417	476	401	349	251	387	360	361	232	306	281	338	322	367	351	494	477	475	485	543	525	517	369	579	517	473	488
AA164101	60	61	61	60	61	61	61	62	61	61	61	61	62	62	62	66	62	62	61	61	61	62	62	62	61	61	61	61	61	61	61	61	61	61	62	61
AA165746	45	45	45	47	45	45	52	42	44	42	41	43	50	45	45	48	53	46	51	52	49	47	47	47	51	48	46	49	52	46	50	50	50	52	49	50
AA165749	61	61	60	60	61	61	61	60	61	61	61	60	67	62	62	62	62	62	63	61	62	62	61	62	61	62	62	61	62	61	62	61	62	62	61	61
AA168052	64	65	64	65	65	65	65	64	65	65	65	65	49	49	49	50	49	50	66	66	65	65	65	65	68	65	65	70	66	65	65	65	66	65	64	65
AA169070	58	58	58	58	58	58	59	58	59	60	59	59	52	53	53	53	52	53	58	59	59	59	58	59	59	58	59	59	59	59	59	58	59	58	58	60
AA170322	772	1009	646	1219	1264	1197	1312	4500	2317	2625	2437	1805	948	1400	1411	1535	1564	1232	950	1348	1237	1416	1566	1386	831	1962	756	1079	1328	1320	826	1098	1236	1180	1427	1082
AA170590	595	584	667	507	640	522	618	563	587	657	689	634	750	709	747	628	639	704	853	835	825	808	894	829	538	657	633	613	617	568	583	656	621	580	520	584
AA172344	2566	2387	2638	2523	2341	2323	4698	3723	5445	4614	4579	4674	3313	2611	3316	3385	3406	2614	3306	2399	3357	3128	3228	2968	2875	2667	2881	3047	2780	2745	3100	2593	2785	2764	2897	2728
AA172714	101	100	114	98	96	96	155	185	164	129	114	134	134	127	165	108	178	113	120	99	112	108	103	97	99	90	129	104	106	90	116	90	84	77	79	79
AA175187	18133	17742	17215	16936	16915	17728	24068	22844	22828	23101	22293	22864	22863	21860	22311	22763	21875	21740	21656	19901	20726	21530	20799	21456	20388	19340	19357	19220	19772	18383	20347	19433	20898	21767	22013	19897
AA175473	96	80	90	84	81	78	70	68	78	67	67	67	43	43	43	43	43	42	47	51	46	46	46	46	77	78	77	73	75	81	89	80	82	82	81	86
AA175822	51	51	51	51	51	51	49	49	51	49	48	49	51	51	52	51	53	51	49	49	49	49	49	49	57	49	49	49	49	50	49	48	53	49	48	49
AA175830	89	88	88	88	87	87	98	101	98	98	100	102	84	86	83	84	93	86	84	83	83	83	83	86	93	93	91	90	91	91	85	86	86	85	88	84
AA177484	57	57	57	57	57	57	57	57	57	57	57	57	59	57	57	57	57	57	58	57	58	58	58	58	58	61	59	58	58	58	57	57	57	57	57	57
AA177800	41	41	41	42	43	41	50	51	50	58	50	50	46	47	46	46	45	46	41	41	41	41	41	41	46	42	42	42	42	41	54	61	55	54	53	54
AA177898	76	76	76	74	75	75	75	76	75	74	74	75	77	78	77	78	78	79	76	77	76	77	77	78	75	77	76	75	76	78	75	76	75	77	76	75
AA183047	91	91	92	91	92	91	96	95	95	97	98	97	108	106	105	108	104	107	99	99	99	102	103	100	103	103	102	102	103	102	96	95	97	97	96	96
AA183642	21053	21617	23442	20945	20089	22329	19807	31489	20654	19676	22061	25881	34968	35383	33898	34767	34167	35961	32290	34249	30917	31665	32693	33833	22197	23484	20968	21027	21179	22947	25771	28947	25771	24959	26001	25797
AA185333	60	59	58	61	58	59	58	60	58	58	58	58	58	59	58	59	59	58	64	63	67	64	64	64	58	62	59	60	58	58	61	61	61	64	62	61
AA185687	40	40	39	40	40	42	40	40	41	40	40	40	41	41	42	41	41	41	44	45	44	43	43	45	40	40	40	40	40	40	40	39	39	40	39	39
AA185884	97	97	97	96	97	97	97	99	96	96	98	99	76	77	77	78	100	77	101	109	101	103	101	108	99	103	99	99	100	100	97	102	96	98	97	97
AA185889	65	66	65	65	65	66	58	59	58	58	61	58	59	59	59	60	59	59	63	60	62	59	59	64	59	61	60	59	59	60	69	67	69	69	68	68
AA186144	7137	6474	7086	7170	7146	6576	6866	5774	7210	6791	6822	6796	6463	5702	6398	6271	6205	6102	6457	5436	6502	6599	6364	6139	7545	6600	7072	7653	7395	7615	7849	7796	7909	7791	8345	7527
AA189197	63	63	63	63	63	63	62	62	62	62	62	63	58	60	59	60	60	60	63	63	63	64	63	64	57	58	57	58	57	58	64	63	63	63	65	63
AA189214	48	48	48	48	48	48	48	48	48	48	48	48	54	54	54	54	54	54	48	48	48	49	48	48	48	48	48	48	48	48	48	48	48	48	48	48
AA189256	265	259	260	237	254	249	394	448	378	365	369	423	589	623	578	590	571	606	316	359	311	318	323	317	406	388	363	376	368	381	427	449	429	419	458	400
AA189481	447	690	345	354	454	426	954	729	905	997	1716	1134	523	565	548	652	941	644	707	793	688	709	1249	1147	453	735	524	503	383	563	418	410	335	409	554	754
AA189517	76	82	75	75	73	76	70	74	71	72	72	75	73	83	77	86	77	78	71	76	72	70	70	72	72	71	74	71	71	72	78	80	78	79	81	77
AA190297	330	446	357	398	330	363	155	144	175	153	159	154	126	131	105	124	115	118	157	144	144	130	171	159	200	192	194	206	198	181	380	322	321	186	323	306
AA197362	1502	2334	1506	1579	1547	1648	1844	2326	1766	1777	1979	2115	1674	1917	1763	1780	2529	1941	1928	2270	1877	2084	2131	2014	1923	2026	1863	1860	1731	1861	2052	2216	2102	2053	2162	2304
AA198634	248	240	193	223	232	191	242	188	205	251	232	172	104	113	107	110	110	116	228	301	216	256	215	224	192	207	198	167	189	197	127	111	112	108	116	101
AA198774	59	54	54	54	54	54	54	53	55	56	54	54	54	58	63	54	54	57	55	55	55	56	55	55	54	55	55	56	55	54	54	57	54	54	54	54
AA200306	232	628	269	271	301	445	161	2565	247	601	760	977	143	148	166	245	176	158	122	177	130	294	371	309	177	2699	161	153	225	462	225	317	219	256	406	395
AA200355	73	73	73	73	73	73	92	91	92	93	93	92	87	87	87	87	87	87	75	74	75	76	75	75	74	75	75	76	75	75	85	84	85	85	84	87
AA200442	55	55	55	55	55	55	52	52	52	52	52	52	52	52	52	52	52	52	56	56	57	57	56	57	56	56	56	56	58	55	56	56	56	57	55	56
AA200940	69	69	72	72	67	69	54	54	57	53	53	54	52	53	50	51	51	51	79	79	80	79	79	79	111	85	87	91	86	82	96	89	87	86	84	85
AA201054	2931	2642	2903	2686	2745	2782	2769	2390	2865	2630	2558	2374	2349	2179	2109	2144	2056	2252	2626	2155	2510	2414	1986	2101	3415	2825	3394	3294	3261	3037	3251	2601	3042	3154	2879	2768
AA203925	2381	2258	1811	2445	2219	2027	1849	1611	1869	1881	2044	1743	2122	2026	2374	2102	2296	2227	2605	2681	2412	2548	2614	2804	1654	1956	1996	1790	1768	1933	2130	1871	2122	2043	1895	1907
AA204020	34	34	34	34	34	34	33	33	34	33	33	33	34	33	34	34	35	34	34	33	34	33	33	34	34	34	34	34	34	34	34	34	34	34	33	34
AA204410	114	113	111	112	113	114	60	54	59	60	59	55	53	52	52	52	49	52	50	49	48	48	48	48	109	101	112	112	108	113	105	93	99	107	95	99
AA208652	76	74	75	76	77	74	77	73	77	78	75	74	110	108	110	106	108	110	76	79	74	75	76	76	81	78	80	80	81	76	74	74	76	76	75	76
AA210261	68	67	68	67	67	68	67	67	68	67	67	68	4562	4336	5030	4622	5218	4794	4903	5207	5554	5067	5528	5927	68	69	69	68	68	68	68	68	68	67	68	67
AA210264	2160	1846	2227	2196	1997	2142	2030	1612	2056	1955	1715	1580	2319	2115	2457	2220	2015	2131	2500	2208	2392	2418	2480	2368	2000	1781	1885	2044	1874	2143	1922	1637	1841	1848	1787	1819
AA210377	62	62	61	62	62	62	62	61	62	62	62	62	63	63	63	64	63	63	63	63	63	62	63	62	62	63	62	62	64	62	62	62	62	62	61	62
AA214835	101	101	98	92	91	95	92	98	92	96	94	106	101	115	100	108	110	106	97	100	99	103	102	101	96	99	98	95	104	98	100	99	95	98	100	97
AA214868	2993	2272	2633	2991	2813	3089	3514	2868	3323	3105	3232	3240	4120	4028	4430	4300	3634	3878	3769	3922	4057	3953	4194	4174	3106	2876	3264	3115	2996	3450	3411	2991	3103	3384	3097	3344
AA215024	1248	947	1143	1234	1197	1110	956	837	904	882	837	765	832	742	839	832	759	785	667	760	739	735	800	840	748	768	819	651	747	821	875	902	826	972	859	910
AA215046	79	78	81	79	79	79	89	98	96	90	90	93	118	120	119	124	122	123	92	92	114	102	95	93	93	94	94	95	94	94	92	91	91	91	92	91
AA215276	47	40	40	40	40	40	44	43	44	43	43	43	44	43	43	43	43	43	40	40	40	40	40	40	40	40	40	40	40	40	43	43	43	43	43	43
AA216889	52	52	51	52	51	52	51	50	51	50	50	52	54	50	47	47	48	47	40	41	40	40	40	40	43	43	43	43	43	44	51	48	49	49	48	49
AA216953	2480	2210	2791	2659	2505	2677	2123	2051	2259	2199	2144	2032	1561	1632	1780	1421	1305	1548	1637	1583	1672	1529	1711	1660	1997	2021	2077	1897	1993	2052	2391	2205	2344	2444	2419	2231
AA217054	53	53	53	53	56	53	62	64	67	62	63	74	54	53	54	54	54	58	54	56	59	55	55	55	53	61	54	54	53	54	48	62	58	60	59	64
AA217469	70	70	71	71	69	70	65	66	66	65	66	68	66	68	67	67	68	67	67	67	67	67	67	67	66	67	67	66	66	66	71	70	71	70	72	71
AA219807	42	42	42	42	42	42	40	40	40	40	40	40	41	41	41	41	41	41	41	41	41	41	41	41	42	42	42	42	42	42	36	36	36	36	35	36
AA220626	29762	27145	28064	27397	27424	27694	31198	28928	30411	30562	27761	28658	35050	34177	33532	33147	31979	32651	36662	38151	37332	37444	34879	35635	25029	25334	25997	25406	25739	25685	29267	29926	30517	30006	29641	30455
AA221216	53	53	55	53	53	53	54	53	53	54	53	53	56	56	56	56	56	56	54	50	51	50	51	52	54	54	55	53	53	53	53	53	53	53	53	53
AA222756	42	41	42	42	42	42	44	43	44	43	43	43	41	40	40	41	41	40	40	40	40	40	40	40	42	42	42	42	42	42	42	42	42	42	41	42
AA223007	98	97	102	96	98	96	98	101	98	99	100	102	107	110	108	112	110	110	100	101	102	105	103	103	94	96	94	94	95	94	98	98	95	97	101	97
AA231554	65	56	57	56	56	56	58	56	57	58	57	57	63	63	63	63	64	64	57	57	57	57	57	59	61	57	57	57	57	57	57	56	56	57	57	57
AA238341	1892	1846	2144	1612	1513	1827	1658	1913	1875	1548	1533	1611	1987	2155	1899	2064	1856	2036	1640	1547	1495	1647	1497	1486	1955	1935	2003	1949	1923	1797	1951	1920	1957	1756	1537	1834
AA239637	28883	25078	28382	28776	27999	28803	27427	24204	27203	26461	25376	24637	35205	33557	32673	32615	30439	33119	36832	35525	37033	37691	36614	34122	33576	30594	33415	33959	33057	31857	28029	25723	28267	28386	27194	27338
AA242096	28	28	28	28	28	28	28	28	28	28	28	28	28	28	28	28	28	28	28	28	28	28	28	28	28	28	28	28	28	28	28	28	28	28	28	28
AA244468	580	515	568	576	497	491	389	356	361	403	365	428	232	237	234	253	253	256	396	374	427	419	396	393	595	580	563	598	555	628	554	489	537	558	682	512
AA245637	483	420	657	444	405	456	725	675	798	678	712	762	867	982	879	878	728	822	987	1017	1011	1066	813	901	766	642	763	619	720	706	717	591	736	716	702	753
AA250510	1604	1506	1748	1598	1562	1508	1539	1124	1452	1363	1198	1074	1527	1483	1442	1462	1388	1440	1750	1693	1685	1695	1545	1666	1436	1167	1463	1379	1325	1349	1403	1248	1298	1323	1306	1237
AA254104	636	609	551	505	602	472	656	662	730	442	404	481	523	543	486	406	419	521	641	481	618	425	467	427	491	368	570	557	484	486	715	762	866	606	305	529
AA254866	55	56	56	55	55	56	55	55	55	55	55	55	54	55	55	55	55	55	55	55	55	55	55	55	56	56	56	56	56	56	56	55	55	56	56	56
AA259365	62	62	61	62	62	62	76	75	77	77	76	76	63	64	64	63	63	65	62	62	62	62	62	64	63	62	62	62	62	62	62	62	62	62	62	62
AA260459	21062	22256	21101	20329	19678	19648	16949	15786	16849	16449	16780	17019	19675	19264	18863	19195	18904	19091	24396	22581	26077	25245	24542	24810	19176	17659	19358	19621	19466	18088	21411	19375	22206	21300	20820	20161
AA261399	181	193	208	189	162	193	278	335	240	212	251	290	280	343	313	364	336	333	178	174	196	187	211	196	171	182	164	165	171	190	158	160	141	150	159	146
AA265122	92	87	88	84	87	87	68	68	71	69	72	70	70	72	70	71	70	73	77	78	77	81	76	77	71	70	71	69	69	71	88	89	92	91	90	87
AA266298	38	37	38	38	38	38	38	37	38	37	37	37	38	38	38	38	38	38	38	38	38	38	38	38	38	38	39	38	38	38	38	38	38	38	38	38
AA266367	78	67	62	66	70	62	98	101	109	99	102	105	69	71	67	66	71	66	74	80	70	83	71	69	72	77	73	68	68	83	73	67	71	65	64	62
AA266723	1340	2803	1212	1296	1444	2047	553	1268	568	892	1213	1414	1047	4591	1442	1479	1109	3448	934	2584	1020	1261	1860	2292	994	2868	1101	1014	1367	1711	708	3567	772	992	1480	2215
AA267016	64	63	63	73	64	64	68	66	68	70	71	67	63	62	62	62	67	63	64	64	64	72	65	65	68	67	66	71	67	69	117	124	101	111	109	126
AA267307	61	61	62	61	61	61	63	63	63	63	64	64	61	62	62	62	62	62	64	66	64	65	64	64	61	62	62	62	62	63	62	61	68	62	61	61
AA267568	341	456	359	343	323	362	555	581	615	566	583	590	791	820	841	746	833	770	879	795	880	931	831	852	437	481	433	386	444	483	578	612	549	574	586	513
AA267743	66	66	66	64	65	66	67	67	67	66	67	66	53	54	53	53	53	53	67	71	67	68	68	67	68	68	67	68	69	69	66	66	66	68	66	65
AA268474	30	30	30	30	30	30	30	30	30	30	30	30	30	30	31	30	30	30	30	30	30	30	30	30	30	30	30	30	30	30	30	30	30	30	30	30
AA270038	187	232	179	279	312	296	188	125	206	154	149	156	144	103	198	101	114	87	227	123	191	160	173	210	197	223	256	302	251	208	292	227	233	288	160	298
AA270173	1820	1767	1846	1632	1702	1780	3569	3110	3711	3889	3465	3310	7265	6212	6647	6718	6708	6517	3912	3695	3904	4232	3903	4061	2891	2283	2814	2752	2580	2678	2050	1723	1968	1893	1914	1895
AA271358	40894	36510	41518	39271	37346	37305	42992	37594	41712	41068	37133	40059	44480	45107	42433	44324	43444	44999	44993	42477	44900	46404	42611	42773	46825	37472	41732	44006	42915	40499	41112	36431	38494	38219	40940	35759
AA275039	38	38	38	38	38	38	39	38	40	38	43	38	38	39	40	38	38	40	41	39	39	39	42	39	41	38	39	39	39	36	50	50	50	50	49	50
AA275278	116	111	92	115	114	115	148	158	154	174	157	161	322	324	331	333	288	321	144	270	238	194	219	183	76	83	81	76	83	89	122	117	122	128	126	139
AA276202	64	64	66	63	62	64	75	76	74	74	75	75	77	77	81	78	77	77	77	77	78	82	77	77	64	65	65	64	64	66	65	64	64	64	65	65
AA276770	93	93	94	92	92	93	92	106	91	92	92	93	98	102	99	103	99	103	95	95	95	97	96	100	94	96	94	92	93	96	90	90	89	90	91	89
AA285490	58	56	57	55	58	61	55	49	50	49	49	49	56	56	56	56	62	56	61	63	60	56	56	55	102	98	95	101	96	96	56	57	55	58	66	58
AA289490	1179	913	984	1142	1068	1140	1530	1381	1599	1682	1421	1285	1196	1062	1154	1176	1090	1089	965	1280	1154	1314	1123	1297	813	1025	879	796	822	1005	942	903	1022	1051	1008	1163
AA290200	1042	1053	1061	995	1060	1061	1432	1399	1308	1238	1289	1277	1307	1371	1346	1390	1291	1401	1278	1223	1251	1253	1259	1248	1160	1154	1111	1168	1155	1094	1346	1368	1341	1331	1390	1350
AA386586	57	57	57	57	58	58	68	68	68	69	70	68	67	61	60	60	60	65	61	74	61	63	61	65	61	59	59	59	59	62	59	59	59	59	59	59
AA388313	69	68	67	68	68	68	73	72	74	74	74	73	72	71	72	71	72	72	71	70	71	70	70	70	70	69	70	70	70	70	72	71	73	72	71	72
AA389937	2584	2890	2602	2477	2468	2455	2519	2626	2445	2447	2310	2392	2964	3408	3009	2705	2798	3063	3376	4044	3352	3339	3395	3600	2349	2510	2366	2462	2289	2474	2928	3021	2737	2918	2791	2797
AA396586	542	453	570	491	492	474	523	465	400	437	404	461	181	179	187	184	177	183	186	167	169	179	183	186	584	416	527	534	485	435	493	397	419	425	480	400
AA406997	66	77	66	72	76	81	48	45	45	45	48	46	46	46	46	46	46	46	63	64	77	66	65	67	102	119	113	114	97	103	100	96	115	106	93	103
AA407331	141	147	181	151	149	146	67	86	77	65	62	79	53	64	53	53	53	58	90	82	83	79	78	80	111	94	114	110	114	111	87	84	76	74	71	71
AA407555	86	93	87	86	86	86	80	83	81	80	83	84	96	145	87	98	96	118	90	94	90	88	90	91	85	87	88	87	85	86	85	86	94	99	86	86
AA407595	47	49	48	49	47	50	48	47	48	48	48	48	50	49	50	53	50	49	61	66	61	62	62	62	47	47	47	47	48	47	47	47	47	47	46	47
AA407769	10369	10409	9569	10345	10451	10662	12596	11693	11996	11040	11093	11154	12839	12756	12640	12962	12220	12323	13062	13760	14007	12277	13320	13816	11746	10791	11389	11553	11133	11493	11905	11295	11675	11456	10788	11248
AA407778	68	67	68	67	68	67	61	61	61	61	61	61	62	62	62	62	62	62	65	65	65	66	65	65	73	75	75	74	74	74	62	62	61	61	62	61
AA408356	67	66	74	67	67	66	66	74	66	63	66	73	68	73	75	78	70	71	67	68	66	74	72	71	52	53	53	54	53	58	67	69	66	67	66	76
AA408371	711	1230	886	772	873	843	561	1340	496	625	700	913	667	1054	777	773	909	926	952	1371	826	899	1154	1135	821	1255	912	848	868	826	872	1575	965	956	972	1386
AA408425	47	47	47	47	47	47	47	47	47	47	47	47	49	47	47	48	47	47	48	47	48	47	47	47	43	43	43	43	44	43	47	47	47	47	47	47
AA408768	42	42	43	43	42	42	43	42	43	42	43	43	44	44	44	44	44	44	43	43	43	43	43	43	43	43	43	43	43	43	42	42	42	42	42	42
AA408781	49	49	49	50	50	49	62	62	62	62	62	62	45	45	45	45	45	45	63	63	63	63	63	63	45	45	45	45	45	45	62	62	62	62	62	62
AA408787	4630	4293	4435	4399	4340	3946	4421	3764	4520	4333	4270	4075	7494	6193	6250	6623	5885	6408	6521	5704	6353	6387	6124	5853	3690	3420	3689	3864	3781	3457	4297	4091	4323	4054	4254	3977
AA408954	49	49	50	49	49	50	49	49	49	49	49	49	50	50	50	50	50	50	50	50	50	51	51	50	49	50	50	50	50	50	50	49	49	49	49	49
AA409309	65897	62082	64754	67135	66954	69598	72727	72779	75979	71750	67044	67936	83251	79567	82471	84065	79915	78192	75368	73953	77488	75967	75408	74961	64313	61648	64774	64447	62514	63890	65112	67951	67272	63784	65398	62884
AA409325	87	87	87	83	88	87	70	71	70	70	70	71	72	80	81	72	72	80	82	78	77	82	80	75	65	66	66	71	66	66	77	76	82	77	76	80
AA409371	216	213	211	211	249	223	405	180	556	450	388	328	242	227	396	275	242	192	455	219	512	436	301	241	352	231	357	430	378	275	325	173	391	407	265	248
AA409396	70352	65899	71367	70848	69241	69834	60850	52694	61104	58944	54916	54902	67415	68246	66898	68380	62998	67687	66160	64946	69045	66292	63890	66710	72762	65080	68787	70328	69449	69322	73809	63332	70187	67718	67565	62387
AA409545	92	92	91	92	95	101	87	86	93	86	94	89	105	108	108	107	99	104	90	106	100	97	95	102	45	44	44	45	45	44	81	87	83	83	82	81
AA409562	5718	5383	5840	5636	5224	5356	7564	6010	6771	6850	6201	6454	8443	7993	7966	7636	6894	7986	9087	7928	9244	9515	8846	8363	7204	5712	6481	6845	6060	6121	6422	5661	6094	6107	5919	5602
AA409749	70	72	71	76	73	69	78	71	73	71	73	75	61	62	60	61	59	61	74	73	74	72	73	76	62	62	62	62	63	62	71	73	72	67	70	71
AA409923	757	640	670	670	669	640	1361	1470	1219	1123	1178	1061	929	1154	992	1004	980	886	1438	1724	1450	1683	1341	1356	761	753	826	768	748	755	764	870	796	747	727	780
AA410148	106	102	107	97	103	100	102	96	92	93	98	103	96	104	113	108	106	107	104	111	110	105	127	105	102	107	102	102	114	104	101	105	96	105	103	104
AA413531	101	105	101	101	101	100	134	161	126	133	135	141	161	173	171	202	168	174	118	103	104	134	118	103	103	109	104	103	104	110	100	103	106	100	104	102
AA414485	288	458	243	267	277	304	202	1067	227	320	456	564	442	1146	436	507	552	701	426	1213	394	505	650	718	418	603	369	419	468	490	239	644	255	306	408	577
AA414903	51	50	53	51	51	51	46	47	47	47	48	46	51	51	51	53	51	51	51	51	51	51	51	52	51	51	51	51	55	52	52	51	54	51	55	51
AA414954	44	44	45	45	44	44	44	43	43	43	43	43	45	44	46	46	45	43	45	45	45	45	45	45	43	44	44	44	44	44	45	45	45	45	45	46
AA414957	47	47	47	47	46	47	47	47	47	47	47	47	47	47	47	47	47	47	47	47	47	47	47	47	47	48	48	48	48	48	49	49	48	49	49	49
AA414992	63	63	64	63	63	63	70	71	70	70	70	70	70	70	71	71	71	71	64	64	64	64	64	64	63	64	63	63	63	64	63	63	63	63	63	63
AA414993	73	73	73	71	72	73	72	73	72	72	73	73	74	75	74	76	75	75	73	73	74	74	75	74	73	74	74	73	75	74	73	72	75	73	73	72
AA415004	92	106	100	99	101	103	80	80	78	99	75	83	112	104	125	172	119	116	106	127	122	107	116	127	75	86	79	81	79	87	92	92	98	97	92	93
AA415022	798	883	1027	872	972	868	632	901	718	610	612	638	788	964	743	732	766	786	645	905	629	572	570	548	1070	922	1015	1048	1007	1066	868	871	879	928	828	863
AA415783	48	48	48	48	47	48	48	47	48	47	48	48	48	48	48	48	48	48	48	48	48	48	48	48	48	48	48	48	48	48	48	47	48	48	48	48
AA416453	156	149	167	150	147	153	143	182	145	140	145	154	178	189	177	186	189	198	156	156	173	162	164	160	144	141	138	133	134	154	142	144	136	144	147	138
AA419672	135122	134728	130411	135883	134026	130601	114499	99694	110310	111852	108564	108786	116886	111744	114777	110708	113603	113393	116556	110935	117306	115011	114691	119468	98251	97431	96626	95582	98498	97391	121724	122673	122186	123967	121222	117496
AA419994	74	74	73	75	78	74	56	55	56	63	57	59	56	56	56	56	56	56	56	56	56	61	56	56	56	59	57	56	57	59	56	56	56	56	56	56
AA420337	86	83	83	83	83	83	95	97	98	93	94	113	123	154	138	163	145	146	101	95	98	97	97	98	84	88	86	84	84	89	95	99	96	96	97	95
AA420381	43	43	43	47	43	43	53	53	53	53	53	53	44	46	44	44	44	44	44	44	45	46	44	44	43	43	44	43	43	43	44	44	44	44	46	44
AA437924	1148	1174	1171	1079	1093	1116	802	805	782	809	755	757	721	725	745	734	716	733	912	920	972	927	947	938	728	737	704	702	693	737	1066	999	1116	1097	1179	1100
AA438081	43	43	44	43	43	43	46	46	46	46	46	46	46	46	46	46	46	46	44	44	44	44	44	44	43	44	43	43	43	43	43	43	43	43	43	43
AA472735	485	3165	500	646	724	1050	833	6773	882	1927	3878	5533	1870	4418	2022	2864	3544	3467	2106	6174	2222	3064	4280	4602	792	3211	653	850	1012	1282	881	3341	1001	1374	2020	2294
AA472919	265	234	241	250	240	238	287	290	273	277	274	268	152	124	134	126	127	134	233	216	230	240	248	248	261	251	262	266	271	257	367	361	342	343	365	329
AA499047	73	72	73	71	72	73	71	73	72	71	72	71	69	70	69	70	69	70	69	69	69	70	70	70	68	70	69	68	69	70	71	71	71	72	71	71
AA500897	282	172	476	399	344	301	215	187	241	225	239	240	219	199	202	287	180	208	202	190	222	191	200	212	406	360	336	373	357	358	225	213	236	244	186	208
AA509870	4263	6888	4446	4782	4574	4725	3490	9812	3758	3957	5239	5836	2977	6080	3463	3935	6447	4984	3231	6515	3072	3245	4632	5152	4226	6058	4359	4395	4293	5347	4264	6845	4379	4264	4976	4999
AA510713	1065	1140	956	1355	1105	1055	1120	1795	1264	1484	1480	1384	403	575	496	489	953	464	721	1147	761	801	749	929	599	784	587	602	598	649	1263	1336	1061	1213	1242	1313
AA511245	98	99	103	96	99	98	104	105	110	102	110	103	105	108	124	113	106	124	72	72	73	73	72	72	103	105	102	101	102	102	100	101	101	102	101	99
AA511261	64	63	64	63	63	64	63	63	63	63	63	63	54	55	55	55	55	55	55	55	55	55	55	55	64	64	64	64	64	64	64	63	64	64	63	64
AA511281	50	50	50	50	50	50	50	50	51	50	50	50	51	51	51	51	53	51	51	51	51	51	51	51	50	51	51	51	51	51	51	50	50	51	50	50
AA516600	66	66	69	64	65	66	66	66	66	66	66	67	72	73	73	74	73	74	51	51	52	52	52	53	66	66	66	66	66	68	66	66	65	66	66	67
AA516617	81	77	80	88	97	92	71	76	76	71	71	73	66	66	67	67	66	66	66	66	69	67	67	66	77	78	74	71	73	72	72	74	71	71	71	72
AA516748	31	31	31	31	31	31	31	34	31	31	30	30	30	30	30	31	30	31	30	30	31	30	30	31	31	31	31	31	31	31	31	31	31	31	31	31
AA516829	54	54	54	54	54	54	54	53	54	54	54	54	55	55	55	55	55	55	54	54	54	54	54	54	54	54	54	54	54	54	54	54	54	54	54	54
AA516835	52	52	53	52	52	52	52	52	52	52	52	52	56	55	56	55	55	55	53	52	52	52	53	53	52	53	53	53	53	55	52	52	52	52	52	52
AA516934	39	39	39	40	39	39	39	39	39	39	39	39	39	39	39	39	39	39	39	39	39	39	39	39	39	39	39	39	39	39	39	39	39	39	39	39
AA516937	77	78	78	77	76	93	75	75	76	76	76	76	77	79	80	81	85	81	76	77	76	77	77	79	76	77	76	76	76	78	78	78	76	81	78	77
AA517021	44	44	44	44	44	44	44	44	44	44	44	44	45	45	45	45	45	45	45	44	45	45	44	45	45	45	45	45	45	45	44	44	44	44	44	45
AA517023	66	66	66	65	65	66	66	69	66	66	66	66	67	67	66	67	68	67	67	67	67	67	68	68	66	67	67	66	66	67	66	66	66	66	66	66
AA517032	60	60	60	59	59	60	59	59	59	59	59	60	60	60	60	60	60	60	60	60	60	60	60	60	60	60	60	60	60	60	60	59	59	60	60	60
AA517134	44	44	44	44	44	44	51	50	51	51	50	51	45	45	45	45	45	45	45	45	45	47	45	45	44	44	44	44	44	44	45	45	45	45	45	45
AA517650	62	61	64	62	61	61	65	67	61	60	61	60	64	64	64	66	64	66	63	64	61	66	63	68	61	61	61	62	62	62	68	68	68	67	84	66
AA517724	60	57	57	58	58	58	49	49	49	49	49	49	64	63	63	63	64	64	48	48	49	48	49	49	48	49	48	48	48	49	50	50	49	49	49	49
AA517747	62	62	63	62	62	62	62	62	62	62	62	62	61	62	61	62	62	62	63	64	63	63	63	63	62	63	63	63	63	63	63	62	62	62	62	62
AA517841	53	53	53	53	53	53	53	53	53	53	53	53	54	54	54	58	54	54	54	54	54	54	54	54	53	54	54	53	54	54	53	53	53	53	53	53
AA517858	90	90	93	86	89	90	89	94	90	90	91	91	90	95	90	95	93	94	90	91	90	92	92	91	92	94	92	91	91	94	90	91	88	90	93	91
AA517864	58	59	59	58	58	59	58	59	58	58	58	58	59	59	59	59	59	59	59	59	59	59	59	60	59	60	59	59	59	60	59	59	58	59	58	59
AA518255	104	103	107	106	118	104	63	61	68	63	64	63	63	61	61	65	62	68	99	96	102	108	97	89	76	72	73	78	78	73	89	87	88	88	82	89
AA522015	109	108	117	106	103	110	109	120	108	109	110	117	118	128	121	132	126	131	110	114	111	119	117	115	112	114	113	111	111	115	108	111	107	108	115	109
AA522017	67	67	69	66	67	67	67	67	67	67	67	67	68	69	69	69	68	69	68	68	68	68	68	68	67	69	68	67	68	68	67	67	67	67	67	67
AA522020	101	101	104	95	99	101	98	104	95	95	98	101	107	111	106	110	109	113	99	99	98	101	101	102	100	102	100	99	98	102	101	102	97	102	104	101
AA530749	31	31	31	31	31	31	31	31	31	31	31	31	31	31	31	31	31	31	31	31	31	31	31	31	31	31	31	31	31	31	31	31	31	31	31	31
AA536727	46	46	46	46	46	46	46	46	46	46	46	46	47	47	48	47	47	47	46	46	46	46	46	46	46	46	46	46	46	46	46	46	46	46	46	46
AA536748	86	87	86	86	85	87	92	91	91	91	92	92	118	124	117	120	116	136	110	109	109	112	113	110	89	92	90	89	89	93	87	88	86	87	87	86
AA537359	74	73	77	73	74	74	73	74	73	73	74	75	76	76	76	77	76	76	75	75	75	75	76	75	74	75	74	74	75	75	74	74	73	74	74	74
AA538289	68	70	67	68	71	67	71	69	71	71	71	70	87	85	87	85	88	86	69	68	69	68	70	68	73	71	72	72	70	71	68	68	77	68	67	68
AA538567	1615	1421	1726	1811	1811	1662	1243	574	1276	1116	967	911	1149	843	1226	1065	869	933	1166	719	1115	939	965	905	1316	1203	1294	1303	1252	1236	1850	1177	1739	1605	1478	1582
AA543171	85	79	78	76	79	79	82	82	82	83	82	82	90	104	90	92	91	112	82	82	82	85	84	81	81	81	81	83	81	81	83	86	80	81	81	79
AA543265	61	60	60	61	60	61	74	75	75	75	74	75	64	61	62	61	61	61	75	89	75	75	77	74	82	83	83	83	83	82	82	82	81	80	80	80
AA543385	605	611	660	616	658	705	625	483	782	685	641	610	685	528	682	690	562	576	642	438	716	651	587	679	639	679	677	585	701	698	664	551	740	709	686	783
AA543734	51	51	50	50	51	51	50	50	51	50	50	50	51	51	51	51	51	51	51	51	51	51	51	51	72	72	73	72	73	73	51	51	51	51	50	51
AA544511	44	44	44	44	44	44	44	44	44	44	44	44	44	44	44	44	44	44	44	44	44	44	44	44	44	44	44	44	44	44	41	41	41	41	41	41
AA545222	33	33	33	33	33	33	33	33	33	33	33	33	33	33	33	33	33	33	33	33	33	33	33	33	33	33	33	33	33	33	33	33	33	33	33	33
AA546727	49	50	50	49	50	50	48	47	48	47	47	48	49	49	49	49	49	49	50	49	50	49	49	50	49	49	49	49	49	49	50	49	50	50	49	50
AA555873	49	49	49	49	49	49	50	49	50	49	50	50	48	48	48	48	48	48	49	49	49	49	49	49	48	48	48	48	48	48	49	49	49	49	49	49
AA560280	53	54	54	53	53	53	53	52	53	58	52	52	45	45	50	45	45	48	42	42	42	42	43	42	56	53	53	54	54	53	57	57	57	57	58	57
AA561726	3290	3375	3555	3344	3198	2967	2135	1968	2115	1887	1750	2068	3300	3453	3207	2893	3349	3044	3300	3261	3287	3305	2856	2924	4248	2995	3488	3756	3633	3388	4138	3735	3979	3742	3964	3494
AA561825	5964	6787	5382	5752	5967	5673	4438	5476	4731	4813	5420	5454	3362	3707	3557	3627	3835	3920	3311	4065	3294	3381	4024	4212	4759	5434	4832	4589	4806	4943	6457	7521	6970	6226	6626	6799
AA571017	57	57	59	58	58	57	69	71	69	69	70	71	72	71	73	73	73	71	65	65	66	67	66	66	48	48	48	48	48	48	54	54	54	54	54	53
AA571276	62	61	61	62	62	62	53	53	53	52	52	52	67	62	63	62	62	62	63	61	61	61	66	61	55	55	55	55	55	55	48	48	48	48	48	48
AA572504	54	54	54	54	54	54	53	53	53	53	53	53	54	54	54	54	54	54	54	54	54	54	54	54	54	54	54	54	54	54	54	53	54	54	53	53
AA589282	1175	1123	1166	1079	1111	1163	1118	1148	1107	1065	937	1051	1171	1170	1159	1275	1177	1286	1018	960	983	980	962	1004	879	854	824	848	848	876	857	946	884	831	913	837
AA589418	43	43	44	43	43	43	51	52	51	51	51	51	52	52	51	52	52	52	44	44	44	44	44	44	43	44	44	44	43	44	46	46	46	46	46	46
AA589431	172	173	172	159	164	171	126	124	118	118	119	120	173	205	165	173	164	185	148	149	148	153	152	151	79	76	76	75	77	76	128	131	127	129	132	128
AA589629	1102	916	1361	1525	1365	1476	3139	2550	2586	3249	2764	1625	1712	1816	1764	2235	1970	1591	1644	1937	1993	1965	1623	1699	970	649	994	853	808	644	874	1298	1008	1018	858	1084
AA590213	59	62	64	75	63	65	156	165	146	148	149	166	231	196	192	202	198	202	175	178	188	203	184	170	71	71	70	77	68	73	117	117	123	115	126	119
AA590970	49	49	49	49	50	49	49	49	49	49	49	49	51	49	50	50	50	50	50	50	49	50	51	50	50	49	49	50	50	49	49	49	49	49	50	49
AA591039	44	44	44	44	44	44	44	44	44	44	44	44	44	45	44	44	44	44	44	44	44	44	44	45	44	44	44	44	44	44	44	44	44	44	44	44
AA591863	594	964	643	619	549	591	918	2260	980	978	1250	1400	975	1617	1022	1081	1114	1356	677	1074	710	793	775	823	581	1135	604	644	668	658	613	1174	580	720	707	823
AA596846	8863	8430	8208	8185	8364	8394	8230	7268	7852	7804	7115	7228	8155	8145	7695	7928	7937	7545	8329	7731	7634	8117	7458	7432	8467	6738	7671	8080	7669	7319	8887	8215	8578	8648	8791	7689
AA597087	111	113	118	103	108	109	132	139	126	128	130	137	164	181	164	183	180	189	118	119	118	122	122	124	119	122	119	118	118	123	136	141	122	128	140	127
AA607476	65	65	69	65	65	66	65	66	65	65	65	66	66	66	66	67	67	66	72	72	72	73	73	72	71	72	74	71	72	73	66	65	65	66	66	65
AA611589	44	43	43	43	43	43	43	45	43	43	42	43	43	43	43	44	43	43	43	45	43	43	47	43	43	43	44	43	43	43	43	43	43	43	43	43
AA617392	2433	2430	2658	2335	2332	2471	1357	1013	2132	1673	1460	1256	2301	1256	2183	1752	1822	1433	1838	1759	2128	1877	1777	1906	1839	2233	2217	2212	2307	2283	1776	1448	1725	1523	1979	1528
AA619999	41	41	41	41	41	41	41	42	41	41	41	41	41	41	41	41	44	41	41	41	41	41	41	41	41	41	41	41	41	41	41	41	41	41	41	41
AA666504	55978	50940	51837	58031	54988	53902	48214	53440	44745	48117	44567	50363	31205	32769	31595	31488	32087	32220	35346	37570	35379	37174	36018	36697	52245	53753	52526	52312	50912	52937	46302	51842	46742	48705	50492	47779
AA672641	70	70	70	69	70	70	70	70	70	71	71	70	66	67	66	68	67	67	67	66	67	67	67	67	67	68	68	67	67	67	67	67	66	67	67	67
AA672901	112	110	120	105	105	109	109	122	107	107	112	117	120	132	118	135	128	131	111	117	114	120	119	119	114	119	115	113	112	119	110	113	106	111	118	108
AA672926	1520	1504	1507	1439	1532	1432	1519	1571	1629	1565	1591	1606	1300	1333	1408	1299	1187	1335	1905	1823	1930	1908	1816	1913	1136	1151	1237	1101	1225	1182	1522	1295	1455	1495	1527	1401
AA672939	70	70	71	69	74	69	66	66	66	66	66	67	57	57	57	57	57	57	69	69	69	68	70	69	71	71	71	71	71	71	66	65	65	66	66	66
AA673177	187	394	209	172	189	221	187	671	177	234	306	517	367	667	293	320	420	519	325	666	386	335	540	557	178	393	163	183	204	150	154	306	178	174	192	248
AA673192	40513	39811	42403	44058	43400	43085	42987	34065	42296	39870	40148	37021	36674	34511	36087	36354	33812	34976	40423	37239	40662	38789	38908	39037	32811	33842	34776	34773	34766	33645	43266	37956	43672	43082	38159	41990
AA673371	11129	5863	11282	10963	9844	8221	8728	2975	8541	5993	4978	3780	5487	2732	4834	3156	3524	2963	5992	2677	5079	4190	3338	3060	10265	5153	10244	10166	9724	8546	10706	3951	8942	7515	6478	5265
AA673515	87	88	87	83	87	84	80	83	80	82	82	83	106	110	107	130	108	111	81	82	82	84	84	84	83	84	82	81	81	82	81	81	80	82	83	81
AA681807	2078	1914	1888	2098	2231	2121	1724	1353	1922	1636	1754	1543	1286	1283	1582	1499	1476	1266	1611	1209	1599	1592	1484	1450	1940	2017	2039	1792	1948	1905	2016	1656	1880	1985	1887	1774
AA682050	51	51	51	51	51	51	51	51	51	51	51	51	54	51	50	51	51	52	51	52	51	52	51	51	51	52	51	51	51	51	51	53	51	51	51	51
AA688828	64	64	63	70	72	64	61	60	61	61	61	60	54	54	54	56	63	54	59	56	59	62	58	68	66	59	66	64	60	59	60	60	67	60	60	62
AA690074	57	57	57	65	58	59	53	53	53	58	56	53	63	63	62	62	62	64	69	67	70	71	66	68	54	54	54	54	54	57	61	63	62	64	61	66
AA690806	512	587	630	648	590	650	686	612	536	551	608	616	423	390	382	336	373	529	449	381	341	431	445	448	449	539	417	405	407	480	468	385	453	509	383	464
AA690930	69821	63584	71207	65047	65824	64563	72695	65965	68274	67051	62509	65782	82520	80982	77704	78377	76548	80468	80009	79975	78347	81535	77074	76252	71385	59602	66990	68092	65717	63846	66474	69306	68144	68167	74327	63794
AA692147	132	109	109	122	111	113	81	74	80	78	86	76	193	158	246	206	206	211	289	286	236	267	272	269	85	96	97	95	95	97	98	92	95	95	83	92
AA693052	753	673	710	819	666	844	720	724	691	643	660	534	799	1169	885	911	894	1303	722	891	775	681	786	808	406	585	593	483	423	550	422	654	548	463	511	499
AA709668	108	94	109	130	104	98	99	90	129	92	83	89	64	70	64	65	64	69	112	114	106	102	91	101	116	102	130	120	107	101	102	106	99	98	91	95
AA709993	368	356	343	344	377	391	568	552	531	562	491	510	708	670	616	685	662	702	621	567	585	617	631	564	469	418	433	380	421	464	452	446	445	382	515	389
AA711038	75	75	76	73	74	75	74	75	74	74	75	76	76	77	76	78	77	77	76	76	77	77	77	77	75	77	76	75	75	77	75	75	74	75	76	75
AA717142	5177	4502	5356	5390	5165	4721	3331	2507	3199	2830	2839	2849	2380	2020	2342	2140	2389	2198	2390	2144	2392	2147	2151	2102	4793	4086	5110	5080	4950	4348	3733	3462	4045	3781	3563	3737
AA717264	247	339	234	269	272	343	451	392	489	418	590	555	259	193	243	379	426	300	250	179	269	268	298	289	312	433	341	399	390	355	304	317	278	303	370	344
AA717838	2936	2275	2867	3059	3091	2922	2333	1438	2159	2039	2222	1619	1426	1336	1715	1491	1669	1443	1358	1149	1477	1349	1486	1431	2171	1913	2286	1927	2118	2123	2535	2034	2373	2449	2274	2423
AA727386	40	40	40	40	40	40	40	40	40	40	40	40	40	40	40	40	40	40	40	40	40	40	40	40	40	40	40	40	40	40	40	40	40	40	40	40
AA739023	67	67	67	67	67	67	67	66	67	67	67	66	70	68	70	68	68	68	68	68	68	72	68	68	69	69	69	69	69	69	67	66	66	66	66	67
AA739053	38	38	38	38	38	38	49	49	50	49	49	49	38	38	38	38	38	38	38	38	38	38	38	38	39	39	39	39	39	39	38	38	38	38	38	38
AA739217	136	141	124	161	164	133	170	187	182	164	160	155	108	148	99	100	99	88	216	242	243	196	202	191	146	134	157	141	153	139	175	183	199	183	186	170
AA739402	332	261	316	283	243	291	317	102	314	310	267	156	272	137	275	225	184	150	307	186	390	276	250	238	221	156	222	217	221	202	282	166	313	239	304	242
AA756810	15926	15290	16281	16570	16388	15909	17985	15461	18028	17840	16816	16273	18268	17602	17730	18149	16479	18009	16231	15313	16040	15756	16012	16143	15555	16156	15976	14640	15232	16155	14861	15148	14801	15402	14824	15346
AA762498	108032	119147	100375	107525	112541	116190	111016	102822	109059	108454	114544	101127	112252	107562	109054	101472	112433	107053	118131	105164	108519	94935	102820	102347	104483	115171	111773	106555	108633	111305	130901	110014	124442	113111	106354	120732
AA763224	52	52	52	52	52	52	52	54	52	52	52	52	52	52	53	53	52	52	52	52	52	52	53	52	52	52	52	52	52	52	54	54	54	54	54	54
AA763521	72	72	73	71	72	73	72	74	73	73	73	73	74	75	74	75	75	75	74	74	74	74	75	73	73	74	74	73	73	74	73	73	72	73	73	72
AA764430	1441	1527	1511	1531	1351	1442	2133	2066	1907	2045	1846	1920	2099	1996	2010	1936	1833	2080	2204	1932	2050	2041	1923	1856	1467	1445	1493	1423	1437	1341	1490	1377	1583	1767	1611	1519
AA770704	1120	823	1095	1111	971	1131	1385	1045	1178	1147	1213	776	1099	1041	1063	1278	1097	1314	881	1066	1087	992	1285	1156	541	668	637	365	576	615	505	918	643	755	712	671
AA789425	756	706	757	696	775	723	524	504	480	402	486	538	380	400	346	413	394	387	461	483	467	438	413	443	696	667	664	687	671	634	588	635	491	564	562	539
AA790871	1268	1151	1205	1147	1184	1220	1496	862	1402	1444	1205	1144	1264	1072	1369	1167	1036	1206	1849	1506	1886	1687	1591	1649	1071	856	978	1053	1071	1057	1244	1098	1270	1227	1113	1139
AA791107	45	47	45	45	45	45	45	45	45	45	45	45	51	45	46	45	45	45	45	45	45	45	45	46	45	45	45	45	45	45	45	45	45	45	45	45
AA792094	4539	3470	4714	4482	4236	4433	3755	2630	3502	3341	3136	2986	4644	4022	4614	4323	4004	4322	4169	3772	4423	4315	4030	4057	4872	4021	4784	4680	4437	4419	4637	4531	4509	4878	4452	4253
AA792870	60	59	59	59	60	59	62	62	64	64	63	63	78	77	78	77	77	77	60	60	60	61	60	60	60	60	60	60	60	60	60	59	60	60	60	59
AA792902	32	32	32	32	32	32	32	32	32	32	32	32	32	32	32	32	32	32	32	32	32	32	32	32	32	32	32	32	33	33	33	32	32	32	32	32
AA794479	76	76	75	77	75	76	76	81	76	76	77	77	79	80	78	83	81	80	78	88	78	79	79	78	77	79	78	77	77	79	77	77	75	77	78	77
AA796766	8028	10218	8451	7489	8512	8594	5289	11065	5882	6702	6794	7648	8691	8137	8836	8472	8380	7899	7578	6501	7141	7223	7291	7616	7283	7606	7011	6896	7139	7609	7197	10121	7585	8102	8676	9075
AA796998	51	50	50	51	51	51	41	41	41	41	41	42	42	42	42	42	42	42	47	47	47	47	47	47	48	47	47	48	48	48	47	47	47	47	47	47
AA798563	69	68	68	69	69	68	67	68	67	67	68	68	70	69	69	69	69	69	74	73	74	75	73	73	68	68	69	69	69	68	67	67	68	67	68	68
AA798732	46	45	45	45	45	45	45	45	45	45	45	45	45	45	45	45	45	46	52	51	52	55	51	51	79	81	79	79	79	85	45	45	45	45	45	45
AA798895	1912	1684	1841	1761	1766	1778	2309	2014	2514	1871	1622	1826	1809	1647	1691	1419	1708	1925	2099	2159	2002	1845	2126	2089	1646	1138	1562	1612	1437	1449	1878	1705	1683	1695	1457	1462
AA816099	69	71	69	70	69	73	66	69	67	65	66	66	83	67	67	63	63	63	69	70	68	67	77	68	90	68	80	81	65	64	72	65	61	60	60	61
AA821862	88	88	87	93	90	89	120	102	102	116	105	104	285	302	281	295	286	291	223	250	246	256	239	253	72	75	81	74	75	74	137	139	135	137	141	140
AA822260	52	51	52	52	51	52	48	48	48	48	48	48	52	52	52	54	52	52	51	51	51	51	51	51	49	49	49	49	49	49	52	52	52	52	51	52
AA823938	32366	25668	34599	31626	29932	30208	30916	25551	29913	29189	26006	26892	37295	33959	35945	35295	31139	34185	40714	38462	41776	43057	39481	39706	36317	28300	31966	33373	32948	33074	34850	35453	35002	35811	36837	32850
AA833146	2359	2125	2181	2373	2455	2380	438	417	369	393	413	438	471	449	456	471	490	419	577	464	523	526	575	521	2363	2068	2391	2398	2324	2376	2820	2126	2443	2467	2373	2240
AA833196	62	60	60	61	61	60	57	56	57	57	57	57	57	57	57	57	57	58	61	62	61	62	60	62	63	65	63	62	61	61	61	60	60	62	61	61
AA839814	1959	2339	2160	2134	2020	2042	1841	1765	1870	1865	1709	1751	1553	1541	1526	1572	1551	1744	1290	1914	1357	1279	1434	1516	1861	2012	1875	1893	1941	1968	2134	2210	2250	2182	2042	2229
AA855988	94	100	92	106	106	96	60	60	68	61	59	57	90	88	97	89	85	94	101	110	116	98	89	96	89	95	120	104	134	100	107	110	112	122	106	128
AA863600	55	54	54	54	54	54	54	54	54	54	54	54	54	54	55	54	55	54	51	51	51	51	52	51	54	55	56	55	55	55	50	49	49	49	49	49
AA866997	1475	1556	1306	1541	1588	1431	1407	1424	1246	1378	1275	1279	1591	1568	1557	1498	1580	1548	1625	1753	1563	1496	1729	1658	1161	1079	1165	1155	1092	1059	1325	1340	1518	1348	1287	1283
AA867167	57	56	56	56	57	57	49	55	53	49	50	51	50	51	52	50	49	50	59	58	59	59	59	58	58	57	57	57	56	57	64	64	64	64	64	63
AA867746	4951	4804	5120	5059	4852	5001	4615	3833	4851	4285	4566	4199	3491	2975	3768	3823	4188	3423	3184	2713	3088	3251	3463	3259	4710	4632	4574	5046	4932	4816	4816	4785	5027	4841	5385	4852
AA867818	50	56	50	58	50	50	52	55	52	52	53	58	49	49	49	48	50	60	53	54	53	53	59	53	45	45	45	45	46	45	52	52	52	52	51	56
AA874645	169	149	169	203	157	174	93	63	105	67	80	103	112	105	109	105	104	104	126	98	107	102	115	91	212	194	215	212	235	210	205	117	140	153	133	148
AA879840	203	175	168	212	220	174	351	472	272	383	307	356	252	262	197	182	193	237	271	303	302	252	219	294	276	252	267	231	242	266	271	291	226	262	220	224
AA880220	231	878	278	235	250	315	252	1471	280	359	558	876	471	1315	593	651	1385	1392	216	1251	325	365	769	982	207	639	220	188	210	336	189	1058	189	239	395	641
AA880527	102	217	106	106	104	111	59	134	76	65	148	194	94	156	94	167	287	178	87	151	94	109	189	189	107	166	107	110	104	112	102	174	99	100	123	178
AA881383	7298	7422	7725	7847	7663	7949	6611	6603	6659	6765	6465	6179	5228	5798	5400	5011	4894	5389	5189	5881	5334	4957	5175	5377	5867	6192	5927	5504	5763	6083	6669	7419	6849	7021	6626	6938
AA881623	43	43	44	44	44	43	44	43	44	44	43	43	45	44	44	44	44	44	44	44	44	44	44	44	44	44	44	44	52	44	43	43	43	43	43	43
AA920031	75	85	90	77	83	85	126	88	124	115	116	90	222	161	155	185	164	158	347	271	325	299	278	287	81	74	88	101	91	80	118	110	120	124	101	126
AA921444	1646	1404	1451	1566	1506	1484	688	746	683	678	662	690	867	910	838	840	844	804	1085	1023	1029	1020	979	1012	1711	1645	1692	1663	1617	1608	1352	1286	1340	1226	1228	1170
AA929323	149	146	150	139	143	147	146	136	128	125	135	139	114	112	113	113	132	103	158	165	159	164	161	159	78	79	77	76	77	76	78	76	77	77	77	77
AA930693	353	303	349	351	335	343	414	320	339	392	384	306	387	351	338	390	347	341	266	253	282	286	310	265	340	351	307	280	281	285	215	245	234	259	255	241
AA930779	53	53	53	53	53	53	53	53	53	52	53	53	51	52	51	52	52	52	53	53	53	53	53	53	53	53	53	53	53	53	53	53	53	53	53	53
AA939619	4372	3389	4589	3777	3669	3920	3237	1537	3370	2903	2632	2395	2466	2137	2248	1978	1635	2156	2501	2143	2560	1911	2146	2050	4113	2603	3520	3617	3203	2964	4168	3298	4082	3780	3874	3486
AA939659	49	48	48	48	51	48	48	48	48	48	48	48	59	60	60	60	60	60	48	48	52	48	49	48	48	48	48	48	48	48	48	48	48	48	48	48
AA940256	1584	1930	1913	1262	1731	1745	1555	1434	1384	1315	1544	1244	1130	1169	1110	1074	1131	1108	1107	741	835	739	824	753	1672	2336	2073	1929	1972	2009	2438	1522	2370	1913	1686	1664
AA940303	121	100	146	104	109	108	85	77	80	74	68	68	162	141	132	128	160	159	155	115	143	114	116	133	74	64	74	69	88	68	89	82	84	76	72	72
AA940525	42	41	41	42	42	42	39	39	39	39	39	39	40	40	41	40	40	39	42	41	43	41	41	41	40	39	39	39	39	39	39	39	39	39	39	39
AA958820	66	66	66	66	66	66	67	64	64	64	64	64	64	64	64	64	64	64	64	63	64	64	64	64	63	64	64	64	64	68	67	66	66	67	66	66
AA958845	46	46	46	46	46	46	44	44	44	44	44	44	44	44	44	44	44	44	44	44	44	44	44	44	44	44	44	44	44	44	44	44	44	44	44	44
AA958965	11425	14790	11671	11281	12920	14099	14649	13436	14762	13642	14843	13209	10876	9618	11397	10497	10763	10225	10704	8127	9585	8183	8931	8852	13570	16280	14953	14253	14527	13930	13333	14163	13912	13681	11901	14309
AA960125	3221	2794	3022	3023	2907	3078	3640	3229	3603	3606	3072	3437	2525	2679	2602	2491	2695	2576	2912	2938	2834	2896	2717	2706	2928	2561	2757	2885	2681	2863	3432	3209	3261	3553	3397	3096
AA960166	16182	11372	15734	16620	15267	15066	11340	12976	12585	10849	10755	11756	12966	10480	12436	11815	8695	10895	11884	8643	11933	12005	10191	10007	14986	14741	14735	14572	14422	15375	16320	13632	15885	14544	13419	13279
AA960248	180	186	203	224	178	183	158	168	153	170	173	148	82	79	84	80	84	80	207	176	183	184	172	196	223	220	201	246	223	220	199	190	190	187	208	192
AA960310	4136	4065	4342	4357	4323	4330	5245	5118	4863	4966	4638	4888	3671	3832	3769	3704	3900	3767	3854	3981	3711	3692	3622	4124	3523	3804	3681	3533	3628	3766	3847	3815	3855	4000	3915	4101
AA960638	44344	40097	43993	41684	41484	41765	53352	45548	48355	49317	43469	45385	53976	53686	53380	53860	51725	54352	49079	49183	48812	50944	47657	48401	46167	39493	42711	44021	41664	45164	45336	40670	42981	42287	42495	39376
AA967305	1668	1585	1466	1655	1582	1667	2373	2532	2253	2500	2345	2442	2431	3152	2600	2888	2774	3275	2002	2811	2312	2343	2246	2431	1457	1486	1426	1366	1400	1441	1605	2041	1658	1842	1734	1930
AA982064	720	828	681	727	777	781	540	799	515	552	493	590	502	706	562	532	562	638	584	972	710	633	749	765	600	733	572	676	653	761	603	715	575	718	697	600
AA985754	12325	13541	12979	10974	11732	12463	12046	12018	11420	10704	11347	11262	16817	18465	17085	17462	16902	18170	17874	17099	16282	15057	15814	16215	11834	12229	11785	11549	11942	11946	11619	11525	11185	10977	10944	10934
AA985897	76	76	78	75	74	76	75	76	76	75	76	77	76	78	77	79	78	78	76	76	77	77	77	77	79	81	80	80	80	82	84	83	83	83	84	83
AA986082	927	1371	722	905	1030	912	1208	1468	1143	1155	1268	1241	1112	1268	1098	1072	1230	1074	1268	1490	1245	1130	1080	1205	980	1272	1108	1018	1115	1015	947	1206	1112	1005	901	1148
AA986099	126	128	136	129	127	131	273	298	259	260	245	280	180	142	163	145	139	141	130	134	133	132	133	128	194	167	148	162	170	160	145	145	141	147	139	141
AA986379	54	54	54	54	54	55	54	54	54	53	53	54	54	54	54	54	54	54	54	54	54	54	54	54	54	54	54	54	54	54	54	54	54	54	54	54
AA986441	288	167	205	198	194	198	281	374	277	240	251	358	290	324	302	320	298	291	161	169	172	147	164	157	248	233	230	221	260	229	155	149	156	169	159	154
AA986695	49	47	46	47	47	47	51	46	47	47	50	46	47	47	47	46	47	47	44	44	47	44	45	44	50	49	50	50	50	54	46	46	46	46	46	50
AA987127	438	357	443	509	487	412	505	302	546	582	427	195	476	342	473	329	261	314	454	234	395	365	205	227	542	274	582	535	583	547	668	397	725	772	574	492
AA987131	38	38	38	38	38	38	38	38	38	38	38	39	38	38	38	38	38	38	37	37	37	37	37	37	38	38	39	38	39	38	38	38	38	38	38	38
AA987147	19806	17431	18488	19899	19435	18958	17166	13779	18323	17563	16363	16189	12749	12013	13556	12932	12460	11839	14848	12632	14788	13610	13330	13266	17571	17560	18692	18629	18544	18746	20326	19546	20653	19253	18966	19540
AA987181	55	55	55	55	55	56	54	54	54	54	54	54	59	59	60	60	60	59	61	62	61	61	61	63	54	54	56	54	54	54	54	54	54	54	53	54
AA990557	74	61	61	61	62	61	58	58	59	58	59	58	53	52	51	52	51	51	59	61	59	63	59	60	60	60	60	62	60	60	61	61	63	66	60	62
AA990586	55	55	56	55	55	56	60	62	60	61	61	62	56	56	57	56	56	56	56	56	56	56	56	56	56	56	56	56	56	56	65	65	65	66	65	64
AB000121	580	512	562	564	545	591	1179	687	963	1048	1096	944	1902	1503	1813	1708	1543	1630	1927	1672	1875	1856	1705	1749	826	696	759	772	727	783	667	545	744	736	731	659
AB000490	38	39	38	39	39	39	51	50	51	51	50	50	49	49	49	49	49	49	51	51	51	51	51	51	51	51	51	51	51	51	50	50	50	50	50	50
AB000497	69	69	70	70	69	70	70	70	70	70	70	70	63	63	63	63	63	63	63	63	63	63	63	63	67	68	68	67	68	67	65	64	64	64	64	65
AB000499	50	50	50	50	50	50	44	43	44	44	44	44	43	43	44	44	44	43	44	44	44	44	44	44	44	44	44	44	44	44	43	43	43	43	43	43
AB000500	42	42	42	41	41	42	43	41	41	41	42	41	42	42	45	42	42	42	42	42	42	42	42	42	42	42	42	42	42	42	42	41	41	41	41	41
AB000502	52	52	50	51	51	51	46	46	46	46	46	46	46	46	47	46	46	46	50	49	49	49	49	49	46	46	47	46	46	46	46	46	46	46	46	49
AB000682	75	80	91	75	74	80	71	77	71	71	71	73	87	92	88	91	88	96	88	87	89	89	94	88	74	76	76	76	79	74	72	71	71	73	71	71
AB000710	31	31	31	31	31	31	31	31	31	31	31	31	31	31	31	31	31	31	31	31	31	31	31	31	31	31	31	31	31	31	31	31	31	31	31	31
AB000828	46	46	46	46	46	47	50	49	50	54	50	56	50	50	55	50	50	56	63	50	50	50	54	50	50	51	50	50	50	50	50	50	50	50	50	50
AB001737	57	57	58	57	57	57	57	57	57	57	57	57	58	58	58	58	58	58	58	58	58	58	58	58	57	58	58	58	58	58	57	58	57	58	57	58
AB003040	64	64	64	63	64	64	65	65	65	65	65	65	69	69	69	69	69	69	72	71	71	71	71	71	67	68	67	67	67	67	70	69	69	70	70	69
AB003502	8902	9206	9181	8649	8636	8625	11308	12640	11080	10535	10694	10582	16288	17992	15179	15270	15001	15970	16092	16790	17086	16372	15994	15488	11336	11661	11620	11062	11388	11377	9884	10958	10657	9647	9435	9217
AB004879	60	60	74	63	61	61	74	76	68	71	68	69	67	62	72	62	67	66	58	54	54	55	55	54	71	71	71	71	80	78	61	61	61	61	63	61
AB006320	53	53	53	53	53	53	67	67	68	67	67	67	65	65	65	65	65	65	53	53	53	53	53	53	53	54	55	53	54	53	68	67	68	68	67	68
AB006361	68	68	69	69	69	69	68	67	68	69	68	71	71	70	71	71	71	70	70	70	70	69	70	70	69	69	69	69	69	69	69	68	68	69	68	69
AB006714	38	38	40	38	38	38	40	40	40	40	40	40	42	42	42	42	42	42	38	38	38	40	38	38	39	39	39	39	39	39	44	44	44	44	44	44
AB007986	49	49	49	49	49	49	48	48	48	48	48	48	48	49	49	49	49	49	49	49	49	49	49	50	48	49	49	49	49	49	49	49	49	50	49	49
AB008174	49	49	49	49	49	49	48	48	48	48	48	48	42	41	43	42	42	44	43	42	42	42	42	42	41	41	42	42	42	42	43	43	43	43	42	42
AB008178	68	67	67	67	67	68	78	77	78	78	78	78	82	84	81	82	83	81	63	63	63	64	63	75	61	63	62	62	62	62	67	67	67	70	67	67
AB008453	34	34	34	34	34	34	32	32	32	32	32	32	32	32	32	32	32	32	32	32	32	32	32	32	32	32	32	32	32	32	32	32	32	32	32	32
AB008867	47	47	47	48	48	47	35	35	35	35	35	35	35	34	35	35	34	34	41	42	42	41	41	42	33	33	33	33	33	33	46	46	46	46	46	46
AB009661	56	56	56	56	56	56	59	60	60	59	59	60	60	60	60	60	60	61	57	57	57	57	57	57	56	57	57	57	57	57	56	56	56	56	56	56
AB009674	55	55	54	55	55	55	51	49	50	49	50	50	50	50	50	50	50	52	50	50	50	52	50	50	50	53	53	53	53	53	61	61	61	61	61	61
AB010088	49	45	45	46	46	46	47	47	47	47	47	47	47	47	47	47	47	47	47	46	47	47	47	47	47	47	47	47	47	47	45	45	45	45	45	45
AB012273	606	620	619	640	586	625	542	431	502	475	499	467	496	534	550	621	809	592	672	800	751	728	789	801	320	324	310	325	304	305	470	588	514	527	544	526
AB012278	2732	7194	2950	3161	3612	4501	2183	8678	2577	3845	5630	6315	2608	8134	2831	3883	5579	6280	2107	6472	2205	3028	3718	3940	4469	6568	3839	4821	5296	5222	2483	9349	2947	3651	4714	5639
AB013097	52	50	50	50	50	50	50	49	50	49	49	49	50	50	50	50	50	50	54	50	50	50	50	50	50	50	50	50	50	50	50	50	50	50	50	50
AB013440	55	55	54	55	55	55	56	55	56	57	56	56	56	55	56	56	56	56	57	56	57	58	56	57	55	55	55	55	55	56	55	55	56	55	55	55
AB013464	534	588	692	965	755	661	656	846	539	703	600	488	605	724	509	543	463	576	475	629	559	594	503	570	534	502	508	444	481	491	518	528	503	501	453	528
AB013898	89	88	92	87	86	89	91	98	89	90	92	94	91	95	92	96	94	94	88	90	89	92	91	90	92	96	93	92	92	95	88	93	86	88	89	87
AB015422	40	40	40	40	41	41	46	46	46	46	46	46	42	42	42	42	42	42	37	37	37	37	38	37	45	45	46	45	45	45	46	46	46	46	46	46
AB015595	646	669	640	698	737	778	963	1923	973	874	816	1000	1423	1607	1516	1541	1670	1696	935	1733	1447	1341	1384	1542	432	566	469	405	509	587	545	773	650	747	720	761
AB015978	43	43	43	44	43	43	46	46	46	46	46	46	47	47	47	47	47	46	44	44	44	44	44	44	44	44	44	44	44	44	44	43	43	43	43	43
AB016248	6713	5770	6927	6432	6199	6281	6559	4896	6212	5867	5589	5108	5902	5330	5397	5660	7755	6045	5621	6129	5892	5927	6166	5989	5893	5680	6128	5634	5826	6067	6848	6592	6334	6376	6205	5991
AB016516	39	39	39	39	39	39	39	39	39	39	39	39	39	39	39	39	39	39	39	39	39	39	39	39	39	39	39	39	39	39	39	39	39	39	39	39
AB016602	43	43	43	43	49	43	42	42	43	42	42	43	43	43	43	43	43	43	43	43	43	43	43	43	43	43	43	43	43	43	42	42	42	42	42	42
AB017105	453	444	462	405	409	427	600	463	540	573	578	578	737	755	756	785	715	768	586	551	576	548	549	562	357	386	339	331	351	374	481	491	445	475	506	493
AB017136	45	45	45	45	45	45	47	47	47	47	47	47	47	47	47	47	47	47	45	45	45	45	45	45	45	45	45	45	45	45	47	47	47	47	46	47
AB018194	29393	22215	30137	28454	27085	25654	27615	26296	27167	24563	25773	24080	25551	26437	23898	24884	25697	25011	18638	19795	20944	20620	20745	18954	27044	25103	28395	27748	27624	26904	23749	23595	23967	23103	23413	23373
AB018574	404	277	375	310	401	325	428	152	427	402	392	291	923	717	1076	830	815	738	1263	815	1308	1078	982	932	351	240	360	378	371	300	557	324	566	614	395	445
AB018576	102	106	106	121	103	102	113	111	130	125	129	115	174	142	161	195	206	175	188	152	187	212	198	187	101	117	102	96	96	105	116	84	102	100	87	121
AB019028	372	423	431	316	366	359	365	478	314	421	388	434	714	642	639	654	554	604	571	618	597	558	552	556	484	490	471	446	447	440	326	327	341	386	288	325
AB019212	18109	16364	18198	18454	18180	17058	18418	16317	18484	18470	17520	16674	17757	16140	18008	17520	16549	16869	16718	16254	17259	16826	16710	16140	14523	14461	15847	14609	15465	15560	17067	16694	17574	17565	16982	16895
AB019479	53	52	52	53	53	53	80	80	78	79	82	80	58	53	64	59	69	57	59	61	72	63	59	60	60	60	63	61	64	60	58	57	58	58	57	58
AB019601	513	462	536	500	483	482	614	556	493	579	479	448	690	537	624	625	517	629	370	337	386	360	316	339	466	405	501	401	481	454	315	291	293	331	312	284
AB019618	73	60	60	58	56	60	53	53	53	53	53	53	51	52	52	51	51	54	53	53	53	55	53	56	55	54	56	55	55	54	56	60	56	56	56	55
AB021226	54	56	53	53	52	51	50	49	50	50	50	50	50	50	50	60	50	50	48	48	51	48	48	49	51	52	52	51	51	51	49	49	49	49	54	49
AB021291	53	53	52	52	53	53	52	51	52	52	52	52	53	52	53	52	52	52	53	52	52	52	52	53	52	52	52	52	52	52	52	52	52	52	52	52
AB021860	1165	1271	1262	1201	1279	1303	1540	1528	1594	1492	1316	1155	1579	1831	1695	1635	1751	1660	1784	1880	1728	1831	1619	1825	1195	1146	1193	1229	1234	1209	1156	1219	1260	1170	980	1065
AB022340	55	54	55	54	55	55	58	58	58	61	58	59	64	59	60	59	61	60	59	59	59	59	59	59	55	54	55	54	55	54	54	53	54	53	53	53
AB023132	53	53	53	53	53	53	53	53	53	53	53	53	53	53	53	54	53	53	53	53	53	53	53	53	53	53	53	53	53	53	53	53	54	53	53	53
AB023401	81	79	81	88	82	81	85	82	90	91	96	85	62	67	60	59	62	59	66	63	76	66	70	62	74	68	88	77	76	68	61	58	65	62	60	62
AB023656	69	67	64	106	71	67	68	68	73	80	70	66	66	65	69	65	65	66	59	58	65	59	63	70	77	76	77	77	79	87	48	49	65	48	48	51
AB024521	41	41	41	41	41	41	40	40	41	40	40	41	39	39	39	39	39	39	41	42	41	41	41	41	41	41	41	41	41	41	41	40	41	41	40	40
AB025413	44	43	44	43	43	44	43	43	43	43	43	43	50	50	50	50	50	50	44	44	44	44	44	44	44	44	44	44	44	46	44	44	44	44	44	44
AB026497	1152	1223	1426	1160	1143	1133	902	976	961	845	944	1035	1453	1421	1291	1276	1163	1197	1464	1213	1355	1372	1340	1261	1350	1240	1377	1405	1396	1269	1133	1094	1129	1179	1155	1088
AB026551	63	38022	50	611	3843	12630	57	54148	327	16736	39039	54086	39	22948	1187	14810	31497	26947	45	31691	213	12006	30463	31215	48	5769	48	88	1055	3943	52	38180	227	5331	18125	23183
AB026810	40	39	43	41	40	40	54	53	57	55	54	54	42	42	42	42	44	42	41	42	42	41	41	41	40	40	46	40	40	41	41	42	43	50	41	41
AB026997	9144	7622	8869	9662	9094	9227	7730	7053	7636	7229	7616	6993	7862	7820	8128	8174	8211	7492	6421	5762	6509	6087	6521	6157	8456	8254	9466	9427	8848	8953	9959	7842	9610	9322	8890	9266
AB028050	35	35	35	35	35	35	35	35	35	35	35	35	35	35	35	35	35	35	35	35	35	35	35	35	35	35	35	35	35	35	35	35	35	35	35	35
AB028499	49	49	49	50	51	49	47	46	47	51	46	46	47	47	48	47	47	47	48	50	48	47	47	47	51	48	49	48	48	48	48	47	47	47	46	47
AB028625	44	44	44	44	44	44	45	44	45	44	44	47	44	45	45	45	45	45	45	45	45	45	45	45	45	45	45	45	45	45	44	44	44	44	44	44
AB028868	43	43	43	43	43	43	43	43	43	43	43	43	43	43	43	43	43	43	43	43	43	43	43	43	43	43	43	43	43	43	43	43	43	43	43	43
AB029145	72	68	67	70	71	68	67	69	66	66	67	69	73	70	84	71	80	75	84	90	80	83	86	83	72	68	71	69	76	68	104	102	91	93	93	92
AB029146	6369	5672	6192	6201	6049	5869	7803	6979	7416	7849	7026	6624	8958	9174	9130	8842	8830	9301	7546	8406	8585	7838	7839	8095	4724	5017	5757	5230	5485	5425	5762	5818	5906	6027	6067	5779
AB029502	64	64	64	63	63	64	55	55	55	55	54	55	55	55	55	55	55	56	65	65	65	65	66	66	65	65	66	65	65	65	64	64	63	65	65	64
AB029929	286	403	228	234	281	289	66	1462	55	69	78	190	140	474	171	154	253	292	128	851	138	159	198	279	255	837	244	267	235	262	170	964	171	195	168	240
AB030038	583	512	616	525	574	548	714	755	707	684	676	689	675	721	693	752	670	634	708	670	676	716	700	680	542	513	504	496	517	548	541	524	567	512	525	512
AB030185	6707	6265	6732	6339	6190	6312	8035	7357	8314	8455	7922	7256	9465	9415	8916	8742	8607	8789	9094	8763	8976	8603	8208	7869	7633	7207	7725	7839	7565	7401	7199	6925	7094	7279	7013	6973
AB030194	51	51	51	51	51	51	51	53	51	51	51	51	57	57	57	63	57	57	48	48	48	48	48	48	47	47	48	48	48	48	51	51	51	51	51	51
AB030202	57	57	57	57	58	58	57	57	57	57	57	57	58	58	58	58	58	58	58	58	61	58	58	58	57	57	58	58	58	58	58	58	57	58	57	57
AB030280	45	38	43	54	52	47	80	57	65	68	59	71	58	55	54	53	55	56	104	142	130	136	111	120	41	42	41	41	41	41	50	48	44	44	44	45
AB030503	3183	2868	3242	3308	3257	3263	4003	3660	3815	3892	3611	3212	2569	3033	2521	2663	3410	2702	2662	3190	2660	2594	2689	2714	2791	2902	3061	2627	2970	2719	2593	2838	2654	2636	2530	2649
AB030734	42	44	42	44	42	42	42	47	42	42	46	46	42	48	42	43	42	47	43	43	43	43	44	43	40	40	40	40	40	41	42	43	42	42	48	42
AB030906	282	305	297	250	267	281	193	195	231	182	252	251	223	207	189	246	223	254	218	184	221	217	194	175	275	281	277	285	283	249	269	274	284	269	281	283
AB031037	56	56	56	55	56	56	55	55	55	55	55	55	61	61	61	61	61	61	57	56	57	57	57	57	55	55	55	55	55	55	56	58	56	56	56	57
AB031040	57	57	59	57	58	57	61	60	61	64	61	61	61	61	61	61	64	61	54	56	55	54	54	54	63	58	58	58	58	59	65	65	65	65	77	65
AB031049	868	1142	1023	1015	1029	1104	1578	1271	1678	1557	1681	1852	1826	1438	1906	1931	1789	1783	1239	1121	1253	1163	1492	1477	1014	1033	968	999	944	1082	1211	1139	1137	1194	1314	1461
AB031813	71	71	71	72	72	72	74	73	74	77	74	82	93	96	91	92	92	92	79	71	71	71	72	71	69	73	70	70	70	70	69	69	69	69	69	69
AB032010	47	47	47	47	47	47	47	46	47	47	46	47	47	47	47	47	47	47	47	47	47	47	47	47	47	47	47	47	47	47	47	47	47	47	46	47
AB032200	54	54	54	55	55	55	55	54	55	54	54	54	47	47	47	47	47	47	55	55	55	55	55	55	55	55	55	55	55	55	55	55	55	55	54	55
AB032770	42	42	42	43	42	42	42	42	42	42	42	42	43	42	43	43	43	43	43	42	43	42	42	43	43	43	43	43	43	43	42	42	42	42	42	42
AB032771	46	46	46	46	46	46	46	46	46	46	46	46	46	46	46	46	46	46	46	46	48	48	47	46	48	49	49	49	51	49	46	46	46	46	46	46
AB033128	50	50	50	50	51	50	63	62	63	63	63	63	51	51	55	51	51	50	50	50	50	50	50	50	51	51	51	51	51	51	51	51	51	51	50	50
AB033168	1239	1482	1294	1431	1106	1278	1100	1125	1279	1190	1380	1461	1036	1157	1128	1103	1074	1119	1518	1248	1327	1449	1495	1436	1761	1733	1828	1751	1689	1588	1710	1737	1749	1653	1667	1706
AB033370	6739	6366	6790	6492	6386	6707	8283	6962	8464	8154	7636	7443	8821	8592	8966	8327	8605	8197	11435	10187	10663	10350	10394	10328	6538	5941	6196	6352	6445	6129	6950	6395	7007	7141	6830	6405
AB033769	52	52	52	52	52	52	51	51	52	51	51	52	49	50	49	50	50	50	50	50	50	50	50	50	52	52	52	52	52	52	52	51	51	52	51	52
AB033886	2752	3141	2958	3249	3055	3119	2465	2730	2541	2465	2400	2343	2471	2426	2382	2350	2401	2602	1918	2670	2483	2383	2672	2805	2120	2862	2341	2186	2516	2615	2032	2637	2192	2072	2130	2592
AB034693	52	52	53	52	52	52	57	57	57	59	57	58	64	58	58	58	58	60	63	58	58	58	58	58	58	58	58	58	58	58	53	52	52	52	52	52
AB034914	2523	2027	2520	2234	2206	2285	3044	2671	2933	2994	2803	2541	3081	2941	2718	3090	3015	2709	2534	2477	2519	2675	2498	2394	2747	2550	2760	2785	2731	2736	2577	2107	2563	2628	2349	2363
AB035383	4432	3603	4430	4032	3971	3948	5563	3941	5117	5107	4555	4561	5248	4726	4920	4648	4804	4767	5412	4643	5315	5071	4892	4760	4704	3435	4243	4466	4176	4258	4493	3582	4075	4086	4215	3662
AB035701	51	51	51	52	51	51	46	46	46	46	46	46	46	46	46	46	46	46	48	48	48	48	48	48	51	51	51	51	52	51	46	46	46	46	46	46
AB036341	80	87	82	79	79	80	80	73	73	72	74	73	74	75	75	75	75	75	75	74	74	74	74	74	73	75	74	73	73	75	73	74	72	73	73	73
AB036749	51	51	51	51	51	51	51	50	54	51	51	51	56	51	55	51	51	51	55	56	58	53	54	53	54	51	51	54	53	52	58	58	62	58	60	59
AB037111	130	124	163	153	162	146	76	85	82	84	84	83	57	59	61	57	57	57	78	81	81	82	86	78	122	143	138	169	151	131	99	105	107	97	110	106
AB037192	52	52	52	52	52	52	52	51	52	52	52	52	52	52	53	52	52	52	52	52	52	52	52	52	52	53	53	53	53	52	52	52	52	52	52	52
AB037596	48	47	48	48	47	48	49	49	49	49	49	49	50	50	50	50	50	50	50	50	50	50	50	50	48	48	48	48	48	48	48	47	48	48	47	47
AB037923	124	120	120	118	119	118	108	105	115	122	135	149	62	65	66	63	63	62	167	160	169	172	183	189	265	238	223	228	235	235	137	136	138	152	157	151
AB038696	36	36	36	36	36	36	36	36	36	36	36	36	36	36	36	36	36	36	39	39	39	39	39	39	36	36	36	36	36	36	36	36	36	36	36	36
AB038697	71	71	72	71	72	72	70	72	70	70	71	71	72	72	72	73	72	73	76	77	77	77	78	77	71	72	72	71	72	72	71	71	70	71	71	71
AB039276	155	140	151	130	136	133	130	141	129	137	138	149	217	241	203	239	221	234	141	147	145	151	160	151	156	155	158	146	150	153	136	145	133	137	143	140
AB039380	118	115	120	106	108	113	111	127	108	111	113	118	129	138	130	142	137	141	116	116	116	121	121	120	115	122	115	114	115	122	112	115	113	110	116	112
AB040489	2809	2497	2886	3015	2541	3024	2660	2105	2865	2762	2525	2492	2402	2430	2629	2885	2310	2400	2375	2423	2758	2628	2508	2417	2199	2189	2190	2037	2071	2191	2478	2353	2419	2431	2385	2358
AB040491	51	51	51	51	51	51	51	51	51	51	51	51	52	52	52	52	52	52	52	52	52	52	52	52	51	52	52	52	53	52	51	51	51	51	51	51
AB041034	51	51	52	51	51	51	48	48	48	48	48	48	49	49	49	51	49	49	49	50	49	49	49	49	49	49	50	50	49	50	50	50	50	50	50	50
AB041538	53	52	53	53	52	53	59	60	60	60	60	62	47	47	50	47	49	47	59	59	59	63	58	58	60	60	60	60	61	61	60	60	60	60	60	60
AB041554	51	51	51	51	51	51	51	52	51	51	51	54	56	55	60	56	55	55	55	51	52	52	52	51	51	51	51	51	51	51	51	51	51	51	52	51
AB041613	444	428	599	505	533	528	493	450	494	624	579	489	518	499	602	564	520	416	433	385	482	395	418	361	408	498	494	371	516	418	504	519	505	455	533	492
AB041650	663	728	633	644	556	448	806	611	766	395	622	431	412	402	376	252	603	392	582	529	503	271	449	463	694	566	725	670	551	412	566	487	661	349	345	545
AB041801	47	47	47	47	47	47	43	43	43	43	43	43	43	43	43	43	43	43	43	43	43	43	43	43	47	47	47	47	47	47	45	45	45	45	45	45
AB041802	56	55	56	56	56	56	61	61	61	61	61	61	64	64	65	64	64	64	52	52	52	52	52	52	56	55	55	60	56	55	68	67	68	68	67	68
AB041803	55	53	53	55	58	53	59	50	53	58	50	50	52	51	51	53	52	59	58	53	52	52	51	51	56	51	52	51	51	56	49	49	49	49	49	49
AB041855	191	186	191	176	166	183	367	347	320	361	424	309	604	622	545	629	582	567	677	595	608	615	588	558	339	315	312	311	294	324	325	259	331	298	342	286
AB042155	56	56	56	55	56	56	55	57	56	55	56	56	60	60	65	60	60	60	59	59	60	64	61	61	56	57	56	56	56	56	59	59	59	60	59	60
AB043953	586	421	588	536	607	505	397	273	327	388	326	332	250	213	293	260	209	226	221	110	249	253	219	210	768	474	768	713	688	543	452	299	466	485	436	398
AB045132	1827	1731	1723	1819	1682	1787	2154	1960	2154	2241	2144	2019	1577	1501	1442	1412	1549	1493	1699	1696	1669	1651	1566	1582	1690	1624	1695	1747	1740	1882	1739	1540	1479	1716	1636	1547
AB045382	169	166	181	157	161	165	74	77	82	74	78	73	72	73	63	63	70	67	72	74	76	74	74	75	146	139	140	132	135	142	91	107	90	91	90	91
AB045709	4746	4145	4847	4861	4724	4825	6270	5756	6233	6185	6049	6213	5422	4932	5572	5685	5000	5352	4805	5158	5213	5166	5205	5217	4630	4699	4508	4421	4632	4617	4767	4538	4962	5086	4760	4801
AB046114	12747	11066	12033	12375	12172	12230	13576	12200	13725	13243	12865	11424	11628	10941	10883	11380	11187	10752	10972	9945	10671	10600	10023	9816	13710	12688	13996	13525	13848	13738	11697	11069	11634	11714	11354	11537
AB046537	38	38	38	38	38	38	38	39	38	38	38	38	39	39	39	39	39	39	39	39	39	39	39	39	39	39	39	39	39	39	39	38	39	38	38	38
AB046693	36	36	36	37	36	36	37	36	36	36	37	36	37	37	37	37	37	36	38	38	38	38	38	38	38	37	37	37	37	37	37	36	36	37	36	36
AB046929	208	205	193	172	180	208	127	135	127	118	133	134	430	708	401	453	398	475	325	477	296	334	347	304	315	328	322	316	332	328	166	177	176	169	178	170
AB046930	54	53	53	53	54	53	53	53	54	53	53	53	54	54	54	54	54	54	54	54	54	55	54	54	54	54	54	54	54	54	54	54	54	54	53	54
AB047758	59	59	59	59	60	59	56	55	55	55	55	55	54	64	53	53	54	56	60	59	62	59	59	60	59	59	60	60	60	60	59	59	61	59	59	58
AB047759	33	33	33	33	33	33	33	33	34	33	33	33	34	34	34	34	34	34	33	33	33	33	33	33	33	33	33	33	33	33	33	33	33	33	33	33
AB048834	46	46	46	46	46	46	46	46	46	46	46	46	46	46	46	46	46	46	46	46	46	46	46	46	46	46	46	46	46	46	57	57	57	57	57	57
AB049137	455	500	551	511	470	528	470	410	557	567	548	527	386	366	406	417	313	425	656	557	581	622	646	662	673	681	632	627	645	677	589	593	547	616	560	605
AB049454	66	67	67	66	66	66	66	65	66	66	66	67	67	68	68	68	68	68	67	67	67	67	67	67	66	67	67	67	67	67	67	76	66	66	67	66
AB049605	153	145	149	140	143	126	56	55	56	56	56	55	39	40	39	39	40	40	45	44	45	45	44	46	97	96	103	96	103	94	88	87	89	88	93	88
AB049633	7673	7944	7335	7714	8001	7477	6495	6320	6646	6803	6241	6017	6183	5925	5949	5951	5978	5901	6839	6878	7086	6907	6682	6828	6486	6034	6325	6181	6314	6362	7342	6801	7592	6867	7087	6597
AB049641	7714	8216	7092	6718	7489	7337	6845	5581	6347	6613	6867	5909	6028	5239	6098	5137	5329	5804	7331	6181	6236	6221	6269	6458	6151	6346	6359	6240	6405	6109	7115	6441	7272	6965	6665	6556
AB049655	2038	2052	1890	1852	2074	1921	2068	1742	2185	2089	1886	1745	2223	1792	2117	1884	1840	2013	2289	2076	2054	2184	1861	1966	2050	2012	2167	2108	2049	2007	1923	1810	2146	1885	1917	1814
AB049732	315	305	308	327	268	299	457	529	356	556	412	378	396	479	419	437	442	526	246	356	304	289	276	335	217	267	288	199	229	279	217	274	206	220	260	262
AB049755	47	47	46	47	47	47	47	47	49	48	47	47	47	47	50	50	47	49	47	46	51	48	47	47	47	47	48	47	48	47	50	47	47	47	48	47
AB050008	45	45	45	45	45	45	45	45	45	45	45	45	46	46	46	46	46	46	45	45	45	45	45	45	45	45	45	45	45	45	45	45	45	45	45	45
AB050203	49	47	50	48	48	47	48	56	48	48	48	48	48	48	48	49	48	49	47	47	47	48	47	47	52	52	55	55	52	52	53	53	53	53	55	56
AB050743	53	53	53	52	53	53	52	52	52	52	52	52	53	53	53	53	53	53	53	53	53	53	53	54	61	61	61	61	61	61	61	60	61	61	61	61
AB051409	49	49	49	49	49	49	49	49	49	49	49	49	49	49	49	49	49	49	49	49	49	49	49	49	49	49	49	49	49	49	49	49	49	49	49	49
AB052292	38	37	38	38	38	38	29	29	29	29	29	29	29	29	29	29	29	29	29	29	29	29	29	29	38	38	38	38	38	38	38	38	38	38	37	38
AB052399	47	47	47	47	47	47	46	46	47	46	46	46	47	47	47	47	47	47	47	47	47	46	47	48	41	41	41	41	41	42	40	40	40	40	40	40
AB052828	224	184	215	209	205	159	138	111	145	129	144	132	104	77	91	71	77	86	127	115	159	117	123	131	182	145	206	185	202	181	136	103	130	138	113	150
AB052834	230	216	254	225	225	240	243	203	202	265	187	193	159	152	184	184	148	135	180	148	211	213	177	196	262	234	305	274	248	286	152	119	138	150	149	161
AB053181	54	54	55	54	54	55	54	54	54	54	54	54	54	54	54	54	54	54	54	54	55	55	55	55	54	55	55	55	55	55	61	60	60	61	60	60
AB053307	76	70	70	70	73	70	56	54	54	57	54	54	71	71	75	72	72	73	60	61	61	61	61	61	59	57	57	57	58	58	65	64	63	64	64	71
AB054000	44	44	44	44	45	44	44	44	44	44	44	45	45	47	45	45	45	46	45	45	45	45	45	45	45	45	45	45	45	45	46	47	47	47	48	47
AB055854	56	56	56	56	56	56	55	55	55	55	55	55	55	55	55	56	55	55	55	55	55	55	55	55	55	55	55	55	55	56	57	56	56	57	56	56
AB056091	96	96	99	94	92	97	94	100	93	94	96	100	101	107	101	107	104	107	96	99	98	101	101	101	97	102	98	96	96	99	96	97	95	97	99	95
AB056443	50	50	50	50	50	50	50	50	50	49	50	50	50	50	50	50	50	50	50	50	51	51	50	50	50	50	50	50	50	51	50	50	50	50	50	50
AB056479	22321	20053	20884	23114	21610	20979	17069	14458	15661	16078	14663	15058	17903	16598	17399	17571	17009	17640	21396	20420	21276	21158	20322	20707	20447	18009	19314	20140	18996	18839	20399	19211	20623	19717	19891	19669
AB057663	4198	3973	4094	4549	4482	4216	4122	3093	3982	3970	4137	3937	3321	3180	3585	3599	3194	3171	3551	3074	3438	3578	3230	3088	4967	4395	4844	5022	5259	4506	4287	3727	4497	4394	4471	4209
AB059357	56	56	57	57	57	58	57	56	57	57	56	57	59	57	58	58	58	58	58	57	57	60	59	58	57	57	57	57	57	57	57	57	57	57	57	57
AB059633	71	71	75	74	75	69	52	47	53	55	52	55	47	47	50	49	47	51	37	37	37	40	37	37	53	43	47	42	46	41	82	82	88	84	82	85
AB059644	54	54	54	54	54	54	54	52	53	55	53	53	53	53	54	53	53	54	53	54	54	53	53	54	54	54	54	62	54	55	54	53	54	54	53	54
AB060081	39	39	39	39	39	39	36	36	36	36	36	36	37	37	37	37	36	37	37	36	37	37	36	36	36	36	37	37	37	37	36	36	36	36	36	36
AB060155	2318	1888	2304	2274	2111	2060	2990	2546	2816	2807	2529	2252	3318	3176	2885	3322	2841	3068	2200	2188	2537	2642	2507	2182	1942	1949	2416	1990	2122	2163	2054	1770	1934	1875	1756	1985
AB060589	77	76	77	75	76	77	76	76	82	77	76	78	78	80	79	80	79	79	78	78	78	79	78	79	77	78	77	77	77	79	77	77	76	77	77	77
AB061276	107	81	106	99	99	106	135	111	118	139	122	120	63	56	56	56	56	62	64	70	65	66	64	68	155	166	143	152	172	159	56	51	61	53	55	52
AB061305	364	435	447	352	353	372	611	494	607	573	597	559	939	807	744	834	700	798	601	637	601	600	572	624	582	385	471	353	416	352	542	528	511	566	428	494
AB062122	36	36	36	37	36	36	36	36	37	36	36	36	36	36	37	37	36	38	36	36	36	36	36	37	36	37	37	37	37	37	37	37	37	37	39	37
AB062282	95	94	98	90	91	94	89	93	88	88	90	93	100	105	100	106	104	105	91	92	92	94	93	93	91	95	92	91	91	93	91	90	88	91	92	89
AB063578	351	332	376	352	383	383	642	595	621	557	601	619	816	786	895	846	834	798	510	403	410	413	470	381	659	568	602	624	567	546	446	447	424	453	506	400
AB064321	49	49	49	49	49	49	50	50	50	50	50	50	46	46	46	46	46	46	51	51	50	51	50	50	50	50	50	50	50	50	46	46	46	46	46	46
AB064543	5983	5989	6310	6241	5922	5928	3971	3580	4268	4221	4029	4073	3566	3217	3857	3868	3281	3370	4110	3629	4304	4178	4017	4092	5924	5493	5823	6286	6016	6340	6466	6119	6318	6744	6278	6256
AB065134	46	45	47	45	46	45	46	45	46	48	45	46	46	46	46	46	46	46	46	46	46	46	46	46	46	46	46	46	46	46	46	45	45	45	45	45
AB066227	78	82	80	86	82	89	70	69	73	70	70	70	74	72	85	73	77	77	123	132	132	132	126	123	101	95	104	107	100	99	127	117	121	126	127	128
AB066608	215	272	241	216	218	243	82	78	107	96	91	111	99	98	91	89	94	73	137	119	123	120	144	127	368	334	304	304	308	338	231	253	205	219	271	218
AB067530	79	79	79	79	80	80	62	66	59	59	60	61	81	81	76	82	81	81	59	60	57	61	58	59	71	71	69	69	70	69	51	53	50	51	50	51
AB067531	54	44	62	44	44	45	50	48	51	48	48	49	41	40	46	41	43	42	41	42	40	41	40	43	47	46	46	46	46	48	51	55	51	50	52	51
AB067533	353	304	367	324	304	317	195	10562	170	199	406	1616	204	128	154	202	107	122	224	171	239	238	210	175	318	4327	237	303	229	387	248	269	306	275	228	205
AB067534	1158	651	1271	945	881	859	380	519	492	489	501	566	1516	1227	1294	1541	1253	1287	1076	956	980	1100	1050	774	2399	1581	1715	2190	1811	1820	741	809	959	649	692	657
AB067535	2287	1727	2047	2327	1830	1782	1381	1291	1598	1422	1269	1537	1595	1461	1507	1395	1512	1354	1212	1123	1203	1147	1276	1163	2255	1977	2299	2292	1877	2146	2283	1886	2558	2052	2060	1796
AB067574	206	232	157	188	205	250	199	144	232	204	175	123	258	248	225	256	210	227	339	266	318	370	305	339	256	228	254	224	247	247	220	119	220	181	166	169
AB070896	58	58	59	58	58	58	58	57	58	58	58	58	59	58	58	58	58	59	58	58	58	58	58	58	58	58	58	58	58	58	58	58	58	58	58	58
AB072269	50	50	51	50	50	50	50	50	50	50	50	50	50	50	50	51	50	50	51	52	50	50	50	50	50	50	50	50	50	50	50	50	50	50	50	50
AB072311	46	46	46	46	46	49	46	46	46	46	46	49	46	47	46	48	46	46	47	47	47	47	47	47	47	46	46	46	46	46	46	46	46	46	46	46
AB072336	518	562	651	523	477	512	488	464	438	355	347	537	257	285	252	248	288	305	302	268	299	312	247	229	822	826	734	763	704	729	455	532	479	515	567	367
AB072498	235	238	230	213	209	262	155	204	148	188	186	180	181	268	228	224	277	183	272	334	245	251	258	267	176	193	180	198	162	199	180	204	156	160	172	185
AB073079	51	51	51	51	51	51	43	43	43	42	42	43	43	43	43	43	43	43	43	43	43	43	44	44	45	45	45	45	46	45	48	47	48	48	47	48
AB073819	48	48	48	48	48	48	48	48	48	48	48	48	49	48	49	48	48	48	55	55	54	55	55	55	48	48	48	48	48	48	51	51	51	51	50	51
AB074008	42	41	42	42	42	42	42	41	42	41	41	41	42	42	42	42	42	42	42	42	42	42	42	42	42	42	42	42	42	42	42	42	42	42	41	42
AB074017	70	71	86	69	72	72	80	87	87	75	77	76	149	151	150	157	154	149	88	80	86	86	81	81	89	88	105	98	95	87	131	104	108	108	118	116
AB074438	42	42	42	42	42	42	42	42	42	42	42	42	43	43	43	43	43	56	42	42	43	42	42	42	42	42	42	42	42	42	42	42	42	42	42	42
AB074494	46	56	46	49	48	47	37	37	37	37	37	37	37	37	38	37	39	40	42	40	42	40	41	46	37	39	38	37	39	37	38	39	39	39	39	40
AB076245	55	56	55	55	55	56	55	56	55	55	55	55	55	56	56	56	56	56	56	56	56	56	56	56	55	56	56	56	56	56	56	55	55	55	55	55
AB076722	9615	8542	10364	9525	9561	8868	13066	10829	12549	12752	11757	11024	9251	8411	9332	9146	9008	8962	8875	9165	9510	9719	9018	9286	9667	9420	9906	9657	9674	9607	9636	9348	9985	10653	9877	9323
AB077383	83	82	82	83	82	83	88	87	87	89	88	89	82	81	83	81	80	81	53	52	53	52	52	52	73	72	73	73	73	73	62	62	62	62	61	62
AB077384	54	54	54	55	54	54	49	50	49	48	49	49	56	56	56	56	55	58	51	51	51	51	51	51	47	48	48	48	48	48	57	60	57	57	57	58
AB077991	170	169	171	177	144	217	260	286	245	225	225	197	400	505	518	445	347	460	251	376	299	334	256	329	162	176	151	176	160	174	172	176	169	175	164	186
AB078618	49	49	49	49	49	49	49	49	49	48	49	48	49	49	49	49	48	49	61	61	61	67	61	61	49	49	49	49	49	49	49	48	49	49	48	49
AB083111	43	43	45	43	44	43	43	43	43	43	43	43	43	43	44	44	44	43	43	43	43	43	43	43	43	43	44	44	44	44	49	49	49	49	48	48
AF000304	759	634	838	753	723	695	1203	1168	1025	1102	1003	852	623	623	548	520	483	546	729	567	613	660	516	582	1064	890	1108	1047	1101	970	805	713	811	824	782	793
AF000582	67	68	67	70	68	75	88	79	89	90	91	99	201	212	203	209	173	222	114	127	116	121	124	115	58	59	61	57	56	57	88	88	91	89	117	89
AF000968	175	175	177	183	183	226	119	167	144	161	175	171	94	109	97	83	115	95	134	217	145	166	143	141	131	212	148	137	161	170	177	182	164	193	180	197
AF000969	62	62	61	62	62	62	62	61	62	62	62	61	63	63	63	63	63	63	53	52	53	53	52	53	58	59	59	59	59	58	62	62	62	62	62	62
AF001286	42	41	42	41	41	42	41	41	41	41	41	41	42	42	42	42	42	42	42	42	42	42	42	42	42	42	42	42	42	42	42	42	42	42	42	42
AF001287	51	51	52	51	51	51	51	51	51	51	50	51	51	52	51	51	51	51	51	51	51	51	52	51	51	51	51	51	51	51	51	50	50	51	54	50
AF002823	5780	7407	5890	6074	6112	6043	6841	6354	7230	7032	7643	7390	6741	5752	7027	6696	7121	6413	8592	7722	8497	8020	7956	8235	6320	6732	6709	6170	6664	6381	7900	7724	8129	8161	7444	8626
AF003823	62	62	65	89	62	62	61	61	62	62	64	59	66	62	63	62	62	62	62	69	64	63	72	65	63	64	65	64	64	69	62	61	62	67	61	64
AF004023	52	52	54	55	52	56	77	116	78	89	89	87	51	58	52	51	51	51	62	73	64	62	66	62	51	53	51	51	51	52	51	57	52	51	51	50
AF004833	1102	1179	1234	1083	1139	1161	1303	1261	1213	1218	1245	1291	765	788	798	874	792	877	1085	1159	1138	1184	1174	1202	827	905	845	822	893	846	1103	1046	1099	1043	1108	1024
AF004858	51	52	51	52	51	51	45	47	46	46	46	47	52	52	52	52	52	52	44	44	44	45	44	45	46	47	46	46	46	46	44	44	44	44	43	44
AF005936	57	56	56	56	56	57	66	84	66	66	65	67	67	67	68	67	67	67	57	57	58	57	57	58	67	66	66	66	66	66	66	65	66	66	66	65
AF006467	467	380	466	366	392	365	262	269	241	242	254	274	205	243	199	211	219	202	244	239	247	280	267	267	810	547	622	746	632	515	502	404	365	418	379	406
AF007248	47	47	47	47	47	47	47	47	47	47	47	48	47	48	47	48	47	47	47	49	56	48	47	47	47	47	47	46	47	48	48	47	47	47	50	47
AF008649	39	39	39	39	39	39	39	39	39	39	39	39	39	39	39	39	39	39	39	39	39	39	39	39	39	39	39	39	39	39	39	39	39	39	39	39
AF009328	43	42	43	42	43	43	41	41	41	41	41	41	41	41	41	41	41	41	41	41	41	41	41	41	41	41	41	41	41	41	45	45	45	45	45	45
AF010133	40	40	40	41	40	40	40	40	41	40	40	40	55	41	43	66	41	42	80	78	88	114	78	104	41	41	41	41	41	41	40	40	40	40	40	40
AF010586	64	63	63	63	63	63	63	64	64	63	63	63	64	68	65	68	64	66	64	65	64	64	64	64	75	72	73	73	73	72	64	65	63	64	63	65
AF010600	104	95	143	111	146	124	72	65	124	71	64	65	60	57	64	57	57	56	73	54	76	58	52	53	78	68	92	88	87	76	97	66	86	77	72	71
AF011336	51	51	52	51	51	52	52	50	51	51	51	50	58	54	54	54	54	54	62	63	60	62	62	63	57	64	58	57	57	57	58	58	58	63	56	64
AF011358	48	48	48	48	48	48	48	48	48	48	48	48	46	46	46	47	46	46	49	51	49	49	49	49	49	48	49	49	49	49	48	48	48	48	48	48
AF011413	46	46	46	46	46	46	46	45	45	45	46	46	46	46	46	46	46	46	46	46	46	46	47	48	46	46	46	46	46	46	46	46	46	46	45	46
AF011423	41	41	41	41	41	41	41	41	42	41	41	41	42	42	42	42	42	42	42	41	42	41	42	42	41	42	42	42	42	42	41	41	41	41	41	41
AF011450	37	37	36	42	37	41	37	37	37	38	37	38	41	41	42	43	41	46	37	37	39	37	39	37	37	37	37	38	37	37	37	37	37	37	37	37
AF012104	65	65	66	64	65	65	64	72	66	65	65	65	65	66	66	66	66	75	69	66	66	66	66	70	65	66	66	67	66	66	65	65	65	65	65	70
AF012324	38	38	38	39	38	38	35	34	35	35	35	35	35	35	35	35	35	35	35	34	35	35	34	35	39	39	39	39	39	39	39	38	38	38	39	38
AF013486	10524	10347	11242	10573	10719	10509	12470	10712	11611	11640	10957	10411	11133	10975	10871	10556	10346	10182	10158	10128	9954	10119	9572	8970	12133	11012	12257	11873	11635	11975	12245	10757	11993	11840	11790	11551
AF014010	666	545	710	662	641	656	632	679	737	604	651	673	890	1038	904	924	1035	917	542	641	478	576	596	553	739	673	653	698	707	608	636	613	604	550	659	554
AF014454	59	60	61	60	59	60	59	59	59	59	59	59	60	60	60	60	61	60	60	60	60	60	60	60	60	60	61	61	60	60	60	59	60	59	60	59
AF015887	1514	1551	1536	1480	1445	1501	1225	1299	1266	1301	1171	1138	1694	1567	1494	1608	1444	1562	1506	1447	1583	1509	1505	1442	1822	1780	1909	1835	1857	1798	1431	1452	1389	1470	1505	1400
AF016040	72	63	62	62	63	63	62	62	65	62	62	62	57	57	57	58	61	61	55	55	58	56	55	55	65	64	66	63	62	62	54	54	54	54	54	54
AF016630	53	53	53	53	53	53	53	53	53	53	53	53	53	53	53	54	53	53	54	53	54	54	54	53	53	53	53	53	53	53	53	53	53	53	53	53
AF016631	35	35	35	35	35	35	35	34	35	34	34	34	35	35	35	35	35	35	35	34	35	35	34	35	35	35	35	35	35	35	35	35	35	35	34	35
AF017174	44	44	44	44	44	44	45	45	45	45	45	45	45	44	44	45	44	44	45	44	45	45	44	44	46	45	45	45	45	45	47	46	50	46	46	46
AF017639	57	56	56	61	57	57	53	52	53	53	52	52	53	53	53	53	53	53	53	53	53	53	54	53	53	53	53	53	53	53	53	53	53	53	52	53
AF020737	40	40	40	40	40	40	40	39	40	40	40	40	41	40	40	48	40	40	40	40	40	40	40	40	40	40	40	40	40	40	40	40	40	40	40	40
AF020738	44	44	44	44	44	44	43	43	44	43	43	43	42	42	42	45	42	42	44	44	44	44	44	44	44	44	44	44	44	44	44	43	44	44	43	44
AF021031	837	888	987	895	836	913	1244	981	1204	1114	1120	1098	774	794	764	695	784	626	986	868	930	935	828	794	1201	904	960	1060	1091	1054	973	817	910	899	959	904
AF022072	48	47	52	48	48	48	50	50	52	51	54	50	54	60	54	54	53	55	45	45	45	45	50	45	46	46	46	46	46	46	47	47	48	47	47	48
AF022078	45	45	45	45	45	45	45	45	45	45	45	45	55	56	55	55	55	55	45	45	45	51	45	45	45	45	45	45	45	45	45	45	45	45	45	45
AF022811	18106	17034	19303	17105	17111	17279	22456	17519	22405	20749	18812	18665	27979	24682	26580	26427	23417	24408	27754	23016	28025	26906	23877	23790	24602	20743	25196	25022	23601	24023	20398	16401	19247	19651	18926	17743
AF022856	66	66	67	65	65	67	74	73	72	73	73	74	74	76	74	76	82	76	72	71	72	72	72	72	67	68	67	67	67	69	67	67	66	66	66	66
AF022889	69	68	69	69	69	69	79	81	79	79	80	81	83	83	84	83	83	82	69	73	69	70	70	70	69	70	69	69	69	70	69	69	68	69	69	69
AF022957	4615	2265	4085	3553	3166	2995	5304	5691	3704	3481	4018	3352	4271	7445	4400	4775	4573	5549	2636	3951	2212	2647	2588	3112	2601	4479	6416	6233	4096	5143	2585	1736	2420	2387	1937	1925
AF022992	86	114	85	95	96	119	86	85	92	98	155	168	92	90	93	108	92	105	88	82	88	99	119	117	251	302	227	233	292	316	156	161	142	165	276	195
AF023098	457	438	449	508	462	455	479	446	524	381	536	489	286	273	346	288	333	316	293	238	279	288	323	293	380	403	373	388	439	400	401	407	399	395	413	386
AF024621	45	45	45	45	45	45	45	45	45	45	45	45	45	46	45	46	46	45	46	46	46	46	46	46	45	46	46	46	46	46	45	45	45	45	45	45
AF024638	41	41	41	42	41	41	40	45	40	40	40	42	44	40	40	40	40	43	40	40	40	40	42	41	45	44	45	45	45	45	40	40	40	40	40	40
AF026489	50	51	50	49	50	50	68	69	65	65	65	64	66	70	66	65	65	65	72	72	72	72	71	72	65	64	64	65	65	65	65	75	65	64	64	65
AF026524	1530	1185	1304	1289	1404	1181	1233	1366	1325	1202	1123	1144	1400	1664	1356	1330	1360	1545	1078	1228	1034	1124	1148	1032	1104	1072	1112	1039	1137	983	1156	1110	1127	974	921	971
AF026537	75	73	74	72	72	73	72	74	73	73	73	73	76	76	76	76	75	76	74	73	73	74	74	74	75	74	74	75	75	74	73	73	74	73	73	74
AF026565	43	49	43	43	43	43	44	45	44	43	43	43	43	48	44	43	44	43	44	44	44	44	44	44	48	48	48	49	48	48	45	50	45	45	45	45
AF026794	44	44	44	44	44	44	44	44	44	44	44	44	44	44	44	44	44	44	44	44	44	44	44	44	44	44	44	44	44	44	44	44	44	44	44	44
AF027131	51	50	50	50	50	50	50	50	50	50	50	53	51	51	51	51	51	51	51	51	54	51	51	51	50	50	50	50	50	50	51	50	50	50	50	50
AF027503	65	64	65	66	65	65	59	59	59	59	65	60	59	61	60	60	60	61	60	60	60	60	61	60	72	73	72	72	72	72	72	73	72	72	71	72
AF027505	73	70	72	69	71	71	70	69	70	70	70	71	59	60	60	60	64	60	60	65	60	59	60	62	67	65	65	65	65	66	66	66	65	66	66	66
AF029983	43	43	43	43	44	43	43	42	43	43	43	43	36	36	36	36	36	36	43	43	43	43	43	43	43	43	43	43	43	43	43	43	43	43	43	43
AF030178	43	43	43	43	43	43	42	42	42	42	42	42	42	42	42	42	42	42	42	42	42	42	42	42	42	42	42	42	42	42	43	43	43	43	43	43
AF030333	813	694	1064	844	780	688	962	817	1048	860	865	845	1118	1008	1116	1043	967	940	1134	894	1070	1097	930	837	1318	896	1152	1309	1186	968	1195	843	1057	955	902	912
AF030636	46	46	46	46	46	46	52	51	52	52	51	51	45	45	44	44	44	45	45	44	45	45	51	45	42	42	42	42	42	42	42	42	42	42	42	42
AF031035	39	38	39	39	38	39	39	38	39	38	38	38	39	39	39	39	39	39	39	39	39	39	39	39	39	39	39	39	39	39	39	39	39	39	38	39
AF031150	57	49	50	50	50	50	60	59	61	59	59	63	68	67	68	67	67	72	48	51	47	48	49	48	55	55	55	55	61	55	50	51	49	49	52	50
AF031164	341	360	396	352	433	372	729	555	823	831	783	752	676	453	708	752	594	669	674	545	659	677	710	588	439	397	446	478	474	453	617	476	589	628	573	619
AF031467	939	793	1223	948	1012	917	849	736	842	754	840	778	863	974	759	881	740	783	685	593	651	752	522	567	1497	1009	1490	1860	1377	1062	936	862	996	917	850	926
AF031524	137	119	129	121	125	142	73	62	72	72	75	73	62	70	63	62	64	62	90	90	86	96	95	91	62	65	66	72	69	67	106	110	119	117	93	112
AF031525	62	62	62	62	61	62	61	61	61	62	62	61	62	62	62	62	62	62	62	62	62	62	62	62	63	62	62	62	62	63	62	62	62	62	63	62
AF032460	1338	2184	1070	1124	1211	1512	1046	8012	974	1436	2600	2796	890	4111	780	1604	4705	3708	680	5415	923	1155	2777	3255	497	1321	669	486	542	736	507	2455	602	698	924	1237
AF032969	53	53	53	53	53	53	52	52	53	52	53	53	53	53	53	53	53	53	53	53	53	53	53	53	53	53	53	53	53	53	53	53	53	53	53	53
AF033003	58	58	58	58	58	58	50	49	50	50	50	50	45	45	46	45	45	45	53	53	54	53	53	54	54	53	54	54	54	53	58	58	58	58	58	59
AF033112	1077	1061	1191	1036	1078	1049	2004	1336	1810	1808	1479	1579	3624	2847	3558	3485	2683	2927	3280	2412	3284	3248	2599	2696	1664	1166	1424	1551	1412	1358	1561	1141	1579	1499	1476	1348
AF033350	47	46	47	50	46	47	48	48	47	48	47	50	50	48	52	54	48	49	48	57	52	48	48	49	50	48	48	49	48	52	48	46	47	47	53	49
AF033565	3130	3318	2910	3018	2966	2890	2238	3091	2333	2216	2368	2800	2289	2723	2169	2447	2899	2388	2089	2434	2051	2243	2386	2244	3282	3305	3205	3342	3280	3071	2885	3006	2702	2963	3076	2748
AF034568	1481	1460	1290	1478	1409	1452	2155	1985	2163	2287	2297	2158	2559	2261	2556	2508	2371	2474	2350	2381	2489	2269	2449	2640	1380	1457	1378	1337	1393	1500	1543	1619	1680	1609	1609	1749
AF034744	65	65	68	64	65	66	72	72	73	73	73	73	75	75	75	75	75	76	75	74	74	76	75	74	74	74	74	74	74	75	74	73	73	73	73	73
AF035399	50	49	50	49	49	49	48	48	48	48	48	48	49	50	50	50	50	50	49	48	49	49	49	49	53	53	53	53	53	53	48	48	48	48	48	48
AF035579	52	53	52	52	52	52	53	54	54	53	53	54	52	54	52	52	52	52	52	52	52	52	52	52	51	51	51	51	51	51	53	52	52	53	52	52
AF035830	42	42	42	42	42	42	42	42	42	42	42	42	42	42	42	42	42	42	42	42	42	42	44	42	42	42	43	42	42	43	42	42	42	42	42	42
AF036898	1289	1390	1160	1208	1195	1248	1441	1132	1360	1629	1417	1355	2202	1791	2300	2238	2255	2205	2964	2823	3028	3322	2896	3235	829	957	869	726	881	921	1204	1124	1356	1230	1410	1309
AF036907	90	88	71	90	85	84	59	56	56	58	64	59	54	57	54	54	54	54	58	59	58	60	65	57	71	81	77	75	84	73	59	61	62	64	64	58
AF037046	61	58	58	58	59	59	66	67	67	67	66	67	59	59	59	59	59	62	59	59	59	60	60	60	58	59	59	59	59	59	59	58	58	58	58	58
AF037205	23645	22066	23880	25032	24893	23801	23519	21433	25140	23583	22981	21566	18255	16975	18490	18349	19309	17515	19537	18338	19310	17921	17663	18250	22306	23835	24588	23503	24506	23373	24753	21641	23995	24296	21440	23740
AF037370	572	633	570	535	618	531	619	533	482	636	579	575	618	626	587	561	534	519	873	783	718	685	681	758	700	686	562	688	704	541	722	744	709	796	827	680
AF038538	43	43	43	43	43	43	47	48	47	47	47	48	50	50	51	50	50	50	40	40	40	40	41	40	40	40	40	40	41	40	40	40	40	40	40	40
AF038562	79	80	81	80	81	81	79	80	81	79	87	80	74	73	74	79	77	74	68	69	67	68	68	69	63	63	63	63	63	63	65	70	65	66	64	66
AF038848	9006	8146	9236	9000	8721	8869	10236	9298	9727	10280	9413	9221	8091	8101	8116	7959	7840	8359	7922	8312	8312	7933	7762	8022	8902	8334	8700	8628	8883	8434	9020	9409	8822	9013	9190	8877
AF039026	43	43	43	43	43	43	44	44	44	44	44	44	44	44	44	44	44	43	44	44	44	44	44	44	47	47	47	47	47	47	48	47	47	47	47	47
AF039601	44	44	44	44	44	44	48	47	48	48	48	48	45	45	45	45	45	46	45	45	45	45	45	45	46	45	45	45	45	45	44	44	44	44	44	44
AF039839	51	51	51	52	51	51	51	51	51	51	53	51	52	52	52	52	52	51	52	53	52	52	52	52	51	52	52	55	51	52	51	51	52	52	56	52
AF040748	1437	1506	1676	1421	1413	1416	1533	1331	1564	1502	1527	1429	2039	1433	1592	1777	1646	1693	1683	1261	1553	1479	1393	1341	2438	2076	2185	2454	2360	2097	1797	1477	1803	1735	1714	1582
AF040749	273	274	352	309	350	293	516	564	518	483	527	510	519	382	523	498	445	436	458	392	447	438	407	364	429	407	465	413	407	383	386	360	368	335	244	329
AF041858	467	425	467	465	415	458	527	611	536	568	607	624	530	461	538	560	568	634	513	439	522	565	529	532	652	595	626	726	679	564	627	567	595	591	564	603
AF041861	50	50	50	50	53	50	50	49	51	53	51	51	69	66	76	69	79	69	52	52	52	52	56	52	50	51	50	50	50	51	50	50	51	50	49	49
AF041862	66	66	65	66	66	66	66	66	65	66	66	66	54	54	54	55	55	54	56	57	58	56	57	57	54	54	54	55	54	55	66	66	73	67	66	67
AF042158	64	64	64	65	65	65	43	42	43	42	42	42	39	39	39	39	39	39	39	39	39	39	39	39	66	67	67	67	67	68	59	60	60	60	59	60
AF042180	1786	1520	1908	1620	1636	1633	1508	1563	1380	1453	1383	1200	1508	1269	1232	1451	1294	1523	617	1013	924	1034	858	1004	1674	1612	1726	1614	1733	1597	1209	1290	1254	1299	1182	1213
AF042317	38	38	38	38	38	38	38	39	38	38	38	38	43	38	38	38	38	38	37	37	37	37	37	37	47	47	47	47	50	47	38	38	39	38	38	38
AF042856	365	231	340	443	350	381	296	165	200	247	201	182	206	172	193	174	151	156	127	120	151	124	126	133	146	133	182	145	180	193	233	258	272	261	223	233
AF043219	1646	1096	1522	1549	1493	1536	1348	1175	1325	1264	1356	1298	1141	1222	1267	1189	1109	1318	1288	1116	1433	1222	1124	1163	1368	1334	1423	1383	1335	1333	1292	1176	1258	1218	1108	1074
AF043220	2823	2210	2770	2742	2734	2792	2947	2667	3198	3018	2957	3021	3354	3139	3432	3399	3139	3152	3306	2691	3078	3050	2970	2894	2882	2537	2810	2772	2722	2582	2718	2412	2508	2527	2438	2441
AF043276	85	85	91	83	84	85	78	80	78	78	78	79	77	80	77	80	78	79	86	86	87	93	87	86	85	87	87	86	86	87	85	85	84	86	87	85
AF043943	3993	3232	4148	3641	3731	3500	2625	3095	2658	2826	2510	2252	2511	2870	2385	2477	2470	2515	1538	1952	1956	2104	1796	1902	3340	3440	3491	3238	3433	3088	2420	2634	2635	2230	2259	2342
AF045150	37	37	38	37	37	37	37	36	36	36	37	36	38	38	41	37	37	42	39	38	39	40	45	39	38	37	38	37	37	37	37	37	37	37	40	37
AF045766	52	56	52	52	52	52	52	52	52	52	52	52	46	46	48	46	46	46	51	51	51	51	51	52	52	51	52	52	55	52	52	51	51	52	52	52
AF047377	45	45	45	45	45	45	45	44	45	45	45	45	27	27	27	27	27	27	39	39	39	39	39	39	42	42	42	42	42	42	38	38	38	38	37	38
AF047716	47	47	47	47	47	47	44	44	44	44	44	44	42	44	43	42	42	42	42	42	43	43	42	42	42	42	42	42	42	42	42	42	42	42	42	42
AF047725	38	38	38	38	38	38	59	59	60	59	59	59	61	60	61	61	61	61	39	39	39	39	39	39	42	42	42	42	42	42	43	44	44	43	43	44
AF047838	46	46	47	46	46	46	46	46	46	46	46	46	46	46	46	46	46	46	46	46	47	47	46	46	46	46	46	46	46	46	46	46	46	46	46	46
AF050130	47	47	48	47	47	47	47	47	47	47	47	47	48	48	47	48	47	48	48	48	48	48	48	48	47	48	48	48	48	48	47	49	47	47	47	47
AF051348	79	79	80	77	78	80	82	77	78	78	79	80	82	82	81	82	82	84	80	81	80	81	82	82	79	81	80	79	80	82	79	79	79	79	80	79
AF052492	59	59	59	60	59	59	49	53	50	50	49	50	60	60	60	60	61	60	50	50	50	50	50	50	60	60	60	60	60	60	60	59	60	60	60	59
AF053352	58	58	58	58	59	58	47	47	47	47	47	47	53	53	54	54	54	54	54	53	61	54	53	57	53	53	53	53	53	54	53	53	53	53	53	53
AF054581	41	41	41	42	41	41	41	41	41	41	41	41	42	42	42	42	42	42	42	41	42	42	41	42	41	42	42	42	42	42	41	41	41	41	41	41
AF055573	67	81	61	90	81	84	87	90	89	105	90	84	88	76	92	76	73	70	71	72	76	77	71	89	84	88	86	85	85	89	96	96	102	94	99	96
AF057285	1637	1289	1690	1268	1416	1285	1128	1119	1395	1169	1119	1283	2461	1966	2120	2347	2002	1887	1515	958	1269	1203	1118	998	2482	1750	2175	2467	2278	1709	1548	1489	1461	1505	1533	1376
AF057286	93	91	90	100	92	91	56	55	67	56	57	62	62	55	56	57	57	55	65	58	61	57	60	64	112	95	113	102	126	100	130	109	118	123	115	114
AF059029	2929	2860	2840	2723	2598	2872	3777	3554	3367	3503	3252	3333	3805	3979	3628	4477	3551	3954	3119	3155	3412	3259	3318	2945	3819	3402	3700	3601	3680	3820	2408	2689	2588	2553	2434	2781
AF059177	103	102	110	105	97	104	99	105	100	103	102	110	113	124	111	134	117	128	90	94	96	107	98	96	109	109	105	105	103	110	102	105	100	102	105	102
AF059486	50	50	50	50	50	50	51	52	51	51	51	51	56	55	56	56	56	60	51	51	51	51	51	51	54	54	54	54	54	55	74	73	74	74	73	72
AF059567	434	545	369	284	319	310	170	365	173	238	234	305	333	640	301	401	549	547	322	892	289	475	575	640	428	612	415	337	359	445	333	517	352	361	463	438
AF060490	2864	3194	2851	3005	3107	2723	3666	3381	3758	3688	3830	3327	3666	3785	4713	3401	3495	3936	4660	4276	4714	4202	4346	4264	2453	2805	2868	2741	2966	2651	3983	3299	3746	3659	3100	3325
AF061179	49	49	49	50	49	49	45	45	45	45	45	45	46	45	45	45	45	45	45	45	45	45	45	45	42	43	43	42	42	42	57	58	57	56	56	57
AF061531	42	43	42	42	42	42	42	42	43	42	42	42	43	42	42	43	43	42	43	42	43	43	43	43	43	43	43	43	43	43	42	42	42	42	43	42
AF061532	62	62	65	63	63	62	86	84	88	87	89	101	70	68	84	70	68	68	66	66	66	67	70	75	67	69	70	69	68	70	69	68	67	68	68	72
AF061972	6904	6282	7415	6838	6708	6679	6762	4472	6746	6613	5876	5615	7085	6203	7199	6586	6418	6454	7222	6507	6886	7042	6486	6533	7384	6297	7392	7275	7346	6719	7541	6730	7573	7643	7579	6954
AF062076	353	310	310	353	325	293	475	406	467	511	417	449	388	336	324	379	352	345	344	358	381	358	345	331	359	345	337	364	336	352	383	292	412	397	353	369
AF064749	34	34	34	34	34	34	34	34	34	34	34	37	34	35	34	34	34	34	34	34	34	34	34	36	40	40	40	40	40	40	37	37	37	37	37	37
AF065162	45	45	46	46	46	46	55	52	51	51	51	51	52	53	52	54	52	58	52	52	52	52	52	52	45	46	46	46	46	47	52	52	52	52	51	52
AF065324	101	117	101	96	97	101	55	58	57	56	57	58	49	49	48	48	51	51	81	75	74	84	73	77	83	83	81	80	81	94	87	87	89	87	102	88
AF065325	35	35	35	35	35	35	35	35	35	35	35	35	35	35	35	35	35	37	35	35	35	35	35	35	35	35	35	35	35	35	35	35	35	35	35	35
AF065902	44	44	44	45	44	44	44	44	45	44	44	45	45	45	48	45	45	45	57	60	57	63	52	54	45	47	45	45	51	45	44	44	44	44	44	44
AF065914	56	56	57	56	56	56	57	59	57	57	57	57	57	59	57	60	56	59	55	55	55	55	56	55	55	55	55	55	55	56	55	55	54	55	54	55
AF065917	49	48	49	48	48	49	48	48	48	48	48	48	49	48	49	49	49	49	49	49	49	49	49	49	48	48	48	48	48	48	48	48	48	48	48	48
AF065921	40	40	40	40	40	40	40	39	40	40	40	40	40	40	40	40	40	40	40	40	40	40	40	40	40	40	40	40	40	40	40	40	40	40	40	40
AF065933	13388	85057	14636	18345	30329	51411	37960	172443	42705	76288	112585	145618	52917	51878	59223	81695	74249	78892	59813	78803	63867	82579	101586	100506	26694	136050	28319	30892	46232	69086	32137	75065	39618	59051	88626	93821
AF067058	84	83	87	82	83	85	90	92	90	90	92	92	108	112	112	114	112	113	82	86	83	85	84	84	89	89	91	88	89	94	82	82	81	82	82	82
AF067059	56	56	56	56	56	56	56	56	56	56	56	56	57	57	57	57	57	57	57	57	57	57	57	57	57	57	57	57	57	57	53	52	52	53	52	52
AF067060	46	46	46	46	45	46	45	45	46	45	45	45	45	46	46	46	46	45	46	46	46	46	46	46	45	46	46	46	46	46	46	45	45	45	45	45
AF067062	67	66	70	65	65	65	70	74	76	71	74	72	80	85	72	96	88	90	61	61	66	63	63	74	72	72	71	72	72	77	63	65	62	61	62	62
AF067063	65	64	65	64	64	65	64	67	65	65	65	66	66	66	66	66	65	67	63	65	72	66	63	64	62	62	62	62	62	63	66	75	65	65	64	65
AF068182	15259	12884	15577	16432	15583	16092	14152	14142	14376	14379	13817	14579	9239	10508	9701	10227	9496	10017	8817	9053	8647	9676	9612	9119	14624	14971	15014	15104	14645	15376	13165	13849	12641	12632	13451	13140
AF068749	61	64	61	63	62	61	61	65	59	58	59	59	60	60	60	60	59	60	61	60	61	61	60	61	62	61	62	61	65	61	60	68	61	59	59	59
AF069051	3793	3625	3725	3811	3888	3994	4886	4933	4800	5003	4452	4469	4175	4277	3967	4042	4373	4088	4005	4294	3908	3718	3922	3746	3739	3754	3434	3508	3780	3681	4022	3658	3990	4062	3832	3700
AF069311	50	50	50	51	51	50	35	35	35	35	35	35	36	35	35	35	35	35	43	42	43	43	42	43	39	39	39	39	39	39	35	35	35	35	35	35
AF069744	42	42	42	42	42	42	51	49	50	51	50	50	44	46	44	44	42	44	42	42	42	44	42	42	48	48	48	48	48	48	44	48	44	43	43	44
AF069954	1259	1109	1237	1179	1180	1083	1609	1389	1479	1374	1367	1426	1780	1455	1559	1523	1430	1559	1480	1420	1484	1461	1321	1371	1393	1223	1292	1319	1326	1295	1582	1502	1463	1461	1510	1521
AF070066	100	101	100	100	103	104	54	54	58	55	55	54	60	61	61	61	61	60	75	69	67	66	70	67	94	95	93	94	94	93	101	113	103	104	105	103
AF071068	54	54	53	54	53	54	54	53	55	53	54	54	54	54	54	54	54	54	54	54	54	54	55	55	53	54	54	54	54	54	54	53	53	54	53	53
AF071070	3018	3701	3143	3127	2711	2842	2628	5321	2777	2538	3051	4439	2895	5053	3370	3201	4445	4554	3108	5232	3114	3208	4031	4202	3342	4138	3252	3696	3479	3384	3455	4952	3191	3229	3351	3582
AF071071	116	169	124	155	139	148	215	407	208	220	239	247	348	685	413	526	511	539	168	363	196	192	219	293	147	202	145	144	155	162	137	200	149	137	140	178
AF071310	1128	1292	1193	1237	1114	1075	977	1341	1201	1055	1222	1287	767	881	751	791	918	795	976	1067	875	928	1038	938	1286	1222	1167	1219	1168	1215	1085	1250	1082	1097	1225	1170
AF071431	48	48	48	48	47	48	49	49	49	49	49	49	53	53	53	53	53	53	53	53	53	53	53	53	47	48	48	47	47	48	48	48	47	48	47	48
AF071754	85	84	88	82	82	84	83	88	82	82	84	85	89	91	89	93	90	91	85	87	85	87	87	87	85	87	85	85	85	89	84	86	82	84	85	83
AF072245	4986	4077	4207	4449	4441	4483	5225	5057	5238	5144	4871	4265	6250	5852	6224	6579	5954	6139	5723	5717	6251	6086	5666	5754	4037	4422	4665	4186	4466	4504	3502	3557	3740	3500	3158	3588
AF072249	60	59	55	72	60	59	114	77	99	110	87	86	63	48	82	52	58	52	87	65	99	82	78	80	61	56	62	60	60	59	97	70	87	94	89	82
AF072370	710	753	829	737	660	677	581	697	651	661	830	850	339	376	360	357	450	416	464	436	503	532	478	484	1252	1148	1193	1343	1264	1122	819	886	662	759	809	733
AF072403	12897	34287	11997	14659	19476	25773	12645	31678	13695	29960	42917	35603	8853	16275	11584	24867	25520	25600	8325	17038	9056	19322	26307	26152	11337	37363	11781	11505	14551	22903	6159	21780	7765	13369	22297	22903
AF072521	1639	1479	1718	1622	1766	1746	2279	1862	2296	2156	1987	2030	2433	1851	2275	1981	2078	2077	2614	2335	2497	2487	2380	2349	1664	1561	1650	1659	1646	1808	1734	1620	1923	1986	1765	1779
AF074489	37	36	37	37	37	37	39	39	39	39	39	39	39	39	39	39	39	39	37	37	37	37	37	37	37	37	37	37	37	37	37	37	37	37	36	36
AF074926	100	70	102	101	97	114	64	66	109	64	69	65	58	57	57	57	59	57	62	58	75	62	69	64	75	81	75	72	83	68	65	65	65	65	66	59
AF075266	62	63	63	62	63	63	65	64	64	67	64	64	85	88	86	99	85	85	68	67	73	68	68	69	63	63	63	63	63	63	69	69	73	69	68	68
AF075434	73	73	73	73	73	73	73	73	73	73	73	73	74	75	76	76	75	76	66	67	67	67	66	67	74	74	75	74	74	75	74	73	73	74	73	74
AF075436	42	42	42	42	42	42	42	42	42	42	42	42	42	42	42	43	42	42	52	51	52	54	52	52	50	50	50	50	50	50	42	42	42	42	42	42
AF075717	62	55	64	60	55	55	68	67	68	69	68	68	61	61	68	61	61	61	59	65	58	58	59	58	56	55	65	56	56	56	55	55	54	55	55	54
AF076845	48	47	47	48	48	48	56	49	51	51	50	49	59	50	55	50	50	55	117	129	128	136	118	116	48	48	48	48	49	48	51	51	53	51	51	51
AF078667	47	47	47	47	47	47	47	47	47	48	47	49	54	51	57	53	53	53	54	54	56	54	54	54	45	41	42	41	42	43	41	41	44	43	42	41
AF079222	1473	1248	1057	1470	1417	1527	1700	1603	1512	1567	1689	1394	887	952	1018	1047	1399	983	1134	1300	1233	1323	1378	1327	961	1301	1340	1039	1302	1327	1512	1494	1596	1697	1621	1676
AF080090	41	41	41	41	41	41	41	41	41	41	41	41	41	41	41	41	41	42	41	41	41	41	41	41	41	41	41	41	41	41	41	41	41	41	41	41
AF081260	149	151	143	153	150	159	447	443	409	484	538	435	433	452	410	543	428	447	372	352	444	457	424	376	243	267	236	238	243	238	266	266	272	317	298	341
AF081556	55	56	55	55	56	56	61	62	60	60	60	60	61	61	61	61	61	61	61	61	61	61	60	60	55	56	56	55	55	55	55	54	54	55	54	55
AF082568	41	41	41	41	41	41	41	41	41	41	41	41	42	41	42	41	41	41	41	41	41	41	41	41	41	41	41	41	41	41	41	41	41	41	41	41
AF082803	93	90	102	90	91	90	79	72	75	75	75	74	85	77	93	79	80	85	75	87	80	91	76	79	79	78	84	85	86	79	90	88	103	90	88	94
AF083465	37	37	36	37	37	37	37	36	37	37	37	36	37	37	37	37	37	37	37	37	37	37	37	37	36	36	36	36	36	36	36	36	36	36	36	36
AF083876	1012	1000	1127	979	988	960	555	389	447	438	507	397	1213	1192	1113	1116	1007	1053	1078	1225	1254	1306	1159	1176	878	907	940	832	955	959	1131	965	1140	1126	1061	1063
AF084459	1144	897	1274	1187	1110	1110	565	627	606	588	575	432	786	604	665	663	572	559	690	581	623	686	499	453	1663	1146	1626	1865	1637	1225	891	667	957	853	629	821
AF086823	81	81	82	84	83	82	69	69	68	68	64	66	102	97	101	102	96	96	70	67	68	68	69	71	70	67	79	76	69	68	77	73	77	80	75	74
AF087470	40	40	40	40	40	40	40	39	40	40	40	40	40	40	40	40	40	40	36	36	36	36	36	36	40	40	40	40	40	40	40	40	40	40	40	40
AF087578	40	40	41	40	40	40	40	40	40	40	40	40	41	41	41	41	41	41	41	41	41	41	41	41	41	41	41	41	43	41	41	40	40	40	40	40
AF087680	506	455	565	510	474	467	324	340	402	401	442	396	1098	1043	903	975	835	848	1145	915	1199	1090	947	1012	734	510	666	804	710	506	468	443	539	526	377	431
AF087821	43	42	43	42	42	43	44	45	44	44	44	45	65	65	66	66	66	66	44	44	44	44	44	43	43	43	43	43	43	43	42	42	42	42	42	42
AF088862	905	378	945	850	690	533	673	398	764	458	380	324	804	526	554	536	692	470	779	380	698	495	468	464	1038	524	879	836	711	732	839	294	808	537	372	458
AF088910	7364	7016	8056	7423	7048	7241	7334	8293	7704	7231	7142	8089	8379	9022	8445	8143	8827	8636	8151	8017	7753	7582	7418	7328	10483	8537	9405	9957	9775	8975	8405	7690	7983	8417	7948	7904
AF089751	10671	8129	10844	10713	9972	9639	8926	7802	8889	8802	8584	8553	6536	6632	6029	6254	6122	5982	6042	5624	5797	6214	5706	5406	9445	8277	9084	9771	9165	9045	9352	9107	9467	9258	9234	8578
AF090403	24611	24829	24986	25082	25505	26713	22327	25130	22736	22672	23494	23436	25161	24597	26968	24582	23422	25139	28058	24887	27400	25285	27513	26988	27041	28800	26745	27494	27307	27456	30675	30324	31501	30260	28100	31237
AF090691	67	68	68	66	66	67	67	66	67	67	67	67	71	75	71	72	71	71	56	55	55	56	56	60	67	68	72	68	69	66	68	66	68	67	66	67
AF091101	1794	2000	1889	1797	1765	1739	2672	1989	2516	2653	2359	2225	4565	3738	4118	4019	3749	3888	5055	4168	4669	4367	4070	4113	1997	1563	1955	1851	1895	1633	2343	2002	2123	2276	2078	2061
AF091432	3902	5086	3547	3548	4124	4369	6910	4848	7152	7017	7338	6013	9253	7532	9997	9120	9268	9238	9564	8377	9867	8922	9357	9788	3827	4291	3946	3602	3957	4420	5143	4109	5879	5138	4596	4937
AF091846	53	53	53	53	53	53	66	65	66	66	66	66	75	74	75	75	75	75	53	57	54	55	53	53	54	54	55	59	53	53	57	57	57	57	56	57
AF092507	35	35	35	35	35	35	35	35	35	35	35	35	35	35	35	35	35	35	35	35	35	35	35	35	37	37	37	37	37	37	35	35	35	35	35	35
AF092734	75	75	74	76	76	80	52	49	49	49	49	49	46	48	49	48	46	46	53	54	53	50	53	53	69	69	69	70	70	70	49	49	48	49	49	48
AF093257	54	54	54	54	54	54	53	54	54	53	54	54	56	56	56	56	63	56	56	56	56	56	56	56	55	54	54	54	54	54	54	54	54	54	53	54
AF093620	6227	4650	6582	6309	5859	5820	5006	5259	4609	4547	3798	3452	4626	5138	4237	4767	4679	4714	3120	4727	3855	3945	3821	3696	5509	5349	5920	4452	5493	5787	4332	4750	4842	4893	4766	4820
AF095460	57	54	54	53	56	57	67	62	63	66	62	62	60	61	54	54	54	54	63	67	63	62	63	64	58	57	54	54	54	55	54	57	54	57	54	54
AF096898	486	565	585	482	494	551	479	830	530	469	526	610	784	1053	859	883	901	998	614	747	722	652	739	734	641	588	575	646	640	626	418	633	394	362	506	407
AF098460	78	78	79	76	78	78	75	76	75	75	76	76	78	79	79	80	79	79	77	77	77	78	77	77	79	80	79	79	79	80	78	78	77	78	79	78
AF098949	2685	2761	2768	2780	2844	2784	3825	3008	3710	3845	3587	3658	4319	4321	4261	4129	4254	4257	4012	4002	3887	3678	3715	3926	3011	2755	2882	2735	3027	2913	3391	3391	3365	3576	3569	3243
AF099020	38	38	38	38	38	38	38	38	38	38	38	38	38	38	38	38	38	38	39	38	38	41	39	38	38	38	38	38	40	38	38	38	38	38	38	38
AF099052	43	43	43	43	43	43	38	38	38	38	38	38	43	43	43	43	43	43	41	41	41	41	41	41	38	38	38	38	38	38	43	43	43	43	43	43
AF099975	67	66	68	67	63	62	219	245	237	223	228	259	76	74	74	76	75	73	102	116	103	114	111	93	98	78	85	79	83	83	97	100	92	96	96	96
AF100171	101	108	112	95	99	102	140	117	128	129	136	124	117	119	139	132	121	118	245	235	220	214	200	217	119	121	119	117	118	121	174	177	184	176	183	174
AF100339	5106	7115	5053	5315	5582	6020	5803	13573	5763	7236	8717	9492	4923	9394	4773	5803	7379	7791	4357	9320	4950	5632	6993	7132	5000	7808	5036	4874	5524	6255	4851	9549	4989	5744	6894	7393
AF100423	85	87	86	85	85	86	122	130	121	123	136	127	202	208	201	209	203	198	107	108	107	110	107	106	94	94	91	92	91	93	88	88	89	89	91	89
AF102134	47	47	47	47	47	47	49	49	50	49	49	50	47	47	47	47	46	46	51	51	52	51	51	51	46	46	47	46	47	46	46	46	46	46	46	46
AF104414	226	262	253	259	271	348	337	499	424	416	439	287	608	604	491	544	593	602	180	293	278	204	229	303	159	237	164	128	167	206	200	218	193	230	187	248
AF104416	88	88	88	85	88	88	85	84	82	88	83	83	93	94	89	89	87	89	78	74	78	75	83	76	75	76	75	75	75	75	86	79	82	79	80	79
AF104984	43	43	43	43	43	43	43	43	43	43	43	43	43	44	44	44	44	43	44	44	44	44	44	44	43	44	44	44	44	44	43	43	43	43	43	43
AF105217	2405	1662	2302	2455	2271	2086	2239	904	2256	2048	1885	1616	1258	790	1197	1118	842	994	1436	1021	1371	1299	1123	1029	2096	1752	2349	2306	2180	2084	2424	1522	2500	2231	2110	2009
AF105711	61	64	80	64	64	65	62	60	71	64	62	69	67	66	71	67	67	67	62	63	64	63	64	63	62	62	62	62	62	63	62	64	62	62	69	62
AF106008	63	64	63	62	63	64	62	65	62	62	62	63	63	64	63	65	64	63	63	63	64	63	63	63	63	63	63	63	63	66	63	66	63	63	63	63
AF106009	51	51	51	51	52	51	51	51	51	51	51	51	52	52	52	52	52	52	52	56	52	52	52	52	52	52	52	52	52	52	52	51	51	51	51	52
AF106279	77	84	79	77	78	77	76	78	79	78	77	78	81	80	81	81	80	80	84	69	70	70	71	69	78	79	78	78	78	86	68	67	68	68	69	79
AF106620	6950	8008	7225	6848	6833	6814	8303	7806	8057	8116	7342	7345	10505	10482	10512	10371	9673	10548	11100	12424	11510	11264	11266	11676	6384	6081	6346	6258	6785	6313	7936	7903	7948	8129	7964	7577
AF106621	1069	1223	1294	1260	1195	1155	1097	1218	915	1136	1015	1095	966	883	999	857	882	976	1260	1195	1242	1247	1074	1185	1276	1134	1145	1147	1091	1032	1372	1275	1238	1266	1277	1149
AF107298	85	85	84	86	86	86	94	93	94	95	97	94	91	90	91	93	90	90	95	94	94	94	94	94	87	87	88	88	88	88	86	86	87	87	86	87
AF107782	56	56	58	55	56	56	52	51	50	50	50	51	50	50	50	50	50	54	50	50	50	51	51	54	53	51	51	50	51	52	56	56	56	56	56	56
AF108215	393	294	368	375	327	346	771	314	712	637	510	385	966	606	646	745	558	595	617	421	569	601	402	420	363	321	384	417	396	340	559	432	615	549	463	457
AF108501	55	55	55	55	54	55	55	55	55	54	55	57	55	55	55	56	55	56	55	55	55	55	55	55	55	56	55	55	55	55	55	55	55	55	55	55
AF109137	52	52	52	52	54	52	61	65	61	61	61	62	64	62	64	63	63	62	54	54	57	53	54	53	65	61	62	62	62	62	52	52	52	52	53	52
AF109769	57	58	58	57	58	57	59	61	58	57	57	59	58	60	58	58	58	61	58	57	60	58	57	57	58	58	60	58	58	58	58	57	57	58	59	64
AF109918	2553	2448	2732	2308	2377	2423	2692	2360	2597	2652	2357	2419	3427	3148	2825	2753	3031	3042	4167	3354	3735	3760	3332	3123	3601	2828	3367	3438	3270	2923	2622	2585	2564	2576	2606	2384
AF110396	849	776	857	850	730	692	927	835	881	797	902	852	652	639	660	672	584	699	736	676	644	765	758	687	859	782	801	904	814	754	606	677	532	652	702	616
AF110506	95	93	92	91	94	99	91	84	76	86	76	83	60	63	62	62	67	62	73	76	75	86	75	79	81	88	82	78	82	86	84	84	85	85	84	82
AF110803	264	241	255	244	292	266	121	130	109	105	113	108	67	78	64	70	70	66	113	116	107	115	143	112	155	153	157	147	145	165	207	288	201	225	235	209
AF112185	36	36	36	36	36	36	37	37	37	37	37	40	36	36	36	36	36	36	36	36	36	36	36	36	36	36	36	36	36	36	36	36	36	36	35	36
AF112855	3288	2723	2687	3325	3214	3128	3443	3082	3550	3232	3410	3176	3347	3432	3651	3392	3180	3112	3271	3140	3678	3609	3380	3299	2484	2760	2802	2626	2698	3021	3435	2902	3287	3300	3162	3365
AF112983	71	71	71	72	75	72	57	58	58	60	57	57	48	48	48	48	49	48	66	65	65	65	65	66	79	79	79	79	79	79	72	71	72	71	71	72
AF113001	181	149	166	144	134	155	150	162	199	149	162	188	174	154	174	160	134	161	381	296	331	326	289	260	331	280	276	350	306	210	274	257	254	242	268	235
AF113520	43	43	43	44	44	44	40	40	40	40	40	40	39	39	39	39	39	39	40	39	40	42	39	39	43	43	44	44	44	43	37	37	36	37	37	37
AF113598	62	64	62	61	62	62	80	73	78	72	72	90	70	63	65	63	64	68	70	53	52	52	98	58	76	73	74	74	75	74	75	73	76	74	76	73
AF114266	458	1076	517	499	462	647	409	1504	296	402	751	1151	495	1251	503	532	728	1050	483	1343	465	597	1021	922	592	1271	496	565	569	771	592	2001	530	608	1024	1318
AF114378	50	50	50	52	50	50	53	54	54	53	53	53	50	50	50	50	50	50	50	50	50	50	50	50	49	50	50	50	51	50	54	53	54	54	53	54
AF114437	4144	4077	4263	3898	4029	4145	5291	4190	5171	5421	5187	4807	4679	4361	4286	4461	4064	4417	5940	4998	5700	5876	5489	5386	3402	3404	3778	3489	3818	3568	4492	4133	4317	4445	4225	4475
AF117613	3040	2658	3169	2862	2923	2895	2570	2339	2299	2416	2216	2320	2007	2016	1978	1901	1952	2001	1992	1959	1928	2013	1846	1943	3299	2839	3134	3187	2999	2994	3389	3216	3279	3293	3351	3132
AF117951	52	52	52	52	52	52	52	52	52	52	52	52	52	52	52	56	53	52	52	52	52	52	53	53	52	52	52	52	52	52	52	52	52	52	52	52
AF118272	53	53	53	54	54	54	53	53	53	53	53	53	54	54	54	54	54	54	54	55	54	54	54	54	54	54	54	54	54	54	54	53	54	53	53	53
AF119253	303	259	335	346	333	375	89	92	90	101	94	87	115	150	152	114	120	143	103	200	129	148	141	149	355	458	356	402	393	448	230	341	220	274	249	326
AF120206	1394	3165	1255	1552	1452	1960	1579	4039	1445	1664	2726	3691	979	1817	1000	1268	1953	2234	928	2757	936	958	1925	2033	906	1962	823	862	975	1174	1408	3921	1393	1496	2190	3142
AF124142	50	49	50	50	51	62	45	48	45	49	49	45	48	49	64	48	57	52	71	70	67	71	75	74	44	45	45	49	44	48	47	44	46	47	43	49
AF125307	12333	9653	11336	12576	12295	12433	10161	7703	10080	10529	10081	8058	8475	6295	8175	8278	5694	7508	6793	5051	7482	7121	6331	6322	9669	9958	10847	10345	10795	10421	8645	8244	9124	8960	7730	8639
AF125996	2644	2186	2581	2559	2349	2279	3277	2958	3094	2893	3046	3048	3435	2927	3057	3288	2862	3316	3203	2696	3025	3422	3340	3038	2656	2503	2623	2604	2506	2431	2305	2191	2337	2275	2220	2221
AF126717	4300	3786	4208	4387	4410	3980	4279	3726	4345	4307	4216	3755	6112	5346	5996	5767	5420	5384	6377	4713	5748	5814	5623	5044	3626	3739	4247	3993	4125	3834	4223	3532	4462	4098	3674	3835
AF126746	1154	1121	1282	1175	1153	1106	670	641	692	709	559	544	893	862	908	879	848	870	900	788	783	848	650	662	1215	995	1121	1211	1091	1040	1096	1039	1047	973	1041	975
AF126834	48	47	48	48	48	47	42	42	42	45	42	43	44	44	44	44	44	44	42	42	42	42	43	42	42	42	42	42	42	42	48	47	47	48	48	47
AF127033	2401	2231	2170	2333	2237	2131	1954	2012	2077	2016	2133	2164	2635	2433	2305	2416	2622	2236	3018	2546	2750	2722	2681	2595	2898	2537	2646	2981	2833	2615	2945	2859	2762	2713	2629	2646
AF127140	62	62	62	63	62	62	69	68	69	69	69	69	71	82	72	71	71	71	70	70	70	72	71	70	60	60	60	60	60	60	60	63	59	59	60	60
AF127141	41	41	41	41	41	41	40	40	40	40	40	40	41	41	40	41	41	41	41	41	41	41	41	41	41	41	41	41	41	41	40	40	41	40	40	40
AF127244	52	52	53	52	52	52	52	52	52	52	52	52	974	926	1075	929	869	915	1085	982	1156	1138	937	963	52	53	52	52	52	53	52	52	52	52	52	52
AF127766	39	39	39	39	39	39	39	39	39	39	39	39	39	39	39	39	39	39	39	39	39	39	39	39	40	40	40	40	40	40	39	39	39	39	39	39
AF128193	5536	52564	6901	8954	14686	26284	17866	116165	24827	46554	62105	84581	30446	33079	38114	51090	33729	51647	24996	42671	29665	43082	49950	52896	7524	67995	8487	8940	15993	28410	11993	42804	17900	28205	40173	43016
AF128196	89189	95418	90676	87662	90796	94337	72030	117803	69758	74985	81028	87820	97743	134458	101358	102381	114619	118354	78165	112887	82353	86303	92222	96670	78961	94189	81262	77405	82095	89041	89192	121239	91745	93120	100227	99862
AF128210	53	53	54	53	52	53	53	53	53	53	53	54	53	54	53	53	55	53	53	53	54	53	53	58	53	53	54	53	53	53	53	53	53	54	53	53
AF128214	50	211	50	50	51	50	50	4569	51	50	53	262	51	55	51	51	51	52	51	485	51	51	57	64	50	148	51	51	51	51	51	139	51	50	50	51
AF128218	4760	37840	5179	7420	11707	18209	5133	86712	9403	26604	49112	71205	4327	21238	9205	19915	26726	26080	3873	23733	5334	16044	23864	25345	6512	79514	5944	8523	17022	33214	5093	36664	9379	18334	33925	33791
AF128842	61	63	61	60	60	66	71	74	68	68	67	77	104	116	127	116	116	127	64	68	65	63	65	62	61	65	62	62	62	62	62	61	62	66	64	61
AF128849	66	64	64	64	65	64	65	64	64	66	69	69	60	61	60	60	67	61	63	63	63	64	64	62	72	63	67	63	66	67	64	63	63	66	85	64
AF128892	1272	981	1181	1373	1315	1208	1206	1193	1261	1335	1353	942	1335	1171	1292	1224	1108	1268	1127	1132	1242	1211	1258	1204	923	1002	1143	1014	1118	1068	1035	1011	1067	1164	1022	1111
AF129509	51	51	51	51	52	51	51	51	51	51	51	51	52	52	52	52	52	52	52	52	52	52	52	52	52	52	52	52	52	52	51	50	50	50	51	50
AF130860	47	47	47	46	47	47	46	46	47	46	46	46	47	47	47	48	47	47	47	47	47	47	47	47	47	47	47	47	47	47	47	46	47	47	46	47
AF131102	476	262	340	547	491	493	333	205	360	399	310	199	332	283	345	340	286	314	293	267	390	340	290	390	249	248	230	254	254	269	200	176	238	306	187	221
AF132478	6002	5611	6178	6140	5733	5815	11253	9928	11051	10151	10759	10446	7797	7011	7223	8442	7844	7801	7219	6409	6997	7433	8076	7667	6386	6735	7083	6538	6650	6718	6503	5799	6414	6305	6684	6462
AF133669	19691	15916	19973	19545	17983	18623	27131	20087	24938	25537	21711	19315	19828	17850	19489	19609	21347	18064	17121	17005	19082	19702	17494	17656	14367	13457	14854	13186	13862	15328	15801	15932	16359	16632	16829	15448
AF133910	109	107	104	106	104	121	75	65	69	76	68	73	75	75	73	74	84	74	110	109	108	111	112	106	94	81	94	94	85	88	105	94	89	112	81	99
AF135491	72	72	75	72	72	72	74	74	87	79	74	75	78	80	80	77	82	83	76	75	75	82	75	76	75	76	76	75	77	78	75	74	74	75	75	75
AF136571	108	117	90	122	137	126	177	154	206	208	166	178	114	110	126	119	107	112	188	248	221	210	298	225	89	96	107	86	83	82	189	212	203	211	226	224
AF138745	45	45	46	45	45	45	45	45	45	45	45	45	45	45	45	45	45	45	45	45	45	45	45	45	45	45	45	45	45	45	45	45	45	45	45	45
AF140709	108	122	105	122	118	117	67	70	73	73	74	63	56	68	60	57	51	54	100	100	101	98	92	90	84	108	92	99	100	111	112	116	110	121	110	117
AF142673	77	92	63	76	76	78	74	94	78	84	78	96	145	151	148	157	130	171	48	51	48	56	52	74	76	109	93	77	82	81	54	60	64	57	54	57
AF143181	12159	10138	11370	12036	11422	11361	11349	9730	11780	11258	10003	10386	18093	15218	16434	17008	15185	17538	18276	17638	19114	20509	19464	17777	11718	10558	11133	10267	10617	10836	11892	11975	13822	12356	11896	12230
AF143542	43	42	43	42	42	43	42	42	42	42	42	42	43	42	43	43	43	43	43	43	43	43	43	43	43	42	43	43	43	43	42	42	42	42	42	42
AF143543	74	73	72	73	74	73	72	71	72	72	72	72	48	48	47	48	48	48	53	53	53	53	53	54	48	48	48	48	48	47	73	72	73	72	72	73
AF143544	71	71	75	70	72	71	77	72	72	73	64	76	99	83	95	81	77	79	72	75	76	78	73	73	73	73	72	75	73	73	72	71	72	71	72	72
AF144627	46	46	45	46	46	46	46	45	46	46	46	45	46	46	46	46	46	46	46	46	46	46	46	46	46	46	46	46	46	46	46	46	46	46	46	46
AF145287	2668	2230	2796	2596	2437	2435	2759	2358	2681	2730	2568	2504	3528	3230	3225	3385	2891	3010	2636	2567	2754	2812	2540	2341	3411	2754	3117	3356	3164	2956	2741	2517	2688	2846	2669	2476
AF146523	13836	16354	11875	13457	15507	14100	17897	18599	22947	18491	18197	15502	14544	10812	14238	10999	14472	9903	9511	6313	7728	7087	8118	7429	12597	13291	13294	11917	10014	12968	5835	6740	5915	6253	5984	5967
AF147785	130	334	140	134	150	184	136	4114	201	246	383	966	188	512	183	181	247	411	332	651	309	297	506	586	104	1267	119	117	94	124	163	703	191	189	234	378
AF148511	75	74	76	74	74	75	74	76	74	73	82	77	76	78	76	78	83	78	76	81	76	78	77	77	81	76	76	75	78	78	81	75	74	75	75	75
AF149094	30	29	30	30	30	29	29	29	29	29	29	29	29	29	29	29	29	29	29	29	29	29	29	29	29	29	30	30	30	30	30	30	30	30	30	30
AF150963	57	57	57	58	57	57	57	57	57	57	57	57	58	58	58	58	58	57	58	58	58	58	58	59	57	58	58	58	58	58	57	57	57	57	57	58
AF151108	36	36	36	36	36	36	36	36	36	36	36	36	36	36	36	36	36	36	36	36	36	36	36	36	36	36	36	36	36	36	36	36	36	36	36	36
AF153199	363	265	403	502	410	393	339	236	311	359	360	301	260	241	262	322	195	204	280	191	245	239	233	243	280	405	435	351	425	344	369	230	373	349	324	289
AF153440	529	328	590	516	479	455	614	455	610	507	493	411	635	391	617	612	532	503	566	278	554	500	401	398	426	362	448	406	416	424	556	486	462	551	502	468
AF154573	47	46	46	46	46	46	45	45	45	45	45	45	46	46	46	46	46	46	46	46	46	46	46	46	45	46	46	46	46	46	45	45	45	45	45	45
AF155141	55	55	55	55	55	60	55	55	55	55	55	55	61	61	61	64	61	61	55	55	55	55	55	57	49	49	49	49	50	49	55	55	55	55	55	55
AF155372	456	1133	589	570	626	698	324	2924	317	409	689	1321	586	1719	502	722	1276	903	563	1649	409	570	890	723	862	1606	877	975	963	962	614	1685	545	636	781	924
AF155820	73	73	74	72	73	73	72	72	72	72	72	72	74	75	75	75	75	76	74	74	74	74	74	73	72	74	74	73	73	73	73	72	71	73	73	73
AF156490	59	59	58	58	59	59	58	58	59	59	58	59	59	59	59	60	60	59	59	59	59	59	60	59	59	59	59	59	59	59	59	58	58	59	59	59
AF156549	154	137	130	130	150	144	112	166	132	122	155	155	154	165	145	156	146	161	215	240	234	242	227	253	132	170	114	117	134	139	135	141	126	151	149	152
AF156856	1567	1229	1565	1613	1540	1578	1916	1811	1775	1746	1696	1491	1366	1188	1249	1200	1169	1159	1332	1468	1459	1349	1353	1338	1556	1386	1489	1493	1486	1523	1598	1464	1451	1387	1501	1429
AF156890	96	96	95	94	97	96	174	189	170	172	174	186	209	229	199	226	205	213	140	140	146	145	143	141	188	179	175	172	174	174	119	120	118	120	123	115
AF157628	66	64	66	65	66	65	64	64	64	64	64	64	66	65	65	66	65	75	54	58	55	54	54	55	67	66	68	67	67	66	70	69	69	70	80	70
AF158744	49	49	49	49	49	49	49	49	49	49	49	49	52	52	52	53	52	53	49	49	49	49	49	49	49	49	49	49	49	49	49	49	49	49	49	49
AF158746	159	151	148	193	162	174	154	113	170	193	135	130	124	92	116	109	93	106	166	147	161	158	137	151	210	212	218	214	225	253	152	143	187	155	146	153
AF160966	64	64	70	65	65	65	79	76	80	74	73	73	119	107	106	110	105	107	65	68	65	65	65	68	77	66	70	70	70	70	56	56	57	55	56	55
AF161074	16031	14792	14909	15172	15359	14328	17140	13484	16349	15837	14634	13835	18040	16221	18172	16248	16057	16333	18072	17191	18868	17431	15827	16435	14444	12863	14231	14368	14293	13487	16881	14861	16502	16211	15913	15413
AF162713	69	69	68	68	69	69	68	68	67	69	69	73	69	69	69	69	70	71	100	87	90	91	89	94	65	67	65	65	65	70	67	67	67	67	67	70
AF163292	46	46	46	46	46	46	43	43	43	43	43	43	43	44	43	43	43	44	43	44	44	43	43	44	43	43	43	43	43	43	43	43	43	43	43	43
AF163665	1490	1399	1613	1473	1613	1687	1888	1452	1799	1970	1620	1649	1356	1378	1490	1454	1457	1309	1274	1347	1411	1322	1195	1295	1271	1333	1400	1264	1314	1351	1604	1580	1456	1687	1536	1428
AF165166	45	45	45	45	45	45	45	45	45	45	45	45	45	45	45	45	45	45	45	45	45	45	45	45	45	45	45	45	45	45	45	45	45	45	44	45
AF165171	43	43	43	43	43	43	43	43	43	43	43	43	43	43	43	43	43	43	43	43	44	43	43	43	43	43	43	43	43	43	43	43	43	43	42	42
AF165984	39	39	39	39	39	39	39	39	39	39	39	39	44	45	44	45	44	44	40	39	40	39	40	40	40	40	40	40	40	40	40	39	39	39	39	39
AF166097	46	45	52	45	46	45	46	45	46	46	48	46	47	46	47	52	47	48	49	48	49	53	49	50	48	48	49	49	55	49	48	49	48	48	62	48
AF166486	58	58	58	59	58	61	60	63	64	58	63	59	66	66	67	62	73	67	73	73	73	72	73	79	63	58	58	58	59	60	61	58	58	58	58	58
AF167404	66	66	67	65	66	66	65	70	66	65	66	66	66	67	74	67	67	67	66	66	67	67	66	66	67	68	67	67	67	67	66	68	66	66	66	66
AF167441	2129	1758	2022	1920	2024	1864	1417	1375	1378	1376	987	705	1739	1849	1910	1629	1654	1758	1690	1686	1779	1461	1269	1298	2424	1741	2535	2618	2578	2170	1621	1648	1840	1583	1333	1107
AF167554	52	51	51	56	51	51	51	50	51	49	51	51	70	59	58	57	51	52	45	45	50	46	45	47	48	44	44	44	44	43	51	50	51	51	52	51
AF167567	44	44	44	44	44	44	45	45	45	45	45	45	37	37	37	37	37	37	38	38	38	38	38	38	44	44	44	44	44	44	40	40	40	40	40	40
AF167573	1762	1597	1812	1722	1595	1733	2687	2017	2511	2377	2193	2165	2951	2763	2657	2727	2470	2580	3309	3214	3528	3284	2952	2892	1981	1540	1897	1823	1861	1732	1718	1374	1832	1694	1569	1530
AF169192	759	651	820	786	644	680	693	752	819	776	693	758	1446	1337	1445	1537	1580	1415	918	973	1059	1043	931	975	757	793	834	767	877	883	584	561	575	554	474	690
AF169388	70	70	73	68	71	70	70	71	69	71	70	70	71	71	72	71	71	71	70	71	71	75	71	71	75	71	71	70	71	72	70	71	70	69	70	69
AF169826	56	57	56	56	56	56	58	59	59	59	58	59	56	57	56	57	56	58	57	59	57	57	58	57	56	57	56	56	56	57	56	56	56	56	56	56
AF170301	46	46	46	47	48	46	46	46	46	46	46	46	43	43	43	43	43	43	45	45	46	44	44	44	52	52	52	52	52	52	46	46	46	46	46	46
AF170530	448	392	503	351	354	404	267	283	224	260	235	271	342	457	331	430	354	435	146	183	162	177	184	193	154	162	148	135	158	168	171	232	187	191	204	165
AF170906	1278	1322	1577	1159	1111	1133	980	1017	1129	1013	1119	1009	1478	1407	1351	1506	1293	1203	737	723	883	794	767	699	1846	1632	1702	1906	1771	1367	1135	1224	1127	1126	1091	1293
AF171080	8471	8180	9213	8118	8540	7296	6369	5012	5941	6065	5487	5078	8426	7219	7086	7825	7102	7332	7011	5492	6507	6518	6157	5932	8283	7133	8188	8324	8128	7719	6718	6558	6734	6643	6801	6404
AF172256	54	54	54	54	54	54	50	50	50	50	49	49	48	48	48	48	48	48	54	54	54	54	54	54	54	55	55	54	54	54	54	54	54	54	54	54
AF172930	631	595	639	601	608	613	604	632	551	584	559	566	582	574	523	532	473	555	468	487	502	548	507	533	488	440	472	523	470	454	577	604	554	575	695	585
AF173379	1249	1169	1367	1264	1183	1155	1126	997	1081	1123	998	1046	972	1066	970	1013	907	1049	1084	1023	983	1094	987	1008	873	868	874	887	900	874	1165	1045	1081	1092	1163	1110
AF173681	12832	1550	12375	10175	7019	4386	13964	1326	10398	5042	2129	1122	11546	5435	7433	3395	3220	3219	9980	3273	9660	4078	1704	1726	10602	1129	11009	8832	7298	4230	11862	1062	9612	5945	2922	2155
AF174535	5956	5331	5905	5637	5704	5484	3940	3484	3962	3925	3640	3777	4453	4331	4479	4391	4501	3976	4890	4395	4619	4668	4271	4321	4999	4325	4976	4925	4790	4771	5405	5493	5485	5743	5155	5204
AF175771	2524	1859	2395	2366	2438	2213	1107	616	976	1132	1190	790	1070	861	1024	924	792	818	1095	834	1106	883	851	931	2580	2101	2663	2512	2487	2103	2041	1682	2046	2067	1694	1813
AF176524	4015	3657	3689	3710	3728	3483	3460	2804	3860	3482	3487	3599	4810	3378	4574	4662	4202	3789	5046	3535	4924	4771	4614	3985	4104	3589	4132	4260	4117	3941	4077	3049	3902	3916	3498	3837
AF176528	54	54	54	54	54	55	54	54	54	54	54	54	55	55	55	65	55	55	55	55	55	55	55	55	55	55	55	55	55	55	55	55	56	54	54	55
AF176530	52	52	53	52	52	53	52	52	52	52	52	53	53	53	53	53	53	53	53	53	53	53	53	53	53	53	53	53	53	53	53	52	52	52	52	52
AF176670	52	52	52	52	52	52	51	51	51	51	51	51	53	53	54	53	53	53	47	46	47	46	46	47	46	46	46	46	46	46	53	53	53	53	53	53
AF176910	5703	6392	5717	5801	5599	5484	5434	6176	5476	5443	5608	5978	4423	5820	5125	4837	5160	5546	5108	5943	5333	4999	5447	5422	5591	6389	5772	5314	5845	5502	4719	6166	5098	5217	5194	5443
AF177041	10017	9255	9706	10325	10133	9898	9483	8029	9132	9200	8587	8322	8207	7789	8973	8273	7849	7966	9286	8629	8858	8583	8565	9141	8015	8074	8954	8078	8356	8676	9578	8739	9650	9722	9470	9350
AF177146	45	45	45	44	45	45	45	45	45	45	45	45	45	45	45	45	45	45	45	45	45	47	45	45	45	45	45	45	45	45	45	45	45	45	45	45
AF177196	38	38	39	38	38	38	38	38	38	38	38	38	39	39	39	39	39	39	39	39	39	39	39	39	39	39	39	39	39	40	38	38	38	38	38	39
AF177197	56	57	60	57	59	62	48	47	46	51	48	48	46	48	46	52	49	47	48	47	51	50	49	53	46	53	46	46	49	57	58	67	58	58	58	65
AF177211	1857	1651	2141	2211	2279	2107	648	613	670	670	758	549	338	216	339	307	289	337	316	231	361	329	305	321	1732	1744	1539	1924	1763	1688	1792	1459	1755	1712	1544	1688
AF177664	2902	2999	2895	2749	2622	2784	3768	3534	3807	3765	3845	3845	2012	2023	2160	2332	2459	2252	1910	1906	2062	1865	1909	1976	4230	4076	4007	4056	4198	4385	4115	3727	3944	3823	4142	4046
AF178636	175	166	177	206	167	162	203	212	201	181	163	193	204	287	228	225	212	197	273	260	259	223	288	226	433	295	346	423	409	331	294	243	255	266	226	235
AF178957	54	54	54	54	54	54	54	54	54	54	54	54	55	55	55	60	55	55	55	55	55	55	55	55	55	55	55	55	55	55	55	54	54	54	54	54
AF178958	53628	50048	53141	49947	50714	47742	42895	39422	44168	44252	45317	39777	36027	32678	35726	33220	32316	33633	35639	30051	36157	32089	31122	31536	45478	47042	48001	46560	49023	45869	45520	46042	47095	44351	41193	43880
AF180109	54	54	54	54	55	57	53	52	53	53	52	52	42	42	42	42	42	42	43	42	43	44	43	42	55	55	55	55	56	55	54	55	55	55	59	54
AF180518	6512	4997	6530	6102	6053	5740	5568	4896	5348	5427	5305	5267	3455	4142	3287	3521	3961	4119	3249	3563	3401	3256	3526	3603	5537	4637	5161	5306	5399	5221	5126	6127	4961	5574	5767	5495
AF181560	40	40	41	40	40	40	38	37	38	37	38	37	37	38	38	38	37	38	38	38	38	38	39	39	46	46	46	46	46	46	40	42	39	40	46	40
AF181829	32375	50032	33466	33027	33353	40870	30674	78572	32373	37868	54707	64469	29129	57464	29191	39805	56750	55526	27241	69481	29653	36519	58871	60095	30931	52065	30944	30120	31891	38287	31639	63634	30740	33536	47858	54905
AF182065	53	53	53	53	53	53	53	53	53	53	53	53	53	53	53	53	53	54	53	53	54	54	54	54	53	53	53	53	53	53	53	53	53	53	53	53
AF182945	99	93	94	93	95	95	104	107	100	94	99	101	112	151	115	144	120	150	104	103	104	107	123	108	101	109	102	140	103	111	106	99	98	105	108	100
AF183946	61	61	61	61	61	61	61	61	61	61	61	61	61	62	62	62	62	62	62	61	62	62	62	61	61	62	62	61	61	61	62	61	61	61	61	62
AF184112	73	74	76	74	74	74	72	74	73	73	73	73	74	75	75	77	74	75	73	75	74	74	74	74	75	76	77	75	75	75	73	72	72	73	73	73
AF184275	1130	1002	1087	1169	935	1022	1202	1037	1034	1049	1044	1168	1028	987	958	1024	927	1021	1092	1012	1119	1108	1049	1032	1148	1140	1183	1094	1145	1142	1105	1167	1021	1110	1046	1022
AF185285	7727	5406	7131	8369	7481	7059	6938	3939	6609	6555	5557	4439	4370	2826	4856	4590	3535	3874	4408	2836	5106	5020	4227	4314	5072	5291	6131	5962	5673	5921	6795	5258	7299	7491	6880	6625
AF187147	62	62	61	62	63	62	61	59	60	60	60	60	57	57	58	58	57	57	62	63	61	67	62	61	64	62	62	62	62	65	61	62	62	61	62	61
AF188290	47	47	47	47	47	47	47	47	47	47	47	49	47	47	47	47	47	49	41	41	41	41	41	41	47	47	47	47	47	47	46	46	46	46	46	46
AF188506	42	42	42	42	42	42	41	42	42	42	42	42	39	39	40	40	39	40	42	42	42	42	42	42	39	40	39	39	39	39	42	42	42	42	42	42
AF188507	68	70	68	69	68	68	55	55	55	55	57	58	53	54	54	53	53	53	53	55	53	58	55	53	56	57	60	57	57	57	62	61	71	82	64	64
AF189769	35	35	35	35	35	35	35	35	35	35	35	35	36	35	36	36	35	35	36	35	36	35	35	36	36	36	36	36	36	36	36	35	35	35	35	35
AF189817	6385	5912	6352	6631	6392	6017	8148	7014	7860	7511	7079	7462	7059	6890	7137	6993	6584	7143	7280	6604	7239	7119	6827	6742	6085	5902	6015	5787	6028	6253	6207	6131	6257	6387	6193	6142
AF190152	3069	3002	3094	3362	3223	3381	2739	2917	2685	2559	2670	2845	2951	2797	2836	3004	2942	2785	2339	2309	2419	2487	2467	2531	3024	3416	3276	3015	3198	3132	3235	3267	3384	3209	3238	3441
AF190665	71	64	71	71	69	82	128	110	133	129	110	118	70	63	79	87	65	71	116	101	101	111	120	122	67	67	68	67	74	73	83	83	89	88	81	81
AF190670	51	51	51	51	51	51	51	50	51	51	51	50	51	51	51	51	51	51	51	51	51	51	51	51	51	51	51	51	51	51	51	51	51	51	51	51
AF192558	5203	4510	5323	4797	4571	4507	4614	3477	4385	4164	4200	4186	5412	4570	4745	4727	4673	4274	5547	4486	5029	4963	4478	4319	7809	5843	7050	7787	7340	6210	5478	4832	5478	5442	5288	4907
AF193796	50	50	50	50	50	50	50	50	50	49	54	50	50	50	50	50	50	50	50	50	50	50	50	50	50	50	50	50	50	50	49	49	49	49	49	49
AF193862	2383	2618	2359	2448	2292	2369	3115	2302	3352	2947	2934	2683	3802	3017	3920	3306	3346	3265	3648	3124	3494	3609	3277	3179	3053	2551	2925	2947	3018	2850	2904	2518	3104	2733	2780	2545
AF196476	78	67	66	68	67	67	173	193	175	177	161	224	193	318	335	431	316	350	138	130	133	143	142	137	89	90	90	83	91	101	101	106	106	103	131	108
AF196480	66	66	67	67	66	66	66	66	67	67	67	66	67	68	68	68	68	68	66	66	66	66	66	66	67	67	67	67	67	67	67	66	67	66	66	67
AF197159	42	42	42	42	42	42	54	54	54	54	54	54	55	55	55	55	55	55	51	51	51	51	51	51	55	55	55	55	55	55	55	54	55	55	54	55
AF198092	61	68	61	66	62	66	70	69	70	86	78	70	55	56	56	56	64	57	72	88	73	76	76	87	60	63	60	61	71	62	59	68	60	65	56	63
AF199010	5083	5169	5578	5092	4964	5470	4412	4056	4378	4321	4327	4382	6612	6241	6779	6672	6175	6183	6794	6443	6878	6623	6592	6772	6238	6406	6530	6390	6435	6772	5778	5516	6139	6248	6200	5978
AF199422	39	38	39	39	39	39	34	35	35	36	34	35	36	34	34	35	35	34	38	39	39	39	38	38	36	36	36	36	36	36	40	39	39	39	39	39
AF199491	676	13401	649	602	1041	2490	861	43815	1042	3635	14754	29785	1573	15491	1515	6056	19349	15821	1829	19873	1719	4259	14810	15268	987	15673	1060	895	1301	3060	801	20427	819	1382	6029	9818
AF200346	62	62	68	74	64	67	85	70	79	79	81	82	70	67	62	64	60	61	61	61	69	59	61	59	57	54	57	54	55	54	54	52	54	56	57	56
AF201285	1449	2370	1632	1586	1501	1650	1065	2772	1034	1129	1767	2525	774	1508	767	882	1769	1477	863	2596	919	1097	1686	1883	1239	2168	1211	1398	1218	1387	1179	1682	1021	1218	1507	1507
AF201288	166	115	150	186	148	131	341	277	308	272	254	281	258	276	255	257	250	244	235	215	269	213	179	208	91	87	99	96	91	86	117	116	131	117	117	117
AF201289	2958	1020	3062	2695	2047	1572	2832	1192	2280	1674	1034	917	1820	1695	1460	938	1280	1238	1642	1057	1710	922	764	914	2314	843	2512	2208	1864	1483	2463	1355	2066	1666	1321	1241
AF202036	52	52	51	52	52	52	52	51	52	52	52	52	53	52	52	52	54	54	53	52	54	53	52	53	52	52	52	52	52	52	52	52	52	53	52	52
AF204156	3792	3846	3990	3236	3549	3221	6111	4676	5659	5940	5241	4880	6274	5453	6062	5524	5582	5552	5315	4407	5159	5083	4318	4589	3885	3494	3836	4132	4024	3459	3656	3406	3816	4028	3208	3563
AF204265	83	83	84	83	83	83	82	83	82	82	83	83	86	86	85	86	86	87	82	83	82	83	84	83	82	83	82	82	83	84	81	81	81	81	81	81
AF204959	52	52	53	52	52	52	52	52	52	52	52	52	54	54	54	54	54	54	53	53	53	53	53	53	52	53	53	53	53	53	53	52	52	53	52	52
AF205078	366	401	404	452	310	289	405	464	428	407	457	501	662	480	555	558	445	571	403	301	381	388	317	267	467	458	433	434	459	404	304	371	374	358	344	355
AF206697	50	50	49	50	50	50	48	48	47	49	47	47	48	48	48	48	48	48	48	48	48	48	48	48	48	48	48	48	48	48	47	47	48	47	47	47
AF206720	50	50	50	50	50	50	46	46	46	46	46	46	40	41	38	38	38	38	39	39	39	39	39	42	51	55	53	51	51	52	46	47	46	50	47	46
AF208031	56	56	57	56	57	56	57	56	57	57	57	57	59	61	59	59	59	59	58	58	58	61	58	58	58	59	58	58	58	59	62	61	61	61	61	61
AF208119	41	39	39	40	40	39	42	42	44	42	47	42	51	41	42	40	40	41	68	61	63	57	61	61	40	40	40	40	40	40	44	44	44	44	43	45
AF208292	192	203	208	201	167	217	94	97	99	101	94	108	75	75	76	74	70	77	207	190	191	212	195	196	631	471	479	633	538	508	185	206	175	175	211	197
AF209905	6486	6857	6222	5994	6332	6280	5048	8923	4802	4866	5459	5739	6122	7587	6782	5994	7312	7330	8012	9897	9063	8225	8825	9238	5367	6364	5420	5329	5300	5367	5679	6183	5757	5282	5313	5823
AF212320	5131	5265	4985	4725	5052	5018	7380	6736	7213	7057	6823	6625	7466	7292	7315	7320	8005	7333	6393	6566	6455	6606	6345	6358	4673	4604	4779	4391	4627	4775	4871	4509	4718	5008	4861	4739
AF213384	41	41	41	41	47	41	38	38	38	38	38	38	38	38	38	38	38	38	38	38	38	38	38	38	38	38	38	38	38	38	38	38	38	38	38	38
AF213387	704	535	631	657	623	507	493	659	478	448	498	563	333	493	355	383	414	356	320	448	309	336	324	291	441	505	508	530	519	432	608	593	540	543	454	524
AF213393	48	48	48	48	48	48	51	51	51	51	51	51	56	55	56	55	55	53	61	60	62	60	60	60	57	62	57	57	57	56	61	61	60	62	60	61
AF213670	1502	1388	1491	1477	1468	1382	2066	1860	1842	1989	1744	1542	1956	1916	1821	2010	1773	1893	1830	2052	1903	1959	1899	1925	1294	1303	1333	1251	1328	1310	1452	1426	1468	1544	1471	1407
AF214013	1241	1364	1270	1173	1223	1274	1854	1729	1792	1879	1776	1813	2171	2238	2007	2196	2055	2103	1848	1856	1838	1894	1756	1762	1527	1342	1445	1331	1457	1470	1405	1672	1515	1557	1651	1642
AF215668	20062	10308	20361	20978	21637	20435	15150	4380	16979	13706	12658	11010	14944	1450	15823	12038	4839	4814	17791	1689	18137	13732	9382	7559	18240	21094	20540	19420	20150	20936	23215	6495	27750	26206	23925	21193
AF215669	220	171	244	224	202	213	155	236	139	166	162	178	292	281	272	242	295	248	204	266	197	203	187	192	216	274	227	219	210	207	178	168	181	176	168	176
AF215896	229	346	385	275	290	290	534	757	550	458	387	709	516	600	531	667	566	613	260	242	271	270	332	285	368	278	304	334	368	315	294	308	283	371	336	305
AF215982	28	28	28	28	28	28	28	28	28	28	28	28	28	28	28	28	28	28	27	27	27	27	27	27	27	27	27	27	27	27	27	27	27	27	27	27
AF216832	50	50	50	50	50	50	52	51	52	51	52	52	50	50	51	51	51	51	52	51	51	51	51	51	55	55	55	55	55	55	51	51	50	50	50	53
AF217002	54	54	55	62	54	54	42	42	42	42	43	42	54	52	56	73	54	57	44	42	42	42	42	42	57	56	57	60	64	57	54	51	51	51	51	50
AF218081	92	105	94	88	90	92	91	98	90	90	92	94	97	102	96	106	101	102	92	94	93	96	96	95	94	96	94	93	94	98	92	98	91	92	92	92
AF218252	276	250	264	246	251	250	294	300	287	266	304	262	431	474	466	451	361	433	347	346	341	354	377	357	332	325	338	321	320	347	239	216	261	227	177	227
AF218265	35	35	35	35	35	35	35	35	35	35	35	35	35	35	35	35	35	35	35	35	35	35	35	35	35	35	35	35	35	35	35	35	35	35	35	35
AF220015	9090	7820	9541	9454	8502	8875	6521	6463	7122	6696	6446	7492	6775	5499	6104	6613	5677	6069	6916	6075	6560	7416	7022	6505	11355	9517	9764	10673	9646	10702	10098	8345	10414	9239	7991	8795
AF220019	757	721	845	833	785	787	515	648	519	491	578	531	515	509	377	534	586	435	480	539	398	479	426	437	962	815	803	966	855	871	682	569	731	618	652	752
AF220141	85	85	85	87	90	86	89	98	87	87	90	90	103	101	104	106	106	104	92	91	92	93	93	92	77	78	77	78	80	79	88	88	90	88	88	91
AF220142	3156	2173	3160	3411	2892	2942	2443	1709	2519	2351	1908	1935	1647	972	1478	1455	1831	1157	1773	1358	1704	1779	1704	1615	2147	1992	2139	2149	1926	2078	2547	2329	2663	2522	2329	2221
AF220195	56	56	55	56	56	56	44	44	44	44	44	44	41	49	40	41	41	41	34	34	34	34	34	34	34	34	34	34	34	34	34	34	34	34	34	34
AF220355	38	38	38	38	38	38	38	40	38	38	39	38	48	47	48	48	47	49	44	44	44	44	44	44	40	42	40	40	40	40	42	42	42	42	42	42
AF220434	43	43	43	43	44	44	43	43	43	43	47	43	42	43	42	42	42	42	43	43	43	45	44	44	44	46	44	44	44	44	47	48	47	47	47	49
AF220524	64	64	64	67	65	64	63	69	63	62	63	63	81	91	98	84	79	79	66	69	65	65	65	64	64	64	65	64	65	65	78	80	80	78	78	79
AF222445	48	48	48	48	48	48	48	48	48	48	48	48	48	48	48	48	48	48	48	48	48	48	48	48	48	48	48	48	48	48	48	48	48	48	48	48
AF223415	107	106	114	102	102	107	107	116	105	104	107	112	116	125	116	129	124	130	108	111	109	116	113	112	107	113	107	107	107	114	105	107	102	106	117	104
AF223416	55	55	55	55	55	55	55	56	55	55	55	55	55	56	56	56	56	56	56	56	56	56	56	56	55	56	56	56	56	56	56	55	55	55	55	55
AF223417	55	55	56	55	55	56	53	53	53	53	53	53	55	56	56	56	56	57	56	56	56	56	56	56	55	56	55	55	56	55	55	55	55	55	55	55
AF224264	6688	8073	6674	6846	6949	6718	7679	7897	7742	7889	8117	7653	11470	11993	11194	10739	10736	10735	9350	8948	8908	9268	8918	8620	8282	9123	10350	9365	8969	9188	7431	7636	7385	7872	6892	8068
AF226605	1627	1397	1941	1639	1613	1550	2682	2085	2314	2435	2260	1829	3187	2665	2902	2854	2505	2895	3158	2918	3302	3156	3037	2861	1540	1442	1631	1507	1676	1497	1804	1590	1877	1732	1497	1621
AF226613	7988	6246	7552	8597	7967	7852	10851	7347	10452	10499	8795	7934	3866	2716	3980	3801	4613	3129	4043	3378	4216	4675	4283	4309	5002	5193	5718	5201	5861	5669	7572	6343	7190	7608	7989	6907
AF227188	1660	1072	1580	1574	1569	1590	2583	2028	2821	2584	2520	2356	1546	1450	1623	1843	1730	1508	1412	1408	1624	1751	1754	1712	1472	1472	1533	1514	1548	1674	1244	1019	1307	1317	1344	1390
AF227912	45	44	45	45	45	45	44	45	45	44	44	44	45	45	45	45	45	45	45	45	45	45	45	45	45	45	45	45	45	45	45	44	45	44	44	44
AF228681	45	45	45	45	45	46	45	45	45	45	45	45	45	45	45	45	45	45	45	45	45	45	45	45	45	45	45	45	45	45	44	45	45	45	44	45
AF228705	73	99	75	76	83	98	110	138	109	104	127	169	80	80	79	83	115	103	79	90	78	79	107	117	91	150	89	92	92	97	106	119	90	107	109	137
AF228706	56	57	56	57	56	56	57	57	58	57	58	58	56	55	55	55	55	55	54	58	55	55	55	55	53	56	54	54	53	54	54	54	53	53	53	54
AF228913	54	54	54	53	53	54	53	53	53	53	53	53	56	56	56	56	56	56	51	51	51	51	51	51	50	50	50	50	50	50	56	56	56	56	56	56
AF229434	50	50	50	50	50	50	50	49	50	50	51	50	50	50	51	50	50	50	51	52	52	50	51	52	51	51	51	51	51	51	66	66	66	66	65	62
AF229633	746	618	663	705	686	744	921	852	845	842	904	897	810	831	776	812	881	883	736	621	757	794	777	792	563	679	630	645	652	640	588	644	688	614	596	621
AF229635	568	480	615	498	520	521	476	517	474	462	437	491	273	285	276	285	286	271	263	282	258	270	274	319	501	480	469	460	500	513	549	600	521	576	640	565
AF230385	401	290	431	423	354	323	240	103	192	285	183	151	309	215	280	330	344	260	302	136	269	364	217	247	554	332	447	577	414	314	295	208	255	228	249	262
AF230395	1442	1346	1409	1334	1353	1447	1151	1370	1131	1282	1239	1436	1329	1124	1105	1295	1051	1198	1168	1058	1172	1174	1179	1061	2012	1978	1684	1823	1869	1621	1457	1379	1429	1559	1585	1379
AF230802	48	48	48	48	48	48	48	48	48	48	48	48	49	48	48	48	48	48	49	49	49	48	48	49	48	48	48	49	49	48	48	48	48	48	48	48
AF232024	81	78	82	76	79	78	91	95	92	93	93	94	79	82	82	83	82	83	93	97	95	97	97	98	81	84	85	85	79	80	92	102	93	93	95	93
AF233322	2128	1992	1901	2121	2112	1937	1448	1709	1513	1428	1508	1598	1418	1689	1495	1529	1754	1747	1440	1769	1558	1508	1381	1726	1850	1736	1670	1608	1658	1681	1446	1799	1630	1548	1397	1416
AF233346	1441	1837	1407	1524	1352	1473	1664	2648	1567	1626	1695	1966	1825	2712	1782	1966	2446	2333	1987	3234	2099	2050	2148	2564	1260	1336	1106	1250	1222	1135	1451	2088	1429	1528	1528	1521
AF233778	68	68	73	67	69	68	54	54	54	54	54	54	51	51	51	50	50	50	39	39	39	39	39	39	45	45	45	45	45	45	54	54	54	54	55	54
AF236084	61	65	60	61	61	61	50	50	50	50	50	50	61	60	61	61	61	61	53	55	53	55	53	56	61	61	63	63	61	61	60	60	60	60	60	60
AF236887	679	738	669	667	635	656	645	669	703	602	719	758	1181	1328	1147	1133	1312	1183	1292	1360	1246	1163	1347	1176	755	804	700	751	774	677	914	898	900	898	958	930
AF237627	46	46	46	46	46	46	46	46	46	46	46	46	46	46	46	46	46	46	46	46	46	46	46	46	46	46	46	46	46	46	46	46	46	46	46	46
AF237628	60	62	61	60	60	60	60	60	60	60	60	60	61	61	61	61	61	61	61	61	61	61	61	61	60	61	61	61	61	61	61	60	60	60	60	61
AF237702	104	120	112	130	120	132	189	197	169	221	222	221	407	427	422	399	412	430	440	460	477	410	456	454	175	162	130	183	142	175	154	147	158	154	169	180
AF237770	126	112	110	118	110	109	68	72	75	71	72	74	72	74	74	80	94	89	118	126	123	128	130	123	125	123	127	129	135	112	73	66	67	79	66	76
AF237888	101	93	108	129	105	105	84	68	83	87	78	60	72	63	63	66	55	61	82	105	105	103	76	64	65	61	64	69	71	60	93	80	101	82	74	85
AF237910	5403	3673	5545	5084	5108	4948	3266	2536	3406	3469	3013	2614	1957	2005	2019	2009	1621	1927	2095	1981	2174	2049	1821	2101	3796	3976	3914	3958	3720	3903	3264	3069	3241	3264	3276	2940
AF237953	1310	1241	1327	1340	1230	1202	1204	1103	1272	1209	1256	1251	1247	1078	1162	1106	1095	1177	1233	1016	1081	1128	1023	1009	1959	1717	1899	1914	1811	1636	1534	1266	1266	1392	1308	1369
AF239169	111	105	144	115	117	113	83	79	78	81	84	78	51	49	50	52	47	49	71	76	75	82	69	73	90	78	91	87	96	86	86	71	77	84	76	83
AF239673	1719	1631	1757	1694	1723	1760	1818	2232	1586	1758	1713	1646	2048	2464	1872	1904	2231	2211	1757	2416	1858	2000	1743	1960	1547	1700	1696	1597	1735	1689	1537	2040	1580	1740	1894	1686
AF240358	3748	3007	3693	4572	4278	3828	1293	1458	1285	1420	1506	1319	655	764	821	669	693	664	946	1122	955	908	886	900	1999	2671	2575	2275	2528	2333	2699	2752	2727	2619	2872	2796
AF240460	45	45	45	45	45	45	45	45	45	45	45	45	45	45	45	45	45	45	45	45	45	45	45	45	45	45	45	45	45	45	45	45	45	45	45	45
AF241240	540	510	594	377	437	476	617	585	665	631	690	665	656	638	648	683	662	626	795	646	839	896	831	884	611	693	635	666	777	735	686	414	767	705	690	700
AF241244	50	50	50	50	50	50	50	50	50	50	50	50	51	51	51	51	51	51	43	43	43	44	44	43	49	49	53	49	49	49	48	48	48	48	48	48
AF241249	216	191	195	198	185	194	176	185	186	180	200	205	141	124	208	152	136	151	122	103	102	103	105	110	418	345	371	431	391	373	276	273	271	282	286	271
AF241636	606	664	569	519	495	532	723	582	618	597	714	708	430	399	420	412	415	424	419	409	359	386	412	423	489	541	504	511	526	449	518	592	608	642	644	614
AF242376	95	91	93	96	116	98	99	95	97	111	95	98	96	102	97	100	105	99	99	131	97	109	100	107	96	95	96	114	108	101	102	95	110	115	93	92
AF242857	5091	4289	4849	5357	5011	5281	6808	5185	6535	6304	5767	5054	6405	5992	6224	6469	5963	6247	6325	7183	6998	6877	7013	7040	3869	3882	4026	3523	4202	4311	4592	4368	4983	4975	4650	4921
AF243504	52	52	53	52	52	52	52	53	52	52	52	52	52	52	52	52	52	52	52	57	52	52	53	52	52	52	52	52	52	52	52	52	52	52	52	52
AF244347	53	51	54	51	52	51	62	64	62	62	62	64	54	54	54	54	54	54	61	66	58	58	57	58	66	69	68	66	66	64	83	85	86	85	83	85
AF244979	49	44	44	44	44	44	54	51	51	52	51	51	44	43	44	44	44	43	44	44	44	44	43	44	44	43	43	43	44	43	44	43	44	44	43	44
AF245444	59	59	59	59	59	59	59	58	60	59	59	59	60	60	60	60	60	61	60	60	61	61	61	60	59	59	60	60	60	60	59	59	60	59	59	59
AF245448	1737	1385	1916	1862	1620	1448	1053	628	1192	1149	1092	1019	1533	1019	1381	1481	1143	1145	1294	861	1264	1129	977	976	2611	2048	2359	2761	2578	2314	1528	1238	1469	1324	1626	1235
AF245479	36	36	36	36	36	36	36	36	36	36	36	36	36	36	36	36	36	36	36	36	36	36	36	36	36	36	36	36	36	36	36	36	36	36	36	36
AF246218	3021	2618	3280	2880	2674	2878	2299	1869	2244	2137	2122	2185	2870	2801	2581	2701	2536	2642	3111	2821	3036	3037	2643	2693	4507	3246	3757	3951	3944	3875	3080	2853	2807	2878	3155	2769
AF246235	188	171	196	174	184	160	79	76	69	84	73	77	156	177	159	150	144	155	95	100	96	97	103	91	148	152	150	158	150	156	189	187	188	196	210	184
AF247040	563	363	581	543	464	353	586	488	517	571	503	432	514	535	489	523	487	507	331	306	338	351	254	267	489	453	567	623	575	510	431	364	460	493	405	326
AF247139	77	77	77	77	76	81	80	75	77	74	75	76	92	96	90	93	101	101	74	75	75	76	80	76	74	81	73	73	74	74	75	84	74	74	77	75
AF247140	65	70	66	64	66	65	67	77	67	68	67	73	68	68	68	69	68	68	66	70	66	74	68	66	72	66	65	66	66	68	66	65	68	66	65	65
AF247637	128	126	99	107	125	139	196	158	166	209	201	171	95	82	83	82	85	90	141	134	154	152	139	139	122	123	155	129	138	112	178	260	205	206	165	194
AF248056	43	43	43	43	43	43	43	42	43	42	42	43	43	43	43	43	43	43	43	43	43	43	43	43	43	43	43	43	43	43	43	42	43	43	42	42
AF248489	780	865	695	722	809	891	1135	1527	981	978	1262	1225	692	939	731	751	870	812	666	979	786	659	832	957	526	875	611	562	650	676	857	1060	707	870	845	1013
AF248636	47	47	49	47	47	47	52	53	53	52	53	53	49	49	49	49	49	49	50	50	50	50	50	51	49	50	49	49	50	51	55	57	55	55	55	55
AF249668	2337	2321	2559	2306	2500	2363	2536	3040	2548	2299	2332	2462	2791	3523	2625	2565	2968	3064	1855	3429	2467	2257	2518	2624	1866	1999	1848	1744	1846	1908	2190	2655	2145	2121	2230	2494
AF250133	28600	26592	29966	27759	27014	26200	27288	20560	28018	25740	24439	21152	48628	45062	48869	46894	40575	44725	41211	33174	41769	38296	35632	34194	28267	23578	29153	27451	28213	25574	30675	26394	31365	28120	25869	25175
AF250135	9612	8123	9670	9468	9313	8930	9463	7109	8691	9194	8112	7330	16854	13961	16901	15996	13434	15271	12319	12255	13272	12892	12574	12574	8148	7220	8961	7816	8951	8467	9698	7739	9740	9444	8437	8381
AF250139	46	46	46	46	47	46	46	46	46	46	46	46	47	47	47	47	47	47	47	46	47	47	47	48	46	46	47	48	47	47	43	43	43	44	43	43
AF250293	46	46	46	46	48	46	56	56	59	57	56	56	61	62	61	61	61	61	48	45	45	45	45	45	55	55	55	55	55	55	65	65	65	65	64	65
AF250295	67	68	66	68	67	67	63	62	63	62	62	63	51	54	51	51	52	52	64	64	64	64	64	64	67	65	68	69	69	68	63	67	63	63	62	64
AF250838	43	43	43	43	43	43	41	41	42	41	41	41	39	39	39	39	39	39	43	43	43	43	43	43	42	42	42	42	42	42	41	41	41	41	41	41
AF250912	62	63	64	62	62	62	62	62	62	61	61	61	60	60	60	61	60	60	62	62	62	62	62	62	62	63	63	63	63	63	76	75	76	76	75	76
AF251036	11021	9794	12511	11095	9921	10170	9554	11514	9583	8660	9239	10410	9121	10923	8474	9423	9891	8915	8458	9865	7923	8355	8584	7557	14534	12047	13548	14081	13480	12560	9943	10639	9807	10133	10506	9976
AF251276	55	55	55	55	54	55	55	55	55	54	54	55	60	60	60	60	60	59	55	55	55	55	55	55	55	55	55	55	55	55	55	55	55	55	55	55
AF251705	15348	14194	16115	15635	15383	14571	14179	10897	13676	13599	12513	12084	10573	9385	10064	9329	8035	9277	11375	9897	10603	11149	10132	10228	17322	13929	16649	16378	16777	15607	14888	13745	14531	15635	15388	14406
AF252873	361	203	392	363	326	352	186	159	164	184	176	196	505	573	488	589	441	597	511	504	538	561	513	553	292	267	290	275	224	243	153	145	168	173	169	184
AF253409	57	57	57	56	56	57	56	57	56	56	56	56	57	57	57	58	58	57	57	57	57	57	57	57	57	57	57	57	57	57	57	57	57	57	57	57
AF253414	105	100	106	95	99	104	95	95	96	91	95	98	81	82	83	82	82	95	79	81	80	81	80	82	82	83	82	80	81	87	87	83	82	84	90	81
AF254422	45	45	45	45	45	45	45	45	45	45	45	45	45	45	45	45	45	45	45	45	45	45	45	45	45	45	45	45	45	45	45	45	45	45	45	45
AF254879	51	51	51	51	51	51	48	47	47	47	46	47	48	49	48	48	48	47	46	46	46	46	49	46	51	51	51	51	53	51	51	51	51	51	51	51
AF256198	55	55	55	55	55	55	55	54	55	55	54	54	53	53	53	54	53	53	55	55	55	56	55	55	56	56	56	56	56	56	55	55	55	55	55	55
AF257136	17107	13518	17004	16044	15695	15350	17305	13081	16371	17076	15087	13722	19400	16626	19021	18406	17606	17770	14522	14341	16272	16346	14149	14777	16410	15812	17824	16825	16679	17538	17971	15957	17600	17717	16949	17061
AF257503	48	48	48	48	48	48	63	64	63	62	63	63	61	61	61	61	61	61	49	48	49	49	50	49	51	51	51	51	51	52	61	60	60	60	60	61
AF258601	46	46	46	46	46	46	46	46	46	46	46	46	56	55	60	56	56	55	54	55	54	54	54	54	46	46	46	46	46	46	46	47	46	46	46	46
AF259672	482	875	547	627	604	581	436	721	503	566	729	592	416	571	421	354	440	441	483	743	489	441	552	605	398	536	458	493	497	445	561	880	613	543	547	572
AF259673	1874	1923	2015	2011	1711	1830	1606	1781	1489	1423	1619	1769	1707	1909	1518	1631	1605	1831	1407	1657	1517	1470	1434	1399	2062	1771	1895	1950	1933	1800	1735	1927	1754	1985	1732	1841
AF260307	61	61	61	61	61	61	60	60	60	60	61	60	59	59	59	59	59	59	62	61	62	61	61	61	61	61	61	61	61	61	61	60	61	61	61	61
AF260740	44	44	44	44	44	44	44	44	44	44	44	44	44	44	45	44	44	44	44	44	44	44	44	44	44	44	44	44	44	44	44	44	44	44	44	44
AF260924	343	310	321	310	276	343	486	394	461	476	519	424	319	320	322	304	323	345	310	335	288	247	317	319	256	288	281	300	284	275	295	364	306	357	378	388
AF262046	33	32	33	33	33	32	32	32	32	32	32	32	32	32	36	33	32	32	39	37	33	32	33	32	33	33	33	33	33	36	34	32	34	33	32	32
AF262335	86	82	81	82	86	82	69	74	71	71	70	70	69	69	71	76	70	70	75	75	75	74	74	78	83	83	83	83	89	84	79	79	79	78	82	78
AF263458	44	44	44	44	44	44	50	49	49	49	51	49	51	51	54	51	51	52	59	60	60	60	64	62	51	51	51	51	51	51	51	51	51	51	50	51
AF263536	52	51	52	52	52	52	51	51	51	51	51	51	52	52	52	52	52	52	52	52	52	52	52	52	51	52	52	52	52	51	52	51	52	52	51	51
AF265663	1262	1218	1233	1449	1337	1254	1290	1268	1343	1193	1300	1288	999	1124	1048	1000	1089	912	1169	1183	1088	1042	1120	1051	1307	1337	1550	1557	1506	1433	1486	1424	1429	1466	1429	1436
AF266478	40	40	42	40	40	40	44	44	44	45	44	44	46	47	46	47	46	46	44	43	43	43	43	45	42	42	42	42	42	42	40	40	40	40	40	40
AF267535	522	419	532	616	516	416	389	369	382	371	350	281	235	208	191	192	185	161	407	409	460	402	375	397	231	246	254	218	275	237	371	380	427	423	304	387
AF269062	42	42	42	42	42	42	42	41	42	41	41	42	42	42	42	42	42	42	42	41	42	42	42	42	42	42	42	42	42	42	42	41	42	42	41	42
AF272844	68	68	68	68	69	69	53	54	53	53	54	53	54	54	54	54	55	54	54	54	54	54	54	54	80	81	81	80	86	80	80	79	80	80	80	81
AF273672	2358	2172	2211	2332	2221	2141	2747	2410	2836	2559	2562	2456	3323	3036	3365	3190	3122	3361	3109	2895	3440	3361	3124	2828	2438	2505	2558	2554	2691	2350	2363	2195	2455	2398	1908	2435
AF273691	2218	2273	2485	2368	2264	2324	1524	1969	1684	1758	1716	1718	2338	2207	2350	2298	1855	2332	2668	2739	2823	2769	2925	2681	2187	2077	2013	2012	2140	2159	2486	2544	2139	1970	2269	2106
AF274027	36174	32301	36528	36232	35175	33461	36934	29704	34825	35033	32310	31444	25373	24105	24490	23901	23955	23810	27588	25207	27955	26362	24552	24865	35920	30985	36553	35816	35410	32824	32552	29134	33491	32458	31161	28831
AF274959	39	39	39	39	39	39	42	41	42	42	41	42	38	38	38	38	38	38	38	38	38	38	38	38	39	39	39	39	39	39	39	39	39	39	39	42
AF276754	54	54	54	53	53	54	53	54	54	53	54	53	54	54	54	54	54	54	54	54	54	54	54	54	54	54	54	54	54	54	54	54	53	54	53	54
AF276917	9238	10087	8977	8482	9057	9522	13743	16053	13838	14399	14212	13748	30308	34877	31998	32498	30072	33498	30168	37176	34587	32494	32574	33489	7899	9070	8501	7466	8078	8895	9178	10898	9790	9871	9811	10728
AF277898	99	104	108	101	102	100	369	407	336	324	340	368	393	419	404	473	405	427	168	171	166	172	183	169	217	213	218	204	202	204	267	298	282	260	308	281
AF279255	6454	6324	6418	6027	6164	6242	6542	5649	6391	6115	5572	5633	6466	5824	6451	5021	5725	6157	6983	6993	7047	6563	6516	7142	7195	5787	6567	6634	6817	6167	6640	6012	7144	6712	6341	5922
AF279263	490	459	538	503	478	466	538	607	563	562	601	592	422	407	430	434	438	421	299	303	299	307	277	282	519	518	545	516	515	494	356	372	384	357	381	367
AF281075	41	41	41	42	42	41	43	41	42	41	41	41	42	42	42	42	42	42	42	42	42	41	41	41	43	41	41	41	41	41	41	41	41	41	41	41
AF281141	47	47	47	47	47	47	47	46	47	46	46	46	47	47	47	47	47	47	51	47	47	47	47	47	47	47	47	47	47	47	44	44	44	44	44	44
AF281278	53	53	53	53	53	53	53	53	53	53	53	53	53	54	54	54	53	53	53	53	53	53	53	53	50	50	50	50	50	52	50	50	50	50	50	50
AF282251	45	45	45	45	45	45	53	53	53	53	53	53	53	54	54	54	54	54	46	46	46	46	46	46	53	53	53	53	53	53	53	53	53	53	53	53
AF282255	629	996	523	599	645	796	709	3676	800	1120	1925	2050	790	1612	717	1224	1867	1849	741	1597	906	1090	1758	1739	575	1364	632	524	592	839	510	1506	551	598	945	1207
AF282844	56	56	56	57	57	57	57	57	58	57	57	57	61	60	60	62	60	60	58	58	59	59	59	58	46	46	46	46	46	46	53	53	53	53	52	53
AF282864	49	49	48	49	49	49	59	59	60	59	59	59	49	49	49	49	49	49	49	49	49	49	51	49	49	49	49	49	49	49	48	48	48	48	48	48
AF282980	47	46	46	46	46	46	53	52	53	53	53	53	54	54	54	54	54	54	51	50	51	51	51	50	46	46	46	46	46	46	47	47	47	47	47	47
AF283248	88	83	82	80	80	83	110	127	108	109	111	117	85	97	86	106	91	87	91	92	89	92	97	95	87	87	85	86	85	88	116	118	111	117	127	115
AF284755	36	36	36	36	36	36	36	36	36	36	36	36	41	41	42	41	41	41	39	39	39	39	39	39	39	39	39	39	39	39	36	36	36	36	36	36
AF285112	3913	3898	3830	3903	3790	3550	3146	3289	3417	3046	3382	3424	3868	3484	3329	3487	3731	3326	4257	3664	4021	3805	3505	3522	4227	3465	3707	4068	3960	3308	3985	3576	3826	3824	3663	3349
AF285574	69	69	69	70	70	69	71	70	71	71	71	71	68	68	68	70	68	68	74	71	72	72	71	72	70	71	71	71	71	71	70	69	69	70	71	70
AF285576	67	66	68	65	66	66	66	67	66	66	66	67	67	68	67	68	68	68	67	68	67	68	68	68	67	68	67	67	67	67	67	67	66	67	66	67
AF285580	72	72	73	71	71	72	71	73	72	71	72	73	77	83	77	79	79	79	73	73	74	73	74	73	72	73	72	72	75	73	72	72	71	72	73	72
AF285582	60	60	62	59	60	63	57	59	58	57	57	59	58	58	58	58	58	58	58	59	58	58	60	58	60	61	61	62	61	60	60	61	60	60	60	60
AF285585	54	54	54	54	55	54	53	54	53	53	54	54	54	54	54	54	54	54	54	54	54	55	60	58	54	54	54	54	54	54	55	55	57	55	55	55
AF285591	66	65	65	65	65	65	65	65	65	65	65	65	56	56	56	57	56	56	58	58	58	58	58	58	57	58	58	57	58	57	65	65	65	65	65	65
AF286537	603	541	610	675	611	617	988	841	907	901	833	914	1314	1078	1103	1218	1179	1149	941	957	984	965	1074	1060	442	442	457	416	489	565	583	579	552	553	636	641
AF287467	43	42	43	43	43	43	42	42	43	42	42	42	43	43	43	43	43	43	43	43	43	43	43	43	43	43	43	43	43	43	43	42	42	43	42	42
AF288377	171	160	149	153	145	156	148	175	151	175	156	167	181	194	169	187	178	191	196	251	248	292	247	246	179	181	187	172	178	185	201	216	193	201	233	197
AF288378	59	59	60	60	60	59	59	60	59	59	59	59	60	61	59	60	60	60	60	60	60	60	60	60	60	60	61	60	60	60	60	60	58	60	59	60
AF288379	68	68	69	68	67	68	68	68	68	68	68	68	69	69	69	70	69	69	69	69	69	69	69	69	68	69	69	68	69	69	68	68	68	68	68	68
AF288380	22	22	22	22	22	22	22	22	22	22	22	22	22	22	22	22	22	22	22	22	22	22	22	22	22	22	22	22	22	22	22	22	22	22	22	22
AF288606	53	53	54	53	53	53	51	51	52	51	51	51	49	54	49	49	49	49	49	49	49	49	50	49	49	50	49	49	49	49	55	54	54	55	55	55
AF288666	49	49	49	49	49	49	56	58	57	56	56	56	56	63	56	56	56	56	52	52	53	52	52	52	49	49	49	50	50	49	49	49	49	49	49	49
AF289078	51	51	52	52	52	51	46	45	46	46	46	45	45	45	46	47	53	45	58	59	58	56	58	66	43	43	43	43	43	43	53	53	54	53	61	54
AF289484	1964	1579	1890	1644	1720	1717	1714	1498	1670	1693	1503	1435	1770	1761	1785	1723	1632	1708	1852	1787	1945	1951	1772	1816	1463	1393	1281	1431	1408	1353	1588	1794	1707	1635	1673	1437
AF289490	49	50	50	49	50	50	49	51	49	49	49	49	48	49	55	51	48	49	49	48	48	48	48	48	55	51	52	53	52	51	50	49	49	49	49	49
AF290196	57	57	57	56	56	57	57	57	59	57	57	57	60	63	60	60	60	59	57	57	58	57	58	57	57	57	57	57	57	57	57	57	57	57	57	57
AF290198	54	54	54	53	53	53	50	51	50	50	50	50	51	51	51	51	51	51	51	51	51	51	51	51	51	50	51	50	50	50	51	50	50	50	50	50
AF290209	66	67	66	64	65	67	68	72	68	68	68	69	59	59	59	65	59	59	59	59	59	60	63	59	64	64	64	64	64	64	88	89	88	89	95	94
AF291655	60	60	60	60	60	61	60	61	61	61	61	60	53	53	53	54	53	53	61	61	61	61	61	61	61	61	62	61	61	61	61	61	61	62	60	61
AF291660	48	56	45	45	45	45	46	46	47	46	46	50	47	48	47	48	47	50	49	50	55	49	49	49	45	45	45	45	46	45	44	45	45	44	44	48
AF291876	1127	861	1074	1167	1017	999	933	990	905	924	889	872	1319	1223	1006	1271	1402	1299	1302	1308	1333	1338	1350	1237	1424	1223	1344	1281	1246	1289	903	1053	1025	984	950	967
AF292033	43	43	43	43	43	43	43	43	43	43	43	43	43	43	44	43	43	45	44	43	44	43	44	43	43	43	43	43	44	43	43	43	43	43	43	43
AF292399	64	55	56	56	56	56	55	54	53	54	54	54	56	58	55	56	56	60	54	54	54	65	68	54	56	56	56	56	57	56	56	56	56	56	56	56
AF293371	83	84	85	84	83	84	89	91	92	86	86	87	85	90	86	88	88	125	88	88	88	90	89	88	81	82	90	80	80	81	75	75	73	76	75	75
AF293882	2155	1999	2309	1982	1983	1895	1449	1877	1603	1421	1473	1555	2087	2200	1954	1982	1796	1801	1974	1465	1795	1733	1528	1333	3005	2613	2977	3165	2953	2783	2270	2336	2094	2164	2168	1860
AF293883	335	247	398	367	349	317	608	715	557	628	555	363	661	790	616	593	624	665	527	475	537	565	477	378	618	474	643	599	645	508	360	357	390	397	301	309
AF295097	202	164	262	295	222	219	388	221	307	374	338	285	392	373	408	341	291	370	250	314	312	334	297	272	80	102	95	83	84	113	129	217	137	121	125	168
AF295102	1427	1369	1328	1430	1467	1311	1821	1590	1875	1786	1774	1822	2047	2172	1919	1948	1738	1779	1902	1719	1860	1909	1425	1534	1984	1610	1933	2018	2121	1590	1429	1438	1529	1536	1567	1374
AF295369	41	39	40	39	39	39	39	40	39	39	39	39	42	43	43	43	43	42	39	40	39	39	39	39	39	39	39	39	39	39	39	39	39	39	39	39
AF295638	5217	4267	5160	5081	4936	5208	5824	4704	5324	5257	4699	4411	3540	3602	3238	3446	3587	3493	2755	3522	3267	3348	3191	3561	3286	3629	3515	3216	3571	3989	3998	4169	3829	3957	3914	4061
AF296412	64	64	64	64	69	64	63	58	58	58	59	58	51	48	48	48	48	49	47	56	47	48	48	48	51	48	48	49	48	47	67	69	67	67	66	67
AF296656	4231	4443	4270	4273	4314	4396	4341	5169	4368	4357	3977	4890	4838	5842	5095	5073	5204	5561	5109	5962	5176	5150	5257	5509	4996	4614	4662	4837	4573	4572	4607	4913	4599	4764	4531	4345
AF296657	911	762	889	810	877	798	1172	1109	1074	1066	953	778	1239	1059	1014	1024	1004	977	1043	1092	1133	1038	886	1037	677	697	802	700	745	775	731	736	732	841	640	709
AF297029	946	659	938	729	827	750	1227	1462	1364	1233	1150	1296	2628	2083	2042	2305	2203	1943	1177	963	1166	1170	1086	869	1838	1165	1672	2187	1600	1338	782	833	645	608	761	886
AF297098	52	52	52	52	53	52	55	54	56	55	56	55	44	44	44	44	44	44	42	41	42	42	42	42	43	43	43	43	43	43	43	43	43	43	46	43
AF297615	8071	7712	7794	8311	8650	8439	7819	3855	8154	7743	7931	6503	8420	4283	8980	8724	6702	6466	9991	5153	9783	10124	8827	8561	7810	8478	8324	7932	8482	8536	8494	6002	8653	9437	8660	9028
AF300870	40	40	40	41	41	40	40	40	41	40	40	40	40	40	40	40	40	40	40	40	40	40	40	40	41	41	41	41	41	41	39	39	39	39	39	39
AF301018	47	47	47	47	47	48	38	38	38	38	38	38	39	39	39	39	39	39	42	42	42	42	42	42	47	47	47	47	47	47	47	47	47	47	46	47
AF302127	70	70	71	69	69	70	69	69	69	69	69	70	70	73	70	71	71	71	70	70	70	71	71	70	70	71	70	70	70	71	70	70	69	70	70	70
AF302138	2145	1857	2030	1940	2076	1933	1799	1694	1748	1724	1625	1682	1586	1609	1671	1478	1536	1498	1870	1676	1785	1805	1667	1674	2070	1734	2036	2107	1930	1910	1827	1714	1898	1963	1847	1754
AF302653	2730	3014	2627	2651	3216	3317	2356	1813	2794	2770	2836	2740	2619	1409	2719	2661	2074	2486	2698	1405	2722	2769	2900	2593	4022	4366	4333	4031	4335	4333	2774	2736	3051	3210	3201	3345
AF303106	721	648	774	782	697	730	1096	872	898	946	864	917	715	767	716	747	729	762	739	695	731	747	690	604	857	669	748	781	763	776	878	782	781	793	838	679
AF305427	852	683	862	811	701	731	355	271	383	412	395	456	348	427	401	352	336	384	394	425	384	429	380	406	738	709	658	666	773	690	651	742	704	726	740	694
AF305501	2217	1840	2224	2277	2232	2245	3702	3343	3623	3680	3216	3274	3517	3177	3226	3087	2779	2905	3524	3330	3662	3664	3403	3110	2274	2144	2325	2135	2340	2306	2491	2350	2565	2597	2397	2321
AF305730	2154	1933	1620	1916	2035	2024	1754	1595	1639	1893	1809	1509	1692	1472	1619	1566	1871	1448	1770	1696	1757	1771	1754	1711	1736	2222	1888	1787	1971	1951	1569	1895	1859	1995	1754	1986
AF306532	42	42	42	42	42	42	42	42	42	42	42	42	42	42	42	42	42	42	42	42	42	42	42	42	41	41	41	41	41	41	41	40	41	41	40	41
AF306665	33	32	33	33	33	32	34	34	34	34	34	37	37	37	37	37	37	39	36	36	36	37	36	37	33	33	33	33	33	33	33	33	32	33	32	32
AF306667	43	43	44	43	43	44	43	43	43	43	43	43	43	44	44	44	44	44	44	44	44	44	44	44	43	44	44	44	44	44	44	43	43	43	43	43
AF307146	55	55	55	55	55	55	56	55	55	55	55	55	55	55	55	55	55	55	56	55	57	55	55	55	55	55	55	55	55	55	55	55	55	55	55	55
AF307746	67	67	66	68	68	68	55	55	55	55	61	55	55	60	58	55	55	55	58	56	56	55	56	56	56	55	55	56	55	57	62	62	65	62	62	63
AF307845	466	413	525	524	396	468	1031	1432	951	1052	1144	1096	427	505	404	557	486	548	464	756	642	571	662	812	443	548	461	424	427	527	406	576	495	416	568	501
AF307947	85	85	84	85	86	85	84	86	85	86	86	86	91	91	91	91	90	90	87	87	86	87	88	87	86	87	87	87	87	88	85	84	85	86	84	85
AF309564	517	587	489	503	615	574	317	245	289	353	328	329	194	115	204	151	161	159	148	148	153	178	134	170	648	710	577	583	650	562	419	578	490	506	494	586
AF309644	51	60	51	56	51	50	52	50	55	53	53	54	58	51	51	52	51	60	55	55	52	52	52	52	55	54	56	58	52	55	51	49	51	53	50	55
AF310134	904	1087	821	818	885	905	979	1665	1093	1019	1325	1262	670	980	747	713	988	913	839	1313	866	861	954	1075	982	1371	927	1008	949	1074	1091	1411	1207	1070	1186	1114
AF311316	52	52	53	52	52	52	53	54	53	53	54	53	53	58	53	53	53	53	53	53	53	53	54	53	54	53	53	52	53	53	53	53	53	53	53	53
AF311699	99	100	100	96	98	100	87	87	87	86	88	103	83	85	85	85	84	82	75	76	76	76	77	77	81	81	81	81	80	84	81	80	79	80	82	88
AF312018	98	99	97	98	99	99	55	57	56	58	59	57	53	75	54	58	57	53	52	53	54	57	53	54	53	53	53	55	53	53	53	52	53	52	53	58
AF312019	45	45	45	45	45	45	45	45	45	45	45	45	47	47	47	47	47	47	45	45	45	45	45	45	45	45	45	45	45	45	45	45	45	45	44	45
AF312394	4983	4559	5260	4722	4764	4564	5429	5052	5340	5246	5087	5167	5467	5312	4936	5203	4906	5446	5241	4906	5081	5397	5006	4800	6291	5388	5724	5986	5954	5564	4543	4284	4449	4428	4614	4397
AF312858	61	62	79	63	68	62	67	65	67	79	66	66	69	80	75	72	78	70	81	65	66	67	66	76	100	98	99	99	100	103	62	66	63	62	62	62
AF314089	74	75	71	71	73	73	109	109	105	107	108	116	87	87	92	99	91	94	94	89	112	99	105	94	90	95	82	96	89	90	83	83	87	84	89	100
AF314957	753	522	731	646	656	572	549	566	502	431	513	570	741	658	633	662	550	583	568	504	457	566	422	460	641	446	642	603	591	547	648	590	633	573	668	574
AF316014	43	43	43	43	43	43	44	42	44	42	42	42	43	44	43	43	43	43	43	43	42	45	43	42	42	42	42	42	42	42	42	42	42	42	42	42
AF316550	1017	1076	898	1045	1026	1000	1166	951	1054	1227	1248	1189	1288	1059	1469	1304	1412	1399	975	897	1028	1122	1061	1078	759	970	908	881	976	962	931	784	964	984	896	1078
AF316872	3404	2710	3306	3273	3329	3126	2863	2564	2686	2751	2606	2565	1561	1499	1440	1662	1584	1528	1721	1413	1718	1353	1315	1436	3402	3253	3619	3599	3643	3263	2741	2600	2745	2956	2717	2569
AF316985	4592	6530	4680	4721	4669	4851	4941	9213	5061	5161	5502	5856	3067	5903	3090	3018	4410	3674	3800	6752	3522	3203	3732	4110	4114	4757	4173	4109	4275	4047	4175	6199	4480	4212	4034	4577
AF316999	1951	1358	1966	1796	1609	1705	1039	1295	1092	1025	1189	1296	1478	1282	1161	1211	1337	1249	1304	1276	1303	1372	1347	1284	2798	2261	2064	2221	2110	2288	1894	2090	2262	1842	1708	1780
AF317839	63	63	61	64	69	63	63	60	63	62	62	59	72	70	72	72	71	76	84	78	85	82	82	82	66	67	68	68	73	67	70	69	70	70	69	68
AF319173	36	36	36	36	36	36	36	36	36	36	36	36	40	39	40	40	40	40	36	36	36	40	36	37	31	31	31	31	31	31	36	36	36	36	36	36
AF319542	53	54	54	54	53	53	62	61	63	62	62	62	63	63	63	63	63	64	63	63	63	63	63	63	65	63	62	63	63	63	63	62	63	63	63	63
AF319623	41	41	41	41	41	41	41	41	41	41	41	41	41	41	41	41	41	41	41	41	41	41	41	41	41	42	41	41	41	41	41	41	41	41	41	41
AF319955	44	44	44	44	44	44	44	44	44	44	44	44	45	45	45	45	45	45	44	44	44	44	44	44	51	51	51	51	51	51	47	44	44	44	44	44
AF319976	1078	999	1101	969	1018	1019	898	989	873	924	929	990	786	833	794	742	717	864	720	722	716	724	679	661	1028	1014	1008	947	1022	975	1062	906	951	940	955	923
AF319981	105	151	100	123	120	144	105	85	99	96	107	85	134	123	135	133	120	105	115	125	128	105	117	101	118	102	103	118	97	96	120	108	155	142	129	137
AF320126	42	43	42	43	43	42	38	37	38	38	37	37	38	38	38	38	38	38	38	38	38	38	38	38	38	38	38	38	38	38	38	38	38	38	38	38
AF320226	88	88	90	86	87	88	87	90	87	86	88	90	92	95	92	96	95	94	89	90	89	91	91	90	89	91	89	89	90	90	88	88	87	88	90	87
AF320340	7820	8091	8369	7702	7545	7481	8512	9309	8416	7605	8310	9220	10525	11015	10739	10220	9192	10177	10030	10100	9915	9473	9618	9804	11090	9804	10871	11141	10738	9961	8975	9352	8623	8470	8443	8709
AF321126	27120	25452	27392	27305	25576	25180	32661	27860	32398	32139	29344	27947	45412	42748	44013	45084	41286	42713	45340	44512	46108	45960	43371	43001	24966	22897	25538	24861	25154	24208	30274	29393	31709	30750	29590	29559
AF321301	75	78	75	75	79	74	95	95	92	91	91	97	142	131	128	130	117	137	115	111	116	116	126	108	127	134	129	129	134	123	85	86	89	84	84	89
AF321853	63	63	64	62	62	63	65	64	63	63	63	63	63	64	63	64	64	64	63	63	64	64	63	67	63	65	63	63	63	63	64	64	63	65	64	64
AF322238	1989	1946	2120	1940	1782	1824	1873	2181	1927	1931	1806	1860	3343	4180	3193	3174	3371	3668	3057	3470	2980	3169	2882	3011	2038	1733	1993	1948	1927	1879	1823	2394	1830	1927	1764	1796
AF322631	67	67	66	67	71	67	46	44	53	46	47	47	47	47	47	47	47	47	47	47	47	47	52	47	89	91	94	91	92	91	102	101	102	103	102	102
AF323488	48	48	49	48	49	48	48	48	48	48	48	48	55	50	49	49	49	48	48	48	49	48	49	48	48	47	48	48	48	48	48	48	48	48	48	48
AF323918	6114	7934	6350	6398	6415	6966	6885	12116	7545	7768	9135	10682	6025	8956	6188	6784	8357	8731	5858	8778	6026	6473	7695	7897	6298	8031	5989	6121	6462	6806	6424	9505	6402	6930	8377	8070
AF324495	39	39	38	39	39	39	38	38	39	38	38	38	39	39	39	39	39	41	38	38	38	38	38	38	39	39	39	39	39	39	40	40	40	40	40	40
AF325532	98	80	70	94	98	102	127	115	136	143	143	131	55	52	52	55	53	57	133	170	140	135	159	136	65	72	68	69	68	72	92	89	88	88	88	93
AF326316	39	39	39	39	39	39	39	38	39	38	38	38	39	39	39	39	39	40	39	39	39	39	39	39	39	39	39	39	39	39	39	39	39	39	38	39
AF326545	115	116	118	115	107	117	78	90	84	76	73	70	83	84	83	86	84	83	89	91	93	90	91	111	87	93	90	91	94	103	81	82	81	81	83	82
AF326547	48	48	49	48	49	48	48	48	48	48	48	48	49	49	49	49	49	49	49	49	49	49	49	49	51	51	51	51	51	51	51	50	51	51	50	51
AF326550	47	47	47	47	47	47	48	47	48	48	48	47	48	48	48	48	48	48	48	48	50	48	48	48	49	48	48	50	48	49	48	48	48	48	47	48
AF326551	68	68	69	69	68	71	69	68	69	69	69	69	72	72	73	72	76	73	69	69	71	71	69	69	69	69	69	69	70	69	68	68	68	68	67	68
AF326553	71	78	76	73	74	73	82	75	71	72	77	71	69	71	69	70	71	69	74	70	71	71	70	69	71	70	69	69	70	69	72	77	104	99	74	89
AF326558	8056	7066	7917	8108	7678	7603	8796	7797	8399	8691	7726	7623	9583	8725	9021	9516	9185	9637	6182	6212	6329	6577	6050	6129	6545	6495	7009	6322	6557	6817	7726	7581	7774	7952	7621	7534
AF326561	46	46	46	46	46	46	46	47	46	46	46	46	46	46	46	46	46	46	47	46	47	46	47	46	47	46	46	46	46	46	46	46	46	46	46	46
AF326916	96	88	100	144	115	114	108	76	104	121	111	82	80	88	87	102	113	83	117	167	162	182	138	161	68	88	100	76	92	88	109	130	144	164	99	165
AF326960	34	34	34	34	34	34	34	34	34	34	34	34	34	34	34	34	34	34	34	34	34	34	34	34	34	34	34	34	34	34	34	34	34	34	34	34
AF327857	1856	1573	1743	1988	1777	1831	2304	1868	2275	2096	1988	1950	1293	1182	1050	1107	1294	1300	1311	1511	1362	1472	1455	1283	1749	1654	1831	1829	1930	1803	1812	1720	1635	1942	1872	1848
AF327929	932	982	919	976	955	949	1227	1128	1151	1293	1273	1153	721	755	775	800	661	756	660	797	780	691	669	641	1015	1084	1026	1006	1140	1058	976	990	947	988	949	907
AF328140	56	55	55	56	55	58	61	54	55	56	55	57	52	50	51	51	50	50	52	50	51	51	51	51	59	56	57	58	61	56	58	61	58	58	58	60
AF329269	57	61	56	57	56	56	53	53	53	52	53	53	54	54	54	54	54	54	57	57	57	57	58	57	57	57	58	59	60	63	57	56	57	57	56	55
AF329487	51	51	51	51	53	51	52	67	54	53	53	53	57	57	58	57	58	57	54	53	53	53	53	53	52	52	53	52	52	52	52	52	52	52	51	55
AF329833	60	62	61	60	60	62	56	56	56	56	56	56	57	58	58	58	58	58	58	59	57	60	57	57	70	62	64	66	63	69	56	56	56	56	55	56
AF329969	43	43	43	43	43	43	43	43	43	43	43	43	43	43	43	43	43	43	43	43	43	43	43	44	43	43	43	43	43	43	43	43	43	43	43	43
AF330212	51	51	51	51	51	52	51	50	51	50	50	51	51	51	51	51	51	51	52	52	52	52	52	52	51	51	51	51	51	51	54	53	53	53	53	53
AF331040	470	484	455	506	445	490	627	600	579	599	650	619	561	591	568	565	580	528	553	484	543	503	488	477	533	449	457	484	472	448	525	493	514	540	539	460
AF331457	46	46	51	46	46	46	39	39	39	41	38	39	41	41	42	41	43	41	39	41	46	43	39	39	69	54	62	73	61	65	39	39	39	39	38	42
AF332006	53	53	53	53	53	53	52	51	52	52	52	52	48	48	48	51	48	48	48	48	48	48	48	48	48	48	48	48	48	48	49	49	49	49	49	49
AF332060	7050	6001	6593	7081	6764	6350	6358	5700	6111	6407	5787	4803	6191	6925	5688	6744	6348	5997	5766	5405	5870	6107	5631	5408	7183	6365	7983	7507	7049	6588	4935	4503	5034	5055	4715	4880
AF332082	17377	15656	16774	17019	16669	16381	19094	16834	18731	17652	18281	19515	21395	18935	20755	19601	19667	19371	20409	17705	20127	19644	19230	18329	18139	17317	18850	18278	18621	17739	18309	17182	17993	17972	17465	18415
AF332085	4153	3655	3762	3895	3745	3716	4581	4310	4682	4482	4636	4797	4636	4394	4514	4797	5113	4303	3739	3859	4090	4132	4111	3928	3348	3389	3631	3392	3363	3771	3649	3737	3783	3947	3577	3957
AF332089	57	57	56	57	56	57	51	51	52	50	50	50	51	51	51	51	51	58	51	51	51	52	51	55	49	49	49	49	49	49	51	51	50	51	50	51
AF332092	53	53	53	53	53	53	47	47	47	47	47	47	50	50	50	50	50	50	47	47	47	47	47	47	47	47	47	46	47	47	44	44	44	44	44	44
AF332866	78	78	77	79	80	79	89	83	113	91	95	87	79	78	79	78	68	82	126	119	120	101	113	114	81	74	94	80	78	84	107	96	113	117	99	105
AF333028	7557	6141	7718	7357	6739	6335	6721	5665	6662	6432	6189	6215	8960	7121	7586	7805	7564	7484	7734	5980	7598	7868	6667	6496	11020	9871	11138	11272	11025	10164	7891	6484	7433	7223	6775	6516
AF333251	39	39	39	39	39	39	39	38	39	38	38	38	39	39	39	39	39	39	39	39	39	39	39	39	39	39	39	39	39	39	39	39	39	39	38	39
AF334269	54	54	54	54	54	54	60	54	54	54	54	54	54	54	54	55	54	54	50	50	51	51	50	51	48	48	48	48	48	48	44	44	44	44	44	44
AF334609	216	189	205	174	231	195	266	252	215	225	235	264	356	424	348	359	323	385	350	341	344	353	276	308	373	285	288	287	296	299	226	284	246	223	277	225
AF334736	200	237	180	202	237	210	223	321	193	203	220	328	461	543	441	491	454	583	330	370	326	332	369	328	164	193	167	160	158	179	132	195	128	134	165	174
AF334801	39	39	39	39	39	39	42	42	42	42	42	42	39	39	39	39	39	39	39	39	39	39	39	39	39	39	39	39	39	39	43	42	43	43	42	42
AF335252	311	257	307	253	308	297	807	768	678	689	664	694	559	588	557	595	558	574	565	568	613	565	593	535	397	409	399	408	401	412	410	391	455	395	419	400
AF335325	112	91	90	91	92	99	105	106	105	107	106	107	92	104	89	93	92	95	88	86	90	94	87	88	61	61	61	62	62	61	102	107	102	103	103	103
AF335583	54	54	54	54	53	54	53	53	54	53	54	54	54	54	54	54	54	54	54	54	54	54	54	54	54	55	54	54	54	54	54	54	54	54	54	54
AF336850	62	62	62	63	62	62	71	72	71	71	73	74	75	73	73	74	73	75	88	88	86	89	89	88	72	73	73	73	73	74	93	91	92	93	92	93
AF338472	52	52	52	53	52	52	52	52	52	52	52	52	52	53	56	52	52	52	52	52	55	52	52	52	51	52	52	52	53	52	55	55	55	55	54	55
AF339910	1170	1100	1117	1276	1150	1071	1016	1008	1049	1112	1106	1030	902	786	927	966	819	973	991	911	986	904	972	930	852	964	1097	920	983	990	1095	993	1069	1078	1057	1182
AF342737	65	65	65	67	66	65	62	62	63	62	62	62	61	61	61	61	61	61	63	63	64	64	63	67	67	68	67	68	68	68	63	63	63	63	63	64
AF342896	61	62	62	61	61	62	61	61	61	61	61	61	62	62	62	62	62	62	62	62	62	62	62	62	61	62	62	62	62	62	62	63	61	62	62	61
AF343088	47	46	47	47	47	47	46	48	47	46	46	46	47	51	47	47	47	47	47	47	47	47	47	49	48	47	47	47	47	47	47	47	47	47	46	47
AF343349	642	565	522	659	575	556	718	654	666	649	805	872	869	693	782	760	745	747	822	555	685	726	696	584	807	748	812	795	737	820	752	648	736	771	763	817
AF343581	582	596	495	667	552	556	477	402	434	451	434	399	560	557	531	493	573	483	635	636	638	626	645	648	465	421	504	481	507	470	501	513	515	485	480	485
AF343877	72	73	73	72	72	72	73	72	72	72	72	72	64	64	64	64	64	64	72	70	72	73	72	71	72	73	73	73	73	73	70	70	70	70	70	71
AF345291	55	55	55	55	55	55	55	55	55	55	55	55	55	55	56	56	56	56	56	56	56	59	57	58	55	56	55	55	55	56	55	55	55	55	55	55
AF345293	53	53	54	53	53	53	53	53	53	53	53	53	54	54	54	54	54	54	54	54	54	54	54	54	53	54	54	54	54	54	54	53	53	53	53	53
AF345294	39	38	39	39	39	39	39	38	39	39	39	38	39	39	39	39	39	39	39	39	39	39	39	39	39	39	39	39	39	39	39	39	39	39	39	39
AF345295	58	58	58	58	57	58	58	59	58	57	58	58	59	59	59	60	59	59	58	59	59	59	59	59	58	59	58	58	58	59	58	58	58	58	58	58
AF345298	48	48	48	48	48	48	48	48	48	48	48	48	48	48	48	48	48	48	48	48	48	48	48	48	48	48	48	48	48	48	48	47	48	48	47	48
AF348140	189	186	250	170	156	168	55	54	54	54	54	54	64	64	66	64	64	54	79	79	80	80	86	79	161	162	159	160	166	173	207	218	205	208	228	219
AF348968	2121	1919	2364	2066	1999	1914	2989	2301	3143	3081	2855	2204	3636	2870	3322	3134	2969	3160	3096	2734	2997	3449	2897	2966	3038	2161	2870	2982	2551	2203	1577	1473	1656	1462	1601	1414
AF349142	91	86	86	85	90	86	87	97	86	91	86	88	98	99	103	105	99	111	117	120	120	127	123	132	120	109	109	106	105	107	89	86	86	87	86	87
AF349453	42	42	42	42	42	42	42	42	42	42	42	42	42	42	42	42	42	42	41	40	41	41	40	41	42	42	42	42	42	42	42	42	42	42	42	42
AF349573	1372	1185	1425	1404	1377	1434	2375	2049	2459	2447	2330	2048	2703	3025	2995	2883	2471	2918	2984	3479	3340	3531	3393	3403	1083	1286	1201	1061	1113	1337	1126	1224	1208	1242	1251	1335
AF349659	50	50	50	59	50	50	49	49	49	54	50	49	49	49	50	49	49	53	52	55	51	49	48	57	50	50	49	50	49	50	52	49	48	49	49	49
AF349950	3888	3898	3621	3934	4024	3708	4681	3851	4651	4663	4042	4096	6742	6140	6589	6371	5393	6473	6635	6981	7431	6737	6356	6782	3263	3101	3153	3260	3441	3540	3879	4019	4064	3863	3523	3518
AF350047	100	102	100	123	106	119	118	290	115	91	113	116	157	217	125	129	154	138	107	180	99	137	108	103	133	158	117	114	135	90	108	79	99	95	77	84
AF350410	73	73	74	72	75	74	73	75	73	73	73	73	66	68	66	71	66	65	74	74	81	74	75	78	74	77	75	75	75	73	75	73	73	73	74	73
AF350411	73	85	71	79	86	82	159	137	132	190	145	172	238	233	226	247	182	290	191	168	181	208	191	207	91	98	93	91	94	108	121	118	112	115	110	114
AF351196	38	38	38	38	38	38	38	38	38	38	38	38	38	38	38	38	38	38	38	38	38	38	38	38	38	38	38	38	38	38	38	38	38	38	38	38
AF352579	622	644	583	612	600	489	630	491	582	567	565	592	882	795	780	846	678	802	702	568	647	633	571	581	953	650	872	1012	911	703	698	464	558	603	461	541
AF352788	46	46	46	46	46	46	46	46	46	46	46	46	46	46	46	46	46	46	47	47	47	47	47	47	46	47	46	46	46	47	46	46	46	46	46	46
AF353167	1730	1301	1554	1551	1550	1718	2441	2129	2190	2219	2015	1690	2212	1800	2093	2035	1858	1986	1969	2093	2201	2123	1918	2098	1024	1082	1111	884	1135	1103	1186	1281	1204	1330	1383	1334
AF353245	16162	13146	18100	15983	15301	15303	21704	16433	20254	19960	18087	18513	15484	14313	15664	14818	14363	15209	15626	14137	15051	15015	14110	14251	18271	15789	16702	17498	17225	17303	18008	15386	16944	18017	17155	16352
AF353717	106	105	102	103	114	92	83	76	78	80	79	78	65	66	69	67	82	64	85	80	82	82	81	89	132	136	151	126	143	141	162	143	147	160	134	159
AF353993	205	194	229	199	233	200	223	284	227	231	254	239	181	197	215	195	195	198	165	161	171	149	168	154	163	190	170	164	172	159	235	213	230	214	218	209
AF354051	33233	28516	34578	31888	31555	30727	39791	31304	37163	38254	33933	34297	33228	31156	32974	32212	31129	31526	32960	30824	32454	32357	30374	31108	31986	28170	31342	31032	30810	30023	32651	30732	32868	34123	32393	29847
AF354666	60	57	61	48	58	52	47	46	47	47	47	47	47	48	47	51	47	49	49	56	50	53	56	49	70	64	69	63	63	71	60	71	59	65	61	59
AF354929	59	59	59	59	59	59	58	58	58	58	58	58	59	59	59	60	59	59	59	59	59	59	59	59	59	59	59	59	59	59	59	59	58	59	58	59
AF356186	53	53	53	53	53	53	51	51	51	51	51	51	53	53	53	54	53	54	54	53	54	54	53	54	54	53	53	53	53	53	53	53	53	53	53	53
AF356506	638	856	655	592	610	696	606	804	570	592	693	765	506	686	515	546	774	685	518	710	592	637	712	691	561	643	520	556	570	746	689	867	631	683	703	844
AF356522	43	43	43	43	43	43	43	43	43	43	43	43	43	43	43	43	43	43	43	43	43	43	43	43	43	43	43	43	43	43	43	43	43	43	43	43
AF356627	63	62	65	62	63	62	54	53	53	53	53	53	54	54	53	54	53	55	55	57	55	55	56	55	57	57	57	56	56	58	57	56	60	56	56	56
AF356844	55	55	55	56	55	55	49	49	49	49	49	49	50	50	50	50	52	49	56	56	56	56	56	56	52	52	52	52	52	52	56	56	55	56	55	56
AF356874	1785	1524	1790	1470	1692	1638	1733	1503	1566	1706	1597	1466	1714	1440	1408	1522	1404	1678	1362	1359	1444	1506	1398	1391	1994	1712	1886	1799	1818	1906	1594	1692	1617	1686	1747	1537
AF356876	2988	2351	2971	2747	2716	2524	2533	2318	2178	2330	2136	1914	2362	2303	2446	2244	2800	2299	1894	2053	2150	2123	2091	2003	2117	1932	1964	1915	1924	1843	2373	2397	2423	2535	2611	2424
AF357006	45	45	46	46	45	46	47	47	47	47	47	48	48	47	48	48	48	48	48	48	52	48	49	48	46	47	47	51	47	47	42	41	42	42	41	41
AF357883	75	74	74	74	75	74	56	60	56	56	56	56	57	56	57	58	57	58	56	57	57	57	57	57	57	57	57	57	57	57	57	57	57	57	56	56
AF357887	43	43	43	43	43	43	42	42	42	42	42	43	41	41	41	43	41	41	42	42	42	42	42	42	43	43	43	43	43	43	43	43	43	43	42	42
AF358459	51	51	51	52	51	51	54	50	52	51	50	51	48	49	57	49	49	49	54	53	55	57	52	53	78	72	75	71	70	70	48	46	47	47	50	47
AF358728	87	86	89	86	87	87	86	92	87	86	88	88	93	94	91	94	95	95	89	89	88	90	90	93	90	91	93	90	91	93	87	86	87	88	87	87
AF358859	44	44	44	44	44	44	44	44	44	43	43	44	44	44	44	44	44	44	44	44	44	44	44	44	44	44	44	44	44	44	44	44	44	44	43	44
AF359383	49	49	49	49	50	50	49	49	49	49	49	49	51	50	50	54	50	50	51	50	55	50	50	50	49	49	50	50	50	50	50	49	50	50	51	49
AF359384	50	50	50	50	50	50	50	51	50	50	51	50	51	51	51	51	51	51	51	51	51	51	51	51	50	51	51	51	51	51	51	51	50	51	50	50
AF360122	38	38	38	39	39	38	37	36	37	36	36	36	37	37	37	37	37	38	38	37	37	37	36	37	37	37	37	37	37	37	40	41	40	40	40	39
AF360358	65	65	65	64	65	65	72	72	72	72	72	72	58	58	58	59	58	58	56	56	56	56	56	56	67	68	68	68	68	67	65	65	64	65	65	65
AF361078	331	300	307	302	309	276	75	73	75	76	77	76	376	367	353	373	347	387	236	229	232	235	243	232	368	343	366	345	349	356	145	151	149	147	153	148
AF361349	46	46	46	46	46	46	42	42	42	42	42	42	43	43	43	43	43	42	43	42	43	42	42	43	43	43	43	43	43	43	43	42	42	42	42	42
AF361350	23	23	23	23	23	23	23	23	23	23	23	23	23	23	23	23	23	23	24	24	24	24	24	24	24	24	24	24	24	24	23	23	23	23	23	23
AF361364	2626	1592	2685	2693	2601	2290	2225	1492	1963	2190	1731	1277	2878	2265	2555	2635	2116	2376	2289	1950	2529	2489	2077	2076	1699	1607	1889	1654	1698	1955	1432	1296	1618	1547	1333	1389
AF361882	48	48	48	48	48	48	48	48	48	48	48	49	47	47	47	47	47	47	47	47	47	48	47	47	49	48	49	49	49	48	48	47	47	47	47	47
AF362952	88	102	69	103	91	93	88	89	98	122	106	96	166	154	155	121	151	169	173	150	131	154	133	160	98	100	99	102	97	90	80	77	81	84	79	95
AF363030	1615	1175	1387	1561	1385	1033	1527	1356	1467	1234	1065	1422	1245	1676	1461	1268	1866	1449	1094	1445	1151	1155	1242	1453	1274	1194	1315	1142	1127	1106	1360	1349	1105	1103	1002	1065
AF363577	46	46	46	46	46	46	48	47	48	48	47	47	43	43	43	43	43	43	47	46	47	46	46	47	46	46	46	46	46	46	53	52	53	53	52	53
AF363690	2156	2104	2507	2368	2187	2222	1841	1600	1788	1665	1785	2021	2263	2311	2434	2520	2381	2189	1744	1264	1505	1683	1523	1271	4578	3307	4051	4647	4087	3705	2290	2134	2296	2089	2214	2023
AF363972	30	29	30	30	30	30	183	231	147	161	178	219	664	772	738	783	750	710	32	29	60	54	51	29	30	30	30	30	30	29	30	30	30	30	30	30
AF364050	9038	6880	9405	8152	8617	7228	4744	4078	4785	5073	4346	3262	8068	6441	7349	7900	6568	6907	4245	3255	4283	4763	3685	3563	15070	12537	15554	16313	15644	12949	5640	6384	6001	6091	7235	6048
AF364868	46	46	46	46	51	46	40	45	39	39	39	39	43	43	43	43	43	46	39	39	41	41	39	41	46	47	46	49	48	47	46	46	46	46	48	46
AF365876	48	48	49	48	48	49	51	51	51	51	51	51	48	50	48	49	49	49	48	48	48	48	48	48	51	51	51	51	51	51	48	48	48	48	48	48
AF365932	51	51	50	51	51	51	55	55	56	56	55	55	51	51	51	51	51	51	51	51	51	51	51	51	51	51	51	51	51	51	55	54	55	55	54	54
AF365933	49	49	49	49	49	49	49	49	49	49	49	49	52	52	52	54	52	52	49	49	49	49	49	49	49	49	49	49	49	49	49	48	49	49	48	49
AF366052	46	46	46	47	46	46	45	44	45	45	44	44	41	41	41	41	41	41	41	41	41	41	41	41	47	46	46	46	46	46	41	41	41	41	41	41
AF366264	62	62	62	62	62	62	59	60	59	59	59	59	60	61	60	61	60	61	65	65	65	65	65	65	62	63	63	62	63	63	62	62	62	62	62	62
AF366393	951	1035	953	866	1015	932	927	1040	950	801	837	865	1129	1166	1094	1260	1155	1185	990	1059	920	1021	991	1013	1080	1005	1014	1008	1045	1025	1003	1036	1043	996	991	923
AF366401	3592	4749	3499	3318	3715	3771	3074	6173	3266	3624	3768	4418	2759	7219	2953	2947	4324	4336	3076	5537	3008	3199	3690	4127	3335	3546	3267	3513	3653	3527	3190	7850	3191	3496	3813	3950
AF367244	4320	3915	4265	4262	4297	4362	4647	3683	4856	4724	4545	4440	4831	4343	4656	4555	4371	4230	5571	5067	5468	4967	5289	4982	4037	4030	3967	3857	4021	4075	4941	4124	4915	4494	4823	4465
AF367247	50	50	50	50	50	50	44	43	44	44	44	43	44	44	47	44	44	44	44	44	44	44	44	44	44	44	44	44	44	44	45	45	45	45	45	45
AF367709	38	38	39	38	39	38	42	42	42	42	42	42	52	52	52	52	52	52	38	38	38	42	45	38	41	41	41	41	43	41	42	42	42	42	42	42
AF367970	91	80	83	80	79	80	97	89	88	88	88	89	83	83	86	84	83	83	91	89	98	91	92	90	81	81	79	82	82	82	80	80	79	80	79	78
AF369656	39	39	39	39	39	39	39	39	39	39	39	39	39	39	39	39	39	39	35	35	35	35	35	35	39	39	39	39	39	39	39	39	39	39	39	39
AF369933	55	55	55	55	55	56	55	55	55	55	55	55	56	56	56	56	56	56	56	56	56	56	56	56	56	57	56	58	57	56	56	55	56	56	55	56
AF369980	50	49	48	49	49	49	47	117	48	49	46	48	47	50	47	47	61	49	46	54	46	49	51	52	46	46	46	46	46	46	46	50	46	46	46	48
AF370126	861	903	990	817	862	974	155	169	174	182	159	182	1134	1040	1140	960	885	948	915	767	964	1016	829	803	1001	1101	1113	1106	1327	1185	1046	910	990	878	926	978
AF371320	43	43	43	44	43	43	45	44	45	45	44	45	60	59	60	60	59	60	50	50	50	50	49	50	46	46	46	46	46	46	53	53	53	53	52	53
AF373288	57	57	57	58	58	57	52	52	52	52	52	52	52	53	52	52	52	53	52	52	52	52	52	52	52	52	52	52	52	52	52	52	52	52	52	52
AF373410	65	65	65	65	66	66	70	61	61	61	62	61	66	66	66	67	67	66	62	68	62	62	72	62	67	63	63	63	63	64	62	61	61	61	61	62
AF373412	36	35	36	36	36	36	36	36	36	36	36	36	36	36	36	36	36	36	36	36	36	36	36	36	36	36	36	36	36	36	36	36	36	36	35	36
AF374470	42	42	42	42	42	42	42	42	42	42	42	42	42	42	42	42	42	42	42	42	42	42	42	42	42	42	42	42	42	42	42	42	42	42	42	42
AF374471	49	49	49	49	49	49	49	49	49	49	49	49	54	54	54	54	54	54	54	54	54	54	54	54	55	54	54	54	55	54	54	53	54	54	54	54
AF375476	768	948	985	788	830	818	437	492	605	472	513	567	745	703	663	721	807	689	455	392	402	445	400	417	1610	1268	1472	1635	1440	1303	1014	960	931	895	1011	862
AF376726	2224	1769	2325	2209	2074	2088	1598	1637	1543	1496	1457	1617	1101	1175	1011	1077	949	1018	1387	1424	1447	1329	1473	1294	1913	1696	1860	1887	1909	1754	1995	1823	1819	1865	1757	1938
AF378088	47	47	47	47	47	48	52	62	51	52	52	52	55	61	60	54	57	56	53	68	53	53	53	53	48	48	48	48	51	48	48	51	47	47	47	47
AF378760	2392	1768	2315	2026	1978	1894	1432	973	1521	1363	1391	1284	2435	2194	2474	2276	2246	2153	2249	1895	1974	1940	2036	1941	2229	1979	2288	2370	2407	2223	1999	1784	2231	2045	1804	1928
AF378762	59	59	59	59	59	59	52	52	52	51	53	52	52	52	52	52	52	53	63	63	63	64	63	63	61	61	62	62	62	66	52	52	52	52	52	52
AF380353	48	48	48	49	49	48	48	48	50	48	48	48	49	49	49	49	49	48	51	51	51	51	52	51	48	48	48	48	49	49	41	41	41	41	41	41
AF384055	55	55	56	55	55	56	55	55	55	55	55	55	55	55	55	56	55	55	56	55	55	56	56	55	55	56	56	55	55	55	55	55	55	55	55	55
AF386076	5059	5321	4958	5131	5008	5355	5173	5497	5661	5661	5477	5428	5949	5980	6015	6101	6055	6066	6067	6362	5680	5856	5905	6121	4703	5230	4981	4836	4836	5003	4853	4637	4817	4634	4776	4862
AF388037	66	66	66	66	65	67	65	66	66	66	66	66	74	75	75	76	75	75	66	67	67	67	67	67	70	67	66	66	66	68	74	77	73	73	73	73
AF388053	41	40	40	40	41	41	41	40	40	40	40	40	41	41	41	42	41	41	44	44	44	44	44	44	41	41	41	41	41	41	44	43	44	43	43	43
AF390177	51	51	51	51	51	51	51	51	51	51	51	51	51	51	51	51	51	51	51	51	51	51	51	51	51	51	51	51	51	52	52	51	51	51	51	51
AF390178	1299	1030	1323	1235	1261	1201	690	649	715	695	709	610	790	605	712	918	664	789	904	767	790	821	814	823	1433	1270	1455	1413	1306	1478	1215	1145	1279	1262	1381	1231
AF391160	40	40	40	40	40	40	39	39	39	39	39	39	40	40	40	40	40	40	40	40	40	40	40	40	40	40	40	40	40	40	40	40	39	39	39	40
AF391758	41	41	41	41	41	41	42	42	42	42	42	42	41	41	41	41	41	41	41	41	41	41	40	41	41	41	41	41	41	41	46	46	46	46	45	46
AF393780	2540	1610	2699	2809	2489	2265	2287	1174	2224	2021	1727	1497	2701	1713	2525	2184	1817	1841	2647	1627	2466	2427	2123	2033	2684	1715	2360	2477	2497	2424	2737	1563	2611	2549	2251	2019
AF394451	58	58	58	62	58	58	58	58	58	57	58	58	59	59	60	59	59	59	59	59	58	58	58	59	61	61	62	62	62	62	62	61	61	61	61	61
AF395844	837	829	820	787	792	791	1153	1449	1161	1204	1078	1060	1034	1318	1068	1083	1459	1078	1146	1770	1158	1151	1144	1179	769	832	769	797	756	794	805	1006	977	851	857	786
AF396656	54	54	54	54	54	54	54	53	54	54	54	54	43	45	43	44	43	43	50	51	51	51	51	51	55	55	55	55	55	55	54	54	54	54	54	54
AF396699	52	52	52	56	53	52	50	50	50	50	50	50	52	52	52	52	52	52	52	51	52	57	51	52	54	54	54	54	54	54	46	46	46	46	46	46
AF396935	116	104	93	128	146	143	120	129	115	114	118	119	100	138	95	101	101	112	115	133	136	125	127	141	146	118	127	119	126	122	118	126	123	128	120	154
AF397909	337	351	343	311	336	355	464	435	468	502	444	435	302	315	290	304	288	337	333	324	323	328	292	339	358	353	344	342	343	358	422	447	423	442	475	410
AF397911	58	58	57	57	58	58	56	56	56	56	57	58	57	58	58	62	58	59	57	57	57	58	57	58	57	58	57	56	57	57	57	57	58	56	56	56
AF398969	2918	2200	3137	2841	2832	2660	2596	1425	2483	2328	2062	1698	2302	1876	1924	1799	1992	1862	2322	1952	2263	2436	1881	1781	2190	1959	2478	2331	2389	2249	2723	1832	2676	2687	2464	2318
AF398970	51	51	52	51	51	52	51	53	52	51	52	51	55	54	54	57	54	55	58	68	58	58	58	58	61	59	58	58	57	57	56	57	56	56	56	56
AF399755	50	61	53	50	49	53	53	53	58	52	54	56	51	51	50	55	51	50	54	70	55	53	53	59	56	72	60	69	57	59	65	57	57	59	60	58
AF400063	37	37	37	37	37	37	37	37	37	37	37	38	37	37	38	37	37	37	37	37	37	37	37	37	37	37	37	37	37	37	37	37	37	37	37	37
AF401228	32	32	32	32	32	32	32	32	32	32	32	32	32	32	32	32	32	32	32	32	32	32	32	32	32	32	32	32	32	33	33	33	33	33	32	33
AF401530	238	197	205	253	225	203	505	116	455	320	197	130	231	114	178	142	157	108	379	192	358	223	153	169	217	108	201	229	192	160	274	130	202	226	155	124
AF401531	64	64	65	64	64	64	64	64	64	64	64	64	65	65	65	65	65	66	65	64	65	65	65	65	66	65	65	65	65	65	64	64	64	64	64	64
AF402611	4865	5006	4769	5511	5626	5461	3515	3038	4121	4734	5248	4556	1983	1233	2592	2911	3082	2537	2014	1614	2310	2629	3043	3102	2962	4273	3431	3444	3610	3913	3772	4011	4410	5195	5290	5326
AF402612	93	93	95	91	92	93	92	91	94	92	93	93	101	102	101	104	103	104	95	96	96	97	98	99	98	99	99	97	99	101	93	92	93	93	92	93
AF402613	200	141	201	205	169	192	304	196	291	290	239	195	187	182	206	207	179	178	192	158	177	201	194	189	227	164	181	196	193	176	181	131	203	164	205	149
AF402617	441	293	412	369	357	346	143	135	123	144	115	115	702	484	576	642	634	685	270	285	275	319	216	305	652	561	721	683	623	541	80	80	89	96	80	80
AF403041	80	82	78	88	81	85	67	65	71	73	68	68	56	55	57	56	55	55	51	51	51	57	51	50	66	65	66	66	66	65	40	40	40	45	40	44
AF403044	38	38	38	38	38	38	38	37	38	38	37	38	38	38	38	38	38	38	38	38	38	38	38	38	38	38	38	38	38	38	38	38	38	38	38	38
AF407332	43	43	46	43	44	43	43	43	43	43	42	42	43	43	43	43	43	43	43	43	43	43	43	43	45	45	45	45	46	45	43	43	43	43	43	42
AF408398	81	81	80	79	83	73	57	54	68	62	62	55	67	55	56	55	57	56	117	110	118	110	115	123	75	67	70	72	71	69	62	58	61	58	57	54
AF408412	68	68	69	66	67	68	67	68	68	67	68	68	69	69	69	69	69	69	69	69	69	69	69	69	68	69	68	68	68	69	68	68	67	67	67	68
AF411042	54	54	54	54	54	54	54	54	54	54	54	54	56	56	57	56	58	57	54	54	54	55	54	54	54	54	54	54	54	54	54	54	54	54	54	54
AF411055	1386	1403	1538	1245	1327	1208	1148	1555	1285	1260	1368	1466	2096	1828	1806	1747	1714	1976	2118	1715	1839	1837	1702	1594	2893	1990	2359	2525	2455	1977	1419	1325	1335	1336	1425	1348
AF411213	70	67	69	68	68	68	71	69	71	70	70	70	74	72	73	73	73	73	72	78	72	74	72	72	71	71	70	71	71	72	62	62	62	62	62	62
AF411816	125	109	114	116	109	108	107	114	99	94	94	92	161	158	181	167	163	180	146	153	131	134	130	129	119	120	127	116	149	117	111	118	117	112	116	124
AF411837	292	305	324	290	251	239	366	403	384	386	385	407	470	444	383	467	470	469	466	452	433	451	327	467	277	199	258	262	222	234	177	138	167	192	195	165
AF414080	2405	2563	2489	2452	2427	2236	1934	1896	2012	2011	1951	1711	2604	2483	2623	2518	2172	2318	2145	2068	2108	2060	1843	1994	2369	2327	2317	2500	2296	2245	2489	2294	2449	2297	2352	2361
AF416641	54	54	54	55	54	54	58	61	59	58	58	58	41	42	41	41	40	41	50	50	49	49	49	49	49	51	49	48	49	49	53	54	54	54	54	54
AF416923	40	40	40	40	40	40	40	38	39	39	39	39	42	45	42	42	42	42	41	40	40	40	39	41	39	40	40	40	40	40	40	40	42	40	40	40
AF417121	49	49	49	49	49	49	49	49	49	49	49	49	49	49	49	49	49	49	50	49	50	49	49	50	51	51	51	51	51	51	50	50	50	50	50	50
AF419250	52	52	54	52	52	52	52	53	52	52	52	53	52	52	52	53	53	53	52	52	52	53	52	53	52	53	52	52	52	53	52	52	52	52	53	52
AF419324	46	46	46	46	46	46	46	46	47	46	46	46	47	47	47	47	47	47	47	47	47	47	47	47	46	47	47	47	47	47	47	46	46	46	46	46
AF420001	67	63	67	66	64	60	63	61	63	64	64	61	75	66	79	71	77	77	69	65	74	66	70	66	63	60	62	61	61	61	75	63	64	63	65	62
AF421891	86	81	95	81	80	86	69	81	70	70	68	68	63	67	67	65	65	70	67	64	65	72	69	67	63	68	63	63	63	63	70	78	70	69	82	67
AF422144	697	314	717	725	697	584	670	117	522	619	523	193	383	136	350	377	235	168	589	207	627	603	367	263	613	368	643	665	703	528	413	263	453	485	365	416
AF422244	55	54	55	54	58	61	57	56	61	57	59	64	52	54	56	55	53	55	78	89	76	74	87	80	57	58	59	61	59	56	55	57	62	58	60	71
AF423761	46	45	45	46	46	45	52	51	52	51	51	51	46	46	46	46	46	46	46	46	46	46	46	46	56	55	56	56	56	56	46	46	46	45	46	46
AF424697	169	208	235	174	186	217	269	385	285	408	451	469	194	215	201	224	206	220	299	340	329	366	387	436	172	274	155	189	202	268	208	261	177	203	245	247
AF424698	10599	9800	9828	10598	10975	10769	10649	9279	10543	10333	9413	9441	11067	10356	11382	12082	10828	10827	10730	10574	11270	10628	10553	11049	9082	8962	9742	8808	9365	9757	9898	9404	10150	10557	9666	10156
AF424701	207	176	205	170	164	189	236	239	215	217	274	230	132	150	133	137	138	136	105	107	110	118	113	107	182	184	190	174	165	174	186	194	197	194	196	187
AF425083	63	62	63	62	63	62	62	62	62	62	62	62	63	63	63	63	63	63	63	63	64	63	64	63	63	63	63	63	63	64	63	62	63	63	64	62
AF425084	46	46	46	46	46	46	46	45	46	45	46	46	46	46	46	46	46	46	46	46	46	46	46	47	46	46	46	46	46	46	46	45	46	46	45	46
AF425607	1795	2075	1970	1885	1546	2040	1912	3470	1790	2084	2574	2288	2133	2667	1884	2630	3284	2616	1556	2298	1732	1979	2250	1999	1751	2127	1759	1767	1687	2043	1672	2224	1583	1702	2018	2205
AF425643	51	51	51	51	51	51	51	51	51	51	51	51	51	52	52	52	51	51	52	51	52	51	51	52	51	51	51	51	51	52	51	51	51	51	51	51
AF425647	214	207	240	197	193	209	193	204	198	175	178	214	291	298	297	288	268	293	273	277	280	284	285	282	213	241	207	221	208	247	253	264	248	252	272	251
AF426024	104	98	96	97	94	105	98	104	96	104	100	99	109	118	109	120	106	125	121	121	120	132	126	121	98	114	119	97	96	98	119	124	119	112	119	110
AF426025	66	82	90	65	64	66	58	60	58	67	59	61	79	59	65	62	60	60	58	61	66	59	68	60	75	72	78	78	77	79	63	69	83	64	65	61
AF427498	51	50	51	53	51	51	50	50	51	50	51	50	43	43	43	43	43	43	51	51	51	51	51	51	51	51	51	51	51	51	51	51	51	53	50	50
AF428262	41	41	41	41	41	41	40	39	40	39	39	39	40	40	40	40	40	40	40	40	40	40	40	40	40	40	40	40	40	40	39	39	39	39	40	39
AF430845	1246	1012	1040	1049	1187	995	1048	1021	1250	1051	1287	1209	1268	1218	1203	1314	969	1173	1262	1281	1241	1416	1307	1269	1421	1276	1389	1467	1488	1422	1439	1163	1352	1422	1305	1400
AF434662	57	57	58	57	57	57	58	58	59	58	58	58	58	59	59	59	59	59	59	59	59	59	59	59	57	58	59	58	58	58	58	57	57	58	57	58
AF435926	56	58	56	56	55	56	56	56	56	57	58	56	56	57	56	56	56	56	57	56	57	58	57	57	62	61	59	61	62	60	56	56	56	56	56	57
AF436846	53	52	52	53	53	53	38	38	38	39	45	38	43	43	43	44	43	43	39	39	40	39	39	39	39	39	39	40	39	39	49	48	49	48	48	49
AF437877	39	39	39	39	39	39	39	39	39	39	39	39	39	39	39	39	39	39	39	39	39	39	39	39	39	39	39	39	39	39	39	39	39	39	39	39
AF438610	728	602	770	679	631	642	914	779	997	877	828	919	1047	929	941	903	933	995	790	848	857	899	781	819	634	684	676	655	719	701	713	701	670	748	707	606
AF439339	52	52	52	52	52	53	54	54	54	54	54	54	52	52	53	53	53	52	55	56	55	55	55	55	55	55	55	55	55	55	52	52	52	52	52	52
AF439513	68	63	60	61	60	60	55	55	62	54	55	55	63	63	66	65	64	64	64	64	64	68	64	68	60	60	60	61	61	60	55	55	55	56	56	55
AF439556	125	127	128	149	117	142	144	130	117	129	119	136	107	112	124	112	109	109	127	126	120	127	123	124	132	147	134	134	129	156	113	104	122	119	120	116
AF440280	61	62	61	62	62	62	61	60	62	61	61	62	56	56	56	56	56	56	57	57	57	57	57	57	62	62	63	62	62	62	62	62	62	62	61	62
AF440692	8483	7922	9026	8231	8182	7915	11985	10946	11455	11638	11815	11270	7328	6699	6619	6986	6501	6905	6852	6258	7006	6956	6546	6394	7263	6901	7393	7170	7474	6871	7503	7329	7185	7677	7483	7136
AF440694	41928	41385	40263	41282	41229	39865	40990	41414	39960	39587	37039	41421	36366	40828	37686	36339	40393	40644	33188	40183	36017	35138	36055	38586	34089	35441	35367	34006	35104	34693	37744	43564	38309	40192	42042	37537
AF440735	68	68	68	67	68	68	66	67	66	66	66	70	57	55	54	59	54	55	60	60	60	62	60	60	67	67	68	67	67	68	61	60	60	63	60	61
AF440737	52	52	52	52	52	52	52	52	52	52	52	52	53	53	53	55	53	53	52	51	52	52	52	52	52	52	52	53	53	53	51	51	51	51	51	51
AF441120	176	108	132	191	175	175	165	64	141	208	122	77	78	62	73	67	62	70	63	59	63	71	60	66	91	67	92	85	74	85	84	70	91	96	79	90
AF441835	204	167	197	181	187	182	284	293	266	305	273	225	209	227	204	223	225	228	234	270	247	254	261	250	160	180	187	145	147	180	135	126	136	131	139	138
AF441863	40	40	40	40	40	40	40	40	40	40	40	40	40	40	40	40	40	40	41	40	40	40	40	40	40	40	40	40	40	40	42	41	42	41	41	41
AF442733	70	67	66	67	67	67	68	79	68	68	68	71	63	63	63	69	67	63	64	62	63	65	63	63	66	66	67	66	69	67	74	72	73	72	72	74
AF442819	52	52	51	52	52	52	49	48	47	47	47	47	48	45	47	45	45	45	49	49	50	50	49	49	48	48	48	47	48	47	47	47	47	47	47	47
AF442824	72	72	72	72	72	72	59	60	59	58	60	59	59	60	59	60	60	60	60	60	60	60	60	60	59	60	60	60	60	60	70	69	69	70	69	69
AF443223	47	47	47	47	47	47	45	44	45	44	44	45	45	45	45	45	45	45	45	45	45	45	45	45	51	52	52	52	52	52	52	52	52	52	51	52
AF444273	94	93	97	90	91	94	92	105	91	91	95	97	102	108	101	108	105	110	94	96	95	100	99	97	99	101	97	95	95	99	98	99	95	98	108	98
AF445456	45	45	45	45	45	45	45	45	45	45	45	45	46	46	46	46	46	46	45	45	45	45	45	45	47	47	47	47	47	47	45	45	45	45	45	45
AF448787	62	62	62	62	62	62	62	62	62	62	62	62	62	63	63	63	63	63	63	62	63	63	63	63	62	63	63	63	63	63	62	62	62	62	62	62
AF448840	42	42	42	42	42	42	42	42	42	42	42	42	43	42	42	42	42	42	42	42	43	42	42	42	42	42	45	42	42	42	43	43	43	43	42	43
AF450241	906	830	1013	784	711	806	665	325	592	552	515	459	1152	828	1042	910	844	981	1124	918	1079	1061	929	985	1011	814	873	904	879	794	1005	928	1038	1035	963	989
AF454373	61	61	61	60	60	61	61	62	61	60	61	61	61	62	61	62	61	61	61	61	61	61	62	62	61	62	61	61	61	62	61	61	61	61	61	61
AF454432	76	76	80	75	76	76	72	72	72	72	73	77	74	75	74	75	76	76	73	74	73	74	74	74	77	78	79	78	78	78	77	77	77	77	77	76
AF454755	55	55	55	55	56	55	55	55	55	55	55	55	55	56	57	56	56	56	56	56	56	56	56	56	56	56	56	56	56	56	55	55	55	55	55	55
AF454944	123	119	153	148	164	157	152	121	134	171	167	135	84	58	61	67	73	84	78	65	76	89	60	69	121	124	114	123	107	125	91	108	94	109	114	94
AF454947	82	82	82	81	81	82	77	75	75	77	75	76	73	74	73	75	83	86	74	78	75	76	76	79	75	75	74	74	74	80	74	74	76	74	80	73
AF455111	140	120	131	137	128	145	141	156	127	153	157	155	204	159	217	216	205	194	112	107	111	120	112	126	92	79	86	99	88	83	112	101	99	131	102	102
AF457142	51	51	53	52	51	51	51	52	51	51	51	52	52	51	52	52	52	52	52	52	52	52	52	52	51	52	51	51	51	51	51	52	52	51	52	51
AF458089	104	82	89	93	90	92	374	374	353	371	353	393	108	109	86	108	93	87	118	111	114	121	107	111	92	101	104	109	98	93	111	110	106	124	105	117
AF458900	51	51	51	51	51	51	50	50	51	50	51	50	52	55	51	52	52	52	53	53	53	53	58	53	51	51	51	51	51	51	51	51	51	51	51	51
AF458961	26000	35243	25729	26152	27650	29159	21601	43123	21543	24834	32564	36514	19472	29501	20455	23556	29355	29367	19064	30503	19295	20795	26522	28417	20985	35772	21014	22228	23062	26063	25241	38239	26240	27569	31175	34388
AF459091	913	745	986	860	851	844	940	955	960	919	964	1005	1165	1064	1100	1147	1147	1077	1106	1011	1128	1085	1076	1023	1521	1175	1411	1636	1457	1201	997	819	829	926	968	947
AF459444	40	40	40	40	40	40	40	40	40	39	40	39	40	40	40	40	40	40	40	40	40	40	40	40	40	40	40	40	40	40	40	40	40	40	40	40
AF459789	67	67	69	68	67	68	67	67	67	67	67	67	69	69	69	69	69	69	68	68	69	69	69	69	68	69	68	68	68	68	68	68	68	68	67	73
AF461114	334	345	340	377	356	376	742	774	636	652	604	566	720	723	675	709	728	745	403	547	544	583	567	608	408	446	427	384	423	465	534	671	572	568	584	583
AF461135	74	74	74	74	80	75	70	65	67	68	68	68	69	70	69	69	68	69	73	72	73	72	75	74	69	70	69	69	69	69	67	75	69	69	68	70
AF461145	43	43	43	43	43	43	46	46	46	46	46	46	44	44	44	44	44	44	43	43	43	43	43	43	47	47	47	47	47	47	43	43	43	43	43	43
AF461396	66	66	66	67	66	66	61	60	61	60	63	60	64	68	64	64	63	67	63	65	63	63	63	63	61	62	62	61	62	61	56	56	56	56	56	56
AF462069	37	37	37	37	37	37	34	34	34	34	34	34	37	37	38	37	37	37	37	37	37	37	37	37	36	34	34	34	34	34	34	34	34	34	34	34
AF462147	39	39	39	39	39	39	39	39	39	39	39	39	40	40	40	40	40	40	40	39	40	40	40	40	40	39	40	40	40	39	39	39	39	39	39	39
AF462391	51	51	51	51	52	51	56	54	54	54	54	54	52	52	52	51	52	52	52	52	52	52	52	52	51	51	52	52	52	51	54	54	55	54	54	54
AF464943	518	499	547	494	521	464	327	321	323	302	303	327	293	292	291	309	290	269	227	248	257	185	266	247	475	456	468	489	480	491	446	467	439	518	512	434
AF465243	6817	6598	6467	6460	6496	6461	7520	7246	7284	7458	7112	7103	9729	10862	9946	9786	10347	10519	10246	10798	10774	10588	9894	10303	5292	5220	5163	5341	5408	5307	6364	6798	6331	6327	6455	6415
AF466150	53	53	53	53	53	53	52	52	53	53	53	53	53	54	53	53	53	53	53	53	53	53	53	53	53	53	53	53	53	53	53	53	53	53	53	53
AF466377	48	48	48	48	48	48	48	47	48	48	47	48	48	48	50	48	48	48	48	48	48	48	48	48	54	54	54	54	54	57	48	48	49	48	48	48
AF466769	71	71	71	71	71	73	73	87	71	70	70	70	73	87	73	83	73	73	62	62	62	62	64	62	63	63	64	63	64	63	69	68	68	69	68	70
AF467766	65	68	68	69	69	69	107	108	100	109	111	122	153	151	150	175	149	153	108	100	96	104	114	104	61	60	59	61	62	60	64	62	60	63	65	63
AF467896	45	45	45	45	44	45	43	42	43	43	43	43	45	45	45	45	45	45	43	43	43	43	43	44	43	43	43	43	43	43	43	43	43	43	43	43
AF469621	430	390	417	351	368	375	415	542	405	371	439	455	563	600	569	582	490	587	439	382	461	440	425	402	635	636	563	624	603	611	364	364	331	318	352	317
AF472588	42	42	42	42	43	42	42	42	42	42	42	42	42	43	43	43	43	42	43	42	43	43	43	43	46	46	46	46	46	46	46	46	46	46	46	46
AF473907	51	52	52	51	51	51	51	51	51	51	51	51	62	62	62	65	62	62	52	51	52	52	52	52	51	51	51	51	51	51	51	51	51	51	51	51
AF474155	89	88	93	89	85	88	97	118	92	98	95	104	90	98	94	107	94	117	111	125	146	111	119	126	114	109	112	100	113	122	84	84	84	84	88	85
AF475077	52	53	51	51	52	51	53	52	53	53	53	53	54	53	54	53	54	53	54	53	54	53	53	53	51	51	51	52	52	52	52	51	52	51	52	51
AF477481	6848	6570	6582	6451	6640	6109	10442	6330	9869	9883	8683	7672	14360	9380	13296	13053	8542	11007	10878	6114	10592	10624	9023	8595	8688	7034	8748	8771	8665	8910	7686	6594	7761	7470	6725	6896
AF479672	89	82	78	93	84	82	117	111	131	129	117	113	58	57	59	58	60	57	67	70	63	63	63	66	82	87	91	82	79	82	74	64	78	65	64	65
AF479673	88	85	85	85	85	87	97	87	85	86	87	87	61	64	63	64	63	64	66	63	66	64	64	63	70	71	71	72	70	70	64	64	65	70	71	64
AF479773	1018	771	1080	1116	1034	909	739	384	696	794	594	354	571	287	422	394	496	418	342	279	420	336	245	335	857	663	976	895	939	842	544	575	716	558	547	473
AF480303	94	94	93	94	95	95	52	51	52	52	52	52	51	51	51	51	51	51	90	89	90	91	91	90	83	82	83	83	83	82	99	98	99	99	98	99
AF481964	121	137	121	136	127	144	49	41	41	41	42	41	68	64	64	73	59	63	114	132	137	137	125	147	137	118	123	126	136	132	135	159	131	142	168	165
AF482000	3014	2955	2783	2894	2849	2748	2595	2490	2547	2471	2289	2521	2571	2804	2589	2443	2462	2682	3117	3355	3028	2920	2934	3191	2433	2409	2345	2504	2405	2520	2968	3207	2861	3021	2822	2970
AF482993	141	138	132	139	137	139	631	601	519	497	506	529	685	785	700	759	738	760	231	232	230	229	233	223	217	222	208	208	213	220	207	209	198	228	196	199
AF483486	124558	123890	124522	127698	127673	124802	126652	116255	122773	125347	121371	115011	103935	95753	102907	103598	99317	99290	98561	95907	98224	98984	94355	94569	125227	116662	122815	127310	125474	118116	123579	125607	124496	125030	120393	121460
AF483488	16831	15659	16924	15913	16470	15360	12752	11568	12657	12377	12667	11574	14289	12992	13442	13570	12957	13316	14122	13220	14062	14109	13500	13277	15787	14236	16783	16176	16140	15421	16104	15280	17049	16683	16750	15790
AF483521	66	67	68	67	66	67	66	67	66	66	67	67	68	68	68	68	68	68	67	68	67	68	68	68	67	68	67	67	67	68	67	67	66	67	67	66
AF486632	1377	10296	1465	1560	2134	3970	914	10331	991	1934	4690	7334	1786	7092	1612	4318	8557	6897	1214	6277	1221	2322	4973	4727	3461	12815	3272	3720	3973	4908	1086	7888	1233	1632	4334	5575
AF486651	51	54	51	51	51	51	51	51	51	52	51	51	51	51	52	51	51	51	52	52	53	52	52	52	51	51	51	51	51	52	51	52	51	51	51	51
AF487348	51	51	51	51	51	51	55	55	56	55	55	56	56	67	57	57	57	57	53	53	53	53	53	53	60	59	59	59	59	59	52	54	52	52	56	52
AF487460	47	48	48	47	47	48	46	46	46	46	46	46	45	45	45	45	45	45	47	47	47	47	47	47	49	50	50	50	50	50	46	46	46	46	46	46
AF488729	31	31	31	31	32	31	31	31	31	31	31	31	31	31	31	31	31	31	31	31	31	31	31	31	32	32	32	32	32	32	32	32	32	32	31	32
AF489856	640	571	535	805	599	677	639	612	556	711	712	468	615	578	550	557	503	607	532	665	586	591	630	659	359	457	474	383	415	450	391	520	488	503	497	557
AF490773	34	34	34	34	34	34	34	33	33	33	33	34	34	34	34	34	34	34	34	34	34	34	34	34	35	35	35	35	35	35	40	41	40	40	40	40
AF492840	47	47	47	47	47	47	47	47	47	47	47	47	48	48	48	48	48	48	48	48	48	48	48	48	47	48	48	47	48	47	47	47	47	47	47	47
AF502145	2538	1985	2933	2456	2500	2500	2552	2293	2420	2226	2092	2145	2552	2294	2297	2506	2457	2450	1956	1752	1948	1946	1797	1636	3067	2311	2727	2879	2621	2606	2239	2113	2603	2421	2234	2044
AF503502	42	41	42	42	42	42	41	41	41	42	41	41	43	49	42	42	42	42	42	42	42	42	42	42	42	42	42	42	42	42	42	42	42	42	41	42
AF503863	47	47	47	47	47	47	47	46	47	46	46	46	47	47	47	47	47	47	47	47	47	47	47	47	47	47	47	47	47	47	47	47	47	47	46	47
AF503943	37	36	37	36	36	37	36	36	37	36	36	36	37	37	37	37	37	37	37	37	37	37	37	37	37	37	37	37	37	37	37	36	37	37	36	36
AFFX-18SRNAMur/X00686_3	1101	1089	1003	1013	1184	1420	1028	1123	802	936	876	806	893	1024	1007	856	901	958	725	781	802	765	849	873	1370	2233	1103	1521	1265	1927	1389	1364	1237	1254	1452	1191
AFFX-18SRNAMur/X00686_5	8240	8103	4367	9074	16028	11846	2087	1514	1827	2063	1832	971	2284	1418	2067	1534	1842	1912	2141	1264	2098	2262	2032	2306	2012	3727	1456	1725	1464	3596	1465	1459	1554	1104	1571	1091
AFFX-18SRNAMur/X00686_M	2004	1585	1242	1861	2381	1766	895	884	685	687	811	511	931	856	1137	713	879	855	1090	851	1146	1092	1083	1215	1411	2077	1258	1475	1194	2008	1724	1178	1520	1248	1274	1033
AFFX-b-ActinMur/M12481_3	349573	333875	365416	365415	349536	365205	364960	353171	354836	343456	363925	345550	403576	403514	404055	403976	424624	424760	363900	362945	403329	402783	382501	363749	364846	364893	365670	365208	365702	365483	333376	342327	336872	336607	363423	336294
AFFX-b-ActinMur/M12481_5	291039	260938	288766	285663	271231	279527	300932	298772	295915	306668	291869	266140	312746	319314	307164	313056	321403	321506	298380	328438	320401	333071	322583	325400	291407	284877	295361	280043	287481	298171	229340	240032	235117	240065	252680	231610
AFFX-b-ActinMur/M12481_M	226059	206690	219275	217415	209039	209820	245327	233044	247136	247850	235181	230904	292519	294588	288354	294925	292439	292950	247501	257648	258189	269518	261265	271175	229661	220745	227652	224574	219691	220659	190834	203671	198749	194674	205667	191139
AFFX-BioB-3	1515	1286	1579	1433	1234	1197	1827	2285	2466	1867	1809	1902	3030	2702	3032	3402	3243	2601	2835	3213	2731	2520	2468	2663	616	584	564	690	567	578	981	1110	1126	972	877	1152
AFFX-BioB-5	1309	1011	1378	1003	915	955	1506	1671	1862	1460	1397	1677	2296	2129	2377	2444	2372	2043	2109	2378	2031	2084	2026	1874	616	531	489	640	490	525	971	1021	1002	900	815	913
AFFX-BioB-M	2722	2129	2498	2146	1878	1918	3204	3663	4164	3403	3199	3203	5047	4782	5229	5580	5825	4306	4734	5174	4149	4074	4421	4132	1200	1099	1171	1384	1076	1101	2108	2206	2331	2051	1934	2306
AFFX-BioC-3	8089	6426	7372	6854	6512	6212	5741	5804	7069	5997	5646	5471	6923	5963	6634	7172	7047	5871	7759	9565	7270	7016	7843	8191	4240	4361	4091	4693	4034	3947	5853	6038	6424	5784	5330	6188
AFFX-BioC-5	4232	3445	3892	3691	3221	3254	4112	4514	5027	4571	4149	4182	5702	5144	5522	6171	6090	4834	5598	6663	5561	5290	5530	5534	2004	2172	2160	2310	1898	2122	2637	3050	2896	2817	2455	2987
AFFX-BioDn-3	25873	23402	27652	25988	22859	23196	25392	26763	31557	25649	24182	24871	35151	30426	34193	35724	35934	28827	34138	36382	32509	32244	31848	31157	19790	19061	19588	20554	17956	18780	21810	22406	22343	21542	19659	22568
AFFX-BioDn-5	21458	20538	20195	23788	20911	19326	8070	8781	10668	8474	8585	7511	9677	8582	10282	10511	10848	7902	10160	14008	9669	8830	11818	11789	10655	13098	12691	12440	11599	11753	13315	13023	14437	12990	10659	14829
AFFX-CreX-3	130548	128889	124719	138983	128943	131639	152270	166688	190566	161615	160763	148455	180069	167050	184040	187341	196256	159801	184931	196651	177609	170549	174017	177987	97303	117376	117630	107340	109842	114970	92999	94886	99362	92614	82503	99697
AFFX-CreX-5	130106	133296	114228	144695	135095	128174	118635	128508	146083	122989	125992	108351	120266	111556	129595	127942	132772	102234	138225	157207	128466	120319	135334	136183	91825	118342	114197	103787	107374	107956	81643	78991	89196	79165	67870	88047
AFFX-DapX-3	4669	4131	4607	4902	4632	4876	7312	7441	9136	6611	7482	6881	5148	3873	4178	4484	5391	5104	7635	8113	5804	6198	7108	7147	5514	6383	6447	5424	6496	5821	7118	6526	6883	6723	7549	6317
AFFX-DapX-5	903	616	820	984	904	990	4082	3997	5023	3957	4125	3537	2836	2123	2265	2239	2868	2905	4064	4630	3350	3430	4068	4377	1681	2536	2223	1679	2242	2399	2612	2626	2837	2774	2985	2650
AFFX-DapX-M	3462	2707	2973	3616	3649	3487	8733	8526	10531	8067	8709	7477	4709	3419	3882	4120	4800	4764	7368	7993	5837	5972	7102	7244	5675	7298	6893	5490	6796	6665	8228	7228	8230	7990	8528	7733
AFFX-GapdhMur/M32599_3	134253	127770	134469	133583	129208	127125	137610	127250	137662	133059	128270	125925	155632	154531	152905	155136	155348	153611	154223	150686	157289	158487	150787	151550	145008	128933	142589	139713	140130	132461	135225	129408	134185	134880	131022	128942
AFFX-GapdhMur/M32599_5	160473	151166	164522	156920	154166	152493	176672	169644	178006	177212	173417	153298	180784	182971	176559	181432	184759	181662	167702	172649	172666	175629	167117	170422	162195	153536	166576	159596	166484	159275	158772	156210	160663	161605	162148	155433
AFFX-GapdhMur/M32599_M	127955	117314	127131	124732	122396	120579	125197	111322	123589	120022	115424	109435	145959	148121	145343	149707	148516	144284	133297	137057	140274	139164	137099	134710	124302	111417	123562	121651	120915	119103	116635	113218	119552	119470	116970	110841
AFFX-LysX-3	577	545	540	613	578	561	901	946	999	842	929	931	689	607	611	733	679	707	920	916	778	794	876	821	703	737	838	708	786	699	963	811	824	820	955	778
AFFX-LysX-5	91	94	93	107	95	106	255	279	284	251	284	246	110	98	94	97	105	118	310	395	257	273	309	321	140	155	146	147	164	159	232	219	223	209	242	213
AFFX-LysX-M	72	77	79	95	91	96	198	217	238	220	225	192	189	177	156	211	187	207	308	370	218	245	274	251	109	145	142	110	131	119	237	239	215	228	225	199
AFFX-MUR_b2	4405	4675	4179	3988	4402	4144	3506	3553	3561	3370	3410	3488	2918	2998	2980	2852	3046	3043	2689	2574	2649	2549	2666	2573	4071	4001	4055	3985	4013	4009	4023	3854	3936	3756	3951	3598
AFFX-MURINE_b1	35799	33682	33811	33572	33677	31569	48156	41254	44710	48707	46453	40149	34499	40376	36014	35247	36211	35051	47691	49500	46316	45135	40373	43901	33165	28335	32632	33677	32810	30647	30461	26921	30727	28989	30235	27430
AFFX-MURINE_B2	268895	290401	285664	274271	282441	282525	302182	313689	298244	300836	305622	317984	263154	261583	271969	260441	261671	263203	266272	271950	276594	271379	274560	271630	270410	277255	267858	277872	283850	278080	288585	281808	293826	278897	278072	272862
AFFX-PheX-3	305	260	302	259	279	337	603	617	666	589	678	636	472	474	469	540	473	524	691	719	563	648	692	677	497	544	550	421	518	494	695	663	572	709	650	607
AFFX-PheX-5	73	69	68	85	69	69	351	373	414	350	368	340	128	107	114	136	129	117	506	583	407	418	518	485	159	237	189	160	220	205	256	316	279	300	311	247
AFFX-PheX-M	77	71	73	93	79	76	177	184	218	191	199	169	104	93	92	120	117	96	393	487	276	363	386	390	122	170	179	142	181	154	225	243	217	246	251	213
AFFX-PyruCarbMur/L09192_3	128	130	126	131	126	127	116	98	99	101	100	115	83	77	78	78	77	78	82	80	82	82	85	84	152	151	141	145	146	144	106	109	108	106	104	110
AFFX-PyruCarbMur/L09192_5	83	82	81	83	83	83	97	97	99	97	97	97	51	51	51	52	51	51	66	66	67	64	66	66	64	64	64	64	64	63	58	58	58	58	58	58
AFFX-PyruCarbMur/L09192_MA	57	57	57	58	57	57	58	58	58	58	59	58	71	70	73	71	75	71	63	64	63	64	64	63	67	67	67	66	66	66	56	56	56	56	56	56
AFFX-PyruCarbMur/L09192_MB	75	76	76	77	75	76	77	77	75	76	77	79	75	79	75	85	76	76	85	86	85	86	86	86	89	90	89	92	90	90	86	88	86	87	91	86
AFFX-r2-Bs-dap-3	8230	7852	6966	9622	9344	8727	10076	10283	12882	9421	10869	9725	8278	5637	6311	6496	7934	7593	12285	12811	9391	10220	11602	10935	8667	11149	11045	9424	11177	10189	13724	11518	13166	12456	12925	12036
AFFX-r2-Bs-dap-5	1622	1105	1438	1599	1685	1832	6282	5675	6997	5539	5872	4801	3277	2486	2635	3115	3652	3405	5059	5577	4071	4220	4933	5048	2642	3828	3530	2420	3333	3490	4437	4557	4670	4628	4919	4244
AFFX-r2-Bs-dap-M	5053	3920	3832	5293	5238	4555	11999	11514	14687	11147	13097	10876	7516	5140	6276	6089	7674	7292	12436	12438	9229	9209	10863	11464	6238	9107	8858	6461	8760	8022	10084	8969	9663	9433	9549	8822
AFFX-r2-Bs-lys-3	177	174	136	158	160	167	194	180	224	206	172	178	157	164	151	160	147	178	312	336	226	270	226	297	261	306	304	244	300	240	292	250	305	303	310	271
AFFX-r2-Bs-lys-5	151	165	144	174	181	236	432	370	458	445	417	372	156	119	126	190	154	162	455	590	369	348	480	420	291	418	428	245	305	321	378	368	369	390	368	469
AFFX-r2-Bs-lys-M	165	154	122	161	159	157	341	388	500	412	493	345	193	166	188	238	228	245	522	643	425	442	396	535	275	428	414	288	379	306	569	591	545	567	751	455
AFFX-r2-Bs-phe-3	736	565	595	619	688	685	815	867	1020	938	1021	950	976	787	856	902	1031	1012	1151	1049	811	844	1075	975	588	757	730	649	745	693	899	833	944	903	1004	971
AFFX-r2-Bs-phe-5	147	150	154	166	158	164	742	1044	945	845	861	601	428	444	398	456	583	457	999	1163	761	822	875	1068	336	380	344	262	328	325	636	558	562	578	535	527
AFFX-r2-Bs-phe-M	329	242	252	292	249	251	521	587	662	559	562	542	300	266	267	347	293	241	690	750	515	547	650	704	398	670	578	459	560	553	658	549	633	621	660	596
AFFX-r2-Bs-thr-3	711	593	686	688	685	724	1163	1238	1460	1193	1219	1159	1130	895	1032	1137	1200	1337	1547	1690	1222	1258	1451	1614	1303	1427	1414	1157	1419	1262	1643	1582	1510	1426	1549	1351
AFFX-r2-Bs-thr-5	111	74	98	119	117	107	936	905	1105	875	935	710	712	546	592	640	647	816	952	1227	672	714	1001	1048	324	494	443	328	446	497	468	650	559	585	591	554
AFFX-r2-Bs-thr-M	314	295	289	354	306	306	626	724	788	619	625	603	528	424	448	505	595	530	803	1059	610	740	918	913	393	535	410	358	426	449	711	748	750	696	857	661
AFFX-r2-Ec-bioB-3	2427	1759	2010	1898	1641	1737	2426	2657	2892	2208	2315	2591	3389	3043	3120	3670	3574	3247	3171	3257	3229	2819	3291	3190	1289	987	1039	1194	904	911	1930	2345	2042	1798	1924	2045
AFFX-r2-Ec-bioB-5	2354	1785	1954	1816	1649	1672	2026	2311	2347	1955	1865	2155	2538	2076	2413	2699	2686	2278	2577	2896	2532	2464	2853	2879	1069	955	905	1203	858	989	1647	1661	1627	1548	1596	1801
AFFX-r2-Ec-bioB-M	3374	2599	3136	2496	2154	2319	4488	4790	5100	4436	4092	4593	7072	5933	7087	6793	7193	6276	6401	6387	6085	5895	6605	6097	1649	1433	1399	1733	1274	1442	2343	2531	2569	2333	2649	2547
AFFX-r2-Ec-bioC-3	10694	8315	10369	8542	7726	7789	8211	7849	9068	7487	7687	8384	9323	8393	9393	9723	9697	9179	8987	9711	8830	9180	9027	9542	7315	5643	5736	6637	5410	5728	7456	8210	7512	7416	7995	7507
AFFX-r2-Ec-bioC-5	8618	6978	7710	7460	6043	6315	6352	6175	7241	6070	5809	6475	8528	7509	8405	8291	8457	7558	7958	8474	7282	7870	8247	8354	5307	4242	4183	5000	4257	4175	5871	6751	5845	5882	6112	6593
AFFX-r2-Ec-bioD-3	96001	90956	91498	102292	91301	89561	38263	38978	47758	37025	36228	37912	48549	43331	50660	47331	51309	43170	48079	52778	47954	44578	50652	51543	74308	68401	69396	77010	68425	68538	80866	82295	84782	78246	74217	82796
AFFX-r2-Ec-bioD-5	55711	53382	55851	58068	50783	51482	45552	45875	53392	44170	43030	44426	58809	51391	61165	59779	59852	54157	58171	63941	56016	52016	58464	62373	44815	41193	42337	45106	40508	41438	48056	48546	48877	46565	43230	47837
AFFX-r2-P1-cre-3	252134	240069	237879	261900	247717	243582	246287	258394	277330	237915	239973	240544	293126	272306	284408	290560	279021	271081	280804	289905	285250	272406	284280	295614	211189	224713	223304	213440	224687	224072	181031	186059	185878	183767	175376	186544
AFFX-r2-P1-cre-5	189884	182368	175249	189448	184473	183978	199201	205287	224322	200091	204181	199970	217353	199529	210449	217277	221655	203077	223103	233391	229977	221808	227766	216867	161496	168706	174598	166807	164737	175832	144740	141510	150865	138645	134524	148906
AFFX-ThrX-3	698	631	642	784	673	688	1102	1164	1391	1010	1073	1029	1084	845	898	976	1027	1038	1390	1546	1082	1096	1406	1438	992	1114	1106	894	1150	1104	1398	1282	1321	1181	1391	1269
AFFX-ThrX-5	125	119	122	119	123	126	578	605	625	511	529	533	412	346	325	391	369	416	628	695	472	525	604	691	337	444	381	299	383	427	463	540	441	449	549	454
AFFX-ThrX-M	178	141	183	213	181	186	652	715	720	634	654	635	517	383	411	407	504	498	736	905	525	589	716	793	388	584	510	385	477	480	571	556	498	520	581	528
AFFX-TransRecMur/X57349_3	1064	899	1011	1067	1055	1109	5173	4509	4504	4809	4220	3294	4401	4649	4774	4717	4336	4656	3230	4206	4033	4090	4170	4168	621	792	713	534	641	852	977	1176	944	1157	1072	1219
AFFX-TransRecMur/X57349_5	364	369	359	401	427	415	2275	1850	1720	2122	1860	1143	1481	1546	1505	1591	1433	1577	1001	1606	1545	1495	1506	1701	138	263	197	153	182	223	263	330	318	287	337	382
AFFX-TransRecMur/X57349_M	228	215	214	231	225	226	1299	1077	1075	1200	947	754	1116	1137	1100	1156	1055	1291	833	1134	1131	1023	1078	1146	94	105	99	93	97	116	205	242	251	245	222	239
AFFX-TrpnX-3	66	67	67	66	66	67	66	66	66	65	66	66	67	67	67	68	67	67	68	68	68	68	68	68	67	68	68	67	67	68	67	66	66	67	66	67
AFFX-TrpnX-5	51	51	51	51	50	51	55	56	55	55	55	55	56	56	56	56	56	56	57	56	57	56	57	57	51	51	51	51	51	51	57	57	57	57	57	57
AFFX-TrpnX-M	80	81	81	79	80	81	77	78	77	77	77	77	84	84	84	84	84	84	76	76	76	77	76	76	83	83	83	83	83	85	83	85	82	83	84	82
AI006067	200	180	192	177	177	171	320	275	283	287	314	306	181	177	197	188	176	183	226	227	225	230	228	234	254	257	274	288	255	272	237	227	261	217	259	253
AI019214	1374	1599	1550	1248	1314	1345	1464	1489	1313	1411	1424	1290	1059	1115	1078	996	1046	1085	1343	1213	1249	1199	1187	1261	921	1123	1079	963	966	1027	1211	1065	1154	1144	1143	1110
AI021643	52	52	53	52	52	52	52	52	52	53	52	52	53	53	53	53	53	53	53	53	53	53	53	53	53	53	53	53	53	53	52	52	52	52	52	52
AI021651	115	114	106	110	108	113	116	125	97	98	100	105	100	107	106	121	140	106	101	104	101	105	109	103	99	103	98	99	102	100	100	99	99	100	100	99
AI035293	60	60	60	60	60	60	60	60	61	60	60	60	54	54	54	54	54	57	56	55	55	55	57	54	60	60	60	60	60	60	60	59	60	60	59	59
AI035669	41	41	41	41	41	41	40	40	40	40	40	40	39	39	39	39	39	39	35	35	35	35	35	35	40	40	40	40	40	40	39	38	38	38	38	38
AI036135	76	75	75	74	75	75	69	68	67	67	68	75	68	73	69	70	70	69	69	68	68	69	68	68	67	68	68	68	68	69	73	73	72	75	73	73
AI036213	43	44	46	43	43	43	67	67	64	66	67	75	54	54	54	58	54	55	44	44	44	44	45	44	50	50	51	50	50	50	51	51	51	51	52	51
AI036317	30	30	30	30	31	30	30	30	30	30	30	30	30	30	30	30	30	30	30	30	30	30	30	30	30	31	31	31	31	31	31	31	31	31	31	31
AI036318	8359	7527	8003	8152	7816	7219	7587	6976	7018	7372	6843	6938	6185	6056	5677	5780	6059	5336	5880	6022	5994	6053	5990	5830	7856	6905	7627	7886	7626	7281	7301	7323	7166	7307	7240	6730
AI036784	69	69	70	69	69	70	70	73	70	70	70	72	71	71	70	72	74	73	70	70	71	73	71	73	71	72	71	71	70	71	76	81	75	76	77	76
AI042789	56	55	55	56	56	55	59	58	59	59	59	58	52	52	52	52	52	52	63	56	67	61	55	56	88	83	85	94	85	84	92	85	87	86	85	86
AI043046	55	56	55	55	54	55	56	55	54	56	54	56	60	60	57	57	92	58	73	73	67	75	71	81	55	55	55	62	55	55	67	67	82	68	67	68
AI046584	47	47	47	47	47	47	47	48	47	50	47	48	47	47	49	47	47	47	47	47	47	48	48	47	47	47	47	47	47	48	47	47	47	47	47	47
AI048080	46	46	46	46	46	46	46	46	46	46	46	46	46	46	46	46	46	46	46	46	46	46	46	46	46	46	46	46	46	46	46	46	46	46	46	46
AI049170	60	54	54	55	54	54	47	47	48	47	47	47	45	45	46	45	46	45	46	45	46	46	46	46	45	46	46	45	46	45	46	45	46	45	45	45
AI098030	90	94	104	109	94	92	90	93	127	103	92	97	111	101	102	101	101	106	93	67	67	68	72	69	113	94	122	138	116	135	133	114	115	126	120	130
AI098089	51	50	51	50	50	50	48	48	48	48	48	48	48	48	48	48	48	48	48	48	48	48	48	48	48	48	48	48	48	48	48	48	48	48	48	48
AI098139	63	63	64	65	64	63	83	84	85	84	84	84	109	119	92	96	89	91	93	86	88	93	88	86	71	71	72	71	75	72	87	95	85	86	85	85
AI098840	52	52	52	52	52	52	52	52	53	52	52	52	54	52	52	52	52	52	52	52	52	52	52	52	51	51	52	51	52	51	52	52	52	52	51	52
AI099111	132967	131962	141156	134083	133173	132666	144997	146676	150416	146414	142318	144691	128280	123410	125442	125426	124296	121333	122587	121140	120747	119112	122750	118458	148565	146902	146558	144342	147216	146133	137519	140230	141202	142154	133447	135815
AI114898	57	57	57	58	57	57	57	57	57	59	57	57	56	57	56	57	56	56	57	56	57	57	57	56	57	58	58	58	58	57	58	57	57	58	57	57
AI114948	108	103	111	102	100	102	101	111	108	102	104	107	112	118	111	120	121	118	111	107	105	109	109	108	105	110	104	105	105	109	98	99	95	98	101	97
AI115397	81	80	79	81	81	81	82	80	90	96	87	81	91	96	86	85	85	85	111	81	86	88	84	91	83	82	93	82	83	84	80	80	81	87	80	79
AI116234	4556	4667	5162	4420	4430	4228	3604	6048	3982	3444	4157	4153	4324	6524	4678	4033	3880	4371	3174	3908	2984	2985	2843	2776	6728	6392	6660	7110	6770	5865	4516	4947	4272	4279	3852	4119
AI117479	54	56	54	54	65	55	55	56	55	63	55	55	50	50	50	52	50	50	60	58	58	68	61	60	73	68	65	66	72	71	62	72	66	63	63	67
AI117611	76	81	76	76	81	77	62	63	61	61	68	60	57	57	60	58	57	58	64	67	65	67	69	63	99	83	85	89	85	90	78	81	85	78	77	79
AI117633	66	66	66	65	66	66	56	56	56	56	58	57	68	68	68	68	68	68	67	69	67	68	68	67	67	67	67	70	67	71	66	65	66	65	65	70
AI117684	660	591	522	709	511	508	569	371	551	423	368	385	420	447	418	318	327	322	460	339	430	304	329	280	675	431	654	554	559	472	766	508	624	585	409	409
AI117751	1446	1646	1336	1405	1347	1397	1323	2645	1609	1361	1874	2141	1215	2317	1456	1320	1471	1829	1171	1838	1176	890	1418	1534	1489	1967	1621	1587	1609	1746	1740	2387	1660	1619	1775	2047
AI118026	5260	7034	5087	4838	5812	6400	5146	7843	5231	7158	7128	6808	7555	8677	7584	8967	8688	9358	5671	8068	6625	7970	8115	8509	5229	7723	5597	5042	5040	6555	4889	6943	5228	5974	7000	7764
AI118055	60	60	61	60	61	60	60	71	61	60	60	60	63	64	64	66	63	63	50	50	50	50	50	50	65	66	66	66	67	67	71	71	71	71	70	71
AI118064	58	59	59	59	58	58	58	59	58	58	58	58	60	59	59	59	59	63	59	59	59	59	59	59	59	59	59	59	59	59	59	59	58	59	58	59
AI118114	50	50	50	50	50	50	50	50	50	50	50	50	50	50	50	50	50	50	51	51	51	51	50	50	50	50	50	50	50	50	50	50	50	50	50	50
AI118428	50	50	50	50	50	50	50	50	50	49	50	50	50	50	50	50	50	50	50	50	50	50	50	50	50	50	50	50	50	50	50	49	50	50	49	50
AI118487	607	421	749	639	558	461	642	307	823	458	336	285	635	288	481	347	290	294	738	259	523	374	292	320	611	278	571	580	542	474	643	323	546	431	297	249
AI118522	137	224	114	148	153	287	132	154	126	215	407	293	56	56	62	65	59	55	85	82	99	135	134	117	151	545	165	172	192	233	205	274	199	269	596	439
AI118566	2545	2422	2411	2632	2417	2332	1631	1515	1722	1504	1627	1761	2867	2668	2820	2710	2585	2607	2581	2373	2431	2451	2377	2250	2956	2524	2584	2951	2661	2528	2532	2441	2360	2427	2492	2509
AI119761	59	58	58	59	59	58	44	44	45	44	44	44	44	44	44	44	44	44	50	49	50	49	49	49	49	49	49	49	49	49	59	58	59	59	58	58
AI120070	58	58	58	58	58	58	58	58	58	58	58	58	59	59	59	59	59	59	58	58	59	59	61	59	58	58	58	58	58	59	58	58	58	58	58	58
AI120134	54	54	54	54	54	54	54	54	54	54	54	56	51	51	52	51	51	51	55	54	55	62	55	55	55	55	55	55	55	55	55	55	54	55	54	54
AI120393	144151	164532	151640	151369	159254	154429	156621	156170	155874	153625	164546	151355	135592	133050	141074	131363	132790	134983	130831	109327	121182	110339	115585	116005	134280	142253	133149	133753	135434	134080	149007	137399	147090	143526	134167	145025
AI120476	68	68	61	68	64	61	66	59	59	59	62	59	87	63	90	74	77	74	60	71	60	61	64	67	81	72	72	74	73	75	68	62	64	62	62	62
AI120550	80	103	79	77	82	80	55	98	60	61	63	106	88	96	89	91	92	106	63	67	59	66	86	63	58	66	58	58	58	59	68	101	68	66	73	73
AI122415	320	331	333	323	333	321	306	283	283	278	268	309	540	552	543	548	514	506	813	725	811	785	721	787	341	348	341	320	370	362	344	330	367	333	334	316
AI131584	1568	1418	1712	1470	1450	1458	1559	1298	1609	1336	1395	1437	1522	1368	1346	1006	1426	1300	1489	1398	1490	1386	1288	1231	1766	1666	1531	1580	1714	1606	1861	1859	1586	1652	1706	1773
AI131651	51	67	51	58	54	57	46	46	46	46	46	46	39	41	42	48	44	50	54	50	50	50	50	50	58	68	58	58	59	58	52	52	52	52	52	61
AI131729	47	46	50	46	46	47	46	46	47	46	46	48	47	47	47	47	47	47	47	47	47	47	48	47	54	54	54	54	55	54	47	47	47	47	46	47
AI131918	67	68	69	73	76	68	68	68	68	69	68	69	82	83	81	84	84	85	70	71	69	70	72	71	79	79	80	79	81	80	68	67	69	69	69	68
AI131964	39	39	39	39	39	39	43	43	44	44	43	43	51	50	51	51	51	55	44	44	44	44	44	44	46	46	46	46	46	46	39	40	39	39	39	39
AI132264	86	89	89	83	85	85	85	92	85	85	90	87	97	93	88	93	91	93	87	88	88	89	95	89	86	89	87	86	89	89	87	86	85	87	87	86
AI132326	326	373	299	305	320	365	432	484	442	450	555	466	562	477	443	490	496	467	395	304	335	379	381	296	331	307	270	312	267	277	371	449	350	357	404	388
AI132334	117	116	124	112	111	117	125	140	119	121	125	138	144	157	142	159	156	152	120	127	124	132	130	126	121	125	120	118	117	128	126	120	109	114	126	115
AI152156	7034	7222	6372	6765	7133	6756	7127	6905	6986	7630	7512	6716	12964	12139	13291	12987	11355	11619	15046	11973	13304	12720	12286	12121	6484	6520	7445	6709	6975	6288	6424	5253	6879	6218	5548	6517
AI152800	801	1154	817	635	917	984	289	278	308	341	380	367	4622	4074	5249	4481	3847	4071	4710	3969	4919	4128	4059	4145	1113	1137	1275	1101	1182	1141	1189	880	987	874	803	1026
AI154956	636	774	832	821	856	972	1245	1265	1229	1310	1319	1241	1007	788	1112	1044	1053	1017	1078	1129	1080	1069	1279	1202	564	728	640	578	630	646	878	628	795	935	891	1030
AI156158	47	47	47	47	47	47	41	41	42	41	41	41	41	41	41	41	41	41	48	48	48	48	48	48	47	47	48	48	48	48	41	41	41	41	43	41
AI156620	3340	3544	3563	3317	3279	3173	2295	2474	2530	2316	2444	2899	3536	3328	3280	3400	3569	3390	2933	2613	2904	2955	3016	2795	4801	4502	4681	4678	4631	4420	3567	3607	3699	3462	3893	3630
AI156725	39	39	42	39	39	39	42	42	42	42	42	42	55	55	57	56	55	55	40	39	39	39	40	39	40	40	42	39	41	40	41	41	41	41	41	41
AI157548	4025	3607	3784	4189	3760	3688	4682	4134	4513	4277	4140	3861	4181	4141	4123	4125	3853	3938	4468	4428	4280	4311	3724	4395	3808	3526	3708	3930	4043	3519	4025	3820	4091	4215	3760	3483
AI158425	568	368	556	634	583	599	620	435	540	528	484	351	540	521	674	569	443	542	279	220	311	301	292	267	339	306	331	294	292	343	433	383	434	404	427	388
AI158971	66	66	66	66	66	66	66	67	67	67	67	67	70	73	70	70	70	71	67	74	67	68	67	69	68	67	67	67	67	67	70	66	66	66	66	66
AI159652	1136	1856	856	1299	1430	1446	1176	1558	1256	1032	1590	1641	919	1131	914	1087	1856	1024	854	945	665	763	1369	1235	1034	1293	936	1060	818	939	570	871	655	523	806	765
AI172943	80	79	78	87	80	80	66	66	67	66	67	67	48	50	49	50	50	50	59	59	59	62	60	63	77	75	74	81	74	75	79	78	81	79	78	78
AI173260	94	86	107	98	97	69	115	81	103	83	81	82	107	100	89	90	89	90	110	96	152	85	84	85	127	118	119	127	127	104	135	79	134	77	76	72
AI173473	60	57	57	56	57	57	82	98	81	81	81	117	54	52	53	52	52	64	52	56	54	49	54	52	43	44	43	45	43	43	77	99	62	61	55	65
AI173484	50	50	50	50	50	50	50	50	50	50	50	50	51	51	51	51	51	51	50	50	50	50	53	50	50	50	50	50	50	50	50	50	50	50	50	50
AI173806	49	49	49	49	49	49	49	48	50	49	49	49	49	49	51	54	49	49	49	49	49	49	50	49	49	49	49	49	49	49	49	46	49	49	49	53
AI174034	167	158	170	180	154	172	286	267	214	234	232	257	130	115	129	116	125	139	88	85	85	102	90	85	239	213	217	220	194	208	171	176	179	178	185	181
AI174045	52	52	52	52	52	52	53	52	53	53	53	53	50	49	49	49	49	49	55	55	55	55	56	55	49	49	49	49	49	49	61	60	61	61	65	61
AI181686	68	69	68	67	67	68	2331	2224	2280	2189	2116	2201	2912	2980	2880	3044	2950	2998	68	68	68	68	68	69	71	69	70	71	72	70	68	67	68	68	69	67
AI182092	69	69	69	69	69	69	69	68	69	69	69	69	69	71	71	71	71	71	70	70	70	70	70	70	68	69	70	68	69	69	68	67	68	68	68	68
AI182499	55	55	55	55	54	55	54	55	55	54	55	55	55	55	55	55	55	55	55	55	55	56	55	55	55	55	55	55	55	55	55	55	55	55	55	55
AI194999	43	43	43	43	43	43	40	40	40	40	40	40	54	54	55	54	54	54	46	46	46	46	46	46	41	41	41	41	41	41	41	41	41	40	40	40
AI195035	44	44	45	45	45	45	43	48	43	43	43	43	43	44	43	44	43	44	43	43	45	43	43	43	43	44	43	43	44	43	43	43	43	43	43	43
AI195046	40	39	39	40	40	40	39	38	39	39	39	38	39	39	39	39	39	39	39	39	39	39	39	39	39	39	39	39	39	39	39	39	39	39	38	39
AI195150	47	47	47	47	47	47	47	47	47	47	47	47	47	47	47	47	47	47	47	47	47	47	47	47	47	47	47	47	47	47	47	47	47	47	47	47
AI195225	28380	26106	30309	30345	28661	26853	31456	28298	31920	29811	29653	29450	37396	35590	34415	36073	35502	34029	35551	34236	34111	35015	33220	32746	33291	29840	33937	34928	33495	32055	31136	28465	29784	30800	27916	29611
AI195532	46	46	46	46	46	46	46	46	46	46	46	46	48	48	48	48	48	48	47	46	47	47	47	47	46	46	46	46	46	46	46	46	46	46	46	46
AI195798	65	65	65	67	69	65	65	66	65	65	65	76	71	64	65	66	72	62	56	59	56	56	56	56	68	65	77	66	67	65	60	61	64	60	60	59
AI195854	121	119	130	104	110	117	214	234	160	160	165	198	231	242	207	282	235	277	126	127	131	134	187	165	151	155	120	126	119	138	121	120	116	109	126	137
AI196535	230	266	267	302	345	281	209	217	173	190	202	240	199	250	248	172	193	132	277	341	311	280	269	319	264	245	232	235	298	278	211	210	214	217	226	223
AI196993	728	714	573	717	672	703	687	498	659	631	686	639	791	855	787	760	726	908	928	881	950	846	903	889	701	831	770	786	741	792	727	764	708	790	626	786
AI226757	5492	6054	5643	5515	5396	5666	7493	7331	8031	7223	7434	6890	5987	6223	6368	6118	6015	5912	7076	6195	6965	6302	6435	6358	8088	7436	7298	8353	7457	6832	5821	6311	5614	6060	5760	6171
AI227096	44	44	44	45	45	44	44	44	45	45	44	44	38	38	38	38	38	38	45	45	45	45	45	45	45	45	45	45	45	45	45	45	45	45	45	45
AI255184	4040	3442	4465	4206	4185	4194	3891	3250	4224	4117	3857	3083	3097	2827	3046	3282	3063	2857	4127	3505	4064	4159	3782	3894	4352	3632	4328	4262	4071	3906	3670	3121	3681	3897	3832	3199
AI255256	346	416	291	361	356	323	129	135	135	158	160	147	202	206	228	212	208	219	176	210	214	263	218	223	276	384	352	367	317	364	256	271	265	282	234	357
AI255644	2721	2600	2468	2636	2707	2799	2290	3041	2343	2377	2460	2550	1770	2787	1809	2053	1847	1962	1462	1646	1342	1390	1435	1447	2490	2802	2465	2444	2729	2563	2800	2935	2590	2792	2815	2595
AI256046	36	36	36	36	36	36	36	36	36	36	36	36	36	36	35	36	36	36	36	36	36	36	37	36	36	36	36	36	36	36	36	36	36	36	35	36
AI256077	49	49	49	49	49	49	49	49	49	49	49	49	47	47	47	47	47	47	48	47	48	47	47	47	50	50	50	50	50	50	49	49	49	49	49	49
AI256288	45	45	45	45	45	45	45	45	46	46	45	45	45	45	45	45	45	46	47	46	47	48	47	47	49	45	45	45	45	45	45	45	45	54	46	45
AI256465	44	44	44	45	44	44	44	44	44	44	44	44	44	44	44	44	46	44	45	44	45	45	44	45	42	42	42	42	42	42	42	42	42	42	41	42
AI256853	2418	2095	1927	2406	2511	2573	1499	955	1606	1684	1732	1405	1632	1806	2032	1895	1392	1253	1833	1353	1752	1924	1847	1512	2167	2142	2267	2217	2456	2342	2170	1296	2351	2323	2383	2140
AI265463	56	51	52	51	51	51	72	85	72	72	72	77	72	73	69	68	69	69	63	61	71	66	62	61	73	64	64	64	67	64	55	55	56	56	55	55
AI265656	95	95	113	94	94	96	75	77	75	75	75	75	78	80	78	79	78	78	78	78	76	78	77	78	78	77	75	76	77	78	89	90	90	89	90	89
AI265721	69	66	66	76	64	66	80	78	76	76	77	82	79	82	88	81	96	107	79	88	80	96	89	79	73	74	74	79	73	75	72	78	74	72	72	71
AI266795	10610	9069	11017	10494	10082	10112	8970	7852	8273	8983	7854	7974	6661	6189	6330	6544	6045	6521	5788	6049	5745	6093	5847	5724	9514	8882	9569	9405	9230	9722	10533	9862	9759	10667	10693	9280
AI266897	45	45	45	45	45	45	45	45	45	45	45	45	47	48	47	47	47	47	46	45	46	45	45	46	45	45	46	45	46	45	45	45	45	45	45	45
AI266910	10465	9585	10320	11223	10703	9700	7526	6783	7532	7506	7539	7036	5182	4393	5171	5066	5214	5114	5906	5042	5826	5466	5546	5482	10860	9417	10394	10595	10459	9852	9093	7718	8538	8713	8706	8192
AI266964	1769	1482	1804	1576	1621	1646	1835	1274	1733	1670	1479	1391	1877	1512	1618	1588	1458	1637	2114	1721	2083	2026	1774	1673	1959	1400	1936	1908	1748	1698	1788	1607	1772	1671	1883	1515
AI267048	86	83	88	83	83	84	80	78	87	81	86	80	62	62	62	62	62	62	82	86	83	83	82	81	88	89	86	91	88	89	84	82	83	83	80	82
AI267092	232	195	200	197	220	193	429	611	463	465	351	327	535	577	518	490	502	515	490	536	459	479	453	408	239	250	223	245	212	233	160	170	230	165	152	161
AI267126	67	67	67	66	73	68	68	69	67	73	67	67	71	86	88	72	67	67	68	68	68	72	79	68	93	88	88	88	88	89	68	72	67	68	70	83
AI267133	50	50	51	50	51	50	51	50	50	50	50	50	51	51	51	51	51	51	51	51	51	51	51	51	50	51	51	51	51	51	52	51	51	51	51	51
AI267139	102	102	108	99	102	103	98	107	99	100	101	106	112	120	111	119	118	118	106	107	106	111	111	108	99	99	96	95	97	98	95	96	91	95	97	92
AI303435	405	380	332	372	345	485	748	929	509	507	407	587	678	796	765	902	691	814	612	567	644	574	602	583	314	312	269	267	249	272	383	470	428	360	370	384
AI313926	1929	1957	1983	1943	1942	1939	2145	2031	2044	2034	2124	2214	1962	1978	1986	2056	2027	2031	1927	1933	2055	1813	1873	1895	2331	2073	2216	2311	2048	2204	1973	1737	1828	2001	1962	1871
AI314018	51	51	51	51	51	51	51	50	51	51	53	51	51	51	52	51	51	51	51	51	51	55	51	51	52	51	51	51	51	51	51	51	51	51	51	51
AI314028	1636	1673	1792	1503	1460	1536	2768	3117	3056	2717	2807	2938	4351	4119	4216	4386	3494	4571	3767	3489	3685	3690	3557	3648	2076	1965	2034	2033	2014	1997	2001	1963	2103	1916	1888	2007
AI314055	9989	11257	9358	10954	10658	10810	8447	10063	8501	9149	10628	11769	8551	9316	8657	10197	10017	9827	8394	8895	8424	9074	9888	9890	9245	10057	9528	10055	10199	10136	10151	13263	10463	10934	11644	12566
AI314104	57	57	56	58	57	57	61	61	63	65	60	62	59	58	60	67	63	63	62	62	63	61	59	61	59	59	58	59	61	59	57	57	57	57	57	57
AI314167	7782	6060	8493	7825	7485	6946	8485	5535	8184	7896	7557	6982	7184	5177	6944	6584	5679	5696	6728	4504	6367	6504	5797	5505	9618	7643	9145	9550	9791	8781	8199	6419	8107	8021	7602	7007
AI314476	27823	23006	27900	27175	25354	23438	27478	22217	26994	24682	24177	23518	31774	28885	28954	29488	27505	28076	26885	22717	25854	27441	24353	23038	33849	27089	33822	34973	32948	30119	25251	22567	25119	24782	23866	22898
AI314626	5259	5374	5850	5286	5240	5339	3733	4114	4069	3687	3918	4162	4205	4046	4360	4411	3664	4469	4836	4548	4757	4627	4930	4700	5938	5880	5631	5525	5814	5454	4988	5323	5342	5294	5509	5537
AI314694	75	75	75	74	74	75	72	72	72	72	72	72	73	73	73	74	73	73	73	72	73	73	73	73	75	76	76	76	76	77	75	75	74	75	75	75
AI314709	172	207	126	189	179	151	423	377	326	445	406	365	402	421	438	421	387	406	527	546	692	585	548	591	256	257	232	266	246	272	261	269	252	253	241	251
AI314891	221	162	214	228	227	190	369	154	378	330	348	206	214	159	196	216	215	124	249	171	255	249	216	188	277	182	233	240	215	242	222	87	251	223	243	225
AI314898	2605	2344	2522	2418	2448	2401	2643	2615	2478	2581	2455	2793	2648	2540	2454	2634	2489	2540	2439	2228	2311	2427	2341	2294	3664	3041	3155	3322	3282	3031	2578	2675	2572	2508	2576	2426
AI314927	153	135	143	137	142	173	193	156	172	205	163	158	194	148	151	164	144	168	201	150	202	187	163	202	149	93	119	114	120	114	232	205	250	247	275	241
AI314969	44	44	44	44	44	44	46	44	44	44	44	44	44	44	44	45	45	44	45	44	45	45	45	45	44	44	45	44	45	44	44	44	44	44	44	44
AI315015	67	67	68	66	67	67	70	71	70	70	71	71	68	68	68	69	69	68	68	68	68	69	69	68	71	72	71	71	71	72	70	70	69	70	71	70
AI315031	19116	16800	19804	19716	18520	17840	11726	11191	12971	11460	11966	12616	12870	12378	12639	12918	12156	12537	12298	11480	12444	12807	12378	12462	19927	19366	19381	19724	20095	19333	15956	14435	14618	14277	15290	14927
AI315089	79	79	81	79	79	79	85	90	86	86	86	88	89	93	91	93	93	91	86	86	87	87	88	87	86	87	86	85	87	87	86	85	84	85	86	84
AI315206	39	39	39	41	39	39	39	38	40	39	38	39	39	39	40	39	39	39	39	39	39	39	39	39	40	40	39	39	39	39	39	41	39	39	39	39
AI315285	46	46	46	46	46	46	45	45	45	45	45	45	46	46	46	46	46	46	46	46	46	46	46	46	45	46	46	46	46	46	45	46	45	45	45	45
AI315333	36	36	36	36	36	36	36	36	36	38	36	36	36	41	36	37	36	36	36	36	36	36	36	36	36	36	39	36	36	36	36	36	36	36	36	36
AI315336	71	71	75	71	71	72	77	75	77	76	76	74	64	64	63	64	69	63	63	63	64	63	64	66	74	73	73	72	73	72	71	71	71	71	71	75
AI315376	54	54	56	54	54	54	56	54	54	54	54	54	56	57	57	57	57	57	55	55	57	55	55	55	57	57	58	57	57	59	57	55	55	55	55	59
AI315673	63	77	63	64	67	64	61	103	60	58	61	121	69	70	70	70	75	70	56	65	55	55	56	62	54	54	54	54	54	54	55	55	55	55	61	55
AI315686	56	56	58	58	55	56	45	46	46	45	45	46	46	46	46	47	47	47	47	47	47	47	47	47	47	46	45	46	46	47	64	64	64	65	64	63
AI315692	64	64	74	66	67	66	64	63	67	64	67	68	85	84	80	86	84	85	63	64	58	59	60	60	103	103	94	101	98	102	68	65	64	64	64	64
AI315703	47	47	47	46	47	47	44	43	44	44	44	44	44	44	44	44	44	44	44	44	44	44	44	44	44	44	44	44	44	44	51	51	51	51	51	51
AI316502	28769	25053	30251	28832	28291	26868	22533	19769	22310	20909	21298	21153	20929	20082	20013	20322	20187	19831	24814	23307	24286	24420	23330	22419	23669	21461	23209	22912	22893	22511	28538	26435	26707	27238	26302	25670
AI316747	7055	6499	7530	6662	7053	7110	5076	5165	5158	4783	5282	5777	7750	7462	7953	8057	8478	7556	7536	5558	7408	7770	6825	6554	11076	9489	10874	10888	10855	10167	7364	6224	7023	6897	7263	7171
AI317200	40	40	40	40	40	40	44	46	44	46	44	44	40	40	41	40	40	40	41	41	41	45	41	41	41	40	41	41	41	41	40	41	40	40	40	40
AI317241	1619	1876	1780	1968	1495	1704	1618	1666	1624	1676	1594	1692	3164	3321	3066	3086	3383	3239	2735	3173	2837	2942	2745	2905	1890	1745	1799	1709	1698	1872	1757	1867	1787	1726	1719	1804
AI317339	65	65	65	64	64	65	65	67	66	65	66	65	66	67	66	67	67	67	65	65	65	65	65	65	65	66	65	65	65	65	65	65	64	65	65	64
AI323288	62	57	57	56	56	57	56	57	56	57	56	60	57	57	57	57	57	58	57	57	57	57	57	57	57	57	57	57	57	57	57	56	56	57	56	56
AI323293	27	27	27	27	27	27	27	27	27	27	27	27	27	27	27	27	27	27	27	26	27	27	26	27	27	27	27	27	27	27	27	27	27	27	27	27
AI323358	55	55	55	55	54	55	53	53	54	53	53	54	54	54	54	56	54	54	54	54	54	54	54	55	54	54	54	54	54	54	54	58	53	54	53	53
AI323359	57594	52777	60213	60461	57077	55981	49160	44763	50305	47437	49017	47346	69070	64303	63899	63830	61822	62185	57365	53881	56182	56661	54313	51560	47816	43552	46924	47122	45926	43235	56363	55829	54856	55913	56229	54902
AI323426	153	149	156	146	159	150	117	97	108	112	103	107	40	38	37	38	38	38	92	79	91	87	84	78	224	195	215	213	217	220	244	215	251	240	248	223
AI323434	48	49	49	49	49	49	48	48	49	48	48	48	49	49	49	49	49	49	49	49	49	49	49	49	49	49	49	49	49	49	49	49	49	49	48	48
AI323439	1190	453	1220	1085	935	1067	79	75	79	78	89	72	54	55	54	55	54	54	65	70	65	64	71	65	643	717	685	568	681	612	402	569	381	522	431	501
AI323506	96	85	76	85	108	81	56	56	67	61	77	57	58	58	65	58	58	58	76	55	67	61	57	58	89	106	92	103	105	91	72	67	84	71	67	86
AI323512	59	59	59	59	59	61	59	59	59	59	59	59	60	60	61	60	60	60	60	60	60	60	60	60	60	59	59	60	59	59	55	55	55	55	56	55
AI323528	1019	10836	1123	1732	3077	4983	1242	19074	2145	6516	9567	13450	632	10199	1251	2615	10944	8298	694	12409	888	2670	6917	8063	927	4679	879	984	2502	3442	716	16620	1348	3489	6303	8266
AI323543	17157	15353	17601	17004	15353	15637	17555	15992	16541	16494	16220	15342	18172	19251	16963	17404	17222	17425	17296	17115	16757	17326	16358	15697	18245	15845	18416	17344	17808	16267	16100	16251	15850	16190	16307	16208
AI323545	1127	1174	1071	972	1075	1038	1364	1367	1332	1539	1360	1333	1375	1279	1082	1115	1208	1202	1179	1045	1038	1150	1104	960	1210	1167	1194	1141	1329	1207	1086	894	901	985	917	927
AI323550	5317	24091	5326	7750	11454	15394	4103	19902	5814	10878	13604	18744	2905	11257	5041	9547	13705	13840	2229	10776	2958	6523	10924	10530	4361	19223	3944	4999	6709	12162	4136	20667	6178	9951	14814	16499
AI323572	49	49	49	49	49	49	49	48	49	49	49	49	49	49	50	49	49	49	49	49	49	49	49	49	49	49	49	49	49	49	49	49	49	49	49	49
AI323605	85	84	68	79	86	80	59	52	62	50	53	52	57	55	58	55	54	56	82	78	87	87	76	88	90	90	92	95	91	90	96	97	96	97	94	100
AI323624	145	350	149	156	147	155	178	1504	212	167	226	351	407	1032	382	365	568	609	324	972	368	326	324	482	112	242	123	113	114	124	161	582	177	193	165	197
AI323642	57	57	58	57	57	57	57	58	58	57	57	60	60	62	60	60	60	61	61	62	61	60	61	66	63	62	60	61	61	61	63	63	63	62	66	64
AI323685	5149	4878	5284	5168	4992	5209	7127	6761	6787	6847	6623	6389	7249	7234	7086	7135	6612	6824	6103	6245	6132	6092	5623	5642	5308	4838	5197	5104	5321	5268	5320	5174	5190	5306	5064	4709
AI323758	1249	1173	1460	1387	1323	1228	2039	1425	2167	1911	1703	1508	1488	1229	1488	1264	1472	1336	1789	1615	1804	1666	1395	1668	1484	1339	1371	1449	1386	1351	1658	1531	1691	1428	1335	1480
AI323780	78	78	79	79	77	84	82	77	81	81	80	83	88	87	94	89	87	107	105	103	105	117	105	117	87	94	85	85	99	89	82	69	93	70	77	77
AI323976	39	39	39	39	39	39	39	39	39	39	39	39	40	41	40	39	39	39	40	39	39	39	39	39	39	39	39	39	39	39	39	39	39	39	39	39
AI324033	70	70	69	69	70	70	57	57	57	56	57	57	89	86	87	87	86	87	58	58	60	60	58	58	59	59	59	59	59	59	56	55	56	56	55	56
AI324119	58	58	58	59	58	58	58	59	58	57	58	58	59	60	59	59	58	59	58	60	58	58	59	59	58	59	59	58	58	59	58	58	58	58	58	58
AI324124	87	86	89	83	85	87	90	93	89	90	92	92	95	98	98	99	98	98	87	88	87	89	89	89	87	89	87	87	87	89	86	87	84	85	88	87
AI324154	98	98	93	126	101	101	84	90	92	100	92	93	86	78	78	78	78	88	88	77	99	100	77	80	105	106	112	106	129	107	105	90	131	125	103	109
AI324734	63	61	61	60	61	61	75	80	74	77	74	74	66	86	67	65	68	65	63	64	81	63	63	69	67	64	64	64	69	66	66	69	65	67	65	65
AI324894	6604	6898	7178	6448	6509	6461	7675	7166	7693	8104	7397	7159	6573	6325	6235	6638	6703	6561	7511	7344	7175	7065	7172	7400	7665	6782	7324	7309	7087	7325	7282	6780	6984	7337	7205	6709
AI324936	161278	160702	149493	160478	161738	154903	166823	153019	163014	161715	162988	163728	167071	160976	172093	164394	162720	163713	176299	167206	178179	171828	165087	169314	183971	177713	178177	186907	183292	177316	170224	159946	163168	162100	148313	158667
AI324972	161	175	161	177	159	173	169	177	180	155	212	164	150	140	139	141	158	142	134	143	166	151	146	148	174	164	162	151	154	153	222	219	191	202	214	214
AI324988	29242	30514	29506	28597	30095	29015	36511	26683	34766	35001	31705	31825	45756	38383	44229	41855	39213	42668	48005	41663	46901	47443	43774	43096	26438	23094	25299	24066	25704	25343	32162	28156	32737	30467	29963	30529
AI325112	862	752	821	880	1043	927	223	246	226	240	302	265	395	378	435	405	328	434	552	580	546	570	541	594	646	730	619	709	671	685	521	588	597	600	620	569
AI325144	4187	3559	4014	3922	3539	3452	4350	3281	4253	4412	4203	3607	5153	4376	5101	5183	4512	4663	4867	4004	5049	4599	4500	4324	4197	3767	4340	4171	4284	3873	3855	3261	3787	3703	3680	3468
AI325146	15200	14068	15127	14369	14261	14023	20994	19533	20887	19764	18257	19496	36937	36329	37904	36743	33043	36193	31524	31224	32539	31336	29401	30828	19191	16788	18830	18690	18205	18428	17419	17681	18151	18057	17295	16676
AI325183	4998	4871	5293	5139	4782	4839	4403	4932	4568	4475	4925	5021	3325	3236	3310	3586	3584	3408	3800	3569	3636	3900	3719	3812	6258	5483	5837	5858	5285	5459	5049	5575	5154	4799	4880	4836
AI325255	53	53	53	53	54	53	53	53	53	53	60	53	53	53	53	54	53	53	54	54	53	54	53	54	55	55	56	57	55	55	56	56	56	56	59	56
AI325341	33	33	33	33	33	33	33	33	33	33	33	33	33	33	33	33	33	33	33	33	33	33	33	33	33	33	33	33	33	33	33	33	33	33	33	33
AI325350	61	61	61	61	61	61	61	61	60	60	61	61	61	61	61	62	61	61	61	61	61	62	61	61	61	61	61	61	61	61	61	61	61	61	61	61
AI326034	125	123	132	118	115	122	128	143	126	127	129	135	158	164	155	165	162	162	128	137	131	138	137	134	126	134	119	122	123	125	119	126	114	120	123	119
AI326092	56	56	56	56	56	56	56	56	56	56	56	56	56	57	56	57	57	57	57	57	57	57	57	57	56	57	57	57	57	57	57	56	57	56	56	56
AI326108	1408	1120	1220	1488	1415	1341	1081	1207	1176	1213	1028	876	1335	1109	1439	1385	1341	1279	879	1068	973	1008	885	1024	961	860	977	844	835	1088	463	471	541	460	485	463
AI326124	1092	1186	1173	1552	1401	1588	1321	916	1369	1639	2124	1867	606	269	771	686	686	493	858	406	898	889	1129	945	1153	1803	1335	1344	1413	1399	1279	620	1418	1368	1590	1634
AI326167	76	252	77	75	101	79	80	496	103	218	575	894	75	117	84	94	126	82	73	158	97	166	254	197	75	282	73	75	90	138	100	187	102	140	223	339
AI326202	63	64	64	62	63	64	49	50	49	49	49	49	49	49	50	49	50	50	50	50	50	50	50	51	64	64	64	64	64	64	64	63	63	63	64	64
AI326206	28	28	28	28	28	28	28	28	28	28	28	28	26	26	26	26	26	26	28	28	28	28	28	28	28	28	28	28	28	28	28	28	28	28	28	28
AI326252	3875	3784	3970	3833	3690	3719	3738	3401	3607	3498	3267	3483	3175	3418	3209	3195	3020	3157	3795	3667	3812	3708	3690	3560	3948	3493	3850	3751	3749	3418	3586	3546	3726	3575	3502	3433
AI326272	933	843	900	1060	989	865	633	408	681	695	720	619	216	187	248	256	271	298	665	884	780	764	688	790	775	722	761	806	813	785	1156	876	1118	1159	1025	1002
AI326285	51	51	51	51	51	51	51	51	51	51	51	51	51	51	51	52	51	51	52	51	52	52	52	52	51	51	51	51	51	51	51	51	51	51	51	51
AI326320	2320	2098	2773	2204	2206	2229	2152	1655	2124	1927	1961	1883	2438	1978	2127	1991	2006	2055	2237	1609	1930	2211	1896	1630	3427	2512	3404	3372	3212	2825	2589	2073	2261	2396	2213	2162
AI326328	60	61	61	60	60	60	60	60	60	60	62	60	61	62	61	61	61	63	61	61	61	63	61	63	62	61	61	61	61	62	61	60	61	61	63	60
AI326356	52	52	52	52	52	52	49	49	49	49	49	49	50	50	50	50	50	50	50	50	50	50	51	50	53	53	53	53	53	53	50	49	50	49	49	49
AI326372	48	48	48	48	48	48	48	47	48	48	48	48	48	48	48	48	48	48	48	48	48	48	48	48	48	48	48	48	48	48	48	48	48	48	48	48
AI326418	312	945	335	314	318	444	218	1734	291	334	440	798	230	657	232	229	351	368	191	633	149	187	280	289	320	945	372	328	380	459	322	898	262	298	305	435
AI326423	6297	6629	5628	6403	5923	6069	3365	3724	3450	3304	3497	3546	4024	3615	3617	3559	4512	3897	5218	5026	4648	5282	5257	4824	4869	5131	4863	4838	4753	5405	5444	4866	5199	4416	4898	4698
AI326425	316	393	224	265	268	294	158	459	183	226	258	260	128	169	132	128	162	207	137	308	142	160	163	199	135	324	195	189	203	196	244	339	238	223	263	341
AI326469	46	46	47	47	47	47	46	46	47	47	49	61	53	47	47	47	45	49	47	47	47	47	47	51	47	47	47	47	46	47	47	49	46	46	47	46
AI326478	4565	3712	4546	4190	4265	3959	4634	3726	4423	4586	3942	3657	2648	2604	2502	2586	2630	2319	2303	1933	2272	2176	2075	1962	4023	3782	4256	4172	4181	3939	4467	4090	4556	4448	4209	4159
AI326546	91	89	93	88	87	90	88	94	87	87	89	92	93	96	93	98	96	98	90	91	90	93	92	92	90	92	91	89	89	91	89	89	88	89	90	90
AI326876	31	31	31	31	31	31	31	31	31	31	31	31	31	31	31	31	31	31	31	31	31	31	31	31	32	32	32	32	32	32	32	31	32	31	31	31
AI326880	4572	15777	4701	5618	6399	7666	4608	19118	5194	5207	7933	10755	3890	15337	4244	5108	12804	9237	4692	17472	4243	4939	8861	9078	5639	10371	5958	6508	6508	7711	4923	18545	4866	5127	6065	9584
AI326893	1168	756	1374	1052	989	882	887	535	869	706	592	618	768	647	755	609	613	486	827	549	792	713	562	567	1467	827	1211	1318	1184	1054	1083	820	964	902	872	758
AI326956	79	79	80	76	78	79	88	79	77	77	79	79	79	81	79	83	82	82	78	79	79	79	80	79	79	82	80	80	80	83	77	77	76	77	80	76
AI326975	67	67	71	67	67	67	64	66	65	65	65	65	68	68	68	68	68	68	68	67	68	68	68	68	68	69	68	68	69	69	67	66	67	67	67	67
AI326984	50	50	50	50	50	50	45	45	45	45	45	45	47	46	47	47	46	47	50	50	50	50	50	50	47	47	47	47	47	47	50	50	50	50	50	50
AI327005	2527	2167	2291	2425	2266	2052	1780	1701	1752	1909	1766	1839	2587	2548	2564	2349	2166	2541	2678	2475	2856	2559	2180	2426	2470	2041	2356	2384	2476	2061	2328	2393	2458	2283	2281	2247
AI327006	59	59	59	58	59	59	65	65	65	65	65	66	67	67	67	67	70	67	66	66	66	66	66	66	59	60	59	59	59	60	66	66	65	66	66	66
AI327023	6470	5726	6562	6269	6023	6613	7800	6508	7287	7259	6773	6848	6582	6390	6809	6281	5547	6423	5107	4816	5406	5264	4938	5027	6591	5892	5823	6129	5781	5928	6141	5766	6366	6199	5871	5954
AI327038	875	815	672	849	904	862	1748	1320	1473	1358	1292	963	2186	2066	2329	2229	2189	2194	1635	1667	1807	1779	1626	1661	769	786	763	585	662	724	725	712	808	687	763	766
AI327078	11363	10246	12102	11272	10571	10576	43050	31078	41052	38403	38841	36665	44630	35525	40875	41932	39019	39580	12563	9543	12000	11902	11113	10460	12672	10461	12785	12361	11807	11397	9313	8138	9194	8681	10431	8438
AI327318	206	210	232	195	209	212	162	173	184	208	192	220	185	203	196	205	207	193	146	161	148	167	152	169	131	147	140	131	149	147	154	166	165	159	199	187
AI327345	54	54	54	55	55	55	54	54	55	54	54	54	55	57	55	55	55	55	55	55	55	55	55	55	55	55	55	55	55	57	55	55	55	55	54	55
AI327364	52	50	50	51	49	50	50	50	51	52	50	51	52	51	51	51	51	51	52	63	52	51	56	51	71	68	70	72	70	70	50	50	50	51	58	51
AI327383	114	135	124	102	118	110	154	135	135	119	119	126	122	163	117	120	118	120	115	128	123	117	128	119	112	107	114	104	113	110	97	102	97	98	101	97
AI327392	10767	9594	10741	11090	10556	9939	10691	9263	10742	9233	10228	10330	11878	11388	12013	11355	11421	11815	11351	10315	11724	11461	11026	10303	9513	8544	9035	9569	9387	8723	11400	10106	11010	10705	9956	10193
AI385482	1538	3844	1387	1378	1217	1462	1349	16935	1192	1553	2424	4940	1657	7523	1748	1897	5090	4505	1558	11650	1827	1760	3284	3782	1112	2252	1016	1065	1003	1190	1339	6535	1233	1320	1307	1835
AI385532	60	56	59	80	60	65	150	223	133	165	187	191	170	302	167	176	169	198	77	167	78	72	96	113	86	100	87	91	91	86	75	77	75	88	70	87
AI385540	42	42	42	42	42	42	42	42	42	42	42	42	42	42	42	42	42	42	44	44	44	44	44	44	42	42	42	42	42	42	42	42	42	42	42	42
AI385584	74	74	76	73	74	75	75	76	74	74	75	75	75	78	79	78	78	77	75	76	76	76	77	77	75	76	75	75	75	76	75	75	75	75	75	76
AI385586	3000	2791	3144	2888	2764	2768	3170	3175	3177	3166	3175	2954	2861	2675	2953	2800	2661	2528	2546	2209	2346	2445	2348	2312	2472	2466	2549	2583	2585	2613	3318	3198	3226	3176	3793	3054
AI385617	66	66	67	66	66	67	67	67	66	66	67	67	70	71	70	71	71	72	70	71	70	71	71	70	67	68	68	67	67	68	67	66	66	67	67	66
AI385618	42	42	42	42	42	42	42	42	42	42	42	42	42	42	42	42	42	42	42	42	42	42	42	42	42	42	42	42	42	42	43	43	43	43	42	43
AI385669	36	36	36	36	36	36	36	37	36	36	36	36	36	36	36	36	36	36	36	36	36	36	37	36	38	38	38	38	38	38	36	36	36	36	36	36
AI385733	149	147	157	132	155	141	104	145	110	105	117	129	75	68	70	68	67	67	101	91	95	94	92	93	93	93	99	95	93	100	175	184	166	180	185	184
AI385771	3911	6347	4079	4497	4480	4949	4707	6899	4918	5855	6276	6617	5908	7380	6153	7325	9218	7852	5992	8310	6142	6764	8419	8294	3742	4914	3766	3755	3753	4094	5032	6540	5078	5362	5577	6126
AI385992	47	47	47	47	47	47	48	48	49	48	48	48	49	49	49	49	49	49	46	45	46	46	45	46	42	42	42	42	42	42	43	43	43	43	43	43
AI391218	13220	12752	13074	12775	13247	12799	15099	13591	15008	14767	14935	13442	11837	10250	12070	10651	10763	10904	12271	9948	11504	10898	10402	11066	10340	10977	11593	10874	11807	10943	12671	11546	12589	12328	11861	12025
AI413098	4499	4674	4746	4420	4713	4811	4625	3397	4144	4001	3732	3825	3370	3022	3339	3027	3174	3150	3772	3300	3597	3570	3460	3569	4114	3651	3820	4055	4045	4148	4453	4076	4267	4327	4520	3872
AI413154	35	35	35	35	35	35	34	33	34	33	34	34	34	34	34	34	34	34	34	34	34	34	34	34	34	34	34	34	34	34	34	34	34	34	34	34
AI413223	49	66	49	50	53	49	175	191	197	225	235	231	769	805	778	677	630	488	625	443	616	756	715	531	79	75	90	95	99	71	108	86	75	80	74	80
AI413233	47	47	47	47	47	47	48	48	48	48	48	48	47	50	48	47	47	47	48	47	48	48	48	47	47	47	47	47	47	47	47	47	47	47	47	47
AI413236	330	334	355	377	325	386	218	203	227	236	252	232	327	335	323	334	313	348	296	340	345	365	305	336	374	334	340	322	330	356	362	376	389	451	377	309
AI413247	76	72	73	73	72	73	81	82	82	82	82	82	85	86	87	87	87	88	75	74	75	74	75	75	73	74	73	74	74	75	73	73	73	73	72	73
AI413361	115	121	103	129	106	106	149	125	160	145	179	147	149	129	126	118	119	124	137	146	131	129	129	152	109	107	126	113	112	106	124	121	147	109	97	144
AI413389	50	50	50	50	50	50	51	51	50	50	50	50	51	51	51	51	51	51	51	51	51	51	51	51	51	51	51	51	51	51	51	50	51	50	53	50
AI413460	214	228	226	208	223	225	349	360	342	354	344	350	372	423	374	411	370	407	320	335	300	313	324	316	229	233	204	213	215	205	290	295	284	308	311	292
AI413502	68	69	69	68	68	70	68	78	68	68	67	70	68	77	69	68	68	69	59	59	59	59	60	59	60	63	62	57	61	67	79	116	69	73	79	74
AI413530	64	64	63	64	64	64	87	83	87	88	87	90	71	70	71	70	71	70	43	43	43	43	43	44	57	57	57	56	63	56	43	43	43	43	43	43
AI413680	208683	228436	205637	215210	228913	223491	225780	225486	226055	225592	224683	218623	223832	216583	230649	209140	226981	217369	222700	191096	208283	193264	196965	194138	216425	224639	218011	229251	221419	214134	215388	196058	219876	212017	185717	208463
AI413696	126	129	141	132	128	123	121	127	121	125	124	127	168	205	174	177	170	185	115	136	116	117	117	114	127	128	125	125	126	129	87	90	86	84	84	85
AI413722	44	44	44	58	44	45	149	177	139	164	154	157	156	158	149	154	129	168	71	77	86	71	65	68	44	47	50	44	44	41	59	58	61	59	59	56
AI413817	50	50	50	50	50	50	50	50	50	50	50	50	50	50	50	50	50	50	50	50	50	50	50	50	53	53	53	53	53	53	50	50	50	50	50	50
AI413838	57	57	57	56	56	57	57	58	57	56	57	57	57	57	57	58	57	57	57	57	57	58	58	57	58	58	58	58	58	59	57	57	57	57	57	57
AI413840	61	59	59	59	59	59	50	50	50	50	50	50	58	59	59	58	58	58	47	47	47	47	47	47	51	52	52	52	52	52	47	46	46	47	47	47
AI413918	58	58	58	58	58	58	58	58	58	57	58	58	55	56	56	56	56	56	58	58	59	59	58	58	58	59	58	58	58	59	58	58	58	58	58	58
AI413999	42	42	42	42	42	42	41	41	41	41	41	41	40	40	40	40	40	40	40	39	40	39	39	39	41	41	41	41	41	41	42	42	42	42	42	42
AI414004	50	50	49	50	49	50	43	39	40	39	41	39	36	36	36	36	36	36	44	43	44	43	42	43	45	43	44	43	43	43	44	44	47	42	44	42
AI414041	51	51	51	51	51	51	55	55	55	55	55	55	49	49	49	49	49	49	56	57	56	56	55	56	55	56	56	55	55	55	55	58	55	55	55	55
AI414330	44	44	44	44	44	44	53	53	53	53	53	54	54	54	54	53	53	54	53	53	53	54	53	53	53	53	53	54	54	53	53	54	54	54	53	53
AI414399	50	50	50	50	50	50	50	51	50	50	50	50	51	51	51	53	51	51	53	53	53	53	52	52	53	53	53	53	53	53	50	50	50	50	50	50
AI414504	45	44	44	44	44	44	48	48	48	48	48	48	50	51	51	51	51	51	51	50	51	51	51	51	47	47	47	47	47	47	49	61	50	49	49	49
AI414526	53	50	50	50	50	50	80	51	55	51	51	50	51	49	50	49	49	49	61	51	52	51	50	51	52	50	51	60	53	51	51	51	59	51	51	51
AI414736	53	53	54	53	53	54	55	55	54	54	55	55	58	58	58	59	59	58	55	55	56	56	55	56	54	55	55	55	55	55	54	53	53	54	53	53
AI414870	66	66	67	66	65	66	65	64	66	65	65	69	67	66	66	70	67	74	67	67	67	68	66	67	67	66	67	67	66	67	66	65	66	68	69	65
AI414902	48	48	48	48	48	48	48	48	48	48	48	48	48	48	48	48	48	48	48	50	48	48	48	48	48	48	48	48	48	48	50	50	50	50	50	50
AI414989	89301	80771	95555	86969	85590	88119	111776	100946	108309	108723	101363	103678	108934	114340	111681	110521	109101	111696	122461	124272	122315	122401	119060	120325	90436	82399	85108	86899	86715	86367	95781	92202	92374	100979	96116	94825
AI415066	50	50	50	50	51	50	50	50	50	50	50	50	51	51	51	51	51	51	51	51	51	51	51	51	51	50	51	51	51	51	51	50	51	50	50	51
AI415085	40	40	41	40	40	40	38	38	38	38	38	38	40	40	40	40	40	40	38	38	39	39	38	38	39	39	39	39	39	39	38	38	38	38	38	38
AI415136	51451	52057	45269	51762	52851	49753	54294	50783	53010	52753	52207	52587	65522	64270	65896	64437	65703	64912	65241	61470	61845	61177	61603	61212	46521	43917	46747	46649	47749	42197	47561	44380	48129	48176	46593	46467
AI415161	94	86	101	97	99	98	571	673	543	595	554	633	590	646	764	716	528	744	149	186	155	162	166	163	68	58	64	62	62	63	145	164	150	149	149	146
AI415163	39	39	39	39	39	39	35	34	35	35	35	35	33	33	33	33	33	33	33	33	33	33	33	33	35	35	35	35	35	35	38	38	38	38	38	38
AI415173	61	59	58	63	60	59	44	40	44	46	40	41	46	48	44	43	41	41	44	43	47	47	43	44	58	57	58	58	60	57	50	50	51	50	49	50
AI415184	4444	4089	4383	4608	4295	4045	3007	2751	2872	3103	2627	2900	2486	2620	2583	2525	2374	2566	2924	2881	2967	3050	2819	3006	3657	3341	3530	3578	3545	3572	4023	4339	4157	4150	4129	3993
AI415298	45	43	43	43	43	43	41	40	41	41	41	43	41	41	41	41	41	41	36	36	36	36	36	36	40	40	40	40	40	40	42	41	41	41	41	41
AI415324	61	61	63	62	62	61	75	76	68	67	66	68	88	70	71	70	70	70	64	66	64	66	65	65	63	62	62	62	62	62	57	58	56	57	64	57
AI415371	133	120	112	127	126	111	78	75	77	78	80	75	48	48	51	48	48	47	57	58	61	58	58	61	96	103	102	99	96	95	106	93	95	99	94	103
AI415386	61	58	61	58	58	58	99	102	95	101	96	96	116	105	108	109	106	106	59	59	60	61	59	59	58	59	59	59	58	59	58	58	58	58	64	58
AI415469	58	59	60	59	58	59	198	197	137	116	140	155	62	61	60	62	64	62	131	77	106	84	84	87	77	74	71	71	69	72	70	64	65	59	60	62
AI415636	4615	4687	5248	4844	4857	4670	3341	3292	3739	2965	3446	3712	4090	3666	4319	4239	3627	3825	3984	3317	3838	3670	3660	3562	5005	4637	5111	5155	5248	4719	4579	4388	4293	4174	4438	4579
AI415667	68	66	66	66	67	67	68	66	66	66	66	68	68	68	68	68	68	68	67	67	67	67	68	67	67	67	67	67	67	67	55	54	55	55	54	55
AI415729	73	73	75	73	73	73	72	78	72	71	73	73	74	84	74	75	78	75	74	73	74	80	74	76	74	74	74	76	75	80	72	72	71	76	76	74
AI415730	73	72	73	73	73	73	66	66	68	67	66	67	67	73	68	69	69	69	73	70	69	70	80	69	69	68	67	67	67	68	84	73	75	74	72	74
AI415741	43	43	43	43	43	43	43	43	43	43	45	43	44	44	44	44	44	44	44	44	44	44	43	44	43	45	44	44	44	44	43	43	43	43	43	43
AI425726	62	62	62	61	61	62	62	62	62	62	62	62	63	63	63	63	63	63	63	62	63	63	63	63	62	63	62	62	63	63	62	62	62	62	62	62
AI425735	47	47	48	47	47	46	55	54	55	55	55	55	53	53	53	53	53	53	55	55	55	56	55	55	51	51	52	51	51	52	55	55	55	56	54	55
AI425983	48	48	48	48	48	48	51	51	52	50	50	51	53	52	53	53	54	53	48	48	48	48	48	48	48	49	48	48	49	49	48	48	48	48	48	48
AI426026	48	48	48	48	48	48	49	52	49	49	50	49	49	50	50	48	47	47	56	56	55	56	56	57	60	60	59	61	61	62	54	54	54	54	56	52
AI426148	58	57	57	58	57	58	57	58	57	57	57	58	59	58	59	59	60	58	58	58	58	58	58	58	58	58	58	58	58	58	58	58	58	58	58	58
AI426164	46	46	46	46	46	46	45	45	45	45	45	46	46	50	46	46	46	46	48	46	46	49	46	46	46	46	46	46	46	46	46	45	46	45	45	45
AI426175	1616	1341	1559	1407	1406	1383	1657	1307	1557	1807	1477	1418	1001	865	977	850	861	997	944	870	1113	1088	968	985	1576	1453	1509	1577	1504	1540	1424	1549	1567	1547	1757	1463
AI426237	61	61	61	61	61	61	61	61	61	61	61	63	62	62	62	63	62	63	62	62	63	62	62	62	61	62	62	61	62	63	62	61	62	62	61	62
AI426339	160	156	193	147	150	151	131	146	128	132	134	146	187	195	185	204	197	190	157	161	160	167	166	163	168	157	149	161	156	156	147	157	148	146	164	146
AI426376	11113	10783	10975	14481	12833	12667	11855	7054	17197	10048	10731	13002	8700	6346	10909	9100	7542	8292	11489	5479	12315	8167	11423	9111	11601	11147	11281	14061	13875	11984	16725	19712	20180	16460	19705	21557
AI426427	33	32	33	33	33	33	34	34	34	34	34	34	34	34	34	34	34	34	33	33	33	33	33	33	33	33	33	33	33	33	34	34	34	34	34	34
AI426503	62	62	62	62	63	63	69	68	71	69	70	68	56	56	56	56	56	58	66	66	65	66	66	65	71	71	71	71	71	70	65	65	65	65	65	65
AI426506	65	65	65	66	66	66	57	56	57	57	58	57	48	48	48	51	48	48	34	34	34	34	34	34	53	54	53	52	55	54	35	35	37	35	35	35
AI426517	85	94	76	76	75	75	91	97	85	85	82	84	139	169	114	121	177	136	106	129	107	101	102	119	87	84	85	78	77	76	81	98	77	80	80	81
AI426778	55	55	55	55	55	55	55	54	55	55	55	55	57	57	57	65	56	57	57	57	57	58	57	57	55	55	55	55	55	55	55	55	55	55	55	55
AI426862	1635	1820	1758	1735	1542	1649	1664	1425	1598	1537	1611	1512	1367	1155	1344	1311	1534	1323	2081	1632	1881	1772	1698	1829	1549	1591	1613	1497	1470	1534	2093	1874	2039	1928	1941	1954
AI426880	62	62	62	65	62	61	71	88	74	71	72	73	72	72	72	72	82	73	72	80	70	71	72	82	44	45	44	44	44	44	55	55	55	55	55	55
AI426909	68	66	66	65	66	66	63	65	64	70	64	64	60	61	72	69	63	63	69	75	68	67	68	67	66	66	69	72	66	66	66	66	66	66	65	67
AI426973	377	738	506	389	546	525	326	368	380	347	560	523	188	219	186	235	228	214	272	320	265	336	482	418	499	744	592	600	607	638	570	617	604	528	618	595
AI427073	50	48	48	48	48	48	63	50	50	50	50	50	69	66	62	62	61	67	48	48	48	49	48	48	51	50	51	51	55	51	50	51	50	50	50	53
AI427465	42	42	42	42	42	42	39	39	39	39	39	39	39	39	39	39	39	39	39	39	39	39	39	39	39	39	39	39	39	39	39	39	39	39	39	39
AI427540	41	41	41	41	41	41	41	41	41	41	41	41	41	42	41	42	42	41	42	41	42	42	42	41	42	42	42	42	42	42	41	41	41	41	41	41
AI427549	80	80	81	80	79	80	117	128	115	116	117	121	138	142	140	143	141	147	78	78	78	79	79	79	74	74	74	74	74	76	85	86	85	85	84	85
AI427602	905	866	760	877	1108	840	558	380	556	410	463	423	290	315	314	257	339	228	476	393	419	413	436	385	619	608	674	614	642	645	898	651	799	803	683	692
AI427762	50	50	50	50	50	50	50	49	50	51	51	51	44	46	45	50	45	44	50	50	50	50	52	50	44	45	45	45	45	45	45	45	47	45	47	45
AI427778	350	345	389	442	436	490	892	743	776	927	787	705	848	853	813	874	721	905	761	976	950	945	919	868	132	242	244	182	220	256	339	382	319	400	321	410
AI427781	52	52	52	52	52	52	52	52	52	52	52	52	52	52	52	52	52	52	49	48	49	49	48	49	48	48	48	48	48	48	49	49	49	49	49	49
AI427790	52	52	52	52	52	52	52	52	53	57	52	52	57	57	57	57	57	58	53	53	53	53	54	53	52	53	53	52	53	53	52	52	52	52	52	52
AI427801	91	92	95	88	89	90	93	96	98	98	90	93	94	99	95	100	108	100	92	95	94	100	95	93	98	93	94	91	94	99	92	91	91	90	92	89
AI427806	3593	3122	3780	3538	3474	3223	3175	2542	3201	2854	2919	2828	3609	3465	3613	3299	3076	3322	3562	3178	3551	3503	3149	3106	3805	3206	3598	3703	3718	3409	3915	3313	3673	3690	3304	3451
AI427892	326	299	336	335	319	348	251	237	253	246	264	271	181	162	176	174	181	179	347	353	374	336	409	398	357	346	298	348	346	361	501	443	548	489	451	532
AI427963	74	76	88	73	74	74	69	69	70	69	70	71	74	74	73	73	73	74	72	71	71	71	72	72	76	77	77	77	77	76	80	75	76	76	76	75
AI428054	76	76	75	76	77	78	91	91	94	91	92	92	71	70	70	70	75	70	57	57	57	65	57	57	51	51	51	51	51	52	51	50	51	51	50	52
AI428078	66	67	65	66	75	67	66	69	67	66	68	67	71	68	69	68	72	69	68	70	70	68	69	69	68	73	70	68	69	69	69	68	70	70	68	69
AI428101	31	31	31	31	31	31	31	31	31	31	31	31	31	31	31	31	31	31	31	31	31	31	31	31	31	31	31	31	31	31	31	31	31	31	31	31
AI428125	42	41	41	41	41	41	47	46	47	47	47	47	47	47	47	47	47	47	47	47	47	47	47	47	42	42	42	42	42	42	42	41	41	41	41	41
AI428127	67	66	67	66	66	67	69	68	72	68	68	69	72	73	72	83	73	72	67	67	67	69	68	67	67	68	68	67	67	68	67	66	66	67	67	66
AI428240	89	90	90	89	88	90	89	98	88	90	91	95	105	109	110	114	119	107	104	105	105	109	110	107	81	81	81	81	80	82	90	91	89	89	93	92
AI428254	3841	3566	4054	4044	4187	3752	3069	2427	2827	2823	2600	2669	3258	2225	3191	3176	2979	2927	2848	2313	2822	3126	2943	3171	3567	3191	3507	3549	3206	3697	2922	2504	3043	2786	2891	2515
AI428811	113	103	131	119	109	106	124	119	105	102	106	102	130	185	127	131	153	136	124	212	135	113	117	110	87	71	99	91	92	84	126	130	134	109	104	93
AI428839	55	55	55	55	55	55	54	55	54	54	54	54	55	55	55	55	55	55	55	58	55	55	55	55	55	55	55	55	55	55	55	55	55	55	54	55
AI428845	38	38	38	38	38	38	38	38	38	38	38	38	39	39	39	39	39	39	39	38	39	38	38	38	38	39	39	39	39	39	39	38	38	38	38	38
AI428888	49	49	50	49	49	49	50	51	50	50	50	50	47	47	47	47	47	47	47	48	48	47	47	47	51	53	52	52	52	52	52	52	52	51	52	53
AI428898	49	50	49	55	50	50	47	47	48	55	47	47	48	51	47	47	47	47	49	52	48	49	48	48	58	55	53	54	57	58	56	68	53	59	50	51
AI428930	46	46	46	46	46	46	46	46	46	46	46	46	48	48	48	48	48	48	46	46	46	46	46	46	46	46	46	46	46	46	46	46	46	46	46	46
AI429069	74	74	73	75	75	75	74	76	76	77	75	75	78	78	78	77	77	77	76	76	76	76	83	76	78	78	78	78	78	78	75	76	76	74	75	76
AI429073	66	66	67	65	66	66	70	72	71	71	71	71	83	84	83	85	84	83	73	73	73	74	73	74	66	67	67	67	68	67	70	69	69	69	70	70
AI429170	50	50	50	50	50	50	50	50	50	50	50	49	50	50	50	50	50	50	50	50	50	50	50	50	50	50	50	50	50	50	50	50	50	50	50	50
AI429178	35	35	35	35	35	35	36	37	36	36	36	36	37	37	37	37	38	37	39	39	39	39	39	39	36	36	36	36	36	36	36	36	36	36	36	36
AI429207	962	1035	1012	898	956	977	1234	983	1142	1221	1192	1120	1255	1109	1248	1238	1270	1233	1264	1222	1329	1118	1294	1384	998	986	974	939	1006	1046	1103	971	1280	1259	1191	1188
AI429212	68	65	64	66	65	66	67	64	65	64	64	65	63	64	63	64	64	64	61	61	61	61	61	61	63	63	67	64	63	63	66	74	65	71	65	65
AI429241	58	58	58	59	58	58	58	58	58	62	58	58	59	59	63	60	59	59	60	63	59	63	59	59	59	59	59	59	59	59	59	58	59	59	58	59
AI429259	100	105	140	97	99	101	87	89	89	87	89	89	93	99	108	97	99	105	123	126	119	118	120	125	96	95	93	89	95	93	97	99	103	98	101	95
AI429326	80	79	78	79	80	79	46	45	59	49	45	45	46	46	49	46	47	46	48	47	48	48	48	48	46	47	48	46	47	46	45	45	55	45	45	45
AI429363	70	63	63	64	64	64	52	52	53	54	52	52	53	57	55	53	69	53	59	56	58	68	56	58	53	53	53	53	55	52	53	52	52	52	52	53
AI429418	181	166	151	163	161	193	226	255	225	281	246	298	166	169	132	201	148	197	114	120	114	124	138	126	210	239	215	204	217	314	174	268	202	231	353	260
AI429425	52	51	52	51	51	52	54	54	54	54	54	54	53	53	54	53	53	53	52	52	52	52	52	52	54	54	54	55	55	55	52	51	51	51	51	51
AI429562	603	478	525	584	545	510	168	191	163	161	168	176	135	122	156	136	146	136	161	162	155	169	151	161	376	363	363	344	367	301	427	425	412	397	408	410
AI429565	64	64	64	64	65	65	72	72	71	72	72	72	92	91	90	92	91	92	74	73	74	74	74	75	63	63	63	63	63	63	50	50	50	50	50	50
AI429575	24476	21938	23501	22743	23598	22855	25082	21111	24490	24488	21964	22015	20379	18875	20419	19850	18480	19074	25009	22880	24089	23318	23271	23175	24635	20521	22655	22711	22324	21565	23305	22717	23807	23426	24044	21868
AI429609	49	49	49	48	49	49	66	65	69	66	65	66	56	56	56	67	56	55	49	50	50	50	50	50	50	50	50	50	50	51	49	49	49	49	49	49
AI429635	60	62	64	57	60	59	53	53	53	53	53	53	54	54	55	54	54	56	54	54	57	54	54	54	55	56	56	56	55	57	58	58	59	58	58	58
AI429655	66	66	66	66	66	66	65	65	66	66	65	66	67	67	67	67	67	67	66	66	67	67	67	66	68	66	66	66	66	66	66	66	66	66	65	66
AI429738	81	73	73	74	74	74	68	67	69	68	69	72	85	70	75	89	76	71	57	62	64	65	67	70	67	67	68	67	67	66	67	67	67	68	67	66
AI429745	46	46	46	46	46	46	46	46	46	45	46	46	46	46	46	46	46	46	46	46	46	46	46	46	46	46	46	46	46	46	46	45	46	46	46	46
AI429792	611	644	687	588	556	648	557	594	647	555	589	694	629	556	579	584	553	621	602	558	570	576	593	582	895	940	909	904	857	874	602	679	546	612	605	592
AI430409	51	50	51	48	52	50	43	42	43	43	46	43	51	50	51	51	51	51	63	64	64	66	65	64	51	50	50	50	51	50	70	71	72	70	70	71
AI430424	48	47	46	46	46	48	46	46	47	46	47	46	46	46	47	46	46	48	47	47	47	47	47	53	49	49	50	49	49	48	48	48	47	48	50	47
AI430439	205	206	189	240	264	208	364	243	313	283	249	224	324	275	288	276	257	290	440	373	438	401	417	379	237	207	242	239	200	212	216	231	214	228	291	220
AI430801	461	404	422	378	374	343	479	480	475	408	423	446	288	304	299	270	290	298	319	345	305	356	362	322	509	519	660	564	502	537	463	367	313	357	422	421
AI431061	87	77	82	79	79	76	88	74	84	74	73	73	84	86	102	85	85	89	80	77	77	78	75	76	81	77	79	78	81	77	75	75	76	74	74	75
AI447264	68	78	67	68	68	68	68	68	68	67	68	68	69	70	69	70	70	70	69	69	69	69	71	69	68	69	69	69	69	70	68	68	68	68	68	68
AI447325	269	286	285	286	291	286	283	300	268	313	313	296	281	251	230	250	241	258	229	319	306	299	302	360	190	217	195	185	188	192	317	329	337	313	310	328
AI447329	54	54	58	54	54	54	55	56	55	55	55	55	51	51	51	51	51	51	54	54	54	54	54	54	54	55	55	55	55	55	55	54	54	55	54	55
AI447357	69	69	69	69	68	69	70	70	70	70	70	71	69	70	70	70	69	70	70	69	70	70	70	69	69	69	70	69	69	69	70	69	70	70	69	69
AI447438	59	60	59	59	59	59	54	54	54	54	54	55	55	56	56	56	56	56	55	55	55	55	55	55	54	54	54	54	54	54	54	54	54	54	54	54
AI447525	53	53	52	53	53	53	55	47	54	47	47	48	47	46	47	46	46	47	65	56	58	57	57	58	55	51	51	52	55	51	46	46	47	46	46	46
AI447570	42	42	42	42	42	42	43	41	43	42	42	41	45	44	46	44	44	44	45	42	42	42	42	42	43	42	42	42	42	42	42	41	42	41	41	41
AI447596	1059	914	1081	1047	1000	900	944	821	1253	677	379	378	620	531	469	258	557	388	581	500	495	318	253	319	1580	845	1443	1515	1467	1276	1093	915	921	884	487	508
AI447620	73	72	72	73	76	74	69	67	77	69	68	68	68	68	68	68	69	68	73	73	74	73	74	73	80	77	80	78	78	78	78	77	78	78	76	77
AI447812	69	69	70	70	70	70	78	77	79	80	79	79	74	73	74	73	73	74	71	70	71	70	70	77	86	87	86	86	89	86	70	70	70	69	68	70
AI447822	50	51	51	50	50	51	50	50	50	50	50	51	50	51	50	51	51	51	51	51	51	51	51	51	50	51	51	50	50	51	50	51	50	50	51	50
AI447881	1021	1065	1207	1065	1111	1148	850	688	752	773	778	861	815	699	816	920	639	755	637	535	647	636	630	530	892	812	859	905	1013	961	1232	900	1156	1068	1161	1020
AI447886	65	65	65	66	66	65	63	62	63	64	63	63	42	42	43	45	42	42	66	66	66	66	66	66	57	57	57	57	57	57	65	65	65	65	65	66
AI447935	63	63	64	63	66	65	67	69	69	67	75	87	60	60	61	61	60	63	62	60	70	59	62	62	63	65	64	63	70	64	65	82	65	65	65	64
AI447945	33	33	33	33	33	33	33	33	33	33	33	33	33	33	33	33	33	33	33	33	33	33	33	33	33	33	33	33	33	33	40	42	40	40	39	40
AI448156	64	65	65	63	64	64	57	58	57	57	57	57	61	60	59	60	60	60	64	64	64	64	64	64	60	60	61	60	59	60	89	89	89	90	89	86
AI448238	50	50	50	51	51	51	51	58	51	54	52	56	50	54	52	52	56	52	51	51	51	51	51	50	51	51	51	51	51	51	51	50	50	50	50	50
AI448307	48	48	49	48	48	48	48	48	48	48	48	48	50	50	50	50	50	51	51	50	51	50	50	50	50	50	50	50	50	50	48	48	48	48	48	48
AI448308	66	66	69	66	66	67	66	67	67	66	67	67	67	68	68	68	68	68	67	68	68	68	68	68	67	68	68	67	67	68	67	66	67	67	67	67
AI448322	121	108	111	107	105	111	101	106	108	102	106	122	113	119	125	123	125	116	108	110	108	107	108	111	110	110	111	109	108	111	104	103	105	103	106	101
AI448404	96	97	96	102	103	98	61	69	74	80	73	63	118	117	120	113	122	129	64	74	66	69	63	74	57	65	61	55	61	60	62	70	62	62	61	78
AI448406	50	51	51	51	51	51	54	53	53	54	54	54	57	57	58	58	58	58	55	58	55	55	56	57	54	54	55	54	55	54	68	67	67	68	69	68
AI448485	392	861	469	469	397	443	642	886	578	475	954	1168	628	668	568	553	1325	1077	381	796	416	388	874	813	364	468	378	376	402	366	394	662	389	429	397	487
AI448508	41	41	41	41	41	41	41	41	41	40	40	41	44	41	41	41	41	41	41	40	41	40	41	41	41	41	41	42	41	41	41	40	40	40	40	40
AI448673	45	45	45	45	45	45	45	45	45	45	45	45	45	45	45	45	45	45	45	45	45	45	45	45	45	45	45	45	45	45	45	45	45	45	45	45
AI448729	92	92	96	89	90	92	91	94	90	89	92	93	87	92	91	92	91	90	99	103	124	106	105	104	93	95	93	93	93	96	96	96	92	96	97	95
AI448779	42	42	42	42	42	42	42	42	42	42	42	42	42	42	43	43	42	42	43	43	43	43	43	43	42	42	43	42	43	42	42	42	42	42	42	42
AI448971	49	49	48	49	49	49	48	48	49	48	48	48	49	49	49	49	49	49	49	49	49	49	49	49	49	49	49	49	51	49	48	50	49	49	48	48
AI448973	71	71	71	70	71	71	71	71	71	71	71	71	68	67	67	68	68	68	67	67	67	67	67	67	71	72	72	72	72	72	72	71	71	72	71	71
AI448995	42	40	40	40	41	40	40	39	40	40	39	40	40	40	40	40	39	39	41	41	42	41	41	42	54	53	54	54	56	61	40	40	41	40	45	40
AI449062	2136	1050	2106	1887	1769	1704	2394	1632	2443	1827	1858	1602	1399	985	1308	1106	897	1018	1456	1018	1492	1390	1190	1191	2008	1236	1819	1878	1701	1558	2504	1256	2310	2030	2055	1861
AI449077	56	55	57	55	55	55	63	63	64	63	75	64	54	54	54	54	54	54	54	54	58	54	54	55	56	58	58	57	57	57	54	53	54	54	53	53
AI449084	309	319	415	339	334	321	362	384	328	359	352	380	392	398	346	402	338	361	241	290	227	285	245	211	204	208	210	221	228	225	170	218	215	207	198	222
AI449122	84	85	87	82	82	85	83	85	83	83	84	85	84	87	85	93	87	87	83	85	85	87	85	85	91	95	93	91	97	96	90	90	88	91	92	89
AI449126	789	420	755	845	764	743	480	92	490	473	309	191	252	79	270	203	121	184	430	159	388	315	200	197	520	373	541	579	623	600	627	313	618	617	534	456
AI449132	44	44	44	44	44	44	44	44	46	44	44	44	44	44	44	44	44	44	44	45	44	44	44	44	44	44	44	44	44	44	44	44	44	44	43	44
AI449210	50	50	50	50	50	50	50	50	50	50	50	50	50	50	50	50	50	50	50	50	51	51	52	51	50	50	50	50	50	50	50	50	50	50	50	50
AI449267	28	28	28	28	28	28	28	28	28	28	28	28	28	28	28	28	28	28	28	28	28	28	28	28	28	28	28	28	28	28	28	28	28	28	28	28
AI449329	55	55	57	55	56	56	56	55	56	56	56	56	57	56	57	56	56	56	56	56	56	56	57	56	56	56	56	56	56	56	56	56	56	56	56	56
AI449409	59	59	59	58	58	59	58	58	59	59	58	59	60	59	60	59	59	60	67	66	67	66	66	66	60	59	59	59	59	59	59	62	59	59	58	59
AI449439	69	62	64	62	62	62	72	66	65	66	67	66	95	95	94	106	97	94	68	66	67	71	68	79	66	67	68	66	71	70	72	65	65	66	65	66
AI449440	50	50	50	49	49	50	46	46	46	46	46	46	46	46	46	46	46	46	50	51	51	51	51	51	49	50	50	50	50	50	57	56	57	57	56	56
AI449447	62	67	63	62	62	62	62	61	66	64	62	66	63	63	66	63	63	64	75	73	85	75	74	79	63	64	63	63	63	65	72	66	67	66	67	66
AI449520	45	45	45	45	45	45	46	46	46	46	46	46	46	46	46	46	46	46	47	48	47	47	47	47	45	46	46	46	46	46	45	45	45	45	45	45
AI449585	69	140	69	72	70	70	84	105	85	84	114	148	71	72	70	71	77	75	84	90	83	85	99	95	70	148	71	72	74	76	78	90	79	77	83	82
AI449615	37	37	37	37	37	38	41	41	41	41	41	41	40	37	37	39	37	37	40	40	40	40	39	40	41	40	41	41	41	41	37	37	37	37	41	37
AI449670	59	59	61	57	58	62	55	56	56	55	56	56	55	56	55	55	55	55	55	55	55	55	56	55	55	55	56	55	55	55	55	55	54	55	55	54
AI449691	42	42	42	42	42	42	40	40	40	40	40	42	41	41	41	41	41	41	40	40	40	40	40	40	41	41	41	41	41	41	40	40	40	40	40	40
AI449781	66	66	67	67	67	67	71	71	72	76	72	71	68	67	70	67	67	66	56	56	56	56	56	56	69	69	69	69	69	72	60	60	62	60	59	61
AI449799	60	60	60	59	59	60	61	61	61	61	61	61	62	62	62	62	62	62	62	62	62	62	63	62	61	62	62	62	62	62	60	59	60	60	59	60
AI449806	57	57	56	57	57	57	53	53	53	53	53	53	53	53	53	53	53	53	62	62	62	62	61	62	53	53	53	53	53	53	53	53	53	53	52	53
AI449821	36	36	36	35	36	36	36	36	36	36	36	36	36	36	36	36	36	36	36	36	36	36	36	36	36	36	36	36	36	36	36	36	36	36	36	36
AI450072	44	44	45	44	44	44	44	44	44	44	44	44	44	44	44	44	44	44	44	44	44	44	44	44	44	44	45	44	44	44	44	44	44	44	44	44
AI450236	798	673	697	852	742	578	667	297	628	526	578	431	468	274	540	359	331	302	632	365	701	506	504	463	823	678	869	788	859	689	975	662	908	903	631	771
AI450248	132	122	130	107	136	137	135	162	158	132	137	141	148	152	139	157	208	150	137	157	130	130	168	139	185	177	165	186	169	179	151	134	158	140	133	141
AI450336	46	46	47	47	47	47	47	46	46	46	46	46	47	47	47	47	47	48	47	47	47	47	47	47	47	47	47	47	47	47	47	46	46	47	46	46
AI450357	43	44	40	48	54	42	41	41	41	41	43	41	41	40	41	41	40	41	41	42	41	41	42	41	54	56	55	54	56	56	53	52	59	57	54	53
AI450376	40	40	40	40	40	41	40	40	40	40	40	40	40	40	40	40	40	40	40	40	40	42	40	40	37	38	38	37	37	38	40	40	40	40	40	40
AI450388	39	39	39	39	39	39	39	38	39	39	39	39	37	38	37	37	37	37	37	37	37	37	37	37	38	38	38	38	38	38	38	38	38	38	37	38
AI450583	42	42	42	43	43	42	42	42	42	42	42	42	43	43	43	43	43	43	43	43	43	43	43	43	43	43	43	43	43	43	43	42	42	42	42	42
AI450584	5779	9344	5356	5426	6254	5535	2987	5780	3192	3010	4738	4527	3055	3885	3184	3101	3558	3392	4324	4213	3934	3347	4203	3713	6676	9487	7752	7473	8111	6899	5907	7250	6649	5591	5244	7115
AI450773	42	42	42	42	41	42	42	42	42	42	42	42	43	43	43	43	43	43	42	42	42	43	42	42	44	44	44	44	44	45	42	42	42	42	42	42
AI450803	134	63	105	137	124	100	174	88	204	110	85	84	121	84	92	61	62	64	272	105	177	102	87	91	138	92	137	122	131	104	188	101	220	137	115	113
AI450842	65	66	66	65	65	66	65	66	65	65	65	66	66	67	66	67	67	67	67	66	67	70	67	67	66	67	66	66	66	67	66	66	65	66	66	66
AI450929	164005	172611	163449	165521	170915	170305	170771	172171	170771	168092	167639	172154	185040	172413	186123	179054	178765	180563	185001	172222	182035	177091	176299	177796	168716	165291	160756	167152	165239	162587	174591	164055	174400	170980	168571	173561
AI450945	67	67	67	67	67	67	60	55	59	61	55	55	56	55	55	56	56	66	61	57	56	56	55	56	60	60	60	60	60	60	55	55	56	55	55	55
AI450962	465	522	437	530	505	539	1108	1070	1086	941	890	843	791	803	735	836	889	784	809	888	877	851	906	979	557	633	615	560	487	615	622	651	606	667	699	649
AI451001	199	253	176	291	323	303	206	240	429	485	418	358	254	328	347	385	385	293	227	364	281	407	419	390	183	191	176	203	209	242	360	404	411	440	505	504
AI451018	632	593	601	502	607	618	228	266	174	219	226	193	97	101	100	95	89	110	172	163	174	180	195	183	484	438	426	372	437	363	371	368	367	380	452	415
AI451104	228	577	187	225	234	239	162	345	192	168	206	278	221	587	288	315	596	433	205	328	151	225	232	354	264	244	232	223	222	226	138	259	137	142	142	184
AI451250	66	65	64	65	70	66	65	65	69	65	79	84	70	65	66	66	66	72	102	99	106	98	100	102	67	67	70	74	67	85	81	76	83	78	75	81
AI451374	118	118	114	112	120	118	71	73	74	76	81	78	165	179	167	172	181	183	96	103	100	110	121	117	104	115	106	106	105	126	105	121	116	117	140	126
AI451392	42	41	42	42	42	42	62	61	62	62	61	62	61	60	61	61	61	61	42	42	42	42	42	41	42	42	42	42	42	42	42	42	42	42	41	42
AI451414	52	52	53	52	52	53	52	53	52	52	52	53	53	53	53	53	53	53	53	53	53	53	53	53	53	53	53	53	53	53	53	52	52	53	52	52
AI451419	63	63	63	63	63	64	63	63	63	63	63	65	65	66	66	66	66	66	65	65	65	65	65	68	67	66	65	65	65	65	69	68	69	69	69	72
AI451448	110	108	109	107	107	113	106	109	105	109	107	108	122	120	119	125	118	122	94	93	95	95	97	95	94	95	95	95	95	96	109	105	107	108	122	126
AI451461	86	87	83	105	86	88	95	100	92	104	106	108	100	105	103	101	99	102	86	111	108	110	102	109	61	64	61	61	59	62	66	64	67	75	63	66
AI451465	537	491	451	548	397	461	362	297	383	344	305	300	287	286	288	297	264	333	513	366	459	383	352	445	582	461	440	516	486	457	597	500	408	460	442	476
AI451467	420	240	415	397	337	272	271	99	260	141	118	97	421	385	345	274	263	333	302	325	357	226	189	228	391	192	486	414	362	299	355	273	277	243	190	146
AI451480	66	64	64	66	66	64	67	61	65	64	65	75	85	71	64	65	64	65	96	78	83	72	98	84	68	65	68	66	67	63	64	63	63	63	63	79
AI451488	42	42	41	42	42	42	41	41	42	41	41	41	42	42	42	42	42	42	42	42	42	42	42	42	42	42	42	42	42	42	42	41	42	41	41	41
AI451506	477	462	551	492	365	439	286	277	292	324	301	305	235	313	227	272	267	257	340	389	342	345	347	343	497	480	435	479	463	504	390	597	487	571	532	486
AI451513	44	44	44	44	45	44	46	46	46	46	46	46	45	45	45	45	45	45	45	45	45	45	45	45	47	47	47	47	47	47	47	47	47	47	46	46
AI451536	58	58	59	58	58	58	58	59	58	58	58	58	58	59	58	60	58	59	58	58	58	58	58	58	58	59	58	58	58	59	58	58	58	58	58	58
AI451538	102	78	97	84	83	79	129	85	111	94	104	85	131	70	71	71	70	70	110	68	89	69	68	68	103	94	110	94	87	93	137	77	79	76	76	87
AI451553	100	100	102	98	97	101	99	108	103	99	101	105	103	120	112	112	109	113	102	106	109	109	105	110	108	106	103	102	101	105	101	102	102	111	108	101
AI451554	51	51	51	51	51	51	51	54	51	51	53	52	53	52	53	52	53	52	52	54	53	52	57	53	51	52	52	53	52	52	51	51	51	51	52	53
AI451585	565	557	574	578	625	561	523	492	527	505	537	487	505	547	580	590	552	527	492	472	475	491	490	483	699	636	656	744	670	620	836	715	795	776	806	800
AI451602	59	73	80	63	72	74	115	113	115	115	114	122	133	133	135	134	150	141	94	93	94	93	94	95	59	61	64	59	69	62	109	94	98	96	94	96
AI451630	47	49	47	46	47	47	57	56	57	57	57	56	46	46	46	46	46	46	54	54	54	54	54	54	58	57	58	58	58	57	46	46	46	46	47	46
AI451642	921	995	961	909	980	1108	551	549	669	643	642	579	626	604	605	629	584	554	433	509	463	473	487	515	715	790	721	638	732	835	608	559	646	641	596	647
AI451838	48	47	47	48	48	48	47	47	47	47	48	48	48	49	49	49	49	49	49	49	49	48	49	49	62	62	62	62	62	62	48	47	47	48	47	47
AI451865	1089	1031	1036	881	1058	1042	1122	984	1073	1099	1028	1082	1126	1019	1006	1114	1049	989	1288	1470	1414	1297	1338	1466	852	831	942	859	821	893	841	899	906	912	966	859
AI451920	69	73	68	70	77	70	59	58	60	59	59	58	59	60	59	60	61	60	72	68	68	73	68	68	68	70	69	70	69	68	75	86	79	76	73	83
AI451985	2592	2403	2488	2803	2539	2559	1668	2551	1772	1656	1817	1893	1486	2064	1413	1487	2068	1593	1663	2118	1555	1572	1464	1570	2031	2221	2188	2206	2064	2119	2139	2154	1865	1797	1674	1846
AI452037	56	56	56	56	56	56	57	57	57	57	57	57	58	59	59	59	59	59	57	56	56	57	57	56	59	58	59	59	59	59	56	56	56	56	56	56
AI452045	77	73	86	89	72	72	90	82	99	82	74	85	88	88	87	87	102	91	96	74	82	72	71	72	84	81	100	89	83	80	98	71	85	71	71	71
AI452057	68	69	64	60	62	76	107	114	104	105	104	108	137	102	145	132	112	122	59	53	63	59	60	57	135	142	137	140	125	134	112	90	91	95	106	102
AI452098	722	1030	759	781	711	868	823	1117	910	858	1048	1394	1148	1319	1118	1238	1546	1441	1095	1399	1153	1103	1487	1436	785	994	733	744	805	891	827	1018	885	830	1054	1056
AI452102	63	63	63	63	63	63	63	63	63	62	63	63	65	65	67	66	65	64	64	64	64	65	64	63	60	61	60	60	60	61	63	63	62	63	62	63
AI452119	40	40	40	40	41	40	49	49	49	49	49	49	54	54	54	54	54	54	37	37	37	37	37	37	37	37	37	37	37	37	42	42	42	42	42	42
AI452122	71	71	70	70	63	63	49	48	49	49	49	49	49	50	49	49	49	55	50	49	53	49	50	51	50	49	49	50	49	47	70	74	70	70	69	70
AI452146	197	134	186	217	214	155	239	201	211	219	251	216	339	207	255	316	248	231	221	214	238	249	212	243	133	118	129	125	121	115	148	126	148	155	159	174
AI452150	46	46	46	46	46	46	46	45	46	45	45	45	46	46	46	46	46	46	46	46	46	46	46	46	47	47	47	47	47	47	47	46	46	47	46	46
AI452166	141	134	172	128	127	133	232	357	215	218	221	236	161	184	165	183	174	177	144	163	154	165	160	159	152	155	145	146	140	158	135	146	126	146	154	132
AI452177	53	53	53	53	53	53	53	53	53	52	53	53	53	53	53	54	53	53	53	53	53	53	53	53	53	53	53	53	53	53	53	53	53	53	53	53
AI452182	75	74	75	75	75	74	93	93	89	88	93	108	126	135	124	130	131	127	91	94	90	91	89	92	90	91	91	87	91	94	88	88	88	88	87	95
AI452210	86	88	87	83	85	86	84	86	87	84	86	86	90	86	85	87	86	86	88	87	88	88	89	90	87	89	88	88	88	90	82	82	81	82	82	80
AI452215	54	54	54	54	55	54	54	54	54	54	54	54	59	60	58	59	58	58	55	54	55	55	57	55	54	55	55	55	55	56	54	54	54	54	54	55
AI452290	59	48	52	48	50	45	100	48	54	47	46	48	56	49	49	48	56	49	64	50	61	49	49	49	73	47	50	54	48	48	64	53	66	49	48	49
AI461619	57	57	57	57	56	57	65	65	67	65	66	66	56	58	56	58	56	56	58	58	60	58	62	58	57	56	55	56	56	56	59	64	58	58	58	58
AI461691	104	113	105	115	113	106	102	91	109	99	98	99	67	67	69	67	62	63	77	84	77	89	81	92	63	65	62	64	67	70	54	64	52	56	53	58
AI461712	4853	4494	4882	5004	4934	5398	5296	4302	4861	5216	4848	4903	3200	3005	3439	3269	3378	3057	4137	4284	4271	4450	4366	4378	4479	4594	4856	4918	4789	4730	5330	4955	5480	5901	5322	5206
AI461774	49	49	49	49	49	50	70	74	70	70	70	71	56	56	56	56	56	56	50	50	50	52	50	50	51	51	51	51	51	51	50	49	49	49	50	50
AI462015	14354	136267	11979	35593	68652	110616	3901	120520	25086	87444	129050	141088	8959	59317	36169	81793	90637	69803	8864	81897	22791	75666	104223	97400	18061	165088	18540	34546	78211	118275	9222	97835	28066	74767	120425	138937
AI462038	58	58	58	58	57	58	58	58	57	57	58	58	58	58	58	59	58	58	58	58	58	59	59	58	58	59	58	58	58	58	58	58	58	58	58	58
AI462064	86	81	73	75	74	86	68	63	68	68	68	64	64	70	66	79	65	64	69	65	69	69	66	67	84	80	81	80	80	77	81	84	77	74	77	71
AI462089	58	59	67	63	60	59	44	41	42	42	42	41	46	45	45	45	47	45	46	44	47	48	45	46	47	45	45	49	45	47	45	51	49	45	45	45
AI462171	54	54	54	54	54	54	56	54	54	55	54	54	56	55	59	56	56	56	55	55	55	55	57	55	62	55	56	55	56	57	57	57	57	57	57	57
AI462244	3608	3547	3624	3630	3720	3714	4759	3968	4762	4616	4241	4182	4910	4684	4982	5259	4672	5136	5216	5090	5198	5086	5096	5184	3243	2974	3006	2891	3166	3088	3595	3448	3593	3583	3497	3376
AI462269	42	42	42	42	42	42	42	42	43	42	42	42	44	44	44	44	44	44	44	44	44	44	44	44	43	43	43	43	43	43	42	42	42	42	42	42
AI462296	231	216	235	216	227	235	157	169	155	161	182	159	215	198	251	210	205	189	193	175	177	180	187	167	234	257	233	237	264	261	176	190	201	186	195	190
AI462524	45	45	45	45	45	45	45	45	45	45	45	45	45	45	46	46	45	46	46	45	46	45	45	45	45	45	45	45	45	46	45	45	45	45	45	45
AI462560	52	52	52	60	52	52	57	57	58	57	57	57	54	51	51	53	51	51	51	51	51	51	54	51	57	57	56	57	59	56	56	55	66	56	55	56
AI462635	398	358	358	413	404	373	432	431	412	400	365	416	390	381	382	397	378	400	205	202	224	213	207	203	218	226	217	215	206	225	324	340	325	332	358	376
AI462674	55	55	54	55	55	55	40	40	40	40	40	40	41	41	41	41	41	41	41	41	41	41	41	40	55	55	55	55	55	55	55	55	55	55	55	55
AI462839	40	40	40	40	40	40	39	39	39	39	39	39	41	41	41	41	41	41	40	40	40	40	40	40	40	40	40	40	40	40	40	39	40	39	39	39
AI462870	89	88	84	95	85	90	105	103	102	104	119	104	88	99	85	86	97	87	83	74	79	78	93	80	77	82	82	77	78	79	111	112	111	111	113	117
AI462873	43	43	43	43	43	43	43	42	43	42	42	42	43	43	43	43	43	43	43	43	43	43	43	43	43	43	43	43	43	43	43	42	43	42	42	43
AI462899	75	77	77	74	74	75	71	71	71	71	71	72	94	95	94	95	94	95	72	72	72	72	72	72	72	72	71	72	72	73	82	83	81	83	84	82
AI463033	47	49	46	47	47	46	66	65	67	67	67	66	70	71	71	71	69	69	74	77	73	79	73	74	77	77	77	77	77	80	43	43	43	43	43	43
AI463042	780	405	800	929	749	411	783	575	922	295	181	227	430	555	437	194	390	327	607	582	548	275	148	274	518	246	583	594	571	261	869	546	782	571	157	229
AI463070	86	86	90	84	88	87	85	88	85	84	85	85	91	91	91	93	89	91	92	92	92	92	95	94	77	77	77	77	77	77	85	84	84	85	86	86
AI463215	36883	31656	36831	36705	35165	34685	38881	31998	38121	36167	33561	33956	44585	40399	43780	44784	40303	41260	41610	39659	43368	43951	39519	41009	40258	35916	40284	39543	38717	39689	34098	32447	35199	35032	34452	32676
AI463328	1183	925	1130	1121	1083	964	646	670	766	650	735	743	781	700	674	641	771	575	881	713	790	754	693	654	1604	1221	1576	1577	1436	1353	1090	990	923	1062	814	1009
AI463408	100	100	107	109	103	101	97	97	97	98	98	99	94	94	95	95	93	94	104	93	98	103	98	105	107	101	100	100	109	102	101	99	98	108	107	105
AI463477	50	50	50	50	50	50	50	50	50	50	50	50	50	50	50	50	50	50	50	50	50	50	50	50	50	50	50	50	50	50	50	50	50	50	50	50
AI463693	50	50	51	50	50	51	50	51	50	50	51	50	51	51	51	51	51	51	51	51	51	51	51	51	50	51	51	51	51	51	51	50	51	51	50	51
AI463873	61	61	61	60	60	61	60	60	60	60	60	60	61	61	61	62	61	61	61	61	61	61	61	61	60	61	61	61	61	61	61	60	60	61	60	60
AI464127	51	50	50	51	51	52	53	53	53	53	53	57	51	51	50	51	51	50	51	52	54	53	51	51	50	50	51	51	51	50	50	50	50	50	50	50
AI464135	57	58	59	58	57	58	71	80	71	71	71	73	73	73	73	75	73	74	58	58	58	59	59	59	58	58	58	58	58	59	58	58	58	58	58	58
AI464148	230	212	224	207	179	162	199	173	150	130	122	152	134	226	165	117	146	183	157	191	160	105	104	182	450	358	612	521	461	361	229	299	227	219	143	142
AI464159	87	87	90	84	85	87	86	89	85	85	87	90	93	97	93	100	103	99	88	89	88	102	92	91	90	95	91	93	90	92	88	87	86	89	89	86
AI464196	84	78	87	87	94	86	70	70	71	71	71	70	66	67	68	67	67	67	66	66	66	67	66	66	87	90	86	90	119	89	87	86	87	88	94	87
AI464220	61	61	62	61	61	61	61	61	61	61	61	61	62	62	62	62	62	62	62	62	62	62	62	62	61	62	62	62	62	62	62	61	61	61	61	61
AI464221	40	40	40	40	40	40	40	40	40	40	40	40	40	40	40	40	40	40	40	40	40	40	40	40	40	40	40	40	40	40	40	40	40	40	40	40
AI464227	41	41	41	41	41	41	41	40	41	40	40	40	42	42	42	42	42	42	41	41	41	41	41	41	41	41	41	41	41	41	41	40	41	41	40	41
AI464302	50	50	51	50	51	51	50	50	50	50	50	50	51	51	51	51	51	51	51	51	51	51	51	51	51	51	51	51	51	51	51	50	51	51	50	50
AI464581	116	150	126	123	114	109	107	117	105	96	97	98	130	131	125	133	161	169	116	122	108	111	112	115	114	118	124	116	115	112	111	130	105	110	105	108
AI464657	108	108	114	107	118	108	91	95	91	91	91	91	112	101	105	101	104	101	72	74	79	73	72	76	97	90	90	90	91	92	105	106	99	103	103	105
AI465173	74	73	71	73	71	70	69	69	71	76	71	70	67	68	67	70	68	68	71	75	83	73	73	70	67	69	68	68	72	69	72	69	73	69	69	84
AI465236	139	136	136	137	133	115	186	176	183	164	149	165	157	198	182	153	169	170	185	175	158	179	153	172	106	107	116	106	113	109	109	113	109	110	98	114
AI465359	67	67	66	67	67	67	60	60	61	61	61	60	74	74	75	74	74	75	61	63	61	61	61	61	55	56	56	55	55	55	55	55	55	55	55	55
AI465391	144	110	109	125	158	126	178	215	169	156	94	124	186	164	259	131	149	156	194	128	168	153	119	124	125	84	128	114	90	114	93	89	112	88	84	80
AI465422	231	347	256	277	300	339	150	157	178	135	191	207	177	216	182	222	205	206	176	184	166	190	235	204	190	271	240	229	224	265	283	340	310	310	345	461
AI465495	167	156	165	166	154	167	122	130	154	149	135	165	123	138	124	128	122	139	169	175	146	166	211	185	157	160	155	148	151	163	135	127	143	152	130	139
AI465509	49	49	49	49	50	50	52	52	52	52	52	52	53	53	53	53	53	53	53	49	50	50	50	50	49	49	50	49	49	49	53	52	52	53	52	53
AI465523	374	470	398	508	473	375	583	291	810	304	476	323	359	303	321	262	418	320	466	301	329	168	331	379	392	363	573	523	548	349	422	388	419	310	276	327
AI465811	307	192	299	290	283	199	263	199	239	243	150	133	209	203	233	168	165	144	208	187	262	152	124	146	173	131	180	184	179	172	271	174	251	268	203	156
AI466027	120	117	135	133	120	119	80	77	82	86	73	76	76	75	76	72	72	88	118	103	113	104	101	106	100	100	101	129	100	101	120	123	145	123	122	121
AI466222	253	319	329	284	341	323	795	593	785	611	747	779	451	478	471	490	526	378	687	554	466	452	704	440	465	460	391	465	493	437	489	374	416	478	446	484
AI466898	61	62	62	60	62	61	61	61	63	61	62	62	63	62	62	63	62	62	62	62	62	62	62	62	61	62	62	62	64	62	61	61	61	61	61	61
AI467086	102	113	109	111	102	103	99	105	98	98	102	105	111	114	111	118	114	115	104	106	104	106	110	105	104	108	106	105	106	109	101	119	101	101	103	99
AI467457	49	47	47	47	48	46	49	49	46	46	46	46	48	47	46	47	51	47	53	54	49	48	48	48	53	48	49	49	49	48	47	47	49	47	46	46
AI467488	57	57	57	57	57	57	57	57	57	57	57	57	57	57	57	58	57	58	58	58	58	58	58	58	57	58	57	57	57	58	58	58	58	58	58	58
AI467525	66	66	66	65	65	66	66	66	66	65	66	66	67	67	67	68	67	68	67	67	67	67	67	67	66	67	67	67	67	67	66	66	65	66	66	66
AI467545	55	54	54	54	54	54	53	53	53	53	53	53	50	47	46	47	48	47	53	53	54	54	54	53	54	54	54	54	54	53	54	53	54	53	53	53
AI467583	71	68	74	70	71	69	77	73	79	76	85	73	81	73	77	73	73	72	64	58	60	67	60	61	69	68	69	68	70	69	56	55	57	56	55	56
AI467599	967	1130	989	1057	1014	1031	1280	887	1249	1362	1200	1096	687	578	566	688	599	594	844	757	859	886	826	849	642	762	693	623	724	746	947	839	1016	956	857	918
AI467654	60	61	61	61	61	60	53	53	54	55	58	53	59	64	59	59	73	63	58	58	58	58	59	60	61	61	61	65	61	61	59	60	72	63	61	68
AI467657	44	44	44	47	45	44	66	87	65	66	69	67	62	62	62	62	62	62	54	52	53	54	54	53	65	63	63	65	63	62	44	49	44	44	42	44
AI480494	790	803	818	787	786	920	718	727	694	765	742	725	610	563	637	666	611	624	743	656	713	734	754	727	721	642	607	687	588	604	755	719	718	718	707	718
AI480533	46	46	46	45	46	46	46	46	47	45	46	46	46	46	46	46	46	46	46	46	46	46	46	46	46	46	46	46	46	46	46	46	46	46	48	46
AI480562	290	334	309	260	234	240	201	185	187	139	159	179	168	170	119	136	140	166	287	312	275	219	338	275	307	282	323	278	251	236	188	203	173	117	155	179
AI480598	697	774	647	653	621	799	987	888	952	861	897	795	1531	1479	1507	1301	1415	1462	1537	1734	1695	1620	1559	1707	615	563	551	510	526	545	800	740	789	837	863	816
AI480619	55	55	56	55	55	55	60	61	60	60	60	62	61	61	61	61	61	61	61	60	61	63	60	59	71	71	71	70	71	71	74	75	74	74	74	74
AI480624	121	121	119	115	134	114	118	127	117	114	112	97	116	132	99	97	97	114	118	103	96	102	98	109	102	98	100	116	84	107	78	80	62	61	61	62
AI480643	39	39	40	39	39	39	36	37	37	37	36	37	42	42	42	42	42	42	39	39	39	39	39	39	36	37	37	37	37	37	35	36	34	35	38	34
AI480644	63	62	63	61	64	64	76	75	76	77	76	76	68	67	68	67	68	67	62	63	62	62	61	62	67	66	67	67	67	66	60	60	60	60	59	60
AI480666	628	628	611	717	869	721	519	319	468	505	466	399	540	479	511	467	437	509	467	420	482	459	476	551	552	549	500	553	545	507	713	609	578	606	560	551
AI480718	257	205	258	234	232	224	245	227	279	213	205	229	111	87	100	84	91	86	87	76	81	78	78	80	339	264	365	334	287	260	344	266	273	247	267	231
AI480750	186	186	197	174	181	194	148	148	143	134	132	145	146	154	146	139	130	150	188	181	202	184	180	189	70	61	64	65	66	67	196	196	202	196	198	177
AI480799	60	62	61	61	60	60	62	60	60	60	60	61	61	61	61	61	61	61	64	62	62	62	62	62	60	61	61	61	61	61	61	60	60	61	60	60
AI480952	145	142	131	138	143	174	142	125	155	121	119	122	101	106	119	108	131	110	167	144	152	147	181	154	140	154	155	150	161	179	164	160	193	161	135	166
AI481026	74	75	76	72	74	75	67	66	67	67	67	67	68	72	69	70	69	69	69	68	69	72	68	67	68	68	68	68	68	68	83	82	82	83	83	83
AI481031	76	78	78	77	77	81	77	78	76	77	77	78	80	80	80	83	79	80	78	78	79	80	80	79	77	79	78	78	79	78	77	79	78	78	76	78
AI481066	97	97	101	96	93	96	95	102	95	95	98	101	103	109	102	110	107	108	97	100	99	102	102	101	99	102	98	97	98	101	97	98	94	97	100	98
AI481067	1481	1149	1579	1351	1255	1257	1244	1208	1247	1279	1205	1034	1173	1184	1048	1144	1028	1177	1287	1170	1196	1289	1168	1141	1830	1467	1614	1789	1692	1487	1402	1330	1349	1397	1228	1333
AI481193	53	54	54	54	55	54	44	44	44	44	44	44	45	45	45	45	45	45	45	45	48	46	45	45	45	45	45	45	45	45	47	47	47	47	47	47
AI481207	53	53	53	52	52	53	52	52	52	52	52	52	68	61	61	61	61	61	55	54	55	55	55	55	53	53	53	53	53	53	53	53	53	52	52	53
[truncated: 37,081 more rows]
